# Supplementary material for: Genome Modeling System: A Knowledge Management Platform for Genomics
Source: PLoS Comput Biol. 2015 Jul 9;11(7):e1004274. doi: 10.1371/journal.pcbi.1004274 (PMC4497734; doi:10.1371/journal.pcbi.1004274)
Supplement: S1 Data — ‘Top’ transcript variant annotations of SNVs from the somatic variation pipeline, cancer annotations, Cosmic annotations and expression status from the MedSeq pipeline. (ZIP) [file pcbi.1004274.s022.zip › SupplementaryData1_Tier1_SNVs.xlsx]

## Sheet: A. WGS_SNVs-TranscriptAnno
Chromosome	Start coord (hg19)	End coord (hg19)	Reference base	Variant base	Primary gene name	Secondary gene name	Ensembl gene id	Ensembl transcript id	Transcript strand	Transcript status	Mutation type	Coding position	Amino acid change	Conservation score	dbSNP id	Global mutation allele frequency (GMAF)
1	985360	985360	G	C	AGRN	AGRN	ENSG00000188157	ENST00000379370	+1	known	missense	c.4822	p.E1608Q	0.765	-	-
1	1162846	1162846	T	G	SDF4	SDF4	ENSG00000078808	ENST00000459994	-1	known	splice_site	c.NULL	NULL	0.658	-	-
1	1271706	1271706	G	A	DVL1	DVL1	ENSG00000107404	ENST00000378888	-1	known	missense	c.1904	p.S635L	0.999	-	-
1	16332629	16332629	G	T	C1orf64	C1orf64	ENSG00000183888	ENST00000329454	+1	known	missense	c.298	p.G100W	0	-	-
1	16975289	16975289	T	A	MST1P2	MST1P2	ENSG00000186301	ENST00000334429	+1	known	splice_site	c.NULL	NULL	0.906	rs200220176	-
1	17085168	17085168	A	T	MST1P9	MST1P9	ENSG00000186715	ENST00000544155	-1	known	splice_site	c.NULL	NULL	0.995	rs199962909	-
1	17298913	17298913	C	G	CROCC	CROCC	ENSG00000058453	ENST00000375541	+1	known	missense	c.6026	p.S2009C	0.188	-	-
1	22902919	22902919	C	A	EPHA8	EPHA8	ENSG00000070886	ENST00000166244	+1	known	missense	c.369	p.N123K	1	-	-
1	22987484	22987484	G	A	C1QB	C1QB	ENSG00000173369	ENST00000314933	+1	known	missense	c.367	p.A123T	0.449	-	-
1	27686354	27686354	T	G	MAP3K6	MAP3K6	ENSG00000142733	ENST00000357582	-1	known	missense	c.2314	p.I772L	1	-	-
1	28120118	28120118	C	G	STX12	STX12	ENSG00000117758	ENST00000373943	+1	known	missense	c.263	p.P88R	1	-	-
1	36645328	36645328	G	A	MAP7D1	MAP7D1	ENSG00000116871	ENST00000373151	+1	known	silent	c.2292	p.E764	0.986	-	-
1	36645329	36645329	G	A	MAP7D1	MAP7D1	ENSG00000116871	ENST00000373151	+1	known	missense	c.2293	p.E765K	0.983	-	-
1	38187353	38187353	G	T	EPHA10	EPHA10	ENSG00000183317	ENST00000427468	-1	known	missense	c.2125	p.L709M	1	-	-
1	39879405	39879405	C	T	KIAA0754	KIAA0754	ENSG00000255103	ENST00000530275	+1	known	silent	c.3060	p.S1020	0	-	-
1	39895594	39895594	G	C	MACF1	MACF1	ENSG00000127603	ENST00000567887	+1	putative	missense	c.17095	p.E5699Q	1	-	-
1	40235448	40235448	C	T	OXCT2	OXCT2	ENSG00000198754	ENST00000327582	-1	known	missense	c.1480	p.D494N	0.171	rs150795467	-
1	41976563	41976563	G	C	HIVEP3	HIVEP3	ENSG00000127124	ENST00000247584	-1	known	silent	c.6780	p.V2260	1	-	-
1	43240959	43240959	A	G	C1orf50	C1orf50	ENSG00000164008	ENST00000372525	+1	known	missense	c.494	p.D165G	1	-	-
1	43260097	43260097	A	T	C1orf50	C1orf50	ENSG00000164008	ENST00000421630	+1	putative	missense	c.382	p.I128L	0.005	-	-
1	43897967	43897967	G	C	SZT2	SZT2	ENSG00000198198	ENST00000562955	+1	known	missense	c.5128	p.G1710R	1	-	-
1	45524347	45524347	G	A	ZSWIM5	ZSWIM5	ENSG00000162415	ENST00000359600	-1	known	missense	c.1186	p.L396F	1	-	-
1	53427242	53427242	C	A	SCP2	SCP2	ENSG00000116171	ENST00000528311	+1	putative	missense	c.221	p.A74D	0.039	-	-
1	60324155	60324155	C	T	HOOK1	HOOK1	ENSG00000134709	ENST00000371208	+1	known	missense	c.1298	p.S433L	0.997	-	-
1	61005952	61005952	A	T	ENSG00000226476	RP11-776H12.1	ENSG00000226476	ENST00000439156	-1	known	rna	NULL	NULL	0.012	-	-
1	67299689	67299689	C	G	WDR78	WDR78	ENSG00000152763	ENST00000371026	-1	known	missense	c.1876	p.G626R	1	-	-
1	85729997	85729997	G	A	ENSG00000223254	Y_RNA	ENSG00000223254	ENST00000411322	+1	novel	rna	NULL	NULL	0.532	-	-
1	86919157	86919157	G	A	CLCA2	CLCA2	ENSG00000137975	ENST00000370565	+1	known	missense	c.2261	p.G754E	0.966	-	-
1	91180132	91180132	G	C	BARHL2	BARHL2	ENSG00000143032	ENST00000370445	-1	known	silent	c.807	p.L269	1	-	-
1	92643966	92643966	C	T	KIAA1107	KIAA1107	ENSG00000069712	ENST00000409154	+1	known	nonsense	c.1390	p.Q464*	0.069	-	-
1	93692006	93692006	G	A	CCDC18	CCDC18	ENSG00000122483	ENST00000370276	+1	novel	missense	c.2450	p.R817K	1	-	-
1	103363720	103363720	G	A	COL11A1	COL11A1	ENSG00000060718	ENST00000358392	-1	known	silent	c.4299	p.L1433	0.077	-	-
1	109810511	109810511	A	C	CELSR2	CELSR2	ENSG00000143126	ENST00000271332	+1	known	silent	c.6147	p.S2049	0.066	-	-
1	110163645	110163645	C	A	AMPD2	AMPD2	ENSG00000116337	ENST00000256578	+1	known	missense	c.10	p.R4S	0.997	-	-
1	112031621	112031621	G	C	ADORA3	ADORA3	ENSG00000121933	ENST00000414219	-1	known	nonsense	c.62	p.S21*	1	-	-
1	120438559	120438559	C	T	ADAM30	ADAM30	ENSG00000134249	ENST00000369400	-1	known	missense	c.401	p.R134Q	0.889	-	-
1	144617214	144617214	G	A	NBPF8	NBPF8	ENSG00000225241	ENST00000421407	+1	known	rna	NULL	NULL	0.002	-	-
1	145044716	145044716	C	G	ENSG00000252656	7SK	ENSG00000252656	ENST00000516847	+1	known	rna	NULL	NULL	0	-	-
1	149194106	149194106	C	A	ENSG00000207349	U1	ENSG00000207349	ENST00000384619	-1	novel	rna	NULL	NULL	0.618	-	-
1	149306003	149306003	G	A	ENSG00000233430	RP11-403I13.9	ENSG00000233430	ENST00000449024	-1	known	rna	NULL	NULL	0.272	rs142331322	-
1	150234028	150234028	G	A	CA14	CA14	ENSG00000118298	ENST00000369111	+1	known	missense	c.247	p.G83S	1	rs139115533	-
1	151803576	151803576	C	T	RORC	RORC	ENSG00000143365	ENST00000392697	-1	known	silent	c.30	p.K10	0	-	-
1	152084307	152084307	C	T	TCHH	TCHH	ENSG00000159450	ENST00000368804	-1	known	silent	c.1386	p.E462	0.953	-	-
1	152187276	152187276	C	T	HRNR	HRNR	ENSG00000197915	ENST00000368801	-1	known	missense	c.6829	p.G2277S	0	rs199952550	-
1	154562739	154562739	T	A	ADAR	ADAR	ENSG00000160710	ENST00000292205	-1	known	missense	c.2546	p.E849V	1	rs144119808	-
1	155838354	155838354	G	A	SYT11	SYT11	ENSG00000132718	ENST00000368324	+1	known	silent	c.633	p.K211	1	-	-
1	156384546	156384546	C	T	C1orf61	C1orf61	ENSG00000125462	ENST00000368243	-1	known	splice_site	c.72-1	e2-1	0.775	-	-
1	160846591	160846591	C	T	ITLN1	ITLN1	ENSG00000179914	ENST00000326245	-1	known	missense	c.805	p.G269R	1	-	-
1	161722183	161722183	C	G	DUSP12	DUSP12	ENSG00000081721	ENST00000367943	+1	known	silent	c.603	p.L201	1	-	-
1	167353128	167353128	A	G	POU2F1	POU2F1	ENSG00000143190	ENST00000367866	+1	known	silent	c.753	p.L251	1	-	-
1	168148416	168148416	A	T	TIPRL	TIPRL	ENSG00000143155	ENST00000367833	+1	known	missense	c.101	p.E34V	1	-	-
1	169733661	169733661	G	T	ENSG00000230704	RP1-117P20.3	ENSG00000230704	ENST00000454271	-1	putative	rna	NULL	NULL	0.006	-	-
1	179078145	179078145	T	C	ABL2	ABL2	ENSG00000143322	ENST00000502732	-1	known	missense	c.2257	p.T753A	1	-	-
1	183849845	183849845	A	C	RGL1	RGL1	ENSG00000143344	ENST00000304685	+1	known	missense	c.626	p.Y209S	1	-	-
1	192844834	192844834	G	C	ENSG00000223075	7SK	ENSG00000223075	ENST00000411143	-1	novel	rna	NULL	NULL	0	-	-
1	196964886	196964886	A	G	CFHR5	CFHR5	ENSG00000134389	ENST00000367414	+1	known	missense	c.719	p.N240S	0.542	-	-
1	203316846	203316846	G	C	FMOD	FMOD	ENSG00000122176	ENST00000354955	-1	known	missense	c.553	p.H185D	0.989	-	-
1	204095018	204095018	C	T	SOX13	SOX13	ENSG00000143842	ENST00000367204	+1	known	missense	c.1625	p.S542L	0.069	-	-
1	204438613	204438613	A	G	PIK3C2B	PIK3C2B	ENSG00000133056	ENST00000367187	-1	known	silent	c.318	p.S106	1	-	-
1	204955231	204955231	C	G	NFASC	NFASC	ENSG00000163531	ENST00000367172	+1	known	missense	c.2780	p.T927S	1	-	-
1	206647796	206647796	C	G	IKBKE	IKBKE	ENSG00000143466	ENST00000367120	+1	known	silent	c.210	p.L70	1	rs56388356	-
1	207796347	207796347	C	G	CR1	CR1	ENSG00000203710	ENST00000367049	+1	known	missense	c.7286	p.S2429C	0	-	-
1	209933428	209933428	G	A	TRAF3IP3	TRAF3IP3	ENSG00000009790	ENST00000400959	+1	putative	nonsense	c.44	p.W15*	0.872	-	-
1	211860941	211860941	G	A	ENSG00000244344	RP11-122M14.2	ENSG00000244344	ENST00000443174	+1	known	rna	NULL	NULL	0.014	-	-
1	223438014	223438014	G	C	SUSD4	SUSD4	ENSG00000143502	ENST00000343846	-1	known	missense	c.682	p.L228V	1	-	-
1	226924902	226924902	G	A	ITPKB	ITPKB	ENSG00000143772	ENST00000272117	-1	known	silent	c.258	p.S86	0.897	-	-
1	227279609	227279609	T	G	CDC42BPA	CDC42BPA	ENSG00000143776	ENST00000334218	-1	known	missense	c.2333	p.K778T	1	-	-
1	231409677	231409677	G	T	GNPAT	GNPAT	ENSG00000116906	ENST00000366647	+1	known	nonsense	c.1612	p.E538*	1	-	-
1	232941428	232941428	C	T	KIAA1383	KIAA1383	ENSG00000212916	ENST00000418460	+1	known	missense	c.659	p.P220L	0.001	-	-
1	241587633	241587633	C	G	ENSG00000225554	RP11-527D7.1	ENSG00000225554	ENST00000444330	+1	known	rna	NULL	NULL	0.005	rs79733450	GMAF=0.0971
1	243328108	243328108	G	C	CEP170	CEP170	ENSG00000143702	ENST00000366542	-1	known	missense	c.3154	p.H1052D	1	-	-
1	248402332	248402332	C	T	OR2M4	OR2M4	ENSG00000171180	ENST00000306687	+1	known	silent	c.102	p.I34	0.634	-	-
10	2054929	2054929	C	G	LOC282980	RP11-69C17.1	ENSG00000234962	ENST00000454424	-1	known	rna	NULL	NULL	0	-	-
10	3975143	3975143	C	G	ENSG00000226005	RP11-464C19.3	ENSG00000226005	ENST00000450152	+1	putative	rna	NULL	NULL	0	-	-
10	13523024	13523024	C	G	BEND7	BEND7	ENSG00000165626	ENST00000396900	-1	known	missense	c.938	p.R313T	1	-	-
10	32856761	32856761	C	T	CCDC7	CCDC7	ENSG00000216937	ENST00000277657	+1	known	missense	c.1361	p.S454L	0	-	-
10	38246429	38246429	C	T	ZNF25	ZNF25	ENSG00000175395	ENST00000302609	-1	known	missense	c.61	p.E21K	0.98	-	-
10	48324832	48324832	C	T	ENSG00000226044	RP11-463P17.1	ENSG00000226044	ENST00000454672	-1	known	rna	NULL	NULL	0	-	-
10	49951063	49951063	C	T	WDFY4	WDFY4	ENSG00000128815	ENST00000325239	+1	known	silent	c.1929	p.V643	0.922	-	-
10	73521776	73521776	C	T	C10orf54	C10orf54	ENSG00000107738	ENST00000394957	-1	known	silent	c.90	p.V30	0.987	-	-
10	75557019	75557019	G	A	KIAA0913	KIAA0913	ENSG00000214655	ENST00000433366	+1	known	missense	c.2554	p.E852K	1	-	-
10	89102713	89102713	G	A	ENSG00000224914	RP11-322M19.2	ENSG00000224914	ENST00000439559	+1	known	rna	NULL	NULL	0.216	rs7914146	GMAF=0.1635
10	89102733	89102733	C	T	ENSG00000224914	RP11-322M19.2	ENSG00000224914	ENST00000439559	+1	known	rna	NULL	NULL	0.305	rs7915148	-
10	105781410	105781410	G	T	SLK	SLK	ENSG00000065613	ENST00000369755	+1	known	missense	c.3480	p.E1160D	1	-	-
10	117001419	117001419	G	A	ATRNL1	ATRNL1	ENSG00000107518	ENST00000355044	+1	known	missense	c.1592	p.G531E	1	-	-
10	122943090	122943090	C	T	ENSG00000227143	RP11-159H3.2	ENSG00000227143	ENST00000429809	+1	putative	rna	NULL	NULL	0.006	-	-
10	127418002	127418002	C	G	C10orf137	C10orf137	ENSG00000107938	ENST00000356792	+1	known	missense	c.970	p.P324A	1	-	-
10	127421997	127421997	G	A	C10orf137	C10orf137	ENSG00000107938	ENST00000356792	+1	known	missense	c.1153	p.E385K	1	-	-
10	127429078	127429078	C	A	C10orf137	C10orf137	ENSG00000107938	ENST00000356792	+1	known	silent	c.2028	p.I676	1	-	-
10	127548395	127548395	G	C	DHX32	DHX32	ENSG00000089876	ENST00000284690	-1	known	missense	c.626	p.P209R	0.998	-	-
10	133976881	133976881	C	G	JAKMIP3	JAKMIP3	ENSG00000188385	ENST00000298622	+1	known	missense	c.2383	p.R795G	1	-	-
11	193735	193735	G	A	SCGB1C1	SCGB1C1	ENSG00000188076	ENST00000342878	+1	known	missense	c.79	p.D27N	0	rs200498989	-
11	862687	862687	C	G	TSPAN4	TSPAN4	ENSG00000214063	ENST00000409531	+1	putative	missense	c.258	p.I86M	0.899	-	-
11	2018853	2018853	G	A	H19	H19	ENSG00000130600	ENST00000412788	-1	known	rna	NULL	NULL	0	rs2839698	GMAF=0.348
11	2439473	2439473	A	T	TRPM5	TRPM5	ENSG00000070985	ENST00000452833	-1	known	missense	c.836	p.V279E	0.325	-	-
11	6386449	6386449	C	G	ENSG00000254443	RP11-304C12.3	ENSG00000254443	ENST00000532430	+1	putative	rna	NULL	NULL	0.001	-	-
11	6422231	6422231	C	T	APBB1	APBB1	ENSG00000166313	ENST00000389906	-1	known	missense	c.1660	p.A554T	0.999	-	-
11	6432094	6432094	C	T	APBB1	APBB1	ENSG00000166313	ENST00000389906	-1	known	missense	c.484	p.E162K	0.997	-	-
11	18729520	18729520	G	T	IGSF22	IGSF22	ENSG00000179057	ENST00000513874	-1	known	silent	c.3111	p.I1037	0.995	-	-
11	20660030	20660030	T	A	SLC6A5	SLC6A5	ENSG00000165970	ENST00000525748	+1	known	missense	c.1895	p.V632E	1	-	-
11	44741112	44741112	C	G	ENSG00000255032	RP11-45A12.2	ENSG00000255032	ENST00000530039	-1	putative	rna	NULL	NULL	0	-	-
11	46749686	46749686	T	C	F2	F2	ENSG00000180210	ENST00000311907	+1	known	missense	c.1271	p.V424A	1	-	-
11	46898113	46898113	C	T	LRP4	LRP4	ENSG00000134569	ENST00000378623	-1	known	missense	c.3440	p.R1147Q	1	-	-
11	55927515	55927515	G	A	OR8K5	OR8K5	ENSG00000181752	ENST00000313447	-1	known	silent	c.279	p.S93	0.973	-	-
11	56309923	56309923	T	C	OR5M11	OR5M11	ENSG00000255223	ENST00000528616	-1	known	missense	c.811	p.K271E	0.914	-	-
11	57957989	57957989	G	A	OR9Q2	OR9Q2	ENSG00000186513	ENST00000311591	+1	known	silent	c.27	p.V9	0.996	-	-
11	57958180	57958180	A	T	OR9Q2	OR9Q2	ENSG00000186513	ENST00000311591	+1	known	missense	c.218	p.Y73F	0.207	-	-
11	59132032	59132032	T	A	OR5AN1	OR5AN1	ENSG00000176495	ENST00000313940	+1	known	missense	c.101	p.V34E	0	-	-
11	62519923	62519923	G	A	ZBTB3	ZBTB3	ENSG00000185670	ENST00000394807	-1	known	missense	c.1364	p.S455F	0.996	-	-
11	63057842	63057842	G	A	SLC22A10	SLC22A10	ENSG00000184999	ENST00000526800	+1	putative	missense	c.49	p.E17K	0.014	-	-
11	64088367	64088367	T	C	PRDX5	PRDX5	ENSG00000126432	ENST00000265462	+1	known	missense	c.469	p.F157L	1	-	-
11	64361142	64361142	G	C	SLC22A12	SLC22A12	ENSG00000197891	ENST00000377574	+1	known	missense	c.697	p.V233L	0.002	-	-
11	66184586	66184586	C	G	LOC100505504	RP11-867G23.10	ENSG00000254510	ENST00000533759	+1	known	rna	NULL	NULL	1	-	-
11	69284428	69284428	G	A	ENSG00000261347	AP000439.5	ENSG00000261347	ENST00000567742	+1	known	rna	NULL	NULL	0	-	-
11	69933883	69933883	C	T	ANO1	ANO1	ENSG00000131620	ENST00000355303	+1	known	missense	c.134	p.P45L	0.966	-	-
11	72533553	72533553	G	C	ATG16L2	ATG16L2	ENSG00000168010	ENST00000540222	+1	putative	missense	c.70	p.E24Q	1	-	-
11	92715181	92715181	G	T	MTNR1B	MTNR1B	ENSG00000134640	ENST00000257068	+1	known	missense	c.792	p.W264C	1	-	-
11	103907804	103907804	C	A	DDI1	DDI1	ENSG00000170967	ENST00000302259	+1	known	missense	c.254	p.P85Q	0	-	-
11	115515878	115515878	C	A	ENSG00000260254	AP000997.2	ENSG00000260254	ENST00000564619	+1	known	rna	NULL	NULL	1	-	-
11	118309758	118309758	G	T	MLL	MLL	ENSG00000118058	ENST00000531904	+1	putative	missense	c.452	p.C151F	1	-	-
11	123601450	123601450	G	A	ZNF202	ZNF202	ENSG00000166261	ENST00000529691	-1	putative	silent	c.147	p.F49	1	-	-
11	123814374	123814374	G	C	OR6T1	OR6T1	ENSG00000181499	ENST00000321252	-1	known	missense	c.172	p.Q58E	1	-	-
11	124189870	124189870	G	A	OR8D2	OR8D2	ENSG00000197263	ENST00000357438	-1	known	missense	c.224	p.S75F	0.021	-	-
11	130297748	130297748	G	C	ADAMTS8	ADAMTS8	ENSG00000134917	ENST00000257359	-1	known	missense	c.434	p.A145G	0	rs35468629	GMAF=0.0595
11	134818555	134818555	C	G	ENSG00000254716	RP11-555G19.4	ENSG00000254716	ENST00000529881	-1	known	rna	NULL	NULL	0.003	rs11224096	GMAF=0.1511
11	134818555	134818555	C	T	ENSG00000254716	RP11-555G19.4	ENSG00000254716	ENST00000529881	-1	known	rna	NULL	NULL	0.003	rs11224096	GMAF=0.1511
11	134818582	134818582	G	A	ENSG00000254716	RP11-555G19.4	ENSG00000254716	ENST00000529881	-1	known	rna	NULL	NULL	0.392	-	-
12	998336	998336	C	G	WNK1	WNK1	ENSG00000060237	ENST00000530271	+1	known	missense	c.6889	p.Q2297E	1	-	-
12	5134379	5134379	C	G	LOC100507560	RP11-429A20.4	ENSG00000256654	ENST00000538202	+1	known	rna	NULL	NULL	0.296	-	-
12	6976817	6976817	G	C	TPI1	TPI1	ENSG00000111669	ENST00000229270	+1	known	silent	c.198	p.L66	0.998	-	-
12	7048093	7048093	C	T	ATN1	ATN1	ENSG00000111676	ENST00000356654	+1	known	silent	c.2967	p.F989	0.998	-	-
12	9085891	9085891	C	G	PHC1	PHC1	ENSG00000111752	ENST00000251757	+1	known	nonsense	c.1838	p.S613*	0.969	-	-
12	10312595	10312595	G	C	OLR1	OLR1	ENSG00000173391	ENST00000309539	-1	known	missense	c.706	p.Q236E	0.794	-	-
12	13593852	13593852	T	A	RN5S353	RN5S353	ENSG00000201476	ENST00000364606	-1	known	rna	NULL	NULL	0.084	-	-
12	16939895	16939895	G	C	ENSG00000255740	RP11-239A17.1	ENSG00000255740	ENST00000539266	+1	known	splice_site	c.NULL	NULL	1	-	-
12	21350100	21350100	A	G	SLCO1B1	SLCO1B1	ENSG00000134538	ENST00000256958	+1	known	silent	c.948	p.K316	0.087	-	-
12	21807476	21807476	C	A	LDHB	LDHB	ENSG00000111716	ENST00000350669	-1	known	splice_site	c.129+1	e1+1	1	-	-
12	31850856	31850856	G	T	AMN1	AMN1	ENSG00000151743	ENST00000536761	-1	putative	missense	c.298	p.H100N	0.063	-	-
12	49086903	49086903	G	C	CCNT1	CCNT1	ENSG00000129315	ENST00000261900	-1	known	missense	c.2094	p.I698M	0.992	-	-
12	49919998	49919998	G	A	SPATS2	SPATS2	ENSG00000123352	ENST00000321898	+1	known	missense	c.1598	p.R533H	1	-	-
12	50042879	50042879	C	T	FMNL3	FMNL3	ENSG00000161791	ENST00000293590	-1	known	silent	c.2448	p.V816	1	-	-
12	51888893	51888893	C	T	SLC4A8	SLC4A8	ENSG00000050438	ENST00000453097	+1	known	silent	c.2934	p.F978	0.995	-	-
12	53164947	53164947	G	C	KRT76	KRT76	ENSG00000185069	ENST00000332411	-1	known	silent	c.1320	p.L440	0.998	-	-
12	56498347	56498347	C	T	PA2G4	PA2G4	ENSG00000170515	ENST00000417031	+1	known	silent	c.21	p.P7	1	-	-
12	72969299	72969299	C	T	TRHDE	TRHDE	ENSG00000072657	ENST00000261180	+1	known	silent	c.2163	p.I721	0.997	-	-
12	80889013	80889013	C	A	PTPRQ	PTPRQ	ENSG00000139304	ENST00000266688	+1	known	missense	c.1733	p.S578Y	1	-	-
12	81705863	81705863	G	T	ENSG00000257467	RP11-121G22.3	ENSG00000257467	ENST00000547762	+1	known	rna	NULL	NULL	1	-	-
12	88547068	88547068	G	T	TMTC3	TMTC3	ENSG00000139324	ENST00000266712	+1	known	nonsense	c.190	p.E64*	1	-	-
12	108140051	108140051	C	T	PRDM4	PRDM4	ENSG00000110851	ENST00000228437	-1	known	splice_site	c.1276+1	e5+1	1	-	-
12	109302022	109302022	G	C	ENSG00000260987	RP11-423G4.7	ENSG00000260987	ENST00000569754	-1	known	rna	NULL	NULL	0.055	-	-
12	110224595	110224595	C	A	TRPV4	TRPV4	ENSG00000111199	ENST00000261740	-1	known	silent	c.2256	p.L752	1	-	-
12	112480899	112480899	A	C	NAA25	NAA25	ENSG00000111300	ENST00000261745	-1	known	missense	c.2367	p.S789R	0.998	-	-
12	127650764	127650764	A	G	ENSG00000239776	AC079949.1	ENSG00000239776	ENST00000488123	-1	novel	rna	NULL	NULL	0.013	-	-
12	127650765	127650765	T	A	ENSG00000239776	AC079949.1	ENSG00000239776	ENST00000488123	-1	novel	rna	NULL	NULL	0.013	-	-
12	130519232	130519232	C	A	LOC100190940	RP11-474D1.3	ENSG00000214039	ENST00000291374	-1	known	rna	NULL	NULL	0	rs3996432	-
12	132537961	132537961	C	A	EP400	EP400	ENSG00000183495	ENST00000333577	+1	known	missense	c.7655	p.P2552Q	0.008	-	-
12	132547141	132547141	G	A	EP400	EP400	ENSG00000183495	ENST00000333577	+1	known	silent	c.8337	p.Q2779	0.737	-	-
12	132551423	132551423	G	A	EP400	EP400	ENSG00000183495	ENST00000333577	+1	known	silent	c.8766	p.P2922	0.617	-	-
13	25264511	25264511	C	G	ATP12A	ATP12A	ENSG00000075673	ENST00000218548	+1	known	silent	c.582	p.T194	0	-	-
13	25744102	25744102	C	T	FAM123A	FAM123A	ENSG00000165566	ENST00000515384	-1	known	silent	c.1656	p.G552	0.008	-	-
13	26116075	26116075	G	C	ATP8A2	ATP8A2	ENSG00000132932	ENST00000381655	+1	known	missense	c.670	p.D224H	0.903	-	-
13	26116076	26116076	A	T	ATP8A2	ATP8A2	ENSG00000132932	ENST00000381655	+1	known	missense	c.671	p.D224V	0.972	-	-
13	32913269	32913269	G	T	BRCA2	BRCA2	ENSG00000139618	ENST00000380152	+1	known	nonsense	c.4777	p.E1593*	0.997	-	-
13	34228813	34228813	C	G	LINC00464	LINC00464	ENSG00000230490	ENST00000445227	-1	known	rna	NULL	NULL	0	-	-
13	38320559	38320559	C	T	TRPC4	TRPC4	ENSG00000133107	ENST00000379681	-1	known	missense	c.412	p.E138K	1	-	-
13	45973144	45973144	C	T	SLC25A30	SLC25A30	ENSG00000174032	ENST00000519676	-1	known	missense	c.684	p.M228I	1	-	-
13	46306245	46306245	G	A	ENSG00000243580	AL139320.1	ENSG00000243580	ENST00000461567	-1	novel	rna	NULL	NULL	0.022	-	-
13	99083532	99083532	G	T	FARP1	FARP1	ENSG00000152767	ENST00000423063	+1	known	nonsense	c.49	p.E17*	1	-	-
13	103283628	103283628	A	C	TPP2	TPP2	ENSG00000134900	ENST00000493770	+1	known	splice_site	c.NULL	NULL	0.112	-	-
13	112853674	112853674	C	T	ENSG00000260102	RP11-315H15.2	ENSG00000260102	ENST00000561786	+1	known	rna	NULL	NULL	0.65	rs709403	-
13	112853856	112853856	C	T	ENSG00000260102	RP11-315H15.2	ENSG00000260102	ENST00000561786	+1	known	rna	NULL	NULL	0.045	rs34372272	-
13	114079483	114079483	G	T	ADPRHL1	ADPRHL1	ENSG00000153531	ENST00000375418	-1	known	missense	c.658	p.H220N	1	-	-
13	114630585	114630585	C	T	ENSG00000260910	RP11-199F6.9	ENSG00000260910	ENST00000562710	-1	known	rna	NULL	NULL	0	-	-
14	19856672	19856672	C	A	LOC100653149	CTD-2314B22.3	ENSG00000244306	ENST00000551334	-1	known	rna	NULL	NULL	0.511	-	-
14	23894593	23894593	T	G	MYH7	MYH7	ENSG00000092054	ENST00000544444	-1	known	missense	c.2321	p.E774A	1	-	-
14	24529953	24529953	G	A	LRRC16B	LRRC16B	ENSG00000186648	ENST00000342740	+1	known	silent	c.2178	p.K726	1	-	-
14	24537852	24537852	G	A	LRRC16B	LRRC16B	ENSG00000186648	ENST00000342740	+1	known	missense	c.3742	p.E1248K	0.984	-	-
14	26918144	26918144	G	C	NOVA1	NOVA1	ENSG00000139910	ENST00000539517	-1	known	missense	c.545	p.T182R	1	-	-
14	33069997	33069997	A	T	AKAP6	AKAP6	ENSG00000151320	ENST00000557272	+1	putative	missense	c.2729	p.K910M	1	-	-
14	33243087	33243087	G	T	AKAP6	AKAP6	ENSG00000151320	ENST00000557272	+1	putative	missense	c.3576	p.M1192I	1	-	-
14	39717087	39717087	G	C	MIA2	MIA2	ENSG00000150526	ENST00000556784	+1	known	missense	c.1306	p.D436H	0.943	-	-
14	55647472	55647472	G	A	DLGAP5	DLGAP5	ENSG00000126787	ENST00000247191	-1	known	missense	c.605	p.S202L	0	-	-
14	61190726	61190726	C	G	SIX4	SIX4	ENSG00000100625	ENST00000556952	-1	putative	missense	c.43	p.E15Q	1	-	-
14	70527607	70527607	C	G	SLC8A3	SLC8A3	ENSG00000100678	ENST00000381269	-1	known	missense	c.1834	p.E612Q	1	-	-
14	77229461	77229461	A	T	VASH1	VASH1	ENSG00000071246	ENST00000167106	+1	known	silent	c.297	p.T99	0.228	-	-
14	88207890	88207890	C	A	ENSG00000258807	RP11-1152H15.1	ENSG00000258807	ENST00000554305	-1	known	rna	NULL	NULL	0	-	-
14	92249504	92249504	T	A	TC2N	TC2N	ENSG00000165929	ENST00000340892	-1	known	missense	c.1413	p.K471N	1	-	-
14	94849245	94849245	C	G	SERPINA1	SERPINA1	ENSG00000197249	ENST00000355814	-1	known	missense	c.330	p.E110D	0	-	-
14	94929569	94929569	G	T	SERPINA9	SERPINA9	ENSG00000170054	ENST00000337425	-1	known	missense	c.1169	p.T390N	0.053	-	-
14	95053891	95053891	C	T	SERPINA5	SERPINA5	ENSG00000188488	ENST00000329597	+1	known	silent	c.192	p.S64	0.948	rs6111	GMAF=0.207
14	96556966	96556966	C	G	C14orf132	C14orf132	ENSG00000227051	ENST00000421193	+1	known	missense	c.85	p.P29A	0	-	-
14	101526988	101526988	T	A	MIR496	MIR496	ENSG00000207961	ENST00000385226	+1	known	rna	NULL	NULL	1	-	-
14	103654122	103654122	C	A	LOC100131366	RP11-736N17.2	ENSG00000251533	ENST00000514902	-1	known	rna	NULL	NULL	0.009	-	-
14	106321196	106321196	C	T	IGHM	IGHM	ENSG00000211899	ENST00000390559	-1	known	missense	c.793	p.E265K	0	-	-
15	20350146	20350146	T	C	ENSG00000258410	RP11-173D3.1	ENSG00000258410	ENST00000553658	-1	known	rna	NULL	NULL	0.023	-	-
15	21198108	21198108	C	T	LOC348120	RP11-810K23.3	ENSG00000258710	ENST00000553416	+1	known	rna	NULL	NULL	0.886	rs117660847	-
15	36150698	36150698	G	A	LOC100507466	RP11-702M1.1	ENSG00000248079	ENST00000501169	+1	known	rna	NULL	NULL	1	-	-
15	40914977	40914977	C	T	CASC5	CASC5	ENSG00000137812	ENST00000346991	+1	known	missense	c.2593	p.P865S	0	-	-
15	40914978	40914978	C	T	CASC5	CASC5	ENSG00000137812	ENST00000346991	+1	known	missense	c.2594	p.P865L	0	-	-
15	43441335	43441335	G	C	TMEM62	TMEM62	ENSG00000137842	ENST00000260403	+1	known	missense	c.852	p.W284C	1	-	-
15	44026404	44026404	T	C	ENSG00000206589	U6	ENSG00000206589	ENST00000383862	-1	novel	rna	NULL	NULL	0.007	-	-
15	45426131	45426131	G	A	DUOX1	DUOX1	ENSG00000137857	ENST00000321429	+1	known	missense	c.128	p.R43K	0.98	-	-
15	49574268	49574268	G	T	GALK2	GALK2	ENSG00000156958	ENST00000396509	+1	putative	missense	c.517	p.A173S	1	-	-
15	50339659	50339659	A	G	ATP8B4	ATP8B4	ENSG00000104043	ENST00000284509	-1	known	silent	c.90	p.D30	0.986	-	-
15	50935614	50935614	T	G	TRPM7	TRPM7	ENSG00000092439	ENST00000313478	-1	known	missense	c.458	p.K153T	1	-	-
15	63111736	63111736	G	A	TLN2	TLN2	ENSG00000171914	ENST00000306829	+1	known	missense	c.6793	p.E2265K	1	-	-
15	67758983	67758983	C	T	LOC100506686	RP11-502I4.1	ENSG00000259673	ENST00000559298	-1	known	rna	NULL	NULL	0.001	-	-
15	69341374	69341374	G	C	NOX5	RP11-809H16.2	ENSG00000137808	ENST00000260364	+1	putative	missense	c.1921	p.D641H	1	-	-
15	70490830	70490830	G	A	ENSG00000259252	AC011648.1	ENSG00000259252	ENST00000561310	-1	known	rna	NULL	NULL	0	-	-
15	73659871	73659871	G	T	HCN4	HCN4	ENSG00000138622	ENST00000261917	-1	known	silent	c.741	p.V247	0.537	-	-
15	74573010	74573010	G	T	CCDC33	CCDC33	ENSG00000140481	ENST00000558659	+1	putative	nonsense	c.532	p.E178*	0.709	-	-
15	84705703	84705703	A	T	ADAMTSL3	ADAMTSL3	ENSG00000156218	ENST00000286744	+1	known	missense	c.4933	p.I1645F	0	-	-
15	84841729	84841729	C	A	ENSG00000259694	RP13-262C2.3	ENSG00000259694	ENST00000558110	-1	known	rna	NULL	NULL	0.913	-	-
15	89147600	89147600	G	A	ENSG00000249487	RP11-97O12.2	ENSG00000249487	ENST00000506090	-1	known	rna	NULL	NULL	0	-	-
15	89912390	89912390	C	T	LOC254559	CTD-2335A18.1	ENSG00000255571	ENST00000560663	+1	known	rna	NULL	NULL	0	-	-
15	94943212	94943212	G	T	MCTP2	MCTP2	ENSG00000140563	ENST00000357742	+1	known	missense	c.1953	p.K651N	1	-	-
15	101120952	101120952	G	C	LINS	LINS	ENSG00000140471	ENST00000314742	-1	known	silent	c.96	p.L32	0.577	-	-
15	101440782	101440782	G	T	ALDH1A3	ALDH1A3	ENSG00000184254	ENST00000329841	+1	known	missense	c.886	p.D296Y	1	-	-
15	102291467	102291467	A	G	ENSG00000259660	CTD-2611K5.6	ENSG00000259660	ENST00000561463	+1	known	rna	NULL	NULL	0.001	-	-
15	102294999	102294999	G	A	ENSG00000259660	CTD-2611K5.6	ENSG00000259660	ENST00000561463	+1	known	rna	NULL	NULL	1	-	-
15	102304480	102304480	G	T	ENSG00000259660	CTD-2611K5.6	ENSG00000259660	ENST00000561463	+1	known	rna	NULL	NULL	1	rs199954925	-
15	102312009	102312009	G	A	ENSG00000259660	CTD-2611K5.6	ENSG00000259660	ENST00000561463	+1	known	rna	NULL	NULL	0.67	rs111745531	-
15	102462414	102462414	C	T	OR4F4	OR4F4	ENSG00000177693	ENST00000326183	-1	known	silent	c.849	p.R283	0.977	-	-
16	1370438	1370438	G	C	UBE2I	UBE2I	ENSG00000103275	ENST00000402301	+1	putative	splice_site	c.334-1	e5-1	1	-	-
16	2345602	2345602	C	G	ABCA3	ABCA3	ENSG00000167972	ENST00000301732	-1	known	missense	c.2403	p.E801D	1	-	-
16	3795301	3795301	G	C	CREBBP	CREBBP	ENSG00000005339	ENST00000262367	-1	known	missense	c.3891	p.H1297Q	1	-	-
16	4504856	4504856	G	T	DNAJA3	DNAJA3	ENSG00000103423	ENST00000262375	+1	known	nonsense	c.1384	p.E462*	0.983	-	-
16	18542857	18542857	C	T	NOMO2	NOMO2	ENSG00000185164	ENST00000381474	-1	known	missense	c.1468	p.D490N	0.837	rs141086055	GMAF=0.0247
16	18609597	18609597	A	C	ABCC6P1	RP11-457I16.3	ENSG00000260210	ENST00000568116	-1	known	rna	NULL	NULL	0.045	-	-
16	19278239	19278239	C	T	SYT17	SYT17	ENSG00000103528	ENST00000562711	+1	putative	silent	c.1254	p.I418	0.996	-	-
16	21716511	21716511	C	T	OTOA	OTOA	ENSG00000155719	ENST00000286149	+1	known	silent	c.1044	p.F348	1	-	-
16	22316790	22316790	A	T	POLR3E	POLR3E	ENSG00000058600	ENST00000561494	+1	known	missense	c.178	p.I60F	0	-	-
16	25078258	25078258	G	T	LOC283887	RP11-266L9.5	ENSG00000262155	ENST00000571219	+1	known	rna	NULL	NULL	0.039	-	-
16	25232844	25232844	G	C	AQP8	AQP8	ENSG00000103375	ENST00000566125	+1	putative	missense	c.309	p.M103I	1	-	-
16	25258259	25258259	C	T	ZKSCAN2	ZKSCAN2	ENSG00000155592	ENST00000328086	-1	known	missense	c.1258	p.E420K	1	-	-
16	27861911	27861911	G	C	GSG1L	GSG1L	ENSG00000169181	ENST00000562611	-1	known	silent	c.348	p.S116	0.001	-	-
16	31766717	31766717	T	C	ZNF720	ZNF720	ENSG00000197302	ENST00000399681	+1	known	missense	c.1105	p.C369R	0.996	-	-
16	32275578	32275578	G	T	LOC100507221	RP11-56L13.1	ENSG00000260402	ENST00000566232	-1	known	rna	NULL	NULL	0.443	-	-
16	32821833	32821833	A	G	ENSG00000260158	RP11-67H24.2	ENSG00000260158	ENST00000569859	+1	known	rna	NULL	NULL	0.022	-	-
16	34428117	34428117	G	C	ENSG00000260073	RP11-488I20.9	ENSG00000260073	ENST00000562945	-1	known	rna	NULL	NULL	0.022	rs1386080	GMAF=0.0458
16	34986030	34986030	C	T	RN5S416	RN5S416	ENSG00000252647	ENST00000516838	+1	known	rna	NULL	NULL	1	rs73550108	GMAF=0.1328
16	47941105	47941105	C	T	ENSG00000261231	RP11-523L20.2	ENSG00000261231	ENST00000569726	+1	known	rna	NULL	NULL	0	rs888339	GMAF=0.4364
16	48000847	48000847	G	A	ENSG00000260450	RP11-523L20.1	ENSG00000260450	ENST00000562980	+1	known	rna	NULL	NULL	0	rs77503782	GMAF=0.016
16	48226479	48226479	C	T	ABCC11	ABCC11	ENSG00000121270	ENST00000356608	-1	known	silent	c.2658	p.K886	0.627	rs12443685	GMAF=0.1305
16	48248918	48248918	T	C	ABCC11	ABCC11	ENSG00000121270	ENST00000356608	-1	known	silent	c.1122	p.K374	0	rs8047091	GMAF=0.169
16	48256602	48256602	T	C	ABCC11	ABCC11	ENSG00000121270	ENST00000356608	-1	known	silent	c.684	p.Q228	0.887	rs16945974	GMAF=0.1245
16	48265777	48265777	C	T	ABCC11	ABCC11	ENSG00000121270	ENST00000356608	-1	known	missense	c.56	p.R19H	0.891	rs16945988	GMAF=0.1067
16	49204524	49204524	T	G	ENSG00000261815	RP11-22D3.2	ENSG00000261815	ENST00000564222	+1	known	rna	NULL	NULL	0	rs4785279	GMAF=0.2097
16	49204665	49204665	T	C	ENSG00000261815	RP11-22D3.2	ENSG00000261815	ENST00000564222	+1	known	rna	NULL	NULL	0.001	rs4785280	GMAF=0.2088
16	49205462	49205462	C	T	ENSG00000261815	RP11-22D3.2	ENSG00000261815	ENST00000564222	+1	known	rna	NULL	NULL	0	rs4785163	GMAF=0.3603
16	49315262	49315262	C	T	CBLN1	CBLN1	ENSG00000102924	ENST00000219197	-1	known	missense	c.115	p.D39N	1	-	-
16	49477025	49477025	T	C	ENSG00000262950	RP11-189E14.5	ENSG00000262950	ENST00000576671	-1	known	rna	NULL	NULL	0.04	rs56095577	GMAF=0.3695
16	49500500	49500500	A	G	ENSG00000261623	RP11-189E14.4	ENSG00000261623	ENST00000561523	+1	known	rna	NULL	NULL	0.004	rs59666541	GMAF=0.1255
16	49500900	49500900	A	G	ENSG00000261623	RP11-189E14.4	ENSG00000261623	ENST00000561523	+1	known	rna	NULL	NULL	0	rs562525	GMAF=0.2967
16	49501197	49501197	T	C	ENSG00000261623	RP11-189E14.4	ENSG00000261623	ENST00000561523	+1	known	rna	NULL	NULL	0.004	rs73573073	GMAF=0.1259
16	49501343	49501343	C	T	ENSG00000261623	RP11-189E14.4	ENSG00000261623	ENST00000561523	+1	known	rna	NULL	NULL	0.008	rs73573075	GMAF=0.1259
16	49503343	49503343	A	G	ENSG00000261623	RP11-189E14.4	ENSG00000261623	ENST00000561523	+1	known	rna	NULL	NULL	0	rs57947718	GMAF=0.1241
16	49503573	49503573	A	G	ENSG00000261623	RP11-189E14.4	ENSG00000261623	ENST00000561523	+1	known	rna	NULL	NULL	0.002	rs9928763	GMAF=0.2129
16	49672520	49672520	A	G	ZNF423	ZNF423	ENSG00000102935	ENST00000562520	-1	putative	silent	c.363	p.R121	0.992	rs3803665	GMAF=0.4464
16	49956194	49956194	T	C	ENSG00000261751	RP11-305A4.3	ENSG00000261751	ENST00000563124	-1	known	rna	NULL	NULL	0.001	rs4785367	GMAF=0.478
16	50106594	50106594	T	C	HEATR3	HEATR3	ENSG00000155393	ENST00000299192	+1	known	silent	c.591	p.F197	0.997	rs2287197	GMAF=0.3956
16	50733859	50733859	C	G	NOD2	NOD2	ENSG00000167207	ENST00000300589	+1	known	silent	c.534	p.S178	0.998	rs2067085	GMAF=0.2637
16	50745583	50745583	T	G	NOD2	NOD2	ENSG00000167207	ENST00000300589	+1	known	silent	c.1761	p.R587	0.002	rs1861759	GMAF=0.2514
16	50917845	50917845	G	A	ENSG00000263082	CTD-2034I21.2	ENSG00000263082	ENST00000576842	+1	known	rna	NULL	NULL	0	rs2357934	GMAF=0.1227
16	50917915	50917915	C	G	ENSG00000263082	CTD-2034I21.2	ENSG00000263082	ENST00000576842	+1	known	rna	NULL	NULL	0.005	rs1553020	GMAF=0.2935
16	50927660	50927660	G	A	ENSG00000261241	RP11-883G14.1	ENSG00000261241	ENST00000567534	+1	known	rna	NULL	NULL	0	rs16949049	GMAF=0.1255
16	50927717	50927717	T	C	ENSG00000261241	RP11-883G14.1	ENSG00000261241	ENST00000567534	+1	known	rna	NULL	NULL	0	rs62028263	GMAF=0.1255
16	51070643	51070643	C	T	ENSG00000260605	RP11-883G14.3	ENSG00000260605	ENST00000568471	-1	known	rna	NULL	NULL	0.008	rs2111123	GMAF=0.2825
16	51173559	51173559	G	A	SALL1	SALL1	ENSG00000103449	ENST00000251020	-1	known	silent	c.2574	p.L858	0.061	rs1965024	GMAF=0.4588
16	51796479	51796479	C	T	ENSG00000260057	RP11-7O14.1	ENSG00000260057	ENST00000569993	+1	known	rna	NULL	NULL	0.93	rs2291403	GMAF=0.1456
16	51806381	51806381	C	G	ENSG00000260057	RP11-7O14.1	ENSG00000260057	ENST00000563603	+1	known	rna	NULL	NULL	0.041	rs2306768	GMAF=0.2674
16	52128873	52128873	C	T	LOC100505649	RP11-152O14.1	ENSG00000261749	ENST00000566439	+1	known	rna	NULL	NULL	0	rs144284681	GMAF=0.0009
16	52232367	52232367	C	T	ENSG00000260975	RP11-142G1.3	ENSG00000260975	ENST00000569998	-1	known	rna	NULL	NULL	0.002	rs72792194	GMAF=0.1772
16	52303107	52303107	A	C	ENSG00000260478	RP11-142G1.1	ENSG00000260478	ENST00000568286	+1	known	rna	NULL	NULL	0.001	rs34214423	GMAF=0.1873
16	52586341	52586341	A	G	LOC643714	RP11-297L17.1	ENSG00000249231	ENST00000510238	-1	known	rna	NULL	NULL	0	rs3803662	GMAF=0.457
16	52641708	52641708	C	G	ENSG00000260393	RP11-297L17.3	ENSG00000260393	ENST00000565771	-1	known	rna	NULL	NULL	0.814	-	-
16	53481010	53481010	A	G	RBL2	RBL2	ENSG00000103479	ENST00000262133	+1	known	missense	c.629	p.Y210C	1	rs17800727	GMAF=0.141
16	54034952	54034952	T	C	ENSG00000261389	RP11-357N13.7	ENSG00000261389	ENST00000567781	+1	known	rna	NULL	NULL	0.003	rs16952770	GMAF=0.1625
16	54036177	54036177	C	T	ENSG00000261389	RP11-357N13.7	ENSG00000261389	ENST00000567781	+1	known	rna	NULL	NULL	0.004	rs36053329	GMAF=0.1589
16	54036352	54036352	G	A	ENSG00000261389	RP11-357N13.7	ENSG00000261389	ENST00000567781	+1	known	rna	NULL	NULL	0	rs7200972	GMAF=0.3709
16	54036834	54036834	T	C	ENSG00000261389	RP11-357N13.7	ENSG00000261389	ENST00000567781	+1	known	rna	NULL	NULL	0.009	rs1079880	GMAF=0.3695
16	54037485	54037485	C	T	ENSG00000261389	RP11-357N13.7	ENSG00000261389	ENST00000567781	+1	known	rna	NULL	NULL	0.006	rs12596328	GMAF=0.1589
16	54037971	54037971	T	G	ENSG00000261389	RP11-357N13.7	ENSG00000261389	ENST00000567781	+1	known	rna	NULL	NULL	0.017	rs4784338	GMAF=0.3668
16	54038588	54038588	G	A	ENSG00000261389	RP11-357N13.7	ENSG00000261389	ENST00000567781	+1	known	rna	NULL	NULL	0	rs2388451	GMAF=0.3723
16	54039014	54039014	T	C	ENSG00000261389	RP11-357N13.7	ENSG00000261389	ENST00000567781	+1	known	rna	NULL	NULL	0	rs7199363	GMAF=0.3159
16	54039486	54039486	C	T	ENSG00000261389	RP11-357N13.7	ENSG00000261389	ENST00000567781	+1	known	rna	NULL	NULL	0	rs12931859	GMAF=0.1589
16	54039678	54039678	G	A	ENSG00000261389	RP11-357N13.7	ENSG00000261389	ENST00000567781	+1	known	rna	NULL	NULL	0.014	rs4784339	GMAF=0.4075
16	54041253	54041253	C	T	ENSG00000261389	RP11-357N13.7	ENSG00000261389	ENST00000567781	+1	known	rna	NULL	NULL	0.001	rs1971037	GMAF=0.3709
16	54041321	54041321	G	T	ENSG00000261389	RP11-357N13.7	ENSG00000261389	ENST00000567781	+1	known	rna	NULL	NULL	0.02	rs1541577	GMAF=0.3942
16	54041755	54041755	T	A	ENSG00000261389	RP11-357N13.7	ENSG00000261389	ENST00000567781	+1	known	rna	NULL	NULL	0.157	rs1125337	GMAF=0.3814
16	54041779	54041779	C	T	ENSG00000261389	RP11-357N13.7	ENSG00000261389	ENST00000567781	+1	known	rna	NULL	NULL	0.002	rs1125338	GMAF=0.38
16	54042041	54042041	A	G	ENSG00000261389	RP11-357N13.7	ENSG00000261389	ENST00000567781	+1	known	rna	NULL	NULL	0.001	rs8049988	GMAF=0.2766
16	54042086	54042086	C	A	ENSG00000261389	RP11-357N13.7	ENSG00000261389	ENST00000567781	+1	known	rna	NULL	NULL	0	rs1125339	GMAF=0.4835
16	54043323	54043323	C	G	ENSG00000261389	RP11-357N13.7	ENSG00000261389	ENST00000567781	+1	known	rna	NULL	NULL	0	rs12600130	GMAF=0.1516
16	54043464	54043464	T	A	ENSG00000261389	RP11-357N13.7	ENSG00000261389	ENST00000567781	+1	known	rna	NULL	NULL	0	rs7184897	GMAF=0.4799
16	54044515	54044515	C	T	ENSG00000261389	RP11-357N13.7	ENSG00000261389	ENST00000567781	+1	known	rna	NULL	NULL	0.001	rs1345390	GMAF=0.489
16	54045203	54045203	A	C	ENSG00000261389	RP11-357N13.7	ENSG00000261389	ENST00000567781	+1	known	rna	NULL	NULL	0	rs1861358	GMAF=0.4821
16	54045624	54045624	C	T	ENSG00000261389	RP11-357N13.7	ENSG00000261389	ENST00000567781	+1	known	rna	NULL	NULL	0.017	rs8051348	GMAF=0.4876
16	54045981	54045981	C	T	ENSG00000261389	RP11-357N13.7	ENSG00000261389	ENST00000567781	+1	known	rna	NULL	NULL	0.018	rs1946153	GMAF=0.4895
16	54046220	54046220	A	C	ENSG00000261389	RP11-357N13.7	ENSG00000261389	ENST00000567781	+1	known	rna	NULL	NULL	0.367	rs4784341	GMAF=0.4835
16	54046309	54046309	A	C	ENSG00000261389	RP11-357N13.7	ENSG00000261389	ENST00000567781	+1	known	rna	NULL	NULL	0.032	rs2098371	GMAF=0.4853
16	54046313	54046313	A	G	ENSG00000261389	RP11-357N13.7	ENSG00000261389	ENST00000567781	+1	known	rna	NULL	NULL	0.12	rs2098372	GMAF=0.4881
16	54046937	54046937	A	G	ENSG00000261389	RP11-357N13.7	ENSG00000261389	ENST00000567781	+1	known	rna	NULL	NULL	0.031	rs9924312	GMAF=0.484
16	54047150	54047150	C	T	ENSG00000261389	RP11-357N13.7	ENSG00000261389	ENST00000567781	+1	known	rna	NULL	NULL	0.002	rs4784344	GMAF=0.484
16	55463202	55463202	C	T	ENSG00000260135	RP11-212I21.2	ENSG00000260135	ENST00000565307	-1	known	rna	NULL	NULL	1	rs16955080	GMAF=0.2056
16	55523606	55523606	C	G	MMP2	MMP2	ENSG00000087245	ENST00000543485	+1	putative	silent	c.822	p.V274	1	-	-
16	55543213	55543213	G	T	LPCAT2	LPCAT2	ENSG00000087253	ENST00000262134	+1	known	silent	c.120	p.V40	0.993	-	-
16	55853545	55853545	C	A	CES1	CES1	ENSG00000198848	ENST00000360526	-1	known	missense	c.808	p.A270S	0.803	rs115629050	GMAF=0.038
16	56545175	56545175	T	C	BBS2	BBS2	ENSG00000125124	ENST00000245157	-1	known	missense	c.367	p.I123V	0.994	rs11373	GMAF=0.2647
16	56873495	56873495	C	T	NUP93	NUP93	ENSG00000102900	ENST00000563486	+1	putative	missense	c.283	p.L95F	1	rs1138295	GMAF=0.2111
16	56969148	56969148	G	A	HERPUD1	HERPUD1	ENSG00000051108	ENST00000439977	+1	known	missense	c.149	p.R50H	0.097	rs2217332	GMAF=0.1172
16	57016092	57016092	G	A	CETP	CETP	ENSG00000087237	ENST00000566128	+1	putative	missense	c.1069	p.V357I	0	rs5882	GMAF=0.4478
16	57059484	57059484	C	T	NLRC5	NLRC5	ENSG00000140853	ENST00000262510	+1	known	missense	c.629	p.S210L	0	rs16965150	GMAF=0.0119
16	57060724	57060724	G	A	NLRC5	NLRC5	ENSG00000140853	ENST00000538805	+1	putative	missense	c.1126	p.G376R	1	rs13339199	GMAF=0.0916
16	57080528	57080528	C	A	NLRC5	NLRC5	ENSG00000140853	ENST00000538805	+1	putative	nonsense	c.2570	p.S857*	0.001	rs289723	GMAF=0.1781
16	57111232	57111232	C	T	NLRC5	NLRC5	ENSG00000140853	ENST00000262510	+1	known	silent	c.4860	p.D1620	0.017	rs11864231	GMAF=0.1795
16	57552088	57552088	T	C	CCDC102A	CCDC102A	ENSG00000135736	ENST00000258214	-1	known	silent	c.1140	p.A380	0.069	rs28756858	GMAF=0.2239
16	57555076	57555076	C	T	CCDC102A	CCDC102A	ENSG00000135736	ENST00000258214	-1	known	silent	c.825	p.A275	0.725	rs28446687	GMAF=0.1841
16	57601792	57601792	C	T	GPR114	GPR114	ENSG00000159618	ENST00000340339	+1	known	silent	c.846	p.R282	0.117	rs9937918	GMAF=0.4643
16	57689805	57689805	A	C	GPR56	GPR56	ENSG00000205336	ENST00000379696	+1	known	missense	c.918	p.Q306H	0.987	rs1801255	GMAF=0.1415
16	57702274	57702274	G	T	GPR97	GPR97	ENSG00000182885	ENST00000333493	+1	known	missense	c.15	p.R5S	0	rs62039891	GMAF=0.1081
16	57722328	57722328	C	T	GPR97	GPR97	ENSG00000182885	ENST00000450388	+1	putative	silent	c.1245	p.S415	0.096	rs12444859	GMAF=0.3411
16	57738810	57738810	T	A	CCDC135	CCDC135	ENSG00000159625	ENST00000360716	+1	known	missense	c.722	p.V241E	0	rs58373934	GMAF=0.0815
16	57787063	57787063	G	C	KATNB1	KATNB1	ENSG00000140854	ENST00000379661	+1	known	silent	c.930	p.T310	0.02	rs147460464	GMAF=0.0018
16	57850141	57850141	C	G	ENSG00000187185	CTD-2600O9.1	ENSG00000187185	ENST00000564282	+1	putative	silent	c.60	p.P20	0	rs1477404	GMAF=0.2253
16	57949224	57949224	G	T	CNGB1	CNGB1	ENSG00000070729	ENST00000251102	-1	known	missense	c.2233	p.L745I	1	rs10459809	GMAF=0.1058
16	57950057	57950057	G	A	CNGB1	CNGB1	ENSG00000070729	ENST00000251102	-1	known	silent	c.2193	p.N731	1	rs376270	GMAF=0.3475
16	57993841	57993841	C	T	CNGB1	CNGB1	ENSG00000070729	ENST00000251102	-1	known	missense	c.712	p.G238S	0	rs61745888	GMAF=0.0156
16	57993947	57993947	T	C	CNGB1	CNGB1	ENSG00000070729	ENST00000251102	-1	known	silent	c.606	p.E202	0	rs76788887	GMAF=0.0165
16	57996932	57996932	G	A	CNGB1	CNGB1	ENSG00000070729	ENST00000251102	-1	known	silent	c.327	p.G109	0.001	rs17821448	GMAF=0.3338
16	58467739	58467739	C	T	ENSG00000260186	RP11-481J2.2	ENSG00000260186	ENST00000567448	+1	known	rna	NULL	NULL	0	rs28627526	GMAF=0.2569
16	58467853	58467853	G	A	ENSG00000260186	RP11-481J2.2	ENSG00000260186	ENST00000567448	+1	known	splice_site	c.NULL	NULL	0	rs4784938	GMAF=0.2253
16	58469679	58469679	G	A	ENSG00000260186	RP11-481J2.2	ENSG00000260186	ENST00000561906	+1	known	rna	NULL	NULL	0.014	rs12927589	GMAF=0.2862
16	58469837	58469837	A	G	ENSG00000260186	RP11-481J2.2	ENSG00000260186	ENST00000562322	+1	known	rna	NULL	NULL	0.142	rs4577076	GMAF=0.2857
16	58470046	58470046	C	G	ENSG00000260186	RP11-481J2.2	ENSG00000260186	ENST00000562322	+1	known	rna	NULL	NULL	0.001	rs3890512	GMAF=0.337
16	58540875	58540875	G	A	NDRG4	NDRG4	ENSG00000103034	ENST00000569026	+1	putative	nonsense	c.209	p.W70*	0.978	rs17821543	GMAF=0.0403
16	58549932	58549932	T	C	SETD6	SETD6	ENSG00000103037	ENST00000219315	+1	known	silent	c.265	p.L89	1	rs4784046	GMAF=0.2555
16	58550459	58550459	G	A	SETD6	SETD6	ENSG00000103037	ENST00000219315	+1	known	missense	c.554	p.R185H	0.843	-	-
16	58552921	58552921	G	A	SETD6	SETD6	ENSG00000103037	ENST00000219315	+1	known	silent	c.1410	p.E470	1	rs3607	GMAF=0.255
16	58575489	58575489	G	A	CNOT1	CNOT1	ENSG00000125107	ENST00000317147	-1	known	silent	c.4716	p.Y1572	1	rs11540994	GMAF=0.462
16	58577421	58577421	C	T	CNOT1	CNOT1	ENSG00000125107	ENST00000441024	-1	known	silent	c.4524	p.A1508	0	rs41260	GMAF=0.217
16	58587737	58587737	C	T	CNOT1	CNOT1	ENSG00000125107	ENST00000562046	-1	novel	missense	c.497	p.S166N	1	rs11866002	GMAF=0.462
16	58752466	58752466	C	T	GOT2	GOT2	ENSG00000125166	ENST00000245206	-1	known	missense	c.562	p.G188S	1	rs11076256	GMAF=0.0394
16	58767848	58767848	G	A	ENSG00000245768	RP11-410D17.2	ENSG00000245768	ENST00000568134	+1	known	rna	NULL	NULL	0.017	rs12921667	GMAF=0.0371
16	58783643	58783643	C	G	ENSG00000245768	RP11-410D17.2	ENSG00000245768	ENST00000500117	+1	known	rna	NULL	NULL	0.008	rs75710144	GMAF=0.1049
16	58783895	58783895	C	T	ENSG00000245768	RP11-410D17.2	ENSG00000245768	ENST00000500117	+1	known	rna	NULL	NULL	0.007	rs143512906	GMAF=0.0096
16	59142597	59142597	C	A	ENSG00000245768	RP11-410D17.2	ENSG00000245768	ENST00000500117	+1	known	rna	NULL	NULL	0.99	rs12373112	GMAF=0.37
16	61777269	61777269	C	A	ENSG00000201289	7SK	ENSG00000201289	ENST00000364419	-1	novel	rna	NULL	NULL	0.001	rs59941823	GMAF=0.2418
16	63402942	63402942	A	C	ENSG00000261743	RP11-2K6.2	ENSG00000261743	ENST00000561595	+1	known	rna	NULL	NULL	0.048	rs150724	GMAF=0.2198
16	63788599	63788599	G	T	ENSG00000261014	RP11-370P15.2	ENSG00000261014	ENST00000563061	+1	known	rna	NULL	NULL	0.011	rs2123001	GMAF=0.3929
16	65016087	65016087	A	C	CDH11	CDH11	ENSG00000140937	ENST00000268603	-1	known	missense	c.1117	p.S373A	0.02	rs35213	GMAF=0.2363
16	65210039	65210039	G	A	ENSG00000259847	RP11-95H3.1	ENSG00000259847	ENST00000563754	-1	known	rna	NULL	NULL	0	rs11860757	GMAF=0.2225
16	65210604	65210604	G	C	ENSG00000259847	RP11-95H3.1	ENSG00000259847	ENST00000562742	-1	known	rna	NULL	NULL	0	rs8061375	GMAF=0.2299
16	65237945	65237945	A	G	ENSG00000260834	RP11-256I9.2	ENSG00000260834	ENST00000567058	-1	known	rna	NULL	NULL	0	rs9934585	GMAF=0.2866
16	65397360	65397360	G	A	LOC283867	RP11-256I9.1	ENSG00000261742	ENST00000568492	-1	known	rna	NULL	NULL	0	rs9939648	GMAF=0.1786
16	65610161	65610161	G	C	LOC283867	RP11-256I9.1	ENSG00000261742	ENST00000569736	-1	known	rna	NULL	NULL	0.001	rs12444408	GMAF=0.4373
16	65895364	65895364	A	G	ENSG00000260695	RP11-513N24.1	ENSG00000260695	ENST00000568767	-1	known	rna	NULL	NULL	0	rs1126179	GMAF=0.3636
16	66432381	66432381	T	C	CDH5	CDH5	ENSG00000179776	ENST00000341529	+1	known	missense	c.1508	p.I503T	0.386	rs16956504	GMAF=0.0513
16	66432424	66432424	C	T	CDH5	CDH5	ENSG00000179776	ENST00000341529	+1	known	silent	c.1551	p.I517	0.999	rs3826229	-
16	66442499	66442499	G	A	LOC100505865	CTD-2258A20.4	ENSG00000246898	ENST00000499966	+1	known	rna	NULL	NULL	0.002	rs2289150	GMAF=0.3535
16	66445520	66445520	G	A	LOC100505865	CTD-2258A20.4	ENSG00000246898	ENST00000499966	+1	known	rna	NULL	NULL	0	rs11075630	GMAF=0.4322
16	66445728	66445728	A	G	LOC100505865	CTD-2258A20.4	ENSG00000246898	ENST00000499966	+1	known	rna	NULL	NULL	0.071	rs1837022	GMAF=0.4345
16	66445986	66445986	G	A	LOC100505865	CTD-2258A20.4	ENSG00000246898	ENST00000499966	+1	known	rna	NULL	NULL	0.002	-	-
16	66764069	66764069	G	A	DYNC1LI2	DYNC1LI2	ENSG00000135720	ENST00000258198	-1	known	silent	c.987	p.T329	1	rs34706526	GMAF=0.0119
16	66787743	66787743	C	T	ENSG00000246777	RP11-61A14.4	ENSG00000246777	ENST00000501143	+1	known	rna	NULL	NULL	0	rs12447475	GMAF=0.3681
16	67222828	67222828	A	T	EXOC3L1	EXOC3L1	ENSG00000179044	ENST00000314586	-1	known	missense	c.223	p.Y75N	0.998	rs117403380	GMAF=0.0037
16	67320920	67320920	C	T	PLEKHG4	PLEKHG4	ENSG00000196155	ENST00000360461	+1	known	silent	c.2943	p.L981	1	rs785029	GMAF=0.0288
16	68336360	68336360	A	G	SLC7A6OS	SLC7A6OS	ENSG00000103061	ENST00000263997	-1	known	silent	c.723	p.D241	1	rs35736950	GMAF=0.0247
16	68387373	68387373	C	T	PRMT7	PRMT7	ENSG00000132600	ENST00000568975	+1	known	missense	c.1651	p.R551W	0	rs1562479	GMAF=0.4135
16	68389772	68389772	C	T	PRMT7	PRMT7	ENSG00000132600	ENST00000339507	+1	known	silent	c.1797	p.T599	0.025	rs1131933	GMAF=0.4272
16	68398924	68398924	C	T	SMPD3	SMPD3	ENSG00000103056	ENST00000219334	-1	known	silent	c.1395	p.P465	0.001	rs1868158	GMAF=0.3375
16	68712730	68712730	C	A	CDH3	CDH3	ENSG00000062038	ENST00000264012	+1	known	silent	c.612	p.I204	0.445	rs8049247	GMAF=0.1424
16	68713730	68713730	G	A	CDH3	CDH3	ENSG00000062038	ENST00000264012	+1	known	silent	c.720	p.T240	0.315	rs2296409	GMAF=0.3741
16	68713823	68713823	C	A	CDH3	CDH3	ENSG00000062038	ENST00000264012	+1	known	silent	c.813	p.T271	0.003	rs2296408	GMAF=0.3741
16	68721470	68721470	T	C	CDH3	CDH3	ENSG00000062038	ENST00000264012	+1	known	silent	c.1626	p.N542	0.495	rs2296405	GMAF=0.3837
16	68725783	68725783	G	A	CDH3	CDH3	ENSG00000062038	ENST00000264012	+1	known	silent	c.1956	p.K652	0.785	rs2274239	GMAF=0.4038
16	68729785	68729785	C	A	CDH3	CDH3	ENSG00000062038	ENST00000264012	+1	known	silent	c.2239	p.R747	1	rs17715450	GMAF=0.4995
16	68776416	68776416	G	A	RN5S429	RN5S429	ENSG00000200558	ENST00000363688	+1	known	rna	NULL	NULL	0	rs4783671	GMAF=0.4963
16	68857441	68857441	T	C	CDH1	CDH1	ENSG00000039068	ENST00000379120	+1	known	silent	c.2130	p.A710	0	rs1801552	GMAF=0.3063
16	68880514	68880514	C	T	TMCO7	TMCO7	ENSG00000103047	ENST00000565037	+1	putative	silent	c.189	p.P63	0.008	rs8054208	GMAF=0.2894
16	68893953	68893953	T	C	TMCO7	TMCO7	ENSG00000103047	ENST00000261778	+1	known	silent	c.261	p.S87	0.101	rs4597312	GMAF=0.0943
16	69143481	69143481	T	G	HAS3	HAS3	ENSG00000103044	ENST00000306560	+1	known	silent	c.183	p.L61	1	rs2232227	GMAF=0.0687
16	69201050	69201050	C	T	CIRH1A	CIRH1A	ENSG00000141076	ENST00000314423	+1	known	missense	c.1906	p.R636C	0.999	rs61185783	GMAF=0.0234
16	69973825	69973825	G	A	WWP2	WWP2	ENSG00000198373	ENST00000568684	+1	putative	silent	c.1278	p.E426	1	rs3748389	GMAF=0.4886
16	70016416	70016416	T	A	ENSG00000226232	RP11-419C5.2	ENSG00000226232	ENST00000532298	-1	novel	nonsense	c.382	p.R128*	0.003	rs3748385	GMAF=0.2257
16	70016573	70016573	G	A	ENSG00000226232	RP11-419C5.2	ENSG00000226232	ENST00000325845	-1	known	missense	c.292	p.R98C	0	rs3748384	GMAF=0.4744
16	70180088	70180088	A	T	PDPR	PDPR	ENSG00000090857	ENST00000398122	+1	putative	missense	c.1619	p.Y540F	1	rs200566106	-
16	70726795	70726795	C	A	VAC14	VAC14	ENSG00000103043	ENST00000566416	-1	novel	missense	c.661	p.A221S	0.537	rs2278983	GMAF=0.2834
16	71100838	71100838	T	C	HYDIN	HYDIN	ENSG00000157423	ENST00000393550	-1	known	splice_site	c.2121-2	e16-2	0	rs74361942	GMAF=0.2779
16	71365169	71365169	T	C	ENSG00000221237	AC106736.1	ENSG00000221237	ENST00000408310	+1	novel	rna	NULL	NULL	0	-	-
16	71460343	71460343	C	G	ENSG00000261348	RP11-510M2.1	ENSG00000261348	ENST00000567469	-1	known	rna	NULL	NULL	0	rs11644434	GMAF=0.2266
16	71961535	71961535	A	C	IST1	IST1	ENSG00000182149	ENST00000541571	+1	putative	missense	c.920	p.E307A	0.999	rs79258602	GMAF=0.0096
16	72042682	72042682	A	C	DHODH	DHODH	ENSG00000102967	ENST00000219240	+1	known	missense	c.19	p.K7Q	0.997	rs3213422	GMAF=0.4295
16	72130203	72130203	C	G	DHX38	DHX38	ENSG00000140829	ENST00000268482	+1	known	silent	c.147	p.L49	1	rs1050361	GMAF=0.473
16	72130815	72130815	C	A	DHX38	DHX38	ENSG00000140829	ENST00000268482	+1	known	silent	c.418	p.R140	1	rs1050362	GMAF=0.4322
16	72156842	72156842	T	G	PMFBP1	PMFBP1	ENSG00000118557	ENST00000537792	-1	putative	missense	c.237	p.K79N	1	rs16973716	GMAF=0.4299
16	72651269	72651269	T	C	ENSG00000261008	AC004158.2	ENSG00000261008	ENST00000570152	-1	known	rna	NULL	NULL	0.003	rs67427621	GMAF=0.0691
16	72832135	72832135	T	A	ZFHX3	ZFHX3	ENSG00000140836	ENST00000268489	-1	known	silent	c.4446	p.A1482	0.004	rs740178	GMAF=0.1186
16	73434586	73434586	T	C	LOC100506172	RP11-140I24.1	ENSG00000258779	ENST00000554640	+1	known	rna	NULL	NULL	0	rs35183719	GMAF=0.4716
16	74403037	74403037	T	A	ENSG00000261079	RP11-252A24.3	ENSG00000261079	ENST00000563701	+1	known	rna	NULL	NULL	0.021	rs12444043	-
16	74419593	74419593	C	T	NPIPL2	NPIPL2	ENSG00000196436	ENST00000429990	+1	known	missense	c.491	p.T164M	0.023	rs201948736	-
16	74425358	74425358	G	A	NPIPL2	NPIPL2	ENSG00000196436	ENST00000429990	+1	known	missense	c.712	p.A238T	0	rs6564065	-
16	74425548	74425548	A	G	NPIPL2	NPIPL2	ENSG00000196436	ENST00000429990	+1	known	missense	c.902	p.Y301C	0	rs2868591	-
16	74425569	74425569	C	T	NPIPL2	NPIPL2	ENSG00000196436	ENST00000429990	+1	known	missense	c.923	p.P308L	0	rs11641596	-
16	74452071	74452071	G	A	CLEC18B	CLEC18B	ENSG00000140839	ENST00000339953	-1	known	silent	c.342	p.P114	0	-	-
16	74481327	74481327	T	C	GLG1	RP11-252A24.7	ENSG00000260539	ENST00000566788	-1	known	rna	NULL	NULL	1	rs16943885	GMAF=0.0096
16	74482053	74482053	G	A	GLG1	RP11-252A24.7	ENSG00000260539	ENST00000566788	-1	known	rna	NULL	NULL	0.046	rs13359	GMAF=0.2821
16	74482455	74482455	G	A	GLG1	RP11-252A24.7	ENSG00000260539	ENST00000566788	-1	known	rna	NULL	NULL	0.185	rs1132843	GMAF=0.2798
16	74483287	74483287	C	G	GLG1	RP11-252A24.7	ENSG00000260539	ENST00000566788	-1	known	rna	NULL	NULL	0	rs11149721	GMAF=0.266
16	74483499	74483499	T	C	GLG1	RP11-252A24.7	ENSG00000260539	ENST00000566788	-1	known	rna	NULL	NULL	0	rs4888238	GMAF=0.2775
16	74483649	74483649	A	T	GLG1	RP11-252A24.7	ENSG00000260539	ENST00000566788	-1	known	rna	NULL	NULL	0.117	rs11149722	GMAF=0.2701
16	74537591	74537591	C	T	GLG1	GLG1	ENSG00000090863	ENST00000205061	-1	known	silent	c.612	p.L204	1	rs4887772	GMAF=0.2962
16	74664743	74664743	T	C	RFWD3	RFWD3	ENSG00000168411	ENST00000361070	-1	known	missense	c.1690	p.I564V	0.93	rs7193541	GMAF=0.418
16	74664810	74664810	A	T	RFWD3	RFWD3	ENSG00000168411	ENST00000361070	-1	known	silent	c.1623	p.P541	0.993	rs7188880	GMAF=0.3686
16	74670458	74670458	C	T	RFWD3	RFWD3	ENSG00000168411	ENST00000361070	-1	known	silent	c.1212	p.T404	0	rs4888262	GMAF=0.3695
16	74695079	74695079	G	T	RFWD3	RFWD3	ENSG00000168411	ENST00000361070	-1	known	missense	c.269	p.T90N	0	rs8058922	GMAF=0.239
16	74808425	74808425	G	A	FA2H	FA2H	ENSG00000103089	ENST00000219368	-1	known	silent	c.229	p.L77	1	rs929881	GMAF=0.261
16	75034214	75034214	C	A	ZNRF1	ZNRF1	ENSG00000186187	ENST00000564320	+1	known	missense	c.75	p.F25L	0.353	rs34462287	GMAF=0.3242
16	75269267	75269267	A	G	BCAR1	BCAR1	ENSG00000050820	ENST00000418647	-1	known	silent	c.1668	p.A556	0	rs3169330	GMAF=0.087
16	75269477	75269477	A	C	BCAR1	BCAR1	ENSG00000050820	ENST00000418647	-1	known	silent	c.1458	p.S486	0.001	rs61729595	GMAF=0.0366
16	75269577	75269577	C	G	BCAR1	BCAR1	ENSG00000050820	ENST00000418647	-1	known	missense	c.1358	p.S453T	0.012	-	-
16	75320688	75320688	T	C	ENSG00000252101	U6	ENSG00000252101	ENST00000516292	-1	novel	rna	NULL	NULL	0.018	rs2194303	-
16	75794003	75794003	C	A	TERF2IP	TERF2IP	ENSG00000166848	ENST00000564671	+1	putative	missense	c.191	p.S64Y	0	rs12445123	GMAF=0.0568
16	76265282	76265282	C	T	ENSG00000260983	RP11-150D5.2	ENSG00000260983	ENST00000568714	-1	known	rna	NULL	NULL	0	rs4888488	GMAF=0.147
16	76503421	76503421	A	G	ENSG00000252022	SNORD33	ENSG00000252022	ENST00000516213	-1	novel	rna	NULL	NULL	0	rs56317459	GMAF=0.3686
16	78064351	78064351	C	G	CLEC3A	CLEC3A	ENSG00000166509	ENST00000299642	+1	known	silent	c.234	p.L78	0.941	rs2293776	GMAF=0.2138
16	79619835	79619835	G	A	MAF	MAF	ENSG00000178573	ENST00000569649	-1	novel	silent	c.1122	p.Y374	1	rs60533944	GMAF=0.2816
16	79784626	79784626	A	G	ENSG00000261390	RP11-345M22.2	ENSG00000261390	ENST00000566729	-1	known	rna	NULL	NULL	0.998	rs4411509	GMAF=0.2074
16	79784974	79784974	C	A	ENSG00000261390	RP11-345M22.2	ENSG00000261390	ENST00000566729	-1	known	rna	NULL	NULL	0.003	rs8062324	GMAF=0.3315
16	79787326	79787326	G	C	ENSG00000261390	RP11-345M22.2	ENSG00000261390	ENST00000568389	-1	known	rna	NULL	NULL	0.001	rs16951264	GMAF=0.2129
16	79829080	79829080	C	A	ENSG00000260876	RP11-345M22.1	ENSG00000260876	ENST00000561510	+1	known	rna	NULL	NULL	0	rs4243184	GMAF=0.446
16	80582867	80582867	G	T	DYNLRB2	DYNLRB2	ENSG00000168589	ENST00000561880	+1	known	missense	c.107	p.S36I	0.003	rs9937217	GMAF=0.179
16	80583497	80583497	C	T	DYNLRB2	DYNLRB2	ENSG00000168589	ENST00000562982	+1	putative	silent	c.283	p.L95	1	rs11866734	GMAF=0.179
16	80600962	80600962	A	C	ENSG00000260737	RP11-18F14.1	ENSG00000260737	ENST00000567317	-1	known	rna	NULL	NULL	0	rs966671	GMAF=0.19
16	80632290	80632290	T	C	LOC100509498	RP11-18F14.2	ENSG00000261128	ENST00000570137	-1	known	rna	NULL	NULL	0.117	rs10395	GMAF=0.364
16	80632586	80632586	A	G	LOC100509498	RP11-18F14.2	ENSG00000261128	ENST00000570137	-1	known	rna	NULL	NULL	0.897	rs1985288	GMAF=0.3626
16	80634178	80634178	A	G	LOC100509498	RP11-18F14.2	ENSG00000261128	ENST00000570137	-1	known	rna	NULL	NULL	0.731	rs4622522	GMAF=0.418
16	80635000	80635000	C	T	LOC100509498	RP11-18F14.2	ENSG00000261128	ENST00000570137	-1	known	rna	NULL	NULL	0	rs4281727	GMAF=0.3864
16	80635032	80635032	G	A	LOC100509498	RP11-18F14.2	ENSG00000261128	ENST00000570137	-1	known	rna	NULL	NULL	0	rs4258628	GMAF=0.1749
16	80718879	80718879	A	G	CDYL2	CDYL2	ENSG00000166446	ENST00000299564	-1	known	silent	c.172	p.L58	1	rs8049284	GMAF=0.4679
16	80863953	80863953	G	C	ENSG00000260896	RP11-314O13.1	ENSG00000260896	ENST00000562231	-1	known	rna	NULL	NULL	0.007	-	-
16	81010073	81010073	C	T	CMC2	CMC2	ENSG00000103121	ENST00000219400	-1	known	missense	c.157	p.V53I	0	rs1127390	GMAF=0.4038
16	81012303	81012303	C	A	CMC2	CMC2	ENSG00000103121	ENST00000561614	-1	known	silent	c.141	p.L47	0	rs9937731	GMAF=0.3677
16	81056441	81056441	T	G	CENPN	CENPN	ENSG00000166451	ENST00000299572	+1	known	nonstop	c.613	p.*205E	0	rs3743503	GMAF=0.1429
16	81095091	81095091	A	G	C16orf46	C16orf46	ENSG00000166455	ENST00000299578	-1	known	missense	c.863	p.I288T	0	rs7198494	GMAF=0.1703
16	81248716	81248716	C	T	PKD1L2	PKD1L2	ENSG00000166473	ENST00000337114	-1	known	missense	c.547	p.V183I	0.026	rs12933806	GMAF=0.2276
16	81248745	81248745	A	G	PKD1L2	PKD1L2	ENSG00000166473	ENST00000337114	-1	known	missense	c.518	p.L173S	0.979	rs8060294	GMAF=0.3951
16	81253917	81253917	A	G	PKD1L2	PKD1L2	ENSG00000166473	ENST00000337114	-1	known	missense	c.59	p.V20A	0	rs9924530	GMAF=0.4272
16	81279120	81279120	T	C	BCMO1	BCMO1	ENSG00000135697	ENST00000425577	+1	known	missense	c.28	p.W10R	0.359	rs28370522	GMAF=0.3842
16	81295902	81295902	T	C	BCMO1	BCMO1	ENSG00000135697	ENST00000564552	+1	putative	missense	c.485	p.M162T	0	rs7500996	GMAF=0.228
16	81301694	81301694	A	T	BCMO1	BCMO1	ENSG00000135697	ENST00000258168	+1	known	missense	c.801	p.R267S	0.195	rs12934922	GMAF=0.2697
16	81398635	81398635	C	T	GAN	GAN	ENSG00000127688	ENST00000248272	+1	known	silent	c.1293	p.Y431	0.998	rs2608555	GMAF=0.1571
16	81420955	81420955	C	T	MIR4720	MIR4720	ENSG00000261609	ENST00000563750	+1	known	rna	NULL	NULL	0	rs310019	GMAF=0.3013
16	81421075	81421075	A	G	MIR4720	MIR4720	ENSG00000261609	ENST00000563750	+1	known	rna	NULL	NULL	0.002	rs310020	GMAF=0.3512
16	81421373	81421373	A	T	MIR4720	MIR4720	ENSG00000261609	ENST00000568107	+1	known	rna	NULL	NULL	0	rs192835	GMAF=0.201
16	81421484	81421484	T	C	MIR4720	MIR4720	ENSG00000261609	ENST00000568107	+1	known	rna	NULL	NULL	0.002	rs182559	GMAF=0.1671
16	81421977	81421977	G	T	MIR4720	MIR4720	ENSG00000261609	ENST00000568107	+1	known	rna	NULL	NULL	0	rs310022	GMAF=0.2477
16	81422327	81422327	C	T	MIR4720	MIR4720	ENSG00000261609	ENST00000568107	+1	known	rna	NULL	NULL	0	rs9928509	GMAF=0.1479
16	81422611	81422611	C	T	MIR4720	MIR4720	ENSG00000261609	ENST00000568107	+1	known	rna	NULL	NULL	0.001	rs310024	GMAF=0.168
16	81422951	81422951	T	C	MIR4720	MIR4720	ENSG00000261609	ENST00000568107	+1	known	rna	NULL	NULL	0.001	rs8062805	GMAF=0.3036
16	81422980	81422980	G	A	MIR4720	MIR4720	ENSG00000261609	ENST00000568107	+1	known	rna	NULL	NULL	0	rs310025	GMAF=0.1667
16	81424117	81424117	G	A	MIR4720	MIR4720	ENSG00000261609	ENST00000568107	+1	known	rna	NULL	NULL	0	rs7630	GMAF=0.1777
16	81773003	81773003	G	A	ENSG00000261218	RP11-960L18.1	ENSG00000261218	ENST00000562180	+1	known	rna	NULL	NULL	0.002	rs12446759	GMAF=0.4254
16	81773026	81773026	G	C	ENSG00000261218	RP11-960L18.1	ENSG00000261218	ENST00000562180	+1	known	rna	NULL	NULL	0.002	rs12446781	GMAF=0.3851
16	81773209	81773209	A	G	ENSG00000261218	RP11-960L18.1	ENSG00000261218	ENST00000562180	+1	known	rna	NULL	NULL	0	rs12444183	GMAF=0.4194
16	81773267	81773267	A	G	ENSG00000261218	RP11-960L18.1	ENSG00000261218	ENST00000562180	+1	known	rna	NULL	NULL	0	rs12444189	GMAF=0.4176
16	81774142	81774142	T	G	ENSG00000261218	RP11-960L18.1	ENSG00000261218	ENST00000562180	+1	known	rna	NULL	NULL	0.067	rs4544235	GMAF=0.462
16	81819768	81819768	T	C	PLCG2	PLCG2	ENSG00000197943	ENST00000359376	+1	known	silent	c.174	p.A58	0.762	rs4586425	GMAF=0.2532
16	81888152	81888152	A	G	PLCG2	PLCG2	ENSG00000197943	ENST00000359376	+1	known	silent	c.297	p.L99	0.497	rs1143686	GMAF=0.2102
16	81929527	81929527	C	G	PLCG2	PLCG2	ENSG00000197943	ENST00000563193	+1	putative	missense	c.496	p.L166V	0.997	rs13333716	GMAF=0.0536
16	81941319	81941319	C	T	PLCG2	PLCG2	ENSG00000197943	ENST00000359376	+1	known	silent	c.1497	p.A499	0.093	rs1143689	GMAF=0.2047
16	81993974	81993974	A	G	ENSG00000260682	RP11-510J16.3	ENSG00000260682	ENST00000564138	+1	known	rna	NULL	NULL	0	rs4243226	GMAF=0.2056
16	81994846	81994846	G	C	ENSG00000260682	RP11-510J16.3	ENSG00000260682	ENST00000564138	+1	known	rna	NULL	NULL	0.007	rs72829125	GMAF=0.0087
16	81995951	81995951	G	C	ENSG00000260682	RP11-510J16.3	ENSG00000260682	ENST00000564138	+1	known	rna	NULL	NULL	0	rs3088217	GMAF=0.4597
16	83065664	83065664	G	A	CDH13	CDH13	ENSG00000140945	ENST00000268613	+1	putative	silent	c.348	p.S116	0.958	rs6565105	GMAF=0.4629
16	83214480	83214480	C	A	CDH13	CDH13	ENSG00000140945	ENST00000431540	+1	putative	silent	c.489	p.T163	0.685	rs7188594	GMAF=0.4272
16	83817019	83817019	A	G	CDH13	CDH13	ENSG00000140945	ENST00000268613	+1	putative	silent	c.2217	p.A739	0	rs1048612	GMAF=0.1795
16	83831356	83831356	A	T	ENSG00000260523	RP11-483P21.3	ENSG00000260523	ENST00000567109	+1	known	rna	NULL	NULL	0	rs707232	GMAF=0.2445
16	83832206	83832206	C	G	ENSG00000260523	RP11-483P21.3	ENSG00000260523	ENST00000567109	+1	known	rna	NULL	NULL	0	rs467392	GMAF=0.1474
16	83832304	83832304	C	A	ENSG00000260523	RP11-483P21.3	ENSG00000260523	ENST00000567109	+1	known	rna	NULL	NULL	0	rs405478	GMAF=0.2271
16	83833032	83833032	A	G	ENSG00000260523	RP11-483P21.3	ENSG00000260523	ENST00000567109	+1	known	rna	NULL	NULL	0	rs8046897	GMAF=0.4409
16	83999261	83999261	C	A	OSGIN1	OSGIN1	ENSG00000140961	ENST00000343939	+1	putative	silent	c.1332	p.L444	0.997	rs35132222	GMAF=0.0687
16	84115483	84115483	G	A	MBTPS1	MBTPS1	ENSG00000140943	ENST00000343411	-1	known	silent	c.1317	p.P439	0.241	rs3743631	GMAF=0.456
16	84218565	84218565	T	C	TAF1C	TAF1C	ENSG00000103168	ENST00000378541	-1	known	silent	c.30	p.A10	0	rs2230126	GMAF=0.1767
16	84270381	84270381	G	A	KCNG4	KCNG4	ENSG00000168418	ENST00000308251	-1	known	silent	c.711	p.S237	1	rs244811	GMAF=0.4309
16	84351952	84351952	G	A	WFDC1	WFDC1	ENSG00000103175	ENST00000219454	+1	known	missense	c.412	p.V138M	0.998	rs11643870	GMAF=0.0046
16	84476200	84476200	A	T	ATP2C2	ATP2C2	ENSG00000064270	ENST00000262429	+1	known	missense	c.1396	p.M466L	1	rs247897	GMAF=0.4025
16	84495650	84495650	C	T	ATP2C2	ATP2C2	ENSG00000064270	ENST00000262429	+1	known	silent	c.2637	p.V879	0.947	-	-
16	84778762	84778762	C	T	USP10	USP10	ENSG00000103194	ENST00000570191	+1	known	silent	c.687	p.D229	0.016	rs4553618	GMAF=0.2335
16	84779248	84779248	T	G	USP10	USP10	ENSG00000103194	ENST00000570191	+1	known	silent	c.1173	p.V391	0.507	rs7185949	GMAF=0.2353
16	84796603	84796603	A	G	USP10	USP10	ENSG00000103194	ENST00000570191	+1	known	silent	c.1575	p.Q525	0.861	rs12932018	GMAF=0.2582
16	84922859	84922859	C	T	CRISPLD2	CRISPLD2	ENSG00000103196	ENST00000262424	+1	known	silent	c.1329	p.A443	0.357	rs767050	GMAF=0.3452
16	85706047	85706047	A	C	KIAA0182	KIAA0182	ENSG00000131149	ENST00000412692	+1	novel	missense	c.2862	p.K954N	0.021	rs9940601	GMAF=0.3246
16	85837737	85837737	G	T	COX4I1	COX4I1	ENSG00000131143	ENST00000569997	+1	known	rna	NULL	NULL	0	rs2733961	GMAF=0.4657
16	85838916	85838916	A	G	COX4I1	COX4I1	ENSG00000131143	ENST00000569997	+1	known	rna	NULL	NULL	0	rs2075531	GMAF=0.4235
16	85839211	85839211	G	C	COX4I1	COX4I1	ENSG00000131143	ENST00000569997	+1	known	rna	NULL	NULL	0.001	rs2075532	GMAF=0.4515
16	85839977	85839977	G	C	COX4I1	COX4I1	ENSG00000131143	ENST00000569997	+1	known	rna	NULL	NULL	0	rs2075553	GMAF=0.4565
16	86115067	86115067	C	T	ENSG00000261177	RP11-805I24.1	ENSG00000261177	ENST00000563931	-1	known	rna	NULL	NULL	0	rs8048227	GMAF=0.3942
16	86115490	86115490	T	G	ENSG00000261177	RP11-805I24.1	ENSG00000261177	ENST00000563931	-1	known	rna	NULL	NULL	0.003	rs8062373	GMAF=0.3182
16	86117606	86117606	G	A	ENSG00000261177	RP11-805I24.1	ENSG00000261177	ENST00000563931	-1	known	rna	NULL	NULL	0	rs28431837	GMAF=0.201
16	86117865	86117865	T	A	ENSG00000261177	RP11-805I24.1	ENSG00000261177	ENST00000563931	-1	known	rna	NULL	NULL	0.003	rs6540254	GMAF=0.3342
16	86117926	86117926	T	C	ENSG00000261177	RP11-805I24.1	ENSG00000261177	ENST00000563931	-1	known	rna	NULL	NULL	0	rs7500435	GMAF=0.3672
16	86118297	86118297	C	G	ENSG00000261177	RP11-805I24.1	ENSG00000261177	ENST00000563931	-1	known	rna	NULL	NULL	0.003	rs58452000	GMAF=0.2509
16	86118941	86118941	C	A	ENSG00000261177	RP11-805I24.1	ENSG00000261177	ENST00000563931	-1	known	rna	NULL	NULL	0	rs13336352	GMAF=0.3397
16	86119168	86119168	G	A	ENSG00000261177	RP11-805I24.1	ENSG00000261177	ENST00000563931	-1	known	rna	NULL	NULL	0.001	rs28681484	GMAF=0.0687
16	86119907	86119907	T	C	ENSG00000261177	RP11-805I24.1	ENSG00000261177	ENST00000563931	-1	known	rna	NULL	NULL	0	rs4843902	GMAF=0.3288
16	86120025	86120025	T	C	ENSG00000261177	RP11-805I24.1	ENSG00000261177	ENST00000563931	-1	known	rna	NULL	NULL	0	rs4843903	GMAF=0.4918
16	86120246	86120246	A	G	ENSG00000261177	RP11-805I24.1	ENSG00000261177	ENST00000563931	-1	known	rna	NULL	NULL	0	rs4843904	GMAF=0.2024
16	86123106	86123106	T	C	ENSG00000261177	RP11-805I24.1	ENSG00000261177	ENST00000563931	-1	known	rna	NULL	NULL	0.001	rs6540256	GMAF=0.087
16	86309072	86309072	C	T	ENSG00000199949	Y_RNA	ENSG00000199949	ENST00000363079	-1	novel	rna	NULL	NULL	0.012	rs78645085	GMAF=0.0064
16	86670063	86670063	G	A	ENSG00000260387	RP11-463O9.6	ENSG00000260387	ENST00000566485	-1	known	rna	NULL	NULL	0	rs2161685	GMAF=0.2079
16	87245731	87245731	G	A	ENSG00000261095	RP11-899L11.1	ENSG00000261095	ENST00000566092	+1	known	rna	NULL	NULL	0.006	rs1108048	GMAF=0.3402
16	87246608	87246608	C	T	ENSG00000261095	RP11-899L11.1	ENSG00000261095	ENST00000566092	+1	known	rna	NULL	NULL	0	rs7500241	GMAF=0.3631
16	87259654	87259654	G	T	ENSG00000261095	RP11-899L11.1	ENSG00000261095	ENST00000566092	+1	known	rna	NULL	NULL	0.001	rs62056166	GMAF=0.2088
16	87259799	87259799	T	C	ENSG00000261095	RP11-899L11.1	ENSG00000261095	ENST00000566092	+1	known	rna	NULL	NULL	0	rs11643993	GMAF=0.2381
16	87259856	87259856	A	G	ENSG00000261095	RP11-899L11.1	ENSG00000261095	ENST00000566092	+1	known	rna	NULL	NULL	0	rs12597370	GMAF=0.4817
16	87339450	87339450	C	T	C16orf95	C16orf95	ENSG00000260456	ENST00000253461	-1	known	missense	c.392	p.C131Y	0.004	rs141912735	GMAF=0.0064
16	87350773	87350773	C	A	C16orf95	C16orf95	ENSG00000260456	ENST00000567970	-1	known	missense	c.76	p.A26S	0.001	rs3748393	GMAF=0.4016
16	87451170	87451170	G	C	ZCCHC14	ZCCHC14	ENSG00000140948	ENST00000268616	-1	known	missense	c.868	p.L290V	0.995	-	-
16	87729397	87729397	C	T	ENSG00000226180	AC010536.2	ENSG00000226180	ENST00000538868	-1	known	silent	c.351	p.A117	0.007	rs117376372	GMAF=0.0105
16	87735527	87735527	G	A	ENSG00000205047	AC010536.1	ENSG00000205047	ENST00000446344	-1	known	silent	c.594	p.P198	0	rs7199037	GMAF=0.1909
16	87782322	87782322	G	C	KLHDC4	KLHDC4	ENSG00000104731	ENST00000270583	-1	known	missense	c.463	p.L155V	1	rs3751727	GMAF=0.0266
16	87788864	87788864	G	A	KLHDC4	KLHDC4	ENSG00000104731	ENST00000270583	-1	known	missense	c.305	p.T102I	0.997	rs2303771	GMAF=0.38
16	88500348	88500348	G	A	ZNF469	ZNF469	ENSG00000225614	ENST00000437464	+1	known	missense	c.6386	p.R2129K	0	rs13334190	GMAF=0.0632
16	88502018	88502018	C	T	ZNF469	ZNF469	ENSG00000225614	ENST00000437464	+1	known	silent	c.8056	p.L2686	0	-	-
16	88505635	88505635	A	G	ZNF469	ZNF469	ENSG00000225614	ENST00000437464	+1	known	silent	c.11673	p.P3891	0	rs4782301	GMAF=0.2289
16	88620195	88620195	T	G	C16orf85	C16orf85	ENSG00000205036	ENST00000378416	-1	known	missense	c.435	p.E145D	0.059	rs2879897	GMAF=0.4373
16	88620312	88620312	T	C	C16orf85	C16orf85	ENSG00000205036	ENST00000378416	-1	known	silent	c.318	p.A106	0.001	rs2340955	GMAF=0.1516
16	88767769	88767769	G	C	RNF166	RNF166	ENSG00000158717	ENST00000312838	-1	known	silent	c.213	p.L71	1	rs2306049	GMAF=0.4203
16	88778510	88778510	G	A	CTU2	CTU2	ENSG00000174177	ENST00000567949	+1	known	missense	c.385	p.A129T	0.001	rs72811472	GMAF=0.1172
16	88778615	88778615	G	A	CTU2	CTU2	ENSG00000174177	ENST00000567949	+1	known	missense	c.490	p.V164M	0	rs7205989	GMAF=0.4592
16	88779032	88779032	G	C	CTU2	CTU2	ENSG00000174177	ENST00000567949	+1	known	silent	c.669	p.V223	1	rs2290896	GMAF=0.1172
16	88779739	88779739	A	G	CTU2	CTU2	ENSG00000174177	ENST00000567949	+1	known	missense	c.970	p.M324V	0.926	rs11549837	GMAF=0.4524
16	88781040	88781040	A	G	CTU2	CTU2	ENSG00000174177	ENST00000567949	+1	known	missense	c.1460	p.Q487R	0.345	rs8059048	GMAF=0.3361
16	88781558	88781558	G	A	CTU2	CTU2	ENSG00000174177	ENST00000567316	+1	putative	missense	c.226	p.G76R	0	rs2306045	GMAF=0.114
16	88782079	88782079	G	A	PIEZO1	PIEZO1	ENSG00000103335	ENST00000327397	-1	known	missense	c.1066	p.R356C	0.999	rs1061228	GMAF=0.1126
16	88791458	88791458	G	A	PIEZO1	PIEZO1	ENSG00000103335	ENST00000301015	-1	novel	missense	c.4193	p.P1398L	0.064	rs11645197	GMAF=0.163
16	88803124	88803124	T	C	PIEZO1	PIEZO1	ENSG00000103335	ENST00000301015	-1	novel	missense	c.1219	p.R407G	0	rs13333358	GMAF=0.4382
16	89058523	89058523	G	T	ENSG00000259989	CTD-2555A7.1	ENSG00000259989	ENST00000562040	+1	known	rna	NULL	NULL	0.001	-	-
16	89112741	89112741	G	C	LOC100506183	CTD-2555A7.2	ENSG00000256982	ENST00000537498	-1	known	rna	NULL	NULL	0.022	-	-
16	89245952	89245952	C	T	CDH15	CDH15	ENSG00000129910	ENST00000289746	+1	known	silent	c.171	p.N57	1	rs148798647	GMAF=0.0073
16	89292039	89292039	G	A	ZNF778	ZNF778	ENSG00000170100	ENST00000433976	+1	known	silent	c.321	p.T107	0.609	rs117884871	GMAF=0.0069
16	89294595	89294595	C	T	ZNF778	ZNF778	ENSG00000170100	ENST00000433976	+1	known	silent	c.1815	p.I605	0	rs74466939	GMAF=0.1502
16	89615582	89615582	G	C	SPG7	SPG7	ENSG00000197912	ENST00000312613	+1	known	missense	c.276	p.L92F	0	-	-
16	89662990	89662990	T	C	CPNE7	CPNE7	ENSG00000178773	ENST00000526232	+1	novel	missense	c.221	p.V74A	0	rs694285	GMAF=0.4647
16	89724268	89724268	C	T	C16orf55	C16orf55	ENSG00000167523	ENST00000565890	+1	known	missense	c.32	p.P11L	0.002	rs35415928	GMAF=0.0952
16	89751861	89751861	A	G	ENSG00000260259	RP11-368I7.4	ENSG00000260259	ENST00000567544	-1	putative	missense	c.184	p.C62R	0.501	rs3751698	GMAF=0.1799
16	89764549	89764549	G	A	SPATA2L	SPATA2L	ENSG00000158792	ENST00000289805	-1	known	silent	c.468	p.F156	0.878	rs3751695	GMAF=0.2051
16	89777761	89777761	C	T	C16orf7	C16orf7	ENSG00000075399	ENST00000561976	-1	putative	silent	c.597	p.V199	1	rs12920315	GMAF=0.4707
16	89836323	89836323	C	T	FANCA	FANCA	ENSG00000187741	ENST00000389301	-1	known	missense	c.2426	p.G809D	0	rs7195066	GMAF=0.3846
16	89986117	89986117	C	T	TUBB3	RP11-566K11.2	ENSG00000258947	ENST00000555427	+1	putative	missense	c.451	p.R151C	1	rs1805007	GMAF=0.0302
16	90109711	90109711	A	G	GAS8	GAS8	ENSG00000141013	ENST00000268699	+1	known	silent	c.1395	p.T465	0.001	rs3743825	GMAF=0.1731
17	3336963	3336963	G	T	OR1E2	OR1E2	ENSG00000127780	ENST00000248384	-1	known	missense	c.173	p.P58H	1	-	-
17	4449020	4449020	T	C	MYBBP1A	MYBBP1A	ENSG00000132382	ENST00000381556	-1	known	missense	c.1958	p.E653G	1	-	-
17	4910342	4910342	C	T	KIF1C	KIF1C	ENSG00000129250	ENST00000320785	+1	known	missense	c.1298	p.S433F	1	-	-
17	7385934	7385934	C	G	SLC35G6	SLC35G6	ENSG00000259224	ENST00000412468	+1	known	missense	c.631	p.R211G	1	-	-
17	7491818	7491818	G	C	SOX15	SOX15	ENSG00000129194	ENST00000250055	-1	known	missense	c.580	p.Q194E	0.964	-	-
17	7578406	7578406	C	T	TP53	TP53	ENSG00000141510	ENST00000359597	-1	putative	missense	c.524	p.R175H	1	rs28934578	-
17	10402358	10402358	G	A	MYH1	MYH1	ENSG00000109061	ENST00000226207	-1	known	missense	c.3917	p.S1306L	0.999	-	-
17	11687752	11687752	G	C	DNAH9	DNAH9	ENSG00000007174	ENST00000262442	+1	known	missense	c.7957	p.D2653H	0	-	-
17	13928686	13928686	G	A	ENSG00000141028	AC005304.2	ENSG00000141028	ENST00000268714	+1	known	rna	NULL	NULL	0.001	-	-
17	15666947	15666947	C	T	ENSG00000233193	AC005324.7	ENSG00000233193	ENST00000433051	-1	known	rna	NULL	NULL	0.086	-	-
17	18023299	18023299	C	T	MYO15A	MYO15A	ENSG00000091536	ENST00000205890	+1	known	silent	c.1185	p.P395	0.001	-	-
17	26591666	26591666	C	T	ENSG00000260777	CTD-2008P7.1	ENSG00000260777	ENST00000564762	-1	known	rna	NULL	NULL	0.457	-	-
17	27613078	27613078	C	G	NUFIP2	NUFIP2	ENSG00000108256	ENST00000225388	-1	known	missense	c.1934	p.R645T	1	-	-
17	43923271	43923271	C	T	SPPL2C	SPPL2C	ENSG00000185294	ENST00000329196	+1	known	silent	c.999	p.T333	0.055	-	-
17	53798177	53798177	G	A	TMEM100	TMEM100	ENSG00000166292	ENST00000299377	-1	known	silent	c.255	p.I85	1	-	-
17	56327011	56327011	C	T	LPO	LPO	ENSG00000167419	ENST00000262290	+1	known	silent	c.528	p.F176	1	-	-
17	64880941	64880941	C	A	CACNG5	CACNG5	ENSG00000075429	ENST00000169565	+1	known	missense	c.733	p.L245I	0	-	-
17	72840460	72840460	C	T	GRIN2C	GRIN2C	ENSG00000161509	ENST00000293190	-1	known	silent	c.2538	p.S846	0.069	-	-
17	73086051	73086051	C	G	ENSG00000206713	Y_RNA	ENSG00000206713	ENST00000383986	-1	novel	rna	NULL	NULL	0.026	-	-
17	76480965	76480965	A	T	DNAH17	DNAH17	ENSG00000187775	ENST00000389840	-1	known	missense	c.7592	p.M2531K	1	-	-
17	78023959	78023959	G	T	CCDC40	CCDC40	ENSG00000141519	ENST00000397545	+1	known	nonsense	c.1036	p.E346*	1	-	-
17	78059942	78059942	G	C	CCDC40	CCDC40	ENSG00000141519	ENST00000397545	+1	known	missense	c.2376	p.E792D	0.994	-	-
17	78064145	78064145	A	C	CCDC40	CCDC40	ENSG00000141519	ENST00000374877	+1	known	silent	c.3040	p.R1014	0.064	rs74672482	-
17	79213212	79213212	G	A	C17orf89	C17orf89	ENSG00000224877	ENST00000431388	+1	known	missense	c.49	p.A17T	0.182	-	-
17	80252082	80252082	G	A	ENSG00000260563	RP13-516M14.1	ENSG00000260563	ENST00000566986	+1	known	rna	NULL	NULL	0.005	-	-
17	80919021	80919021	G	C	B3GNTL1	B3GNTL1	ENSG00000175711	ENST00000576599	-1	putative	missense	c.304	p.L102V	1	-	-
18	6824790	6824790	A	C	ARHGAP28	ARHGAP28	ENSG00000088756	ENST00000400091	+1	known	missense	c.152	p.N51T	1	-	-
18	11670043	11670043	A	T	ENSG00000260759	RP11-677O4.2	ENSG00000260759	ENST00000561598	-1	known	rna	NULL	NULL	0	-	-
18	14106118	14106118	G	C	ZNF519	ZNF519	ENSG00000175322	ENST00000309305	-1	known	missense	c.421	p.P141A	0.645	-	-
18	19292033	19292033	T	G	ENSG00000252677	SNORA81	ENSG00000252677	ENST00000516868	-1	novel	rna	NULL	NULL	0.561	-	-
18	21487868	21487868	C	T	LAMA3	LAMA3	ENSG00000053747	ENST00000313654	+1	known	silent	c.6984	p.F2328	1	-	-
18	33647305	33647305	C	G	RPRD1A	RPRD1A	ENSG00000141425	ENST00000357384	-1	known	missense	c.63	p.Q21H	1	-	-
18	58038973	58038973	T	G	MC4R	MC4R	ENSG00000166603	ENST00000299766	-1	known	missense	c.610	p.M204L	1	-	-
18	77894435	77894435	C	T	ADNP2	ADNP2	ENSG00000101544	ENST00000262198	+1	known	missense	c.1139	p.P380L	0.334	-	-
18	77896112	77896112	G	T	ADNP2	ADNP2	ENSG00000101544	ENST00000262198	+1	known	missense	c.2816	p.R939I	0.369	-	-
19	4511920	4511920	T	C	PLIN4	PLIN4	ENSG00000167676	ENST00000301286	-1	novel	silent	c.2010	p.T670	0	rs28460600	-
19	4512945	4512945	C	T	PLIN4	PLIN4	ENSG00000167676	ENST00000301286	-1	novel	missense	c.985	p.G329S	0	rs75031432	-
19	4512946	4512946	A	G	PLIN4	PLIN4	ENSG00000167676	ENST00000301286	-1	novel	silent	c.984	p.T328	0	rs79662071	-
19	4772193	4772193	C	A	MIR7-3HG	MIR7-3HG	ENSG00000176840	ENST00000317292	+1	known	rna	NULL	NULL	0.003	-	-
19	5928092	5928092	C	G	RANBP3	RANBP3	ENSG00000031823	ENST00000340578	-1	known	missense	c.700	p.E234Q	0.481	-	-
19	6044274	6044274	G	C	RFX2	RFX2	ENSG00000087903	ENST00000303657	-1	known	missense	c.110	p.A37G	0.029	-	-
19	6755029	6755029	T	C	SH2D3A	SH2D3A	ENSG00000125731	ENST00000245908	-1	known	missense	c.794	p.E265G	0.98	-	-
19	9066660	9066660	G	A	MUC16	MUC16	ENSG00000181143	ENST00000397910	-1	known	missense	c.20786	p.S6929F	0	-	-
19	12691762	12691762	G	A	ZNF490	ZNF490	ENSG00000188033	ENST00000311437	-1	known	missense	c.1127	p.S376F	0	-	-
19	13084274	13084274	C	T	DAND5	DAND5	ENSG00000179284	ENST00000317060	+1	known	silent	c.396	p.L132	0.542	-	-
19	13876809	13876809	G	C	MRI1	MRI1	ENSG00000037757	ENST00000040663	+1	known	missense	c.413	p.R138T	0.45	-	-
19	13947458	13947458	G	A	MIR23A	MIR23A	ENSG00000207980	ENST00000385245	-1	known	rna	NULL	NULL	1	-	-
19	14160007	14160007	C	T	IL27RA	IL27RA	ENSG00000104998	ENST00000263379	+1	known	missense	c.1283	p.A428V	0.003	-	-
19	14160008	14160008	C	T	IL27RA	IL27RA	ENSG00000104998	ENST00000263379	+1	known	silent	c.1284	p.A428	0	-	-
19	16204509	16204509	G	C	TPM4	TPM4	ENSG00000167460	ENST00000344824	+1	known	missense	c.718	p.E240Q	1	-	-
19	16472593	16472593	G	A	EPS15L1	EPS15L1	ENSG00000127527	ENST00000455140	-1	known	silent	c.2583	p.T861	1	-	-
19	16683100	16683100	C	G	SLC35E1	SLC35E1	ENSG00000127526	ENST00000409648	-1	known	missense	c.76	p.E26Q	1	-	-
19	17007416	17007416	C	G	CPAMD8	CPAMD8	ENSG00000160111	ENST00000291440	-1	known	missense	c.5267	p.R1756P	0.872	-	-
19	17163652	17163652	C	G	HAUS8	HAUS8	ENSG00000131351	ENST00000253669	-1	known	missense	c.912	p.K304N	0.883	-	-
19	17666625	17666625	G	T	GLT25D1	GLT25D1	ENSG00000130309	ENST00000252599	+1	known	missense	c.103	p.D35Y	0.999	-	-
19	19446967	19446967	A	C	MAU2	MAU2	ENSG00000129933	ENST00000262815	+1	known	missense	c.331	p.S111R	1	-	-
19	20998970	20998970	G	A	ENSG00000262934	CTD-2542C24.1	ENSG00000262934	ENST00000570714	+1	known	rna	NULL	NULL	0.371	-	-
19	34263248	34263248	C	T	CHST8	CHST8	ENSG00000124302	ENST00000262622	+1	known	silent	c.555	p.F185	0.997	-	-
19	36332743	36332743	C	A	NPHS1	NPHS1	ENSG00000161270	ENST00000378910	-1	known	missense	c.2689	p.G897C	0.848	-	-
19	38968463	38968463	G	A	RYR1	RYR1	ENSG00000196218	ENST00000359596	+1	known	silent	c.4407	p.R1469	1	-	-
19	39292739	39292739	G	A	LGALS4	LGALS4	ENSG00000171747	ENST00000307751	-1	known	missense	c.718	p.R240C	1	rs144418886	-
19	42778619	42778619	C	T	CIC	CIC	ENSG00000079432	ENST00000572681	+1	novel	missense	c.2684	p.P895L	1	-	-
19	44302716	44302716	G	A	LYPD5	LYPD5	ENSG00000159871	ENST00000377950	-1	known	silent	c.408	p.Y136	0.628	rs77161362	GMAF=0.0037
19	48258772	48258772	G	A	GLTSCR2	GLTSCR2	ENSG00000105373	ENST00000246802	+1	known	silent	c.1221	p.G407	1	rs11083895	GMAF=0.4689
19	51128803	51128803	G	A	SYT3	SYT3	ENSG00000213023	ENST00000338916	-1	known	missense	c.1421	p.S474F	1	-	-
19	51301353	51301353	C	G	C19orf48	C19orf48	ENSG00000167747	ENST00000345523	-1	known	nonstop	c.353	p.*118S	0	-	-
19	51639328	51639328	A	T	SIGLEC9	SIGLEC9	ENSG00000129450	ENST00000440804	+1	known	missense	c.1313	p.H438L	0.706	-	-
19	54745507	54745507	T	C	LILRA6	LILRA6	ENSG00000244482	ENST00000270464	-1	known	silent	c.603	p.T201	0	rs61734496	GMAF=0.3594
19	54745508	54745508	G	A	LILRA6	LILRA6	ENSG00000244482	ENST00000270464	-1	known	missense	c.602	p.T201I	0	rs61734497	-
19	54754865	54754865	A	G	LILRB5	LILRB5	ENSG00000105609	ENST00000450632	-1	known	silent	c.1770	p.L590	0.005	rs62133136	GMAF=0.0994
19	55291573	55291573	C	G	KIR2DL1	KIR2DL1	ENSG00000125498	ENST00000291633	+1	novel	missense	c.748	p.L250V	0.013	-	-
19	55333138	55333138	G	A	KIR3DL1	KIR3DL1	ENSG00000167633	ENST00000402254	+1	known	silent	c.774	p.E258	0	rs201114788	-
19	56981382	56981382	T	A	ZNF667	ZNF667	ENSG00000198046	ENST00000342634	-1	known	missense	c.43	p.I15L	0.002	-	-
19	57641405	57641405	C	G	USP29	USP29	ENSG00000131864	ENST00000254181	+1	known	silent	c.1362	p.L454	0.989	-	-
19	57908434	57908434	G	T	ZNF548	ZNF548	ENSG00000188785	ENST00000336128	+1	known	missense	c.70	p.D24Y	1	-	-
2	669670	669670	C	T	TMEM18	TMEM18	ENSG00000151353	ENST00000281017	-1	known	missense	c.333	p.M111I	0.929	-	-
2	3392075	3392075	T	C	TRAPPC12	TRAPPC12	ENSG00000171853	ENST00000411973	+1	known	missense	c.178	p.Y60H	1	rs10865541	GMAF=0.3567
2	7563143	7563143	G	C	LOC100506274	AC013460.1	ENSG00000229727	ENST00000444955	+1	putative	rna	NULL	NULL	0	-	-
2	12247033	12247033	C	T	LOC100506457	AC096559.1	ENSG00000224184	ENST00000449986	+1	known	rna	NULL	NULL	0	-	-
2	15030740	15030740	G	C	ENSG00000235127	AC068286.1	ENSG00000235127	ENST00000416173	-1	known	rna	NULL	NULL	0.005	-	-
2	20263775	20263775	T	C	ENSG00000234378	AC098828.2	ENSG00000234378	ENST00000430429	-1	putative	rna	NULL	NULL	0.027	rs62109442	-
2	26680996	26680996	A	G	OTOF	OTOF	ENSG00000115155	ENST00000339598	-1	known	missense	c.3605	p.I1202T	1	-	-
2	27372006	27372006	C	G	TCF23	TCF23	ENSG00000163792	ENST00000407815	+1	putative	nonsense	c.5	p.S2*	0.948	-	-
2	31588927	31588927	G	C	XDH	XDH	ENSG00000158125	ENST00000379416	-1	known	missense	c.2371	p.R791G	1	-	-
2	33153398	33153398	C	T	LOC100271832	AL121656.5	ENSG00000236854	ENST00000440786	+1	known	rna	NULL	NULL	0	-	-
2	33153399	33153399	C	T	LOC100271832	AL121656.5	ENSG00000236854	ENST00000440786	+1	known	rna	NULL	NULL	0	-	-
2	44512856	44512856	G	A	SLC3A1	SLC3A1	ENSG00000138079	ENST00000427285	+1	putative	silent	c.78	p.Q26	0	-	-
2	45233351	45233351	G	A	SIX2	SIX2	ENSG00000170577	ENST00000303077	-1	known	silent	c.834	p.I278	1	-	-
2	48026748	48026748	C	G	MSH6	MSH6	ENSG00000116062	ENST00000234420	+1	known	silent	c.1626	p.L542	0.779	-	-
2	48033459	48033459	G	A	MSH6	MSH6	ENSG00000116062	ENST00000234420	+1	known	missense	c.3763	p.D1255N	1	-	-
2	49247298	49247298	C	T	FSHR	FSHR	ENSG00000170820	ENST00000406846	-1	known	missense	c.226	p.E76K	1	-	-
2	54128522	54128522	G	C	PSME4	PSME4	ENSG00000068878	ENST00000404125	-1	known	missense	c.3250	p.H1084D	1	-	-
2	61575420	61575420	C	G	USP34	USP34	ENSG00000115464	ENST00000398571	-1	known	missense	c.1870	p.D624H	1	-	-
2	62492136	62492136	C	A	ENSG00000238809	snoU13	ENSG00000238809	ENST00000459127	+1	novel	rna	NULL	NULL	0.175	-	-
2	64169640	64169640	C	G	VPS54	VPS54	ENSG00000143952	ENST00000354504	-1	putative	missense	c.898	p.D300H	1	-	-
2	71838634	71838634	C	G	DYSF	DYSF	ENSG00000135636	ENST00000413539	+1	known	missense	c.4138	p.L1380V	1	-	-
2	73114824	73114824	G	A	SPR	SPR	ENSG00000116096	ENST00000234454	+1	known	missense	c.263	p.R88Q	0.94	-	-
2	85292247	85292247	T	C	ENSG00000260840	RP11-60H5.1	ENSG00000260840	ENST00000567718	-1	known	rna	NULL	NULL	0.001	-	-
2	90139116	90139116	G	A	IGKV1D-16	IGKV1D-16	ENSG00000241244	ENST00000492446	+1	known	silent	c.12	p.R4	0	rs201820003	-
2	95540621	95540621	T	A	TEKT4	TEKT4	ENSG00000163060	ENST00000295201	+1	known	missense	c.814	p.C272S	0.683	-	-
2	97355114	97355114	G	T	FER1L5	FER1L5	ENSG00000249715	ENST00000414152	+1	known	splice_site	c.NULL	NULL	1	-	-
2	101925032	101925032	C	T	RNF149	RNF149	ENSG00000163162	ENST00000295317	-1	known	missense	c.19	p.E7K	0.086	-	-
2	102632428	102632428	C	T	IL1R2	IL1R2	ENSG00000115590	ENST00000332549	+1	known	missense	c.428	p.T143I	0	-	-
2	105105306	105105306	C	G	ENSG00000234781	AC068535.4	ENSG00000234781	ENST00000430551	-1	known	rna	NULL	NULL	0.998	-	-
2	107446533	107446533	G	C	ST6GAL2	ST6GAL2	ENSG00000144057	ENST00000361686	-1	known	missense	c.1307	p.S436C	1	-	-
2	111691074	111691074	G	A	ACOXL	ACOXL	ENSG00000153093	ENST00000439055	+1	known	missense	c.914	p.G305E	0.252	-	-
2	114272655	114272655	C	T	ENSG00000234148	AL078621.3	ENSG00000234148	ENST00000449954	+1	known	rna	NULL	NULL	0.002	-	-
2	114272698	114272698	A	G	ENSG00000234148	AL078621.3	ENSG00000234148	ENST00000449954	+1	known	rna	NULL	NULL	0	rs3982921	-
2	114272701	114272701	C	T	ENSG00000234148	AL078621.3	ENSG00000234148	ENST00000449954	+1	known	rna	NULL	NULL	0	rs3982922	-
2	114272839	114272839	C	A	ENSG00000234148	AL078621.3	ENSG00000234148	ENST00000449954	+1	known	rna	NULL	NULL	0.011	rs3982925	GMAF=0.0975
2	114272891	114272891	G	T	ENSG00000234148	AL078621.3	ENSG00000234148	ENST00000449954	+1	known	rna	NULL	NULL	0.003	rs2758063	-
2	114336442	114336442	T	A	FAM138B	FAM138B	ENSG00000226516	ENST00000432583	+1	known	rna	NULL	NULL	0.001	-	-
2	127785812	127785812	G	A	ENSG00000260163	RP11-521O16.2	ENSG00000260163	ENST00000564121	+1	known	rna	NULL	NULL	0.093	-	-
2	132394766	132394766	G	A	ENSG00000224559	AC093838.7	ENSG00000224559	ENST00000431979	+1	putative	rna	NULL	NULL	0.137	-	-
2	160964273	160964273	T	A	ITGB6	ITGB6	ENSG00000115221	ENST00000428609	-1	putative	missense	c.2059	p.I687F	1	-	-
2	170127414	170127414	C	A	LRP2	LRP2	ENSG00000081479	ENST00000263816	-1	known	nonsense	c.2320	p.G774*	1	-	-
2	170336123	170336123	G	T	ENSG00000251569	RP11-724O16.1	ENSG00000251569	ENST00000513963	+1	putative	splice_site	c.59+1	e1+1	1	-	-
2	172930445	172930445	T	A	METAP1D	METAP1D	ENSG00000172878	ENST00000315796	+1	known	silent	c.462	p.S154	1	-	-
2	172952289	172952289	A	G	DLX1	DLX1	ENSG00000144355	ENST00000550686	+1	putative	missense	c.8	p.H3R	0	-	-
2	175957920	175957920	C	G	ATF2	ATF2	ENSG00000115966	ENST00000264110	-1	known	missense	c.1054	p.D352H	1	-	-
2	178378545	178378545	A	T	AGPS	AGPS	ENSG00000018510	ENST00000264167	+1	known	splice_site	c.1608-2	e17-2	1	-	-
2	191847220	191847220	G	C	STAT1	STAT1	ENSG00000115415	ENST00000392323	-1	putative	missense	c.1477	p.P493A	0.999	-	-
2	202195246	202195246	C	G	ALS2CR12	ALS2CR12	ENSG00000155749	ENST00000286190	-1	known	splice_site	c.623-1	e8-1	1	-	-
2	202700463	202700463	A	C	CDK15	CDK15	ENSG00000138395	ENST00000450471	+1	putative	missense	c.828	p.E276D	0.976	-	-
2	207732812	207732812	C	G	ENSG00000229321	AC008269.2	ENSG00000229321	ENST00000438070	+1	known	rna	NULL	NULL	0.001	-	-
2	212248391	212248391	T	G	ERBB4	ERBB4	ENSG00000178568	ENST00000342788	-1	known	silent	c.3876	p.P1292	0.976	-	-
2	216804173	216804173	A	G	ENSG00000226276	AC093382.1	ENSG00000226276	ENST00000413311	-1	putative	rna	NULL	NULL	0.003	-	-
2	217293465	217293465	C	G	SMARCAL1	SMARCAL1	ENSG00000138375	ENST00000357276	+1	known	missense	c.1294	p.L432V	1	-	-
2	220336647	220336647	A	G	SPEG	SPEG	ENSG00000072195	ENST00000312358	+1	novel	missense	c.3773	p.Y1258C	1	-	-
2	220379381	220379381	C	A	ASIC4	ASIC4	ENSG00000072182	ENST00000358078	+1	known	missense	c.316	p.P106T	0.623	-	-
2	223554147	223554147	G	T	MOGAT1	MOGAT1	ENSG00000124003	ENST00000446656	+1	known	missense	c.437	p.W146L	1	-	-
2	228758579	228758579	C	T	WDR69	WDR69	ENSG00000123977	ENST00000309931	+1	known	missense	c.386	p.T129M	1	rs113776284	-
2	237300654	237300654	C	T	IQCA1	IQCA1	ENSG00000132321	ENST00000457693	-1	known	missense	c.1399	p.E467K	0.575	-	-
2	238533616	238533616	G	A	ENSG00000227107	AC096574.5	ENSG00000227107	ENST00000417947	+1	putative	rna	NULL	NULL	0	-	-
2	238534938	238534938	C	A	ENSG00000227107	AC096574.5	ENSG00000227107	ENST00000417947	+1	putative	rna	NULL	NULL	0	-	-
2	239930083	239930083	G	A	ENSG00000260506	RP11-648F7.1	ENSG00000260506	ENST00000567151	-1	known	rna	NULL	NULL	0.001	-	-
20	2293604	2293604	C	T	TGM3	TGM3	ENSG00000125780	ENST00000381458	+1	known	missense	c.601	p.R201C	0.965	rs143880505	-
20	3869197	3869197	C	G	ENSG00000229539	RP11-119B16.2	ENSG00000229539	ENST00000451507	-1	putative	splice_site	c.NULL	NULL	0	-	-
20	4163144	4163144	C	A	SMOX	SMOX	ENSG00000088826	ENST00000305958	+1	known	missense	c.1018	p.Q340K	1	-	-
20	5924604	5924604	C	A	TRMT6	TRMT6	ENSG00000089195	ENST00000203001	-1	known	nonsense	c.532	p.G178*	1	-	-
20	5986964	5986964	G	C	CRLS1	CRLS1	ENSG00000088766	ENST00000378863	+1	known	silent	c.72	p.R24	0.001	-	-
20	10035157	10035157	G	C	ANKRD5	ANKRD5	ENSG00000132623	ENST00000378380	+1	known	missense	c.2082	p.K694N	0.917	-	-
20	11667709	11667709	G	A	ENSG00000261411	RP11-268G13.1	ENSG00000261411	ENST00000569833	-1	known	rna	NULL	NULL	0.995	-	-
20	17639976	17639976	C	T	RRBP1	RRBP1	ENSG00000125844	ENST00000246043	-1	known	missense	c.1177	p.E393K	0.003	-	-
20	17674338	17674338	T	C	BANF2	BANF2	ENSG00000125888	ENST00000545418	+1	known	missense	c.5	p.L2P	0	-	-
20	22203700	22203700	G	T	ENSG00000234862	RP5-1097P24.1	ENSG00000234862	ENST00000439450	+1	putative	rna	NULL	NULL	0	-	-
20	22658661	22658661	C	T	ENSG00000230400	RP11-359G22.2	ENSG00000230400	ENST00000441568	-1	known	rna	NULL	NULL	0	-	-
20	23334696	23334696	C	G	NXT1	NXT1	ENSG00000132661	ENST00000254998	+1	known	missense	c.18	p.F6L	1	-	-
20	25947607	25947607	C	G	ENSG00000226203	RP4-760C5.5	ENSG00000226203	ENST00000449316	+1	known	rna	NULL	NULL	0.074	-	-
20	29625956	29625956	G	A	FRG1B	FRG1B	ENSG00000149531	ENST00000278882	+1	known	missense	c.200	p.R67K	1	rs147809085	-
20	29638258	29638258	T	G	ENSG00000223346	RP11-348I14.4	ENSG00000223346	ENST00000446917	+1	putative	rna	NULL	NULL	0.111	-	-
20	29638512	29638512	G	C	ENSG00000223346	RP11-348I14.4	ENSG00000223346	ENST00000446917	+1	putative	rna	NULL	NULL	0.16	rs75455518	-
20	33971935	33971935	C	G	UQCC	UQCC	ENSG00000101019	ENST00000397554	-1	putative	missense	c.131	p.W44S	0.95	-	-
20	39794412	39794412	C	G	PLCG1	PLCG1	ENSG00000124181	ENST00000244007	+1	known	missense	c.1745	p.S582C	1	-	-
20	43356075	43356075	C	G	WISP2	WISP2	ENSG00000064205	ENST00000372865	+1	known	silent	c.633	p.V211	0	-	-
20	44050198	44050198	C	T	PIGT	PIGT	ENSG00000124155	ENST00000279036	+1	known	silent	c.1209	p.T403	1	-	-
20	55171460	55171460	G	C	ENSG00000225657	RP5-843L14.1	ENSG00000225657	ENST00000437350	+1	putative	rna	NULL	NULL	0.002	-	-
20	57876602	57876602	G	T	EDN3	EDN3	ENSG00000124205	ENST00000337938	+1	known	missense	c.190	p.G64W	0	-	-
20	58519281	58519281	A	G	FAM217B	FAM217B	ENSG00000196227	ENST00000358293	+1	known	missense	c.283	p.S95G	1	-	-
20	60982024	60982024	C	T	CABLES2	CABLES2	ENSG00000149679	ENST00000279101	-1	known	silent	c.309	p.L103	0.38	rs146975578	GMAF=0.1397
20	61444569	61444569	A	G	OGFR	OGFR	ENSG00000060491	ENST00000290291	+1	known	silent	c.1602	p.P534	0	rs3204348	GMAF=0.0206
20	62669576	62669576	C	A	LINC00176	LINC00176	ENSG00000196421	ENST00000358393	+1	known	rna	NULL	NULL	0	-	-
21	32127654	32127654	C	T	KRTAP21-1	KRTAP21-1	ENSG00000187005	ENST00000335093	-1	known	missense	c.43	p.G15S	0.939	-	-
21	35291067	35291067	G	C	ENSG00000240113	AP000313.1	ENSG00000240113	ENST00000486213	-1	novel	rna	NULL	NULL	0.839	-	-
21	44201392	44201392	C	G	ENSG00000233754	AP001628.7	ENSG00000233754	ENST00000420273	-1	putative	rna	NULL	NULL	0.002	-	-
21	44592181	44592181	G	C	CRYAA	CRYAA	ENSG00000160202	ENST00000398133	+1	putative	missense	c.253	p.D85H	1	-	-
22	22312292	22312292	A	G	TOP3B	TOP3B	ENSG00000100038	ENST00000449517	-1	known	silent	c.378	p.V126	0	rs71316716	-
22	26936776	26936776	G	T	TPST2	TPST2	ENSG00000128294	ENST00000338754	-1	known	missense	c.821	p.P274H	0.998	-	-
22	29537965	29537965	G	A	KREMEN1	KREMEN1	ENSG00000183762	ENST00000327813	+1	known	silent	c.1293	p.R431	0.996	rs16987147	GMAF=0.0105
22	32791187	32791187	G	C	C22orf28	C22orf28	ENSG00000100220	ENST00000216038	-1	known	silent	c.1005	p.V335	1	-	-
22	37749417	37749417	C	T	LOC100506271	RP1-63G5.7	ENSG00000237862	ENST00000445088	-1	known	rna	NULL	NULL	0.002	-	-
22	37771018	37771018	G	A	ELFN2	ELFN2	ENSG00000166897	ENST00000349653	-1	known	missense	c.557	p.P186L	1	-	-
22	37966275	37966275	C	G	LGALS2	LGALS2	ENSG00000100079	ENST00000215886	-1	known	missense	c.394	p.E132Q	0	-	-
22	38027028	38027028	C	G	GGA1	GGA1	ENSG00000100083	ENST00000343632	+1	known	missense	c.1450	p.P484A	0.004	-	-
22	41920895	41920895	G	C	ACO2	ACO2	ENSG00000100412	ENST00000216254	+1	known	missense	c.1528	p.E510Q	1	-	-
22	42536313	42536313	G	A	CYP2D7P1	CYP2D7P1	ENSG00000205702	ENST00000433992	-1	known	nonsense	c.1528	p.R510*	0.98	rs2743456	GMAF=0.2495
22	46653596	46653596	G	A	PKDREJ	PKDREJ	ENSG00000130943	ENST00000253255	-1	known	missense	c.5624	p.T1875I	0.907	-	-
22	47857546	47857546	C	T	ENSG00000218357	LL22NC03-75H12.2	ENSG00000218357	ENST00000405369	-1	putative	missense	c.154	p.G52S	0	-	-
22	50615581	50615581	C	T	PANX2	PANX2	ENSG00000073150	ENST00000395842	+1	known	missense	c.440	p.S147F	1	-	-
22	50682230	50682230	T	C	TUBGCP6	TUBGCP6	ENSG00000128159	ENST00000248846	-1	known	missense	c.659	p.H220R	1	-	-
22	50899058	50899058	C	G	SBF1	SBF1	ENSG00000100241	ENST00000337034	-1	known	silent	c.3081	p.P1027	0.066	-	-
3	14105882	14105882	C	A	TPRXL	TPRXL	ENSG00000180438	ENST00000326972	+1	known	missense	c.206	p.P69H	0.939	rs4684179	GMAF=0.4075
3	24803732	24803732	G	A	ENSG00000237838	AC133680.1	ENSG00000237838	ENST00000455576	+1	known	rna	NULL	NULL	0	-	-
3	33095037	33095037	G	T	GLB1	GLB1	ENSG00000170266	ENST00000445488	-1	known	missense	c.882	p.S294R	0.043	-	-
3	37860445	37860445	G	T	ITGA9	ITGA9	ENSG00000144668	ENST00000264741	+1	known	nonsense	c.3073	p.E1025*	1	-	-
3	38740002	38740002	G	A	SCN10A	SCN10A	ENSG00000185313	ENST00000449082	-1	known	missense	c.4709	p.T1570M	0.998	-	-
3	39135374	39135374	C	G	WDR48	WDR48	ENSG00000114742	ENST00000302313	+1	known	silent	c.1755	p.L585	0.996	-	-
3	39229606	39229606	A	T	XIRP1	XIRP1	ENSG00000168334	ENST00000340369	-1	known	missense	c.1331	p.L444H	1	-	-
3	44283550	44283550	G	A	C3orf77	C3orf77	ENSG00000173769	ENST00000309765	+1	known	missense	c.5	p.R2Q	0.002	-	-
3	51004114	51004114	G	A	ENSG00000240425	AC140120.1	ENSG00000240425	ENST00000496109	+1	novel	rna	NULL	NULL	0.264	-	-
3	52429071	52429071	C	T	DNAH1	DNAH1	ENSG00000114841	ENST00000420323	+1	known	missense	c.10964	p.P3655L	1	-	-
3	52551976	52551976	A	C	STAB1	STAB1	ENSG00000010327	ENST00000321725	+1	known	missense	c.4718	p.H1573P	0	-	-
3	53319833	53319833	C	G	DCP1A	DCP1A	ENSG00000162290	ENST00000480258	-1	known	rna	NULL	NULL	0.702	-	-
3	56651307	56651307	G	C	CCDC66	CCDC66	ENSG00000180376	ENST00000394672	+1	known	missense	c.2011	p.E671Q	0.999	-	-
3	58196579	58196579	G	C	DNASE1L3	DNASE1L3	ENSG00000163687	ENST00000483681	-1	putative	missense	c.55	p.L19V	0.188	-	-
3	97279441	97279441	G	T	EPHA6	EPHA6	ENSG00000080224	ENST00000503760	+1	known	splice_site	c.627+1	e7+1	0.255	-	-
3	108903473	108903473	C	T	LINC00488	LINC00488	ENSG00000214381	ENST00000494582	+1	known	rna	NULL	NULL	0.001	-	-
3	121416524	121416524	G	C	GOLGB1	GOLGB1	ENSG00000173230	ENST00000340645	-1	known	missense	c.2831	p.A944G	0.01	-	-
3	122334169	122334169	T	G	PARP15	PARP15	ENSG00000173200	ENST00000542823	+1	known	splice_site	c.12+2	e1+2	0.005	-	-
3	122646818	122646818	G	C	SEMA5B	SEMA5B	ENSG00000082684	ENST00000451055	-1	known	missense	c.831	p.I277M	1	-	-
3	126216985	126216985	G	A	UROC1	UROC1	ENSG00000159650	ENST00000290868	-1	known	silent	c.1347	p.F449	1	-	-
3	127041242	127041242	T	A	ENSG00000244215	RP11-88I21.2	ENSG00000244215	ENST00000488425	-1	known	rna	NULL	NULL	0.001	rs7371801	-
3	130128197	130128197	G	T	COL6A5	COL6A5	ENSG00000172752	ENST00000265379	+1	known	missense	c.4507	p.G1503W	0.993	-	-
3	134670822	134670822	G	T	EPHB1	EPHB1	ENSG00000154928	ENST00000398015	+1	known	nonsense	c.733	p.E245*	1	-	-
3	141890262	141890262	G	A	GK5	GK5	ENSG00000175066	ENST00000392993	-1	known	missense	c.1306	p.R436W	1	-	-
3	142850669	142850669	C	A	ENSG00000241679	RP11-80H8.4	ENSG00000241679	ENST00000465880	+1	known	rna	NULL	NULL	0.003	-	-
3	154002739	154002739	C	T	DHX36	DHX36	ENSG00000174953	ENST00000496811	-1	known	missense	c.2069	p.G690E	1	-	-
3	170856159	170856159	G	T	TNIK	TNIK	ENSG00000154310	ENST00000436636	-1	known	missense	c.1429	p.R477S	1	-	-
3	172070857	172070857	C	T	FNDC3B	FNDC3B	ENSG00000075420	ENST00000336824	+1	known	missense	c.2779	p.P927S	1	-	-
3	178051500	178051500	C	T	ENSG00000223930	RP11-33A14.1	ENSG00000223930	ENST00000411727	-1	putative	rna	NULL	NULL	0.148	-	-
3	178053237	178053237	C	A	ENSG00000223930	RP11-33A14.1	ENSG00000223930	ENST00000411727	-1	putative	splice_site	c.NULL	NULL	0.055	-	-
3	182897471	182897471	G	A	MCF2L2	MCF2L2	ENSG00000053524	ENST00000328913	-1	known	missense	c.3115	p.L1039F	0.568	-	-
3	183957591	183957591	C	T	VWA5B2	VWA5B2	ENSG00000145198	ENST00000273794	+1	putative	missense	c.1853	p.A618V	0.976	-	-
3	184075756	184075756	G	A	CLCN2	CLCN2	ENSG00000114859	ENST00000265593	-1	known	silent	c.609	p.G203	1	-	-
3	185882787	185882787	C	T	DGKG	DGKG	ENSG00000058866	ENST00000265022	-1	known	missense	c.2116	p.E706K	1	-	-
3	187719975	187719975	T	G	ENSG00000236412	RP11-132N15.2	ENSG00000236412	ENST00000444379	-1	putative	rna	NULL	NULL	0.001	-	-
3	193967942	193967942	G	C	LOC100505920	RP11-513G11.4	ENSG00000225742	ENST00000415869	-1	putative	rna	NULL	NULL	0.049	-	-
3	195511877	195511877	G	A	MUC4	MUC4	ENSG00000145113	ENST00000463781	-1	known	missense	c.6574	p.P2192S	0.052	rs55824312	-
3	195511959	195511959	G	A	MUC4	MUC4	ENSG00000145113	ENST00000463781	-1	known	silent	c.6492	p.T2164	0.632	-	-
4	367391	367391	C	T	ZNF141	ZNF141	ENSG00000131127	ENST00000240499	+1	known	missense	c.1165	p.H389Y	1	-	-
4	1388631	1388631	C	G	CRIPAK	CRIPAK	ENSG00000179979	ENST00000324803	+1	known	missense	c.332	p.P111R	0.003	rs200849975	-
4	1388635	1388635	T	C	CRIPAK	CRIPAK	ENSG00000179979	ENST00000382944	+1	known	missense	c.286	p.W96R	0.008	rs74518227	-
4	5990394	5990394	T	A	C4orf50	C4orf50	ENSG00000181215	ENST00000531445	-1	known	missense	c.1105	p.M369L	0.009	-	-
4	25678275	25678275	C	G	SLC34A2	SLC34A2	ENSG00000157765	ENST00000382051	+1	known	silent	c.1977	p.V659	0.349	-	-
4	40810826	40810826	A	G	NSUN7	NSUN7	ENSG00000179299	ENST00000381782	+1	known	missense	c.2027	p.Y676C	0.011	-	-
4	47978310	47978310	A	G	ENSG00000221764	AC107068.1	ENSG00000221764	ENST00000408837	+1	novel	rna	NULL	NULL	0.005	rs199537753	-
4	48422378	48422378	A	G	SLAIN2	SLAIN2	ENSG00000109171	ENST00000512093	+1	putative	missense	c.1096	p.R366G	1	-	-
4	87690995	87690995	T	C	PTPN13	PTPN13	ENSG00000163629	ENST00000436978	+1	known	silent	c.4578	p.L1526	0.922	-	-
4	88537258	88537258	T	C	DSPP	DSPP	ENSG00000152591	ENST00000282478	+1	known	silent	c.3444	p.S1148	0.629	-	-
4	100575748	100575748	C	T	LOC285556	RP11-766F14.2	ENSG00000248713	ENST00000511828	-1	putative	missense	c.58	p.V20M	0.556	-	-
4	104067113	104067113	C	G	CENPE	CENPE	ENSG00000138778	ENST00000265148	-1	known	missense	c.4286	p.R1429T	0.875	-	-
4	105982418	105982418	T	G	ENSG00000248373	RP11-556I14.1	ENSG00000248373	ENST00000506148	+1	known	rna	NULL	NULL	0	-	-
4	109571838	109571838	C	G	OSTC	OSTC	ENSG00000198856	ENST00000512478	+1	putative	missense	c.27	p.F9L	0.993	-	-
4	109588412	109588412	G	A	OSTC	OSTC	ENSG00000198856	ENST00000512478	+1	putative	silent	c.515	p.*172	1	-	-
4	111480820	111480820	G	C	ENPEP	ENPEP	ENSG00000138792	ENST00000265162	+1	known	missense	c.2660	p.R887T	1	-	-
4	113199444	113199444	G	A	TIFA	TIFA	ENSG00000145365	ENST00000361717	-1	known	silent	c.129	p.S43	0.83	-	-
4	114341273	114341273	C	A	ENSG00000239279	AC093900.1	ENSG00000239279	ENST00000488308	+1	novel	rna	NULL	NULL	0.457	-	-
4	115754775	115754775	A	G	NDST4	NDST4	ENSG00000138653	ENST00000264363	-1	known	missense	c.2383	p.S795P	1	-	-
4	119661818	119661818	C	T	SEC24D	SEC24D	ENSG00000150961	ENST00000511481	-1	putative	silent	c.1131	p.Q377	1	-	-
4	122853781	122853781	C	A	TRPC3	TRPC3	ENSG00000138741	ENST00000379645	-1	known	missense	c.632	p.C211F	1	-	-
4	139016444	139016444	T	C	LOC641365	RP11-8P17.1	ENSG00000248307	ENST00000514600	-1	known	rna	NULL	NULL	0	-	-
4	144801662	144801662	C	G	GYPE	GYPE	ENSG00000197465	ENST00000358615	-1	known	missense	c.38	p.G13A	0	rs1132785	-
4	144801662	144801662	C	T	GYPE	GYPE	ENSG00000197465	ENST00000358615	-1	known	missense	c.38	p.G13E	0	rs1132785	-
4	148491979	148491979	C	A	ENSG00000251688	RP11-752L20.5	ENSG00000251688	ENST00000509370	+1	known	rna	NULL	NULL	0.007	-	-
4	153128772	153128772	C	A	ENSG00000251377	RP11-18H21.3	ENSG00000251377	ENST00000504957	-1	putative	rna	NULL	NULL	0.465	-	-
4	155412371	155412371	G	C	DCHS2	DCHS2	ENSG00000197410	ENST00000456341	-1	putative	missense	c.116	p.S39C	0.161	-	-
4	161460910	161460910	G	C	ENSG00000249425	RP11-502M1.2	ENSG00000249425	ENST00000512652	+1	known	rna	NULL	NULL	0.002	-	-
4	177041202	177041202	A	G	WDR17	WDR17	ENSG00000150627	ENST00000505894	+1	novel	missense	c.185	p.K62R	0.999	-	-
4	177041203	177041203	G	A	WDR17	WDR17	ENSG00000150627	ENST00000280190	+1	known	missense	c.565	p.V189I	1	-	-
4	188454293	188454293	A	G	LOC100506272	RP11-565A3.2	ENSG00000250590	ENST00000507817	-1	known	rna	NULL	NULL	0	-	-
4	190803003	190803003	G	C	ENSG00000250666	RP11-463J17.1	ENSG00000250666	ENST00000503609	+1	putative	rna	NULL	NULL	0	rs112708228	-
4	190803009	190803009	T	A	ENSG00000250666	RP11-463J17.1	ENSG00000250666	ENST00000503609	+1	putative	rna	NULL	NULL	0.031	rs75021029	-
5	432577	432577	G	A	AHRR	AHRR	ENSG00000063438	ENST00000506456	+1	putative	splice_site	c.489-1	e5-1	0.811	-	-
5	1331951	1331951	C	A	CLPTM1L	CLPTM1L	ENSG00000049656	ENST00000507807	-1	putative	missense	c.540	p.K180N	1	-	-
5	1814619	1814619	G	A	NDUFS6	NDUFS6	ENSG00000145494	ENST00000469176	+1	putative	missense	c.353	p.R118H	0	-	-
5	6020479	6020479	T	G	ENSG00000261037	CTC-471C19.1	ENSG00000261037	ENST00000564741	-1	known	rna	NULL	NULL	0	-	-
5	7886793	7886793	G	C	MTRR	MTRR	ENSG00000124275	ENST00000264668	+1	known	missense	c.1204	p.E402Q	1	-	-
5	14507244	14507244	C	T	TRIO	TRIO	ENSG00000038382	ENST00000344204	+1	known	missense	c.8626	p.R2876C	0.999	-	-
5	17444162	17444162	C	A	ENSG00000249662	RP11-321E2.4	ENSG00000249662	ENST00000503267	+1	known	rna	NULL	NULL	0.463	-	-
5	17850456	17850456	G	A	ENSG00000249937	RP11-454P21.1	ENSG00000249937	ENST00000514771	+1	known	rna	NULL	NULL	0.05	-	-
5	23521163	23521163	C	G	PRDM9	PRDM9	ENSG00000164256	ENST00000296682	+1	known	missense	c.383	p.S128C	0.001	-	-
5	73567568	73567568	A	G	ENSG00000222551	AC106732.1	ENSG00000222551	ENST00000410619	-1	novel	rna	NULL	NULL	0	-	-
5	123735969	123735969	C	G	ENSG00000251421	CTC-369A16.2	ENSG00000251421	ENST00000510004	+1	putative	rna	NULL	NULL	0.147	-	-
5	132439651	132439651	T	C	HSPA4	HSPA4	ENSG00000170606	ENST00000304858	+1	known	missense	c.2252	p.L751P	1	-	-
5	134229332	134229332	T	C	TXNDC15	TXNDC15	ENSG00000113621	ENST00000358387	+1	known	missense	c.742	p.S248P	1	-	-
5	135610387	135610387	C	T	TRPC7	TRPC7	ENSG00000069018	ENST00000513104	-1	known	missense	c.1102	p.A368T	1	-	-
5	140175283	140175283	C	G	PCDHA2	PCDHA2	ENSG00000204969	ENST00000520672	+1	putative	nonsense	c.734	p.S245*	0	-	-
5	140503275	140503275	G	C	PCDHB4	PCDHB4	ENSG00000081818	ENST00000194152	+1	known	missense	c.1695	p.Q565H	0.995	-	-
5	140712215	140712215	C	T	PCDHGA1	PCDHGA1	ENSG00000204956	ENST00000517417	+1	known	missense	c.1964	p.S655F	0.996	-	-
5	140731444	140731444	C	T	PCDHGB1	PCDHGB1	ENSG00000254221	ENST00000523390	+1	known	silent	c.1617	p.S539	0.992	-	-
5	145197530	145197530	A	G	PRELID2	PRELID2	ENSG00000186314	ENST00000511435	-1	putative	missense	c.295	p.C99R	1	-	-
5	149460454	149460454	G	A	CSF1R	CSF1R	ENSG00000182578	ENST00000286301	-1	known	silent	c.183	p.Y61	0.179	-	-
5	149499628	149499628	G	A	PDGFRB	PDGFRB	ENSG00000113721	ENST00000261799	-1	known	missense	c.2645	p.T882I	1	-	-
5	149584148	149584148	G	C	SLC6A7	SLC6A7	ENSG00000011083	ENST00000524041	+1	putative	silent	c.1386	p.L462	0.902	-	-
5	157170922	157170922	A	C	LSM11	LSM11	ENSG00000155858	ENST00000286307	+1	known	missense	c.164	p.N55T	1	-	-
5	159782001	159782001	G	A	C1QTNF2	C1QTNF2	ENSG00000145861	ENST00000393975	-1	known	silent	c.153	p.L51	0.97	-	-
5	160359870	160359870	T	C	LOC285629	RP11-109J4.1	ENSG00000253417	ENST00000518301	-1	known	rna	NULL	NULL	0.006	-	-
5	176887556	176887556	C	T	DBN1	DBN1	ENSG00000113758	ENST00000512501	-1	putative	missense	c.28	p.E10K	1	-	-
5	176887557	176887557	C	A	DBN1	DBN1	ENSG00000113758	ENST00000512501	-1	putative	splice_site	c.28-1	e2-1	1	-	-
6	225044	225044	C	T	ENSG00000224179	RP3-416J7.2	ENSG00000224179	ENST00000441203	+1	known	rna	NULL	NULL	0	rs727056	GMAF=0.4986
6	226046	226046	T	C	ENSG00000224179	RP3-416J7.2	ENSG00000224179	ENST00000441203	+1	known	rna	NULL	NULL	0	rs116674012	GMAF=0.0453
6	226284	226284	C	G	ENSG00000224179	RP3-416J7.2	ENSG00000224179	ENST00000441203	+1	known	rna	NULL	NULL	0	rs2235874	GMAF=0.4799
6	350829	350829	G	A	DUSP22	DUSP22	ENSG00000112679	ENST00000344450	+1	known	silent	c.516	p.P172	0.003	rs1129085	GMAF=0.418
6	599209	599209	T	C	EXOC2	EXOC2	ENSG00000112685	ENST00000230449	-1	known	silent	c.759	p.A253	0.22	rs61748570	GMAF=0.0746
6	656143	656143	C	A	HUS1B	HUS1B	ENSG00000188996	ENST00000380907	-1	known	missense	c.802	p.D268Y	0.774	rs1211554	GMAF=0.223
6	905791	905791	T	C	ENSG00000260982	RP5-1077H22.2	ENSG00000260982	ENST00000569502	-1	known	rna	NULL	NULL	0	rs2756310	GMAF=0.3686
6	907550	907550	A	C	ENSG00000260982	RP5-1077H22.2	ENSG00000260982	ENST00000569502	-1	known	rna	NULL	NULL	0	rs1055368	GMAF=0.4212
6	907678	907678	C	T	ENSG00000260982	RP5-1077H22.2	ENSG00000260982	ENST00000569502	-1	known	rna	NULL	NULL	0.205	rs2756308	GMAF=0.0192
6	1395043	1395043	T	C	FOXF2	FOXF2	ENSG00000137273	ENST00000259806	+1	known	silent	c.1284	p.Y428	1	rs2293783	GMAF=0.2303
6	1742794	1742794	A	G	GMDS	GMDS	ENSG00000112699	ENST00000530927	-1	putative	silent	c.708	p.D236	0.964	rs3734739	GMAF=0.4821
6	1930454	1930454	G	T	GMDS	GMDS	ENSG00000112699	ENST00000530927	-1	putative	missense	c.564	p.F188L	1	-	-
6	1930455	1930455	A	T	GMDS	GMDS	ENSG00000112699	ENST00000530927	-1	putative	missense	c.563	p.F188Y	1	-	-
6	2399099	2399099	G	A	ENSG00000250903	RP1-80B9.2	ENSG00000250903	ENST00000505870	+1	known	splice_site	c.NULL	NULL	0	rs12210286	GMAF=0.2724
6	2834247	2834247	C	G	SERPINB1	SERPINB1	ENSG00000021355	ENST00000380739	-1	known	splice_site	c.736-1	e6-1	1	-	-
6	2840782	2840782	C	T	SERPINB1	SERPINB1	ENSG00000021355	ENST00000380739	-1	known	silent	c.39	p.L13	0.535	rs34249702	GMAF=0.0096
6	2858215	2858215	C	G	MGC39372	RP11-420G6.4	ENSG00000230438	ENST00000420981	-1	putative	rna	NULL	NULL	0	rs56151620	GMAF=0.0966
6	2858426	2858426	C	T	MGC39372	RP11-420G6.4	ENSG00000230438	ENST00000420981	-1	putative	rna	NULL	NULL	0	rs55804402	GMAF=0.0994
6	2959513	2959513	C	T	SERPINB6	SERPINB6	ENSG00000124570	ENST00000380500	-1	known	missense	c.20	p.R7H	0.012	rs2236277	GMAF=0.3365
6	3010390	3010390	C	T	NQO2	NQO2	ENSG00000124588	ENST00000338130	+1	known	missense	c.139	p.L47F	1	rs1143684	GMAF=0.1983
6	3015790	3015790	A	G	NQO2	NQO2	ENSG00000124588	ENST00000338130	+1	known	silent	c.330	p.P110	0.064	rs1049115	GMAF=0.2386
6	3154871	3154871	A	C	TUBB2A	TUBB2A	ENSG00000137267	ENST00000333628	-1	known	silent	c.564	p.S188	0.003	rs17849443	-
6	3624880	3624880	G	A	ENSG00000228793	RP1-223B1.1	ENSG00000228793	ENST00000443445	-1	putative	rna	NULL	NULL	0.008	rs34236415	GMAF=0.0737
6	3723942	3723942	C	G	PXDC1	PXDC1	ENSG00000168994	ENST00000380283	-1	known	missense	c.607	p.E203Q	1	-	-
6	3905475	3905475	A	G	ENSG00000260604	RP1-140K8.5	ENSG00000260604	ENST00000566733	-1	known	rna	NULL	NULL	0	rs9503797	GMAF=0.4643
6	3907174	3907174	A	G	ENSG00000260604	RP1-140K8.5	ENSG00000260604	ENST00000566733	-1	known	rna	NULL	NULL	0	rs13213674	GMAF=0.266
6	3908744	3908744	A	G	ENSG00000260604	RP1-140K8.5	ENSG00000260604	ENST00000566733	-1	known	rna	NULL	NULL	0	rs4391298	GMAF=0.4716
6	3909426	3909426	A	G	ENSG00000260604	RP1-140K8.5	ENSG00000260604	ENST00000566733	-1	known	rna	NULL	NULL	0	rs78282781	GMAF=0.022
6	3911054	3911054	C	T	ENSG00000260604	RP1-140K8.5	ENSG00000260604	ENST00000566733	-1	known	rna	NULL	NULL	0	rs11242891	GMAF=0.4382
6	4069166	4069166	C	T	FAM217A	FAM217A	ENSG00000145975	ENST00000274673	-1	known	missense	c.1291	p.V431I	0.555	rs595413	GMAF=0.4354
6	4069685	4069685	C	T	FAM217A	FAM217A	ENSG00000145975	ENST00000274673	-1	known	missense	c.772	p.A258T	0.015	rs639905	GMAF=0.3068
6	4115758	4115758	C	T	C6orf201	C6orf201	ENSG00000185689	ENST00000541127	+1	known	missense	c.368	p.A123V	0.003	rs617790	GMAF=0.3457
6	4122249	4122249	C	A	C6orf201	C6orf201	ENSG00000185689	ENST00000380175	+1	putative	missense	c.351	p.N117K	0	rs643232	GMAF=0.3448
6	4346939	4346939	T	G	ENSG00000231811	RP3-527G5.1	ENSG00000231811	ENST00000437430	-1	putative	rna	NULL	NULL	0	rs9405231	GMAF=0.4831
6	4602450	4602450	C	T	ENSG00000260673	RP4-529N6.2	ENSG00000260673	ENST00000568110	-1	known	rna	NULL	NULL	0.075	rs4960009	GMAF=0.2056
6	4735035	4735035	T	C	CDYL	CDYL	ENSG00000153046	ENST00000328908	+1	known	missense	c.143	p.V48A	0	rs13196069	GMAF=0.2926
6	4995464	4995464	C	T	RPP40	RPP40	ENSG00000124787	ENST00000380051	-1	known	missense	c.940	p.V314I	0.997	rs12332997	GMAF=0.0293
6	5086558	5086558	C	A	PPP1R3G	PPP1R3G	ENSG00000219607	ENST00000405617	+1	novel	missense	c.839	p.P280Q	0	rs436556	GMAF=0.1992
6	6222382	6222382	T	G	F13A1	F13A1	ENSG00000124491	ENST00000445223	-1	putative	missense	c.146	p.Q49P	0.78	rs5981	GMAF=0.1026
6	6251120	6251120	T	A	F13A1	F13A1	ENSG00000124491	ENST00000264870	-1	known	missense	c.614	p.Y205F	1	rs3024477	GMAF=0.0151
6	6901485	6901485	T	A	ENSG00000223342	RP3-429O6.1	ENSG00000223342	ENST00000422310	+1	putative	rna	NULL	NULL	0.284	rs2326836	GMAF=0.4299
6	6901516	6901516	A	G	ENSG00000223342	RP3-429O6.1	ENSG00000223342	ENST00000422310	+1	putative	rna	NULL	NULL	0.453	rs181258420	GMAF=0.0055
6	6901582	6901582	C	T	ENSG00000223342	RP3-429O6.1	ENSG00000223342	ENST00000422310	+1	putative	rna	NULL	NULL	0.003	rs9392840	GMAF=0.1763
6	6938928	6938928	C	T	ENSG00000240936	AL158817.1	ENSG00000240936	ENST00000468197	-1	novel	rna	NULL	NULL	0.012	rs2148975	GMAF=0.1575
6	7247248	7247248	T	C	RREB1	RREB1	ENSG00000124782	ENST00000379938	+1	known	missense	c.4565	p.L1522P	0.003	rs2256596	GMAF=0.2509
6	7585691	7585691	C	T	DSP	DSP	ENSG00000096696	ENST00000379802	+1	known	silent	c.8196	p.L2732	1	-	-
6	7862589	7862589	C	T	BMP6	BMP6	ENSG00000153162	ENST00000283147	+1	known	silent	c.1062	p.D354	1	rs17558	GMAF=0.0348
6	8413890	8413890	A	G	SLC35B3	SLC35B3	ENSG00000124786	ENST00000379660	-1	known	silent	c.1098	p.L366	0.998	rs3757099	GMAF=0.3104
6	8435454	8435454	T	C	SLC35B3	SLC35B3	ENSG00000124786	ENST00000426876	-1	known	silent	c.189	p.G63	0	rs6597317	GMAF=0.4913
6	9705636	9705636	T	C	OFCC1	OFCC1	ENSG00000181355	ENST00000460363	-1	putative	silent	c.945	p.P315	0.942	rs12215551	GMAF=0.1136
6	10398668	10398668	C	T	TFAP2A	TFAP2A	ENSG00000137203	ENST00000379604	-1	known	silent	c.1296	p.E432	1	-	-
6	10398707	10398707	G	A	TFAP2A	TFAP2A	ENSG00000137203	ENST00000379604	-1	known	silent	c.1257	p.N419	1	rs3734391	GMAF=0.0957
6	10802141	10802141	C	G	MAK	MAK	ENSG00000111837	ENST00000313243	-1	known	missense	c.815	p.R272P	1	-	-
6	10990005	10990005	G	A	ELOVL2	ELOVL2	ENSG00000197977	ENST00000354666	-1	known	silent	c.696	p.F232	0.306	-	-
6	11185533	11185533	G	A	NEDD9	NEDD9	ENSG00000111859	ENST00000379446	-1	known	silent	c.2367	p.T789	0.114	rs1050775	GMAF=0.4895
6	11644518	11644518	C	T	ENSG00000244357	AL357518.1	ENSG00000244357	ENST00000469955	+1	novel	rna	NULL	NULL	0	rs9394206	GMAF=0.2065
6	11811314	11811314	C	T	ENSG00000234427	RP3-413H6.2	ENSG00000234427	ENST00000412132	+1	putative	rna	NULL	NULL	0.001	rs3950186	GMAF=0.4776
6	12124587	12124587	C	G	HIVEP1	HIVEP1	ENSG00000095951	ENST00000379388	+1	known	missense	c.4559	p.A1520G	0	rs2228212	GMAF=0.2674
6	13612078	13612078	A	G	SIRT5	SIRT5	ENSG00000124523	ENST00000379250	+1	known	missense	c.914	p.E305G	0.999	rs34162626	GMAF=0.0444
6	14131854	14131854	A	G	CD83	CD83	ENSG00000112149	ENST00000379153	+1	known	missense	c.257	p.N86S	0	rs35118414	GMAF=0.0403
6	14280953	14280953	C	G	LOC100506647	RP11-359N11.2	ENSG00000226673	ENST00000427276	-1	putative	rna	NULL	NULL	0	rs16874903	GMAF=0.2436
6	14280961	14280961	C	G	LOC100506647	RP11-359N11.2	ENSG00000226673	ENST00000427276	-1	putative	rna	NULL	NULL	0.001	rs34126784	GMAF=0.2143
6	16306751	16306751	G	A	ATXN1	ATXN1	ENSG00000124788	ENST00000244769	-1	known	missense	c.2257	p.P753S	1	rs16885	GMAF=0.12
6	17633061	17633061	C	T	NUP153	NUP153	ENSG00000124789	ENST00000537253	-1	known	missense	c.2572	p.A858T	0.988	rs2274136	GMAF=0.1786
6	17688798	17688798	G	A	NUP153	NUP153	ENSG00000124789	ENST00000537253	-1	known	silent	c.163	p.L55	1	rs1065057	-
6	17799575	17799575	A	G	KIF13A	KIF13A	ENSG00000137177	ENST00000358380	-1	putative	missense	c.893	p.L298P	0.918	rs3734235	GMAF=0.1795
6	17831419	17831419	G	A	KIF13A	KIF13A	ENSG00000137177	ENST00000562486	-1	putative	silent	c.1314	p.S438	0.188	rs2277080	GMAF=0.2065
6	17882140	17882140	A	T	ENSG00000217340	AL023807.2	ENSG00000217340	ENST00000398387	-1	known	missense	c.239	p.I80N	0.002	rs7757737	GMAF=0.2601
6	18122526	18122526	A	G	NHLRC1	NHLRC1	ENSG00000187566	ENST00000340650	-1	known	silent	c.312	p.H104	0	rs115931931	GMAF=0.1163
6	18213988	18213988	C	T	KDM1B	KDM1B	ENSG00000165097	ENST00000449850	+1	known	missense	c.1538	p.P513L	0.994	rs6903583	GMAF=0.1593
6	19734732	19734732	C	T	ENSG00000227116	RP3-471C18.1	ENSG00000227116	ENST00000445568	-1	putative	rna	NULL	NULL	0.006	-	-
6	21201493	21201493	G	A	CDKAL1	CDKAL1	ENSG00000145996	ENST00000274695	+1	known	silent	c.1536	p.S512	0.005	rs9465994	GMAF=0.4615
6	21523029	21523029	C	A	ENSG00000231754	RP11-204E9.1	ENSG00000231754	ENST00000447728	-1	putative	rna	NULL	NULL	0.978	-	-
6	22136160	22136160	C	T	LOC729177	RP1-67M12.2	ENSG00000260455	ENST00000566912	-1	known	rna	NULL	NULL	1	rs6915322	GMAF=0.3521
6	22136262	22136262	G	C	LOC729177	RP1-67M12.2	ENSG00000260455	ENST00000566912	-1	known	rna	NULL	NULL	1	rs4712656	GMAF=0.3777
6	22570341	22570341	G	A	HDGFL1	HDGFL1	ENSG00000112273	ENST00000230012	+1	known	silent	c.537	p.A179	0.006	-	-
6	24166593	24166593	A	G	ENSG00000251830	SNORD46	ENSG00000251830	ENST00000516021	+1	novel	rna	NULL	NULL	0.006	rs16888745	GMAF=0.0962
6	24175021	24175021	T	A	DCDC2	DCDC2	ENSG00000146038	ENST00000378454	-1	known	missense	c.1368	p.K456N	0.998	rs9460973	GMAF=0.1314
6	24302046	24302046	G	C	DCDC2	DCDC2	ENSG00000146038	ENST00000378454	-1	known	missense	c.454	p.P152A	0.998	rs33914824	GMAF=0.0325
6	24437435	24437435	C	T	GPLD1	GPLD1	ENSG00000112293	ENST00000230036	-1	known	silent	c.2103	p.A701	0	rs3181759	GMAF=0.0673
6	24437445	24437445	G	A	GPLD1	GPLD1	ENSG00000112293	ENST00000230036	-1	known	missense	c.2093	p.T698I	0	rs1772256	GMAF=0.0678
6	24437458	24437458	T	C	GPLD1	GPLD1	ENSG00000112293	ENST00000230036	-1	known	missense	c.2080	p.M694V	0.276	rs1042303	GMAF=0.3274
6	24454396	24454396	C	A	GPLD1	GPLD1	ENSG00000112293	ENST00000230036	-1	known	silent	c.1182	p.G394	0.001	rs61748830	GMAF=0.0215
6	24503590	24503590	C	T	ALDH5A1	ALDH5A1	ENSG00000112294	ENST00000348925	+1	known	missense	c.538	p.H180Y	0.006	rs2760118	GMAF=0.3068
6	24564540	24564540	A	G	KIAA0319	KIAA0319	ENSG00000137261	ENST00000378214	-1	known	missense	c.2321	p.V774A	0.002	rs2817191	GMAF=0.0458
6	24564544	24564544	T	C	KIAA0319	KIAA0319	ENSG00000137261	ENST00000378214	-1	known	missense	c.2317	p.S773G	0.192	rs2744550	GMAF=0.0458
6	24576631	24576631	C	T	KIAA0319	KIAA0319	ENSG00000137261	ENST00000378214	-1	known	missense	c.1699	p.G567S	1	rs2744559	GMAF=0.0746
6	24653273	24653273	G	C	TDP2	TDP2	ENSG00000111802	ENST00000545995	-1	known	missense	c.835	p.Q279E	0.996	rs2294689	GMAF=0.2212
6	24797647	24797647	A	G	ENSG00000260286	RP3-369A17.5	ENSG00000260286	ENST00000565469	-1	putative	silent	c.684	p.H228	0.505	rs2251702	GMAF=0.4762
6	24806594	24806594	C	T	FAM65B	FAM65B	ENSG00000111913	ENST00000562221	-1	known	splice_site	c.183+1	e2+1	0	rs9358799	GMAF=0.3649
6	24828490	24828490	C	T	FAM65B	FAM65B	ENSG00000111913	ENST00000259698	-1	known	missense	c.2603	p.R868Q	0.344	rs9461073	GMAF=0.2294
6	25031372	25031372	C	T	ENSG00000244618	AL160400.1	ENSG00000244618	ENST00000465067	-1	novel	rna	NULL	NULL	0.012	rs2394360	GMAF=0.3471
6	25053952	25053952	G	A	ENSG00000223623	RP3-425P12.1	ENSG00000223623	ENST00000416595	-1	known	rna	NULL	NULL	0.707	rs466882	GMAF=0.402
6	25062837	25062837	G	A	ENSG00000230372	RP3-425P12.2	ENSG00000230372	ENST00000424868	-1	known	rna	NULL	NULL	0	-	-
6	25082105	25082105	T	C	CMAHP	CMAHP	ENSG00000168405	ENST00000377993	-1	known	silent	c.1446	p.E482	0.764	rs303010	GMAF=0.0925
6	25383843	25383843	T	C	ENSG00000207490	U6	ENSG00000207490	ENST00000384759	+1	novel	rna	NULL	NULL	0.001	rs73730705	GMAF=0.1369
6	25420344	25420344	C	G	LRRC16A	LRRC16A	ENSG00000079691	ENST00000399313	+1	known	silent	c.141	p.V47	0.999	rs913455	GMAF=0.0659
6	25538188	25538188	C	A	LRRC16A	LRRC16A	ENSG00000079691	ENST00000399313	+1	known	missense	c.2173	p.R725S	1	rs12527029	GMAF=0.0169
6	25600602	25600602	A	G	LRRC16A	LRRC16A	ENSG00000079691	ENST00000399313	+1	known	silent	c.3180	p.K1060	0.993	rs9885888	GMAF=0.0334
6	25600772	25600772	A	G	LRRC16A	LRRC16A	ENSG00000079691	ENST00000399313	+1	known	missense	c.3350	p.N1117S	1	rs9885914	GMAF=0.0192
6	25726621	25726621	C	T	HIST1H2AA	HIST1H2AA	ENSG00000164508	ENST00000297012	-1	known	silent	c.135	p.G45	0.734	rs9467583	GMAF=0.2092
6	25778182	25778182	C	T	SLC17A4	SLC17A4	ENSG00000146039	ENST00000377905	+1	known	nonsense	c.1297	p.Q433*	0	rs2328894	GMAF=0.0064
6	25914801	25914801	G	A	SLC17A2	SLC17A2	ENSG00000112337	ENST00000265425	-1	known	missense	c.1309	p.P437S	0.445	rs2071299	GMAF=0.4258
6	25916979	25916979	C	T	SLC17A2	SLC17A2	ENSG00000112337	ENST00000377850	-1	known	silent	c.864	p.L288	0.926	rs1865760	GMAF=0.4258
6	26017675	26017675	A	G	HIST1H1A	HIST1H1A	ENSG00000124610	ENST00000244573	-1	known	silent	c.286	p.L96	0.99	rs62000984	GMAF=0.0783
6	26020936	26020936	C	T	HIST1H3A	HIST1H3A	ENSG00000198366	ENST00000357647	+1	known	silent	c.219	p.R73	0.989	rs2229766	GMAF=0.016
6	26033641	26033641	G	A	HIST1H2AB	HIST1H2AB	ENSG00000137259	ENST00000259791	-1	known	silent	c.156	p.L52	1	rs2230654	GMAF=0.1676
6	26045737	26045737	C	G	HIST1H3C	HIST1H3C	ENSG00000196532	ENST00000540144	+1	known	silent	c.99	p.T33	0.232	rs3752418	GMAF=0.228
6	26108168	26108168	G	A	HIST1H1T	HIST1H1T	ENSG00000187475	ENST00000338379	-1	known	missense	c.154	p.L52F	0.1	rs2051542	GMAF=0.2431
6	26200083	26200083	A	G	HIST1H2BF	HIST1H2BF	ENSG00000197846	ENST00000359985	+1	known	silent	c.297	p.V99	1	rs1059486	GMAF=0.3782
6	26285560	26285560	A	G	HIST1H4H	HIST1H4H	ENSG00000158406	ENST00000289352	-1	known	silent	c.168	p.R56	0.998	rs2393592	GMAF=0.3782
6	26501897	26501897	T	C	BTN1A1	BTN1A1	ENSG00000124557	ENST00000244513	+1	known	silent	c.159	p.S53	0.005	rs1321479	GMAF=0.4542
6	26505362	26505362	G	A	BTN1A1	BTN1A1	ENSG00000124557	ENST00000244513	+1	known	missense	c.637	p.A213T	0	rs3736781	GMAF=0.4528
6	26505403	26505403	C	A	BTN1A1	BTN1A1	ENSG00000124557	ENST00000244513	+1	known	silent	c.678	p.G226	0.965	rs3736782	GMAF=0.4528
6	26509330	26509330	C	G	BTN1A1	BTN1A1	ENSG00000124557	ENST00000244513	+1	known	missense	c.1509	p.D503E	0	rs9393728	GMAF=0.4849
6	26522675	26522675	A	T	HCG11	HCG11	ENSG00000228223	ENST00000411553	+1	known	rna	NULL	NULL	0.537	rs4343916	GMAF=0.3169
6	26524061	26524061	G	A	HCG11	HCG11	ENSG00000228223	ENST00000411553	+1	known	rna	NULL	NULL	0.976	rs6910930	GMAF=0.4519
6	26524339	26524339	A	G	HCG11	HCG11	ENSG00000228223	ENST00000411553	+1	known	rna	NULL	NULL	0.528	rs6910899	GMAF=0.451
6	26525455	26525455	T	G	HCG11	HCG11	ENSG00000228223	ENST00000411553	+1	known	rna	NULL	NULL	0.089	rs9461267	GMAF=0.451
6	26526039	26526039	G	A	HCG11	HCG11	ENSG00000228223	ENST00000411553	+1	known	rna	NULL	NULL	0	rs35355150	GMAF=0.4501
6	26527524	26527524	G	C	ENSG00000261353	CTA-14H9.5	ENSG00000261353	ENST00000567732	+1	known	rna	NULL	NULL	0.039	rs1056347	GMAF=0.451
6	26545632	26545632	G	A	HMGN4	HMGN4	ENSG00000182952	ENST00000328219	+1	known	silent	c.198	p.G66	0.001	rs4871	GMAF=0.4515
6	26559244	26559244	G	A	ENSG00000244223	AL121936.2	ENSG00000244223	ENST00000488563	+1	novel	rna	NULL	NULL	0.03	-	-
6	26597333	26597333	A	G	ABT1	ABT1	ENSG00000146109	ENST00000274849	+1	known	silent	c.123	p.K41	1	rs3800302	GMAF=0.3379
6	26598188	26598188	A	G	ABT1	ABT1	ENSG00000146109	ENST00000274849	+1	known	silent	c.288	p.G96	0.099	rs3800303	GMAF=0.4876
6	26686889	26686889	T	C	ENSG00000261584	RP11-457M11.5	ENSG00000261584	ENST00000562904	+1	known	rna	NULL	NULL	0	rs7755721	GMAF=0.2633
6	26687087	26687087	T	G	ENSG00000261584	RP11-457M11.5	ENSG00000261584	ENST00000562904	+1	known	rna	NULL	NULL	0.003	rs2498392	-
6	27277665	27277665	G	A	POM121L2	POM121L2	ENSG00000158553	ENST00000444565	-1	known	missense	c.2285	p.P762L	0.015	rs2281023	GMAF=0.1241
6	27279852	27279852	T	C	POM121L2	POM121L2	ENSG00000158553	ENST00000444565	-1	known	missense	c.98	p.Q33R	0.004	rs2235233	GMAF=0.2244
6	27425185	27425185	C	A	ZNF184	ZNF184	ENSG00000096654	ENST00000211936	-1	known	missense	c.79	p.A27S	0.967	rs1883216	GMAF=0.4103
6	28093263	28093263	G	A	ZSCAN16	ZSCAN16	ENSG00000196812	ENST00000340487	+1	known	silent	c.42	p.L14	0	rs34304311	GMAF=0.0188
6	28104634	28104634	G	T	ENSG00000261839	RP1-265C24.8	ENSG00000261839	ENST00000565046	+1	known	rna	NULL	NULL	0	rs9380057	GMAF=0.2262
6	28105196	28105196	C	T	ENSG00000261839	RP1-265C24.8	ENSG00000261839	ENST00000565046	+1	known	rna	NULL	NULL	0.001	rs1947862	GMAF=0.2253
6	28106141	28106141	T	C	ENSG00000261839	RP1-265C24.8	ENSG00000261839	ENST00000565046	+1	known	rna	NULL	NULL	0.001	rs6941992	GMAF=0.2253
6	28106347	28106347	T	G	ENSG00000261839	RP1-265C24.8	ENSG00000261839	ENST00000565046	+1	known	rna	NULL	NULL	0	rs4713142	GMAF=0.2253
6	28120898	28120898	G	A	ZNF192	ZNF192	ENSG00000198315	ENST00000330236	+1	known	silent	c.840	p.Q280	0.015	rs17774663	GMAF=0.2239
6	28195521	28195521	A	G	ZNF193	ZNF193	ENSG00000137185	ENST00000527436	+1	putative	silent	c.474	p.L158	0	rs12197427	GMAF=0.0197
6	28264692	28264692	C	G	PGBD1	PGBD1	ENSG00000137338	ENST00000259883	+1	known	missense	c.742	p.Q248E	0.005	rs3800325	GMAF=0.2097
6	28269663	28269663	A	G	PGBD1	PGBD1	ENSG00000137338	ENST00000259883	+1	known	missense	c.2032	p.I678V	0.902	rs1997660	GMAF=0.451
6	28270047	28270047	C	G	PGBD1	PGBD1	ENSG00000137338	ENST00000259883	+1	known	missense	c.2416	p.H806D	0.002	rs6456811	GMAF=0.2125
6	28294550	28294550	T	C	ZNF323	ZNF323	ENSG00000235109	ENST00000446474	-1	putative	missense	c.137	p.K46R	0	rs853684	GMAF=0.4208
6	28359170	28359170	A	G	ZSCAN12	ZSCAN12	ENSG00000158691	ENST00000361028	-1	known	silent	c.897	p.D299	1	rs2859348	GMAF=0.3915
6	28542424	28542424	G	A	SCAND3	SCAND3	ENSG00000232040	ENST00000452236	-1	known	silent	c.2058	p.D686	0.994	rs450630	GMAF=0.3764
6	28542520	28542520	C	T	SCAND3	SCAND3	ENSG00000232040	ENST00000452236	-1	known	silent	c.1962	p.K654	0.999	rs370520	GMAF=0.3764
6	29012712	29012712	T	C	OR2W1	OR2W1	ENSG00000204704	ENST00000377175	-1	known	missense	c.241	p.M81V	1	rs34892006	GMAF=0.0385
6	29068759	29068759	C	A	OR2J1	OR2J1	ENSG00000204702	ENST00000377171	+1	known	missense	c.40	p.L14I	0.009	rs3131087	GMAF=0.2875
6	29068971	29068971	G	C	OR2J1	OR2J1	ENSG00000204702	ENST00000377171	+1	known	silent	c.252	p.V84	0	rs143840212	GMAF=0.0417
6	29069016	29069016	G	A	OR2J1	OR2J1	ENSG00000204702	ENST00000377171	+1	known	silent	c.297	p.T99	0.016	rs3131088	GMAF=0.3878
6	29069264	29069264	T	C	OR2J1	OR2J1	ENSG00000204702	ENST00000377171	+1	known	missense	c.545	p.V182A	0.003	rs2394516	GMAF=0.3878
6	29069299	29069299	C	T	OR2J1	OR2J1	ENSG00000204702	ENST00000377171	+1	known	nonsense	c.580	p.Q194*	0	rs2394517	GMAF=0.386
6	29069337	29069337	A	T	OR2J1	OR2J1	ENSG00000204702	ENST00000377171	+1	known	silent	c.618	p.I206	0.003	rs2394518	GMAF=0.2848
6	29080450	29080450	G	A	OR2J3	OR2J3	ENSG00000204701	ENST00000377169	+1	known	missense	c.783	p.M261I	0	rs3130765	GMAF=0.2848
6	29141632	29141632	T	C	OR2J2	OR2J2	ENSG00000204700	ENST00000377167	+1	known	missense	c.220	p.Y74H	0.731	rs3116855	GMAF=0.3562
6	29141849	29141849	T	C	OR2J2	OR2J2	ENSG00000204700	ENST00000377167	+1	known	missense	c.437	p.V146A	0.407	rs3116856	GMAF=0.3984
6	29141903	29141903	C	T	OR2J2	OR2J2	ENSG00000204700	ENST00000377167	+1	known	missense	c.491	p.T164I	0.596	-	-
6	29142054	29142054	C	G	OR2J2	OR2J2	ENSG00000204700	ENST00000377167	+1	known	silent	c.642	p.L214	0.808	rs3129159	GMAF=0.3984
6	29142064	29142064	A	G	OR2J2	OR2J2	ENSG00000204700	ENST00000377167	+1	known	missense	c.652	p.T218A	0.605	rs3130743	GMAF=0.3567
6	29323276	29323276	C	T	OR5V1	OR5V1	ENSG00000243729	ENST00000377151	-1	known	missense	c.697	p.G233R	0.007	rs61742983	GMAF=0.0604
6	29323655	29323655	G	A	OR5V1	OR5V1	ENSG00000243729	ENST00000377151	-1	known	silent	c.318	p.F106	0.457	rs7761746	GMAF=0.0655
6	29342315	29342315	G	C	OR12D3	OR12D3	ENSG00000112462	ENST00000377143	-1	known	missense	c.750	p.F250L	0	-	-
6	29342825	29342825	G	A	OR12D3	OR12D3	ENSG00000112462	ENST00000377143	-1	known	silent	c.240	p.L80	0	rs3749970	GMAF=0.3169
6	29408090	29408090	A	G	OR10C1	OR10C1	ENSG00000206474	ENST00000444197	+1	known	missense	c.298	p.M100V	0.996	rs17177632	GMAF=0.0604
6	29430170	29430170	T	C	OR2H1	OR2H1	ENSG00000204688	ENST00000377132	+1	known	silent	c.624	p.P208	0	rs2073148	GMAF=0.1387
6	29455599	29455599	A	G	MAS1L	MAS1L	ENSG00000204687	ENST00000377127	-1	known	silent	c.81	p.C27	0.036	rs17184114	GMAF=0.1099
6	29524003	29524003	A	G	UBD	UBD	ENSG00000213886	ENST00000377050	-1	known	missense	c.152	p.L51S	0.001	rs2076484	GMAF=0.1799
6	29570841	29570841	A	G	GABBR1	GABBR1	ENSG00000204681	ENST00000485026	-1	putative	missense	c.968	p.L323P	0	rs2267633	GMAF=0.1429
6	29691303	29691303	G	A	HLA-F	HLA-F	ENSG00000204642	ENST00000259951	+1	known	silent	c.63	p.A21	0.306	rs2076183	GMAF=0.1937
6	29694680	29694680	A	C	HLA-F	HLA-F	ENSG00000204642	ENST00000259951	+1	known	missense	c.1057	p.N353H	1	rs3734814	GMAF=0.1841
6	29694681	29694681	A	T	HLA-F	HLA-F	ENSG00000204642	ENST00000259951	+1	known	missense	c.1058	p.N353I	1	rs3734815	GMAF=0.1845
6	29695808	29695808	A	G	HLA-F	HLA-F	ENSG00000204642	ENST00000399258	+1	known	silent	c.975	p.L325	0.001	rs55672647	GMAF=0.0632
6	29695854	29695854	G	A	HLA-F	HLA-F	ENSG00000204642	ENST00000399258	+1	known	missense	c.1021	p.E341K	0.202	rs2735059	GMAF=0.4167
6	29795636	29795636	G	A	HLA-G	HLA-G	ENSG00000204632	ENST00000376828	+1	known	silent	c.30	p.A10	0.004	rs1630223	GMAF=0.4959
6	29795657	29795657	G	A	HLA-G	HLA-G	ENSG00000204632	ENST00000376828	+1	known	silent	c.51	p.L17	0.015	rs1630185	-
6	29795993	29795993	G	A	HLA-G	HLA-G	ENSG00000204632	ENST00000376828	+1	known	silent	c.258	p.P86	0.996	rs1130355	GMAF=0.4995
6	29796369	29796369	A	T	HLA-G	HLA-G	ENSG00000204632	ENST00000376828	+1	known	silent	c.408	p.G136	0.001	rs3873252	GMAF=0.0646
6	29797696	29797696	A	G	HLA-G	HLA-G	ENSG00000204632	ENST00000376828	+1	known	silent	c.1014	p.R338	0.055	rs1130363	GMAF=0.4478
6	29910562	29910562	A	C	HLA-A	HLA-A	ENSG00000206503	ENST00000376806	+1	known	silent	c.102	p.T34	0.012	rs1059418	GMAF=0.1804
6	29910801	29910801	C	A	HLA-A	HLA-A	ENSG00000206503	ENST00000376806	+1	known	missense	c.341	p.A114D	0.001	rs1136692	-
6	29911086	29911086	T	C	HLA-A	HLA-A	ENSG00000206503	ENST00000376806	+1	known	missense	c.385	p.S129P	0.033	rs1136700	GMAF=0.2679
6	29911190	29911190	G	A	HLA-A	HLA-A	ENSG00000206503	ENST00000355767	+1	known	splice_site	c.414-1	e4-1	0.126	rs1059514	GMAF=0.4757
6	29911239	29911239	T	C	HLA-A	HLA-A	ENSG00000206503	ENST00000376806	+1	known	silent	c.538	p.L180	0	rs9260155	GMAF=0.2885
6	29911240	29911240	T	A	HLA-A	HLA-A	ENSG00000206503	ENST00000376806	+1	known	nonsense	c.539	p.L180*	0	rs9260156	GMAF=0.277
6	30154199	30154199	T	C	TRIM26	TRIM26	ENSG00000234127	ENST00000437089	-1	known	silent	c.1074	p.L358	1	rs2074473	GMAF=0.4038
6	30166266	30166266	C	T	TRIM26	TRIM26	ENSG00000234127	ENST00000437089	-1	known	silent	c.474	p.R158	1	rs2523721	GMAF=0.2092
6	30515043	30515043	T	C	GNL1	GNL1	ENSG00000204590	ENST00000376621	-1	known	silent	c.1287	p.A429	0.024	rs3130247	GMAF=0.0385
6	30652781	30652781	C	T	PPP1R18	PPP1R18	ENSG00000146112	ENST00000274853	-1	known	missense	c.1015	p.G339R	1	rs9262143	GMAF=0.0362
6	30680111	30680111	T	C	MDC1	MDC1	ENSG00000137337	ENST00000376406	-1	known	missense	c.1608	p.I536M	0	rs58344693	GMAF=0.0124
6	30758664	30758664	A	C	HCG20	HCG20	ENSG00000228022	ENST00000439406	+1	known	splice_site	c.NULL	NULL	0.001	rs3131044	GMAF=0.0504
6	30759335	30759335	T	C	HCG20	HCG20	ENSG00000228022	ENST00000422944	+1	known	rna	NULL	NULL	0.006	rs3131047	GMAF=0.0504
6	30759426	30759426	G	A	HCG20	HCG20	ENSG00000228022	ENST00000422944	+1	known	rna	NULL	NULL	0.027	rs3131048	GMAF=0.0522
6	30759489	30759489	A	G	HCG20	HCG20	ENSG00000228022	ENST00000422944	+1	known	rna	NULL	NULL	0.002	rs3131049	GMAF=0.0504
6	30760025	30760025	T	C	HCG20	HCG20	ENSG00000228022	ENST00000422944	+1	known	rna	NULL	NULL	0	rs3131050	GMAF=0.0504
6	30832119	30832119	T	C	ENSG00000202241	7SK	ENSG00000202241	ENST00000365371	+1	novel	rna	NULL	NULL	0.014	rs3130792	GMAF=0.4295
6	30857072	30857072	G	C	DDR1	DDR1	ENSG00000204580	ENST00000424544	+1	novel	missense	c.232	p.A78P	1	rs2229933	GMAF=0.3507
6	30862423	30862423	C	T	DDR1	DDR1	ENSG00000204580	ENST00000361741	+1	known	missense	c.599	p.P200L	0.996	rs1264319	GMAF=0.1561
6	30882203	30882203	T	C	VARS2	VARS2	ENSG00000137411	ENST00000541562	+1	known	silent	c.15	p.A5	0	rs1264306	GMAF=0.4112
6	30887972	30887972	C	T	VARS2	VARS2	ENSG00000137411	ENST00000541562	+1	known	silent	c.1362	p.S454	0	rs2285319	GMAF=0.3338
6	30888161	30888161	T	C	VARS2	VARS2	ENSG00000137411	ENST00000541562	+1	known	missense	c.1435	p.W479R	0.994	rs2249464	GMAF=0.4231
6	30893127	30893127	G	A	VARS2	VARS2	ENSG00000137411	ENST00000541562	+1	known	missense	c.2840	p.R947Q	0.994	rs9394021	GMAF=0.3338
6	30893941	30893941	G	A	VARS2	VARS2	ENSG00000137411	ENST00000541562	+1	known	missense	c.3236	p.R1079Q	0.151	rs4678	GMAF=0.1126
6	30899524	30899524	T	C	SFTA2	SFTA2	ENSG00000196260	ENST00000359086	-1	known	missense	c.110	p.N37S	0.004	rs3131787	GMAF=0.1126
6	30899571	30899571	C	T	SFTA2	SFTA2	ENSG00000196260	ENST00000359086	-1	known	silent	c.63	p.G21	0.777	rs2286656	GMAF=0.2386
6	30919391	30919391	G	A	DPCR1	DPCR1	ENSG00000168631	ENST00000462446	+1	novel	silent	c.3150	p.S1050	0	rs3094086	GMAF=0.0627
6	30920124	30920124	G	A	DPCR1	DPCR1	ENSG00000168631	ENST00000450344	+1	known	missense	c.1255	p.E419K	0	rs3132580	GMAF=0.0614
6	30954245	30954245	T	C	MUC21	MUC21	ENSG00000204544	ENST00000376296	+1	known	missense	c.293	p.V98A	0	rs1634730	GMAF=0.2793
6	30954873	30954873	G	A	MUC21	MUC21	ENSG00000204544	ENST00000376296	+1	known	silent	c.921	p.T307	0	rs1625781	GMAF=0.1735
6	30993313	30993313	C	T	MUC22	MUC22	ENSG00000261272	ENST00000561890	+1	novel	silent	c.105	p.S35	0.004	rs1419664	GMAF=0.1232
6	30993440	30993440	G	A	MUC22	MUC22	ENSG00000261272	ENST00000561890	+1	novel	missense	c.232	p.A78T	0.001	rs115194949	GMAF=0.0582
6	30993499	30993499	C	T	MUC22	MUC22	ENSG00000261272	ENST00000561890	+1	novel	silent	c.291	p.S97	0.138	rs2517554	GMAF=0.4959
6	30993954	30993954	C	T	MUC22	MUC22	ENSG00000261272	ENST00000561890	+1	novel	missense	c.746	p.T249M	0.001	rs114609447	GMAF=0.0064
6	30994327	30994327	C	T	MUC22	MUC22	ENSG00000261272	ENST00000561890	+1	novel	silent	c.1119	p.G373	0.513	rs114550954	GMAF=0.0609
6	30997692	30997692	G	C	MUC22	MUC22	ENSG00000261272	ENST00000561890	+1	novel	missense	c.4484	p.S1495T	0	rs9262549	GMAF=0.2266
6	31079236	31079236	G	A	C6orf15	C6orf15	ENSG00000204542	ENST00000259870	-1	known	silent	c.900	p.V300	0	rs1265055	GMAF=0.4817
6	31079643	31079643	T	C	C6orf15	C6orf15	ENSG00000204542	ENST00000259870	-1	known	missense	c.493	p.K165E	0	rs1265054	GMAF=0.4826
6	31079644	31079644	G	A	C6orf15	C6orf15	ENSG00000204542	ENST00000259870	-1	known	silent	c.492	p.P164	0	rs2233980	GMAF=0.0371
6	31079889	31079889	C	G	C6orf15	C6orf15	ENSG00000204542	ENST00000259870	-1	known	missense	c.247	p.A83P	0	rs1265053	GMAF=0.4817
6	31080016	31080016	C	G	C6orf15	C6orf15	ENSG00000204542	ENST00000259870	-1	known	missense	c.120	p.L40F	0.001	rs2233974	GMAF=0.1126
6	31084048	31084048	A	G	CDSN	CDSN	ENSG00000204539	ENST00000376288	-1	known	silent	c.1344	p.C448	0.99	rs3094216	GMAF=0.1845
6	31084075	31084075	G	C	CDSN	CDSN	ENSG00000204539	ENST00000376288	-1	known	silent	c.1317	p.S439	0	rs3130982	GMAF=0.3814
6	31084163	31084163	A	G	CDSN	CDSN	ENSG00000204539	ENST00000376288	-1	known	missense	c.1229	p.L410S	0.082	rs3132554	GMAF=0.3805
6	31084792	31084792	C	T	CDSN	CDSN	ENSG00000204539	ENST00000376288	-1	known	silent	c.600	p.Q200	0	rs3130983	GMAF=0.3805
6	31088145	31088145	T	A	CDSN	CDSN	ENSG00000204539	ENST00000376288	-1	known	missense	c.52	p.M18L	0.005	rs3095318	GMAF=0.1172
6	31110391	31110391	G	C	CCHCR1	CCHCR1	ENSG00000204536	ENST00000396268	-1	known	missense	c.2594	p.S865C	0	rs1576	GMAF=0.2404
6	31110786	31110786	T	A	CCHCR1	CCHCR1	ENSG00000204536	ENST00000396268	-1	known	silent	c.2445	p.A815	0	rs12364	GMAF=0.1378
6	31112737	31112737	C	A	CCHCR1	CCHCR1	ENSG00000204536	ENST00000396268	-1	known	missense	c.1990	p.G664C	0.982	rs130079	GMAF=0.1506
6	31116210	31116210	G	A	CCHCR1	CCHCR1	ENSG00000204536	ENST00000396268	-1	known	silent	c.1552	p.L518	1	rs130071	GMAF=0.2097
6	31116220	31116220	G	A	CCHCR1	CCHCR1	ENSG00000204536	ENST00000396268	-1	known	silent	c.1542	p.A514	0	rs130070	GMAF=0.1209
6	31116246	31116246	G	A	CCHCR1	CCHCR1	ENSG00000204536	ENST00000396268	-1	known	missense	c.1516	p.R506W	0.004	rs130068	GMAF=0.4093
6	31122315	31122315	G	C	CCHCR1	CCHCR1	ENSG00000204536	ENST00000396268	-1	known	missense	c.759	p.S253R	0.943	rs130066	GMAF=0.3929
6	31122330	31122330	G	A	CCHCR1	CCHCR1	ENSG00000204536	ENST00000396268	-1	known	silent	c.744	p.N248	0.9	rs130077	GMAF=0.1218
6	31122482	31122482	G	A	CCHCR1	CCHCR1	ENSG00000204536	ENST00000396268	-1	known	missense	c.592	p.R198W	0.348	rs130076	GMAF=0.1291
6	31122500	31122500	G	A	CCHCR1	CCHCR1	ENSG00000204536	ENST00000396268	-1	known	missense	c.574	p.R192W	1	rs130065	GMAF=0.1213
6	31124849	31124849	C	T	CCHCR1	CCHCR1	ENSG00000204536	ENST00000396268	-1	known	nonsense	c.234	p.W78*	1	rs3130453	GMAF=0.456
6	31125158	31125158	C	T	CCHCR1	CCHCR1	ENSG00000204536	ENST00000426967	-1	novel	missense	c.220	p.E74K	0.994	rs743401	GMAF=0.3512
6	31129310	31129310	C	T	TCF19	TCF19	ENSG00000137310	ENST00000376255	+1	known	missense	c.325	p.P109S	0.048	rs7750641	GMAF=0.0385
6	31138107	31138107	G	A	POU5F1	POU5F1	ENSG00000204531	ENST00000259915	-1	known	silent	c.291	p.G97	0.618	rs1062630	GMAF=0.1694
6	31138377	31138377	C	T	POU5F1	POU5F1	ENSG00000204531	ENST00000259915	-1	known	silent	c.21	p.S7	0.567	rs2077010	GMAF=0.4125
6	31168397	31168397	G	A	LINC00481	LINC00481	ENSG00000232703	ENST00000414008	-1	known	rna	NULL	NULL	0.059	rs9263868	GMAF=0.1378
6	31236854	31236854	T	C	HLA-C	HLA-C	ENSG00000204525	ENST00000396254	-1	novel	missense	c.1189	p.T397A	0	rs1049709	GMAF=0.065
6	31239449	31239449	C	G	HLA-C	HLA-C	ENSG00000204525	ENST00000539307	-1	known	missense	c.381	p.K127N	0	rs28626310	GMAF=0.119
6	31409578	31409578	C	T	ENSG00000230174	XXbac-BPG181B23.4	ENSG00000230174	ENST00000430364	+1	known	rna	NULL	NULL	0	rs151036504	GMAF=0.0114
6	31413284	31413284	T	C	ENSG00000230174	XXbac-BPG181B23.4	ENSG00000230174	ENST00000430364	+1	known	rna	NULL	NULL	0.002	rs139459403	GMAF=0.0114
6	31414241	31414241	G	T	ENSG00000230174	XXbac-BPG181B23.4	ENSG00000230174	ENST00000430364	+1	known	rna	NULL	NULL	0.008	rs9267092	GMAF=0.0426
6	31414262	31414262	A	T	ENSG00000230174	XXbac-BPG181B23.4	ENSG00000230174	ENST00000430364	+1	known	rna	NULL	NULL	0.057	rs9267093	GMAF=0.1314
6	31473561	31473561	A	G	MICB	MICB	ENSG00000204516	ENST00000252229	+1	known	missense	c.238	p.K80E	0	rs1065075	GMAF=0.2811
6	31473957	31473957	C	G	MICB	MICB	ENSG00000204516	ENST00000252229	+1	known	missense	c.363	p.I121M	0.013	rs3134900	GMAF=0.0742
6	31474000	31474000	G	A	MICB	MICB	ENSG00000204516	ENST00000252229	+1	known	missense	c.406	p.D136N	0.075	rs1051788	GMAF=0.2807
6	31474820	31474820	C	T	MICB	MICB	ENSG00000204516	ENST00000252229	+1	known	missense	c.635	p.T212I	0.002	rs41293883	GMAF=0.0385
6	31477681	31477681	A	G	MICB	MICB	ENSG00000204516	ENST00000252229	+1	known	missense	c.1147	p.T383A	0	rs1065076	GMAF=0.2024
6	31540556	31540556	T	C	LTA	LTA	ENSG00000226979	ENST00000418386	+1	known	missense	c.37	p.C13R	0.059	rs2229094	GMAF=0.2683
6	31540784	31540784	C	A	LTA	LTA	ENSG00000226979	ENST00000418386	+1	known	missense	c.179	p.T60N	0.898	rs1041981	GMAF=0.3988
6	31549357	31549357	G	A	LTB	LTB	ENSG00000227507	ENST00000429299	-1	known	missense	c.259	p.L87F	0.188	rs4647187	GMAF=0.0023
6	31583915	31583915	C	T	AIF1	AIF1	ENSG00000204472	ENST00000376059	+1	known	silent	c.189	p.G63	1	rs139525112	-
6	31598489	31598489	A	G	PRRC2A	PRRC2A	ENSG00000204469	ENST00000376007	+1	known	silent	c.2376	p.V792	0.965	rs3130626	GMAF=0.1287
6	31602967	31602967	G	A	PRRC2A	PRRC2A	ENSG00000204469	ENST00000376007	+1	known	missense	c.5219	p.R1740H	0.996	rs1046089	GMAF=0.3947
6	31603189	31603189	G	A	PRRC2A	PRRC2A	ENSG00000204469	ENST00000376007	+1	known	missense	c.5320	p.V1774M	0.957	rs11538264	GMAF=0.0508
6	31603770	31603770	A	G	PRRC2A	PRRC2A	ENSG00000204469	ENST00000424184	+1	known	missense	c.5548	p.I1850V	0.991	rs11229	GMAF=0.131
6	31604591	31604591	C	T	PRRC2A	PRRC2A	ENSG00000204469	ENST00000376007	+1	known	missense	c.6016	p.P2006S	0.823	rs10885	GMAF=0.131
6	31630241	31630241	C	T	GPANK1	GPANK1	ENSG00000204438	ENST00000375893	-1	known	silent	c.873	p.R291	1	rs7992	GMAF=0.4098
6	31632134	31632134	C	A	GPANK1	GPANK1	ENSG00000204438	ENST00000375893	-1	known	missense	c.122	p.R41L	1	rs3130618	GMAF=0.1305
6	31635710	31635710	T	C	CSNK2B	CSNK2B	ENSG00000204435	ENST00000375885	+1	putative	silent	c.195	p.Y65	1	rs14365	GMAF=0.3164
6	31675501	31675501	G	A	ENSG00000250641	XXbac-BPG32J3.19	ENSG00000250641	ENST00000503322	+1	putative	missense	c.319	p.A107T	0.002	rs9267547	GMAF=0.1438
6	31687008	31687008	G	A	LY6G6C	LY6G6C	ENSG00000204421	ENST00000375819	-1	known	silent	c.243	p.R81	0.881	rs1065356	GMAF=0.3159
6	31727897	31727897	C	T	MSH5-SAPCD1	MSH5-SAPCD1	ENSG00000255152	ENST00000498473	+1	known	missense	c.289	p.L97F	0.72	rs3115672	GMAF=0.044
6	31729925	31729925	C	T	MSH5	MSH5	ENSG00000204410	ENST00000395853	+1	putative	missense	c.1378	p.P460S	0.665	rs1802127	GMAF=0.0499
6	31733466	31733466	T	C	VWA7	VWA7	ENSG00000204396	ENST00000375688	-1	novel	missense	c.2581	p.T861A	0.22	rs3101017	GMAF=0.044
6	31734345	31734345	G	T	VWA7	VWA7	ENSG00000204396	ENST00000447450	-1	known	missense	c.2059	p.H687N	0.001	rs3115671	GMAF=0.044
6	31778529	31778529	C	T	HSPA1L	HSPA1L	ENSG00000204390	ENST00000375654	-1	known	silent	c.1221	p.T407	0.006	rs2075799	GMAF=0.1429
6	31803074	31803074	C	T	SNORD48	SNORD48	ENSG00000201823	ENST00000364953	+1	known	rna	NULL	NULL	1	rs17201241	GMAF=0.1085
6	31838713	31838713	G	A	SLC44A4	SLC44A4	ENSG00000204385	ENST00000229729	-1	known	silent	c.813	p.Y271	0.998	rs494620	GMAF=0.4496
6	31860337	31860337	T	C	EHMT2	EHMT2	ENSG00000204371	ENST00000395728	-1	known	silent	c.882	p.S294	0.308	rs535586	GMAF=0.1896
6	31924631	31924631	G	C	MIR1236	MIR1236	ENSG00000221267	ENST00000408340	-1	known	rna	NULL	NULL	0.121	rs185147690	GMAF=0.0018
6	31935567	31935567	G	A	SKIV2L	SKIV2L	ENSG00000204351	ENST00000375394	+1	known	missense	c.2659	p.D887N	0.976	rs3911893	GMAF=0.0577
6	31936668	31936668	T	C	SKIV2L	SKIV2L	ENSG00000204351	ENST00000491994	+1	putative	missense	c.196	p.C66R	0.096	rs410851	GMAF=0.1941
6	31939345	31939345	G	A	DOM3Z	DOM3Z	ENSG00000204348	ENST00000337523	-1	known	silent	c.108	p.Y36	0.829	rs41267118	GMAF=0.0449
6	32006317	32006317	C	T	CYP21A2	CYP21A2	ENSG00000231852	ENST00000418967	+1	known	silent	c.118	p.L40	0.977	rs6468	-
6	32011644	32011644	A	G	TNXB	TNXB	ENSG00000168477	ENST00000375244	-1	putative	silent	c.11412	p.D3804	0.084	rs2894232	GMAF=0.1456
6	32025863	32025863	C	T	TNXB	TNXB	ENSG00000168477	ENST00000375244	-1	putative	silent	c.7797	p.L2599	0.989	rs369637	GMAF=0.0627
6	32029415	32029415	T	C	TNXB	TNXB	ENSG00000168477	ENST00000375244	-1	putative	silent	c.7251	p.L2417	0.768	rs204886	GMAF=0.4171
6	32035603	32035603	C	T	TNXB	TNXB	ENSG00000168477	ENST00000375244	-1	putative	missense	c.6379	p.V2127M	0.473	rs9469081	-
6	32035694	32035694	C	T	TNXB	TNXB	ENSG00000168477	ENST00000375244	-1	putative	silent	c.6288	p.P2096	0.219	rs1150756	GMAF=0.0316
6	32036357	32036357	G	A	TNXB	TNXB	ENSG00000168477	ENST00000375244	-1	putative	silent	c.6030	p.P2010	0.198	rs3749962	GMAF=0.1351
6	32050067	32050067	T	C	TNXB	TNXB	ENSG00000168477	ENST00000375244	-1	putative	missense	c.3482	p.H1161R	0.99	rs185819	GMAF=0.4313
6	32056580	32056580	A	C	TNXB	TNXB	ENSG00000168477	ENST00000375244	-1	putative	missense	c.2761	p.S921A	0.321	rs204900	GMAF=0.1369
6	32064726	32064726	T	C	TNXB	TNXB	ENSG00000168477	ENST00000375244	-1	putative	missense	c.904	p.T302A	0.848	rs1150752	GMAF=0.0307
6	32122386	32122386	C	G	PPT2	PPT2	ENSG00000221988	ENST00000361568	+1	known	missense	c.33	p.C11W	0.712	rs3134604	GMAF=0.0751
6	32122472	32122472	C	A	PPT2	PPT2	ENSG00000221988	ENST00000361568	+1	known	missense	c.119	p.A40E	0.045	rs3096696	GMAF=0.1429
6	32134510	32134510	G	A	EGFL8	EGFL8	ENSG00000241404	ENST00000333845	+1	known	missense	c.257	p.R86K	0.915	rs3096697	GMAF=0.1424
6	32147696	32147696	G	A	RNF5	RNF5	ENSG00000204308	ENST00000427134	+1	known	silent	c.315	p.P105	0.011	rs3130349	GMAF=0.1186
6	32148031	32148031	A	G	RNF5	RNF5	ENSG00000204308	ENST00000375094	+1	known	silent	c.471	p.P157	0.569	rs1062070	GMAF=0.1186
6	32148973	32148973	G	T	AGER	AGER	ENSG00000204305	ENST00000375070	-1	known	missense	c.1255	p.L419M	1	-	-
6	32154389	32154389	C	A	PBX2	PBX2	ENSG00000204304	ENST00000375050	-1	known	nonsense	c.1192	p.E398*	1	-	-
6	32159956	32159956	T	C	GPSM3	GPSM3	ENSG00000213654	ENST00000487761	-1	putative	silent	c.105	p.P35	0.949	rs3134605	GMAF=0.1905
6	32168771	32168771	G	T	NOTCH4	NOTCH4	ENSG00000204301	ENST00000375023	-1	known	silent	c.4152	p.V1384	0.992	rs3134942	GMAF=0.0687
6	32172065	32172065	T	G	NOTCH4	NOTCH4	ENSG00000204301	ENST00000375023	-1	known	silent	c.2967	p.G989	0.976	rs1044506	GMAF=0.0527
6	32188383	32188383	T	C	NOTCH4	NOTCH4	ENSG00000204301	ENST00000375023	-1	known	missense	c.958	p.T320A	0.162	rs422951	GMAF=0.3342
6	32256418	32256418	T	C	C6orf10	C6orf10	ENSG00000204296	ENST00000442822	-1	putative	missense	c.1388	p.Y463C	0.588	rs9268142	GMAF=0.2193
6	32261252	32261252	T	G	C6orf10	C6orf10	ENSG00000204296	ENST00000442822	-1	putative	missense	c.1171	p.K391Q	0	rs7775397	GMAF=0.033
6	32261507	32261507	T	C	C6orf10	C6orf10	ENSG00000204296	ENST00000442822	-1	putative	missense	c.916	p.I306V	0	rs3749966	GMAF=0.2491
6	32299822	32299822	G	A	C6orf10	C6orf10	ENSG00000204296	ENST00000442822	-1	putative	missense	c.413	p.P138L	0.999	rs1003878	GMAF=0.2134
6	32303692	32303692	T	A	C6orf10	C6orf10	ENSG00000204296	ENST00000442822	-1	putative	missense	c.379	p.I127F	1	rs1265754	GMAF=0.033
6	32317859	32317859	T	C	C6orf10	C6orf10	ENSG00000204296	ENST00000375002	-1	known	missense	c.247	p.T83A	0.004	rs761189	GMAF=0.4446
6	32337686	32337686	A	G	C6orf10	C6orf10	ENSG00000204296	ENST00000442822	-1	putative	missense	c.88	p.C30R	0.05	rs3129941	GMAF=0.1932
6	32361821	32361821	C	T	BTNL2	BTNL2	ENSG00000204290	ENST00000468270	-1	known	silent	c.1374	p.T458	0	rs3129953	GMAF=0.0902
6	32370835	32370835	T	C	BTNL2	BTNL2	ENSG00000204290	ENST00000468270	-1	known	missense	c.586	p.K196E	0.77	rs2076523	GMAF=0.3704
6	32411646	32411646	T	G	HLA-DRA	HLA-DRA	ENSG00000204287	ENST00000395388	+1	known	missense	c.724	p.L242V	0	rs7192	GMAF=0.3681
6	32549452	32549452	C	G	HLA-DRB1	HLA-DRB1	ENSG00000196126	ENST00000360004	-1	known	missense	c.534	p.Q178H	0.016	rs77637983	-
6	32549464	32549464	T	C	HLA-DRB1	HLA-DRB1	ENSG00000196126	ENST00000360004	-1	known	silent	c.522	p.T174	0.983	rs78767604	GMAF=0.1378
6	32549481	32549481	C	T	HLA-DRB1	HLA-DRB1	ENSG00000196126	ENST00000360004	-1	known	missense	c.505	p.A169T	0.016	rs78916069	-
6	32549548	32549548	G	A	HLA-DRB1	HLA-DRB1	ENSG00000196126	ENST00000360004	-1	known	silent	c.438	p.C146	1	rs112201403	-
6	32549563	32549563	G	A	HLA-DRB1	HLA-DRB1	ENSG00000196126	ENST00000360004	-1	known	silent	c.423	p.H141	1	rs77689370	GMAF=0.0623
6	32549607	32549607	T	G	HLA-DRB1	HLA-DRB1	ENSG00000196126	ENST00000360004	-1	known	missense	c.379	p.K127Q	0.012	rs17405219	-
6	32552075	32552075	A	G	HLA-DRB1	HLA-DRB1	ENSG00000196126	ENST00000360004	-1	known	missense	c.181	p.Y61H	0.009	rs1064664	GMAF=0.3576
6	32557446	32557446	G	C	HLA-DRB1	HLA-DRB1	ENSG00000196126	ENST00000360004	-1	known	missense	c.74	p.P25R	0	rs148093782	-
6	32557510	32557510	G	A	HLA-DRB1	HLA-DRB1	ENSG00000196126	ENST00000360004	-1	known	silent	c.10	p.L4	0	rs201125976	-
6	32605271	32605271	C	T	HLA-DQA1	HLA-DQA1	ENSG00000196735	ENST00000343139	+1	known	silent	c.36	p.L12	0	rs1047993	GMAF=0.2779
6	32605295	32605295	C	T	HLA-DQA1	HLA-DQA1	ENSG00000196735	ENST00000343139	+1	known	silent	c.60	p.P20	0	rs1129735	GMAF=0.3255
6	32609097	32609097	T	C	HLA-DQA1	HLA-DQA1	ENSG00000196735	ENST00000486548	+1	putative	missense	c.11	p.L4S	0.008	rs1129738	GMAF=0.2056
6	32609806	32609806	C	T	HLA-DQA1	HLA-DQA1	ENSG00000196735	ENST00000343139	+1	known	missense	c.389	p.T130I	0.995	rs707952	GMAF=0.2033
6	32610445	32610445	G	A	HLA-DQA1	HLA-DQA1	ENSG00000196735	ENST00000343139	+1	known	silent	c.672	p.G224	0.611	rs1048381	GMAF=0.1529
6	32634373	32634373	C	T	HLA-DQB1	HLA-DQB1	ENSG00000179344	ENST00000374943	-1	known	silent	c.12	p.K4	0.001	rs9274522	GMAF=0.2958
6	32726838	32726838	C	T	HLA-DQB2	HLA-DQB2	ENSG00000232629	ENST00000427449	-1	known	missense	c.431	p.R144Q	0.158	rs17850863	GMAF=0.2665
6	32798548	32798548	G	A	TAP2	TAP2	ENSG00000204267	ENST00000374897	-1	known	silent	c.1308	p.N436	0.766	rs1042116	GMAF=0.0595
6	32904981	32904981	G	A	HLA-DMB	HLA-DMB	ENSG00000242574	ENST00000418107	-1	known	missense	c.590	p.T197I	0	rs1042337	-
6	32942302	32942302	G	A	BRD2	BRD2	ENSG00000204256	ENST00000449025	+1	putative	missense	c.110	p.R37K	1	rs516535	GMAF=0.3883
6	32944094	32944094	G	C	BRD2	BRD2	ENSG00000204256	ENST00000449025	+1	putative	missense	c.695	p.C232S	1	rs15912	GMAF=0.0449
6	32948426	32948426	C	T	BRD2	BRD2	ENSG00000204256	ENST00000449025	+1	putative	missense	c.2354	p.P785L	1	rs2071876	GMAF=0.0559
6	33036853	33036853	A	C	HLA-DPA1	HLA-DPA1	ENSG00000231389	ENST00000419277	-1	known	missense	c.571	p.F191V	0.329	rs1042308	GMAF=0.3956
6	33048539	33048539	T	A	HLA-DPB1	HLA-DPB1	ENSG00000223865	ENST00000418931	+1	known	missense	c.191	p.F64Y	0	rs1042117	GMAF=0.1767
6	33048542	33048542	C	T	HLA-DPB1	HLA-DPB1	ENSG00000223865	ENST00000418931	+1	known	missense	c.194	p.A65V	0.099	rs1042121	GMAF=0.3892
6	33048640	33048640	A	G	HLA-DPB1	HLA-DPB1	ENSG00000223865	ENST00000418931	+1	known	missense	c.292	p.K98E	0	rs1042140	GMAF=0.272
6	33138677	33138677	G	A	COL11A2	COL11A2	ENSG00000204248	ENST00000341947	-1	known	silent	c.3384	p.P1128	0.141	rs1799911	GMAF=0.2193
6	33179689	33179689	C	T	RING1	RING1	ENSG00000204227	ENST00000374656	+1	known	silent	c.1029	p.D343	0.916	rs2854028	GMAF=0.1598
6	33235755	33235755	G	A	VPS52	VPS52	ENSG00000223501	ENST00000445902	-1	known	silent	c.820	p.L274	0.998	rs213199	GMAF=0.4505
6	33254665	33254665	A	G	WDR46	WDR46	ENSG00000227057	ENST00000374617	-1	known	missense	c.1022	p.V341A	1	rs14398	GMAF=0.0806
6	33256397	33256397	G	A	WDR46	WDR46	ENSG00000227057	ENST00000374617	-1	known	silent	c.354	p.S118	0.977	rs9277965	GMAF=0.1126
6	33272855	33272855	G	C	TAPBP	TAPBP	ENSG00000231925	ENST00000426633	-1	known	missense	c.779	p.T260R	0.372	rs2071888	GMAF=0.4428
6	33283766	33283766	T	C	ZBTB22	ZBTB22	ENSG00000236104	ENST00000418724	-1	known	missense	c.928	p.T310A	0.908	rs3130100	GMAF=0.4776
6	33368220	33368220	A	T	KIFC1	KIFC1	ENSG00000237649	ENST00000450504	+1	known	missense	c.302	p.E101V	1	rs9278044	GMAF=0.0614
6	33385953	33385953	A	G	CUTA	CUTA	ENSG00000112514	ENST00000374500	-1	known	missense	c.10	p.S4P	0.001	rs1705003	GMAF=0.1355
6	33408680	33408680	G	A	SYNGAP1	SYNGAP1	ENSG00000197283	ENST00000428982	+1	putative	silent	c.1674	p.E558	1	rs75579703	GMAF=0.0604
6	33508476	33508476	G	A	ENSG00000242014	Z93017.1	ENSG00000242014	ENST00000460792	+1	novel	rna	NULL	NULL	0.06	rs76662639	GMAF=0.1227
6	33508531	33508531	G	A	ENSG00000242014	Z93017.1	ENSG00000242014	ENST00000460792	+1	novel	rna	NULL	NULL	0.13	rs112538398	GMAF=0.0701
6	33545340	33545340	G	A	BAK1	BAK1	ENSG00000030110	ENST00000360661	-1	known	silent	c.42	p.C14	0	rs2227925	GMAF=0.1062
6	33643558	33643558	G	A	ITPR3	ITPR3	ENSG00000096433	ENST00000374316	+1	known	silent	c.3207	p.P1069	0.001	rs2229637	GMAF=0.1964
6	33653448	33653448	C	T	ITPR3	ITPR3	ENSG00000096433	ENST00000374316	+1	known	silent	c.5511	p.G1837	0.416	rs749338	GMAF=0.4982
6	33659472	33659472	C	G	ITPR3	ITPR3	ENSG00000096433	ENST00000374316	+1	known	missense	c.7306	p.L2436V	0.005	rs2229642	GMAF=0.4428
6	33690796	33690796	C	T	IP6K3	IP6K3	ENSG00000161896	ENST00000293756	-1	known	missense	c.934	p.V312I	0.997	rs4713668	GMAF=0.4125
6	33690797	33690797	A	G	IP6K3	IP6K3	ENSG00000161896	ENST00000293756	-1	known	silent	c.933	p.S311	0.001	rs4711341	GMAF=0.4217
6	33768897	33768897	A	G	MLN	MLN	ENSG00000096395	ENST00000430124	-1	known	missense	c.44	p.V15A	0	rs2281820	GMAF=0.3919
6	33835575	33835575	C	T	LOC100507584	RP3-468B3.3	ENSG00000249346	ENST00000525912	-1	known	rna	NULL	NULL	0	rs4713703	GMAF=0.1085
6	33857429	33857429	G	C	LOC100507584	RP3-468B3.3	ENSG00000249346	ENST00000506222	-1	known	rna	NULL	NULL	0.001	rs4713712	GMAF=0.0357
6	33857854	33857854	G	A	LOC100507584	RP3-468B3.3	ENSG00000249346	ENST00000506222	-1	known	rna	NULL	NULL	0.001	rs4713713	-
6	33859083	33859083	C	T	LOC100507584	RP3-468B3.3	ENSG00000249346	ENST00000506222	-1	known	rna	NULL	NULL	0	rs72887180	GMAF=0.0408
6	33859513	33859513	G	A	LOC100507584	RP3-468B3.3	ENSG00000249346	ENST00000506222	-1	known	rna	NULL	NULL	0	rs72887181	GMAF=0.0403
6	33860035	33860035	G	C	LOC100507584	RP3-468B3.3	ENSG00000249346	ENST00000506222	-1	known	rna	NULL	NULL	0	rs72887185	GMAF=0.0403
6	33860194	33860194	A	G	LOC100507584	RP3-468B3.3	ENSG00000249346	ENST00000506222	-1	known	rna	NULL	NULL	0	rs12206636	GMAF=0.1493
6	33860474	33860474	T	C	LOC100507584	RP3-468B3.3	ENSG00000249346	ENST00000525746	-1	known	rna	NULL	NULL	0	rs72887187	GMAF=0.0403
6	33868172	33868172	G	C	LOC100653005	RP3-468B3.2	ENSG00000233183	ENST00000451317	+1	known	rna	NULL	NULL	0.004	-	-
6	33879800	33879800	G	A	LOC100653005	RP3-468B3.2	ENSG00000233183	ENST00000530000	+1	known	rna	NULL	NULL	0	rs4711366	GMAF=0.277
6	33880132	33880132	C	T	LOC100653005	RP3-468B3.2	ENSG00000233183	ENST00000530000	+1	known	rna	NULL	NULL	0	-	-
6	33880456	33880456	C	G	LOC100653005	RP3-468B3.2	ENSG00000233183	ENST00000530000	+1	known	rna	NULL	NULL	0.034	rs12211189	GMAF=0.1314
6	33882737	33882737	G	A	LOC100653005	RP3-468B3.2	ENSG00000233183	ENST00000530000	+1	known	rna	NULL	NULL	0	rs36095346	GMAF=0.1438
6	33895406	33895406	C	T	LOC100653005	RP3-468B3.2	ENSG00000233183	ENST00000451317	+1	known	rna	NULL	NULL	0.001	rs78117618	GMAF=0.0266
6	34100968	34100968	G	A	GRM4	GRM4	ENSG00000124493	ENST00000374181	-1	known	silent	c.306	p.G102	0.996	rs41267667	GMAF=0.016
6	34803947	34803947	C	T	UHRF1BP1	UHRF1BP1	ENSG00000065060	ENST00000192788	+1	known	silent	c.855	p.A285	0.998	rs4259246	GMAF=0.4597
6	34949607	34949607	C	T	ANKS1A	ANKS1A	ENSG00000064999	ENST00000360359	+1	known	silent	c.576	p.Y192	0.798	rs2293242	GMAF=0.4148
6	35748931	35748931	T	C	CLPSL1	CLPSL1	ENSG00000204140	ENST00000373860	+1	known	missense	c.44	p.F15S	0	rs34109614	GMAF=0.2908
6	35803192	35803192	C	A	SRPK1	SRPK1	ENSG00000096063	ENST00000423325	-1	putative	silent	c.1809	p.S603	1	rs1049649	GMAF=0.2816
6	35888067	35888067	G	C	SRPK1	SRPK1	ENSG00000096063	ENST00000507909	-1	putative	nonsense	c.65	p.S22*	0	rs662713	GMAF=0.2811
6	35960390	35960390	C	T	SLC26A8	SLC26A8	ENSG00000112053	ENST00000355574	-1	known	missense	c.689	p.S230N	0.818	rs17707331	GMAF=0.1012
6	35967772	35967772	T	C	SLC26A8	SLC26A8	ENSG00000112053	ENST00000355574	-1	known	missense	c.442	p.I148V	0.998	rs17713154	GMAF=0.1081
6	36269725	36269725	A	G	PNPLA1	PNPLA1	ENSG00000180316	ENST00000457797	+1	known	missense	c.866	p.E289G	0.013	rs34598813	GMAF=0.071
6	36274148	36274148	T	A	PNPLA1	PNPLA1	ENSG00000180316	ENST00000457797	+1	known	nonsense	c.1467	p.Y489*	0	rs45621032	GMAF=0.0114
6	36294864	36294864	A	G	C6orf222	C6orf222	ENSG00000189325	ENST00000437635	-1	known	silent	c.735	p.A245	0	rs41270098	GMAF=0.0458
6	36298264	36298264	A	G	C6orf222	C6orf222	ENSG00000189325	ENST00000437635	-1	known	silent	c.204	p.A68	0	rs149607586	GMAF=0.0064
6	36343720	36343720	C	T	ETV7	ETV7	ENSG00000010030	ENST00000340181	-1	known	missense	c.235	p.G79R	0	rs142564424	GMAF=0.0018
6	36368276	36368276	C	T	PXT1	PXT1	ENSG00000179165	ENST00000459696	-1	putative	missense	c.26	p.S9N	0.983	rs62403732	GMAF=0.0151
6	36393816	36393816	A	G	PXT1	PXT1	ENSG00000179165	ENST00000454782	-1	putative	missense	c.44	p.V15A	0.403	rs664370	GMAF=0.4959
6	36645696	36645696	A	G	CDKN1A	CDKN1A	ENSG00000124762	ENST00000448526	+1	known	missense	c.83	p.D28G	0	rs2395655	GMAF=0.4863
6	36839598	36839598	C	G	PPIL1	PPIL1	ENSG00000137168	ENST00000373699	-1	known	missense	c.107	p.C36S	1	rs12194408	GMAF=0.0147
6	36922684	36922684	A	C	PI16	PI16	ENSG00000164530	ENST00000373674	+1	known	missense	c.148	p.T50P	0.085	rs1405069	GMAF=0.4345
6	36931162	36931162	A	G	PI16	PI16	ENSG00000164530	ENST00000373674	+1	known	silent	c.1044	p.E348	0	rs2296934	GMAF=0.3787
6	36979583	36979583	C	T	FGD2	FGD2	ENSG00000146192	ENST00000274963	+1	known	silent	c.480	p.F160	1	rs12202642	GMAF=0.0325
6	37252210	37252210	C	T	TBC1D22B	TBC1D22B	ENSG00000065491	ENST00000373491	+1	known	silent	c.771	p.N257	0.992	rs3818136	GMAF=0.3196
6	37280716	37280716	C	T	TBC1D22B	TBC1D22B	ENSG00000065491	ENST00000373491	+1	known	silent	c.1005	p.D335	0.006	rs41272218	-
6	37502110	37502110	C	G	LOC100505530	RP1-153P14.8	ENSG00000204110	ENST00000373404	+1	known	rna	NULL	NULL	0.852	rs62406767	GMAF=0.1667
6	37504036	37504036	T	C	LOC100505530	RP1-153P14.8	ENSG00000204110	ENST00000373404	+1	known	rna	NULL	NULL	1	rs2797782	GMAF=0.1877
6	37504507	37504507	C	T	LOC100505530	RP1-153P14.8	ENSG00000204110	ENST00000373404	+1	known	rna	NULL	NULL	0	rs75330988	GMAF=0.1827
6	37504554	37504554	G	A	LOC100505530	RP1-153P14.8	ENSG00000204110	ENST00000373404	+1	known	rna	NULL	NULL	0.001	rs12193746	GMAF=0.1021
6	37509000	37509000	T	C	LOC100505530	RP1-153P14.8	ENSG00000204110	ENST00000373404	+1	known	rna	NULL	NULL	0.001	rs6921307	GMAF=0.4203
6	37513037	37513037	G	A	ENSG00000227920	RP1-153P14.5	ENSG00000227920	ENST00000414875	+1	known	rna	NULL	NULL	0	rs12200447	GMAF=0.3233
6	37513160	37513160	C	T	ENSG00000227920	RP1-153P14.5	ENSG00000227920	ENST00000414875	+1	known	rna	NULL	NULL	0.001	rs12200407	GMAF=0.3237
6	37513945	37513945	A	G	ENSG00000227920	RP1-153P14.5	ENSG00000227920	ENST00000414875	+1	known	rna	NULL	NULL	0	rs7774013	GMAF=0.1928
6	37622075	37622075	C	T	MDGA1	MDGA1	ENSG00000112139	ENST00000505425	-1	putative	silent	c.957	p.K319	1	-	-
6	38131416	38131416	G	A	ENSG00000232932	RP1-295F6.2	ENSG00000232932	ENST00000448738	-1	putative	rna	NULL	NULL	0.001	rs6458043	GMAF=0.1983
6	38773293	38773293	G	A	DNAH8	DNAH8	ENSG00000124721	ENST00000359357	+1	known	missense	c.2420	p.G807E	0.789	rs874808	GMAF=0.4812
6	38781866	38781866	C	G	DNAH8	DNAH8	ENSG00000124721	ENST00000359357	+1	known	silent	c.2643	p.S881	1	rs1678690	GMAF=0.4995
6	38790149	38790149	C	T	ENSG00000212586	SNORA8	ENSG00000212586	ENST00000391284	-1	novel	rna	NULL	NULL	0	rs1738211	GMAF=0.4446
6	38800209	38800209	T	C	DNAH8	DNAH8	ENSG00000124721	ENST00000359357	+1	known	silent	c.3649	p.L1217	0	rs1678729	GMAF=0.2518
6	38825329	38825329	C	T	DNAH8	DNAH8	ENSG00000124721	ENST00000359357	+1	known	silent	c.5118	p.H1706	0.977	rs2061907	GMAF=0.4863
6	38841101	38841101	G	A	DNAH8	DNAH8	ENSG00000124721	ENST00000359357	+1	known	silent	c.6918	p.K2306	0.996	rs9380795	GMAF=0.4707
6	38843426	38843426	C	T	DNAH8	DNAH8	ENSG00000124721	ENST00000359357	+1	known	silent	c.7029	p.V2343	0	rs6458080	GMAF=0.4702
6	38851669	38851669	C	T	DNAH8	DNAH8	ENSG00000124721	ENST00000359357	+1	known	silent	c.7503	p.Y2501	0.997	rs4714192	GMAF=0.2248
6	39034072	39034072	G	A	GLP1R	GLP1R	ENSG00000112164	ENST00000373256	+1	known	missense	c.502	p.G168S	0.003	rs6923761	GMAF=0.1538
6	39048491	39048491	A	C	GLP1R	GLP1R	ENSG00000112164	ENST00000373256	+1	known	silent	c.1200	p.I400	0.993	rs1126476	GMAF=0.4908
6	39874878	39874878	A	G	MOCS1	MOCS1	ENSG00000124615	ENST00000425303	-1	putative	missense	c.1166	p.F389S	0	-	-
6	40327096	40327096	C	T	ENSG00000226070	RP11-552E20.4	ENSG00000226070	ENST00000447315	-1	putative	rna	NULL	NULL	0	rs1886753	GMAF=0.4419
6	41652604	41652604	T	C	TFEB	TFEB	ENSG00000112561	ENST00000343317	-1	putative	silent	c.1422	p.P474	0.304	rs1062966	GMAF=0.2592
6	41658889	41658889	C	T	TFEB	TFEB	ENSG00000112561	ENST00000343317	-1	putative	silent	c.321	p.Q107	1	rs1015149	GMAF=0.4643
6	41754370	41754370	C	T	PRICKLE4	PRICKLE4	ENSG00000124593	ENST00000359201	+1	known	missense	c.980	p.S327L	0	rs10947987	GMAF=0.4135
6	41773576	41773576	G	C	USP49	USP49	ENSG00000164663	ENST00000373010	-1	putative	silent	c.1146	p.L382	0.975	rs2185798	GMAF=0.462
6	41895150	41895150	G	A	BYSL	BYSL	ENSG00000112578	ENST00000230340	+1	known	missense	c.307	p.E103K	1	rs2296916	GMAF=0.0829
6	41903782	41903782	A	C	CCND3	CCND3	ENSG00000112576	ENST00000372987	-1	putative	missense	c.625	p.S209A	0.003	rs1051130	GMAF=0.4158
6	41999003	41999003	G	T	ENSG00000223946	RP11-533O20.2	ENSG00000223946	ENST00000412701	+1	putative	rna	NULL	NULL	0.002	rs80080085	GMAF=0.0696
6	42044847	42044847	G	C	TAF8	TAF8	ENSG00000137413	ENST00000465926	+1	putative	missense	c.562	p.G188R	1	rs189994370	GMAF=0.0005
6	42044945	42044945	G	A	TAF8	TAF8	ENSG00000137413	ENST00000372982	+1	known	missense	c.1010	p.G337D	0.43	rs3800286	GMAF=0.2962
6	42060747	42060747	G	A	ENSG00000261068	RP11-7K24.3	ENSG00000261068	ENST00000562471	-1	known	rna	NULL	NULL	0.002	rs9471758	GMAF=0.0916
6	42060835	42060835	C	T	ENSG00000261068	RP11-7K24.3	ENSG00000261068	ENST00000562471	-1	known	rna	NULL	NULL	0.001	rs9471759	GMAF=0.0929
6	42060955	42060955	A	G	ENSG00000261068	RP11-7K24.3	ENSG00000261068	ENST00000562471	-1	known	rna	NULL	NULL	0	rs7747696	GMAF=0.4849
6	42061733	42061733	A	C	ENSG00000261068	RP11-7K24.3	ENSG00000261068	ENST00000562471	-1	known	rna	NULL	NULL	0	rs7749023	GMAF=0.37
6	42073241	42073241	C	T	C6orf132	C6orf132	ENSG00000188112	ENST00000341865	-1	putative	silent	c.2409	p.V803	0.01	rs28666916	GMAF=0.1722
6	42074288	42074288	C	G	C6orf132	C6orf132	ENSG00000188112	ENST00000341865	-1	putative	silent	c.1362	p.A454	0.046	rs9471762	GMAF=0.1781
6	42094553	42094553	C	T	C6orf132	C6orf132	ENSG00000188112	ENST00000356542	-1	putative	nonsense	c.281	p.W94*	0.049	rs9471775	GMAF=0.1493
6	42200436	42200436	G	A	TRERF1	TRERF1	ENSG00000124496	ENST00000541110	-1	known	silent	c.3321	p.P1107	1	rs144933700	GMAF=0.0096
6	42232475	42232475	G	A	TRERF1	TRERF1	ENSG00000124496	ENST00000541110	-1	known	silent	c.1602	p.H534	0.575	rs2295274	GMAF=0.1424
6	42559926	42559926	G	A	UBR2	UBR2	ENSG00000024048	ENST00000372899	+1	known	missense	c.376	p.E126K	1	rs62414610	GMAF=0.0192
6	42891022	42891022	G	A	PTCRA	PTCRA	ENSG00000171611	ENST00000304672	+1	known	missense	c.316	p.V106I	0.998	rs9471966	GMAF=0.234
6	42906384	42906384	G	T	CNPY3	CNPY3	ENSG00000137161	ENST00000372836	+1	known	missense	c.692	p.S231I	0.961	rs9471969	GMAF=0.212
6	42932202	42932202	C	T	PEX6	PEX6	ENSG00000124587	ENST00000304611	-1	known	silent	c.2814	p.E938	0.649	rs1129186	GMAF=0.4826
6	42946490	42946490	C	A	PEX6	PEX6	ENSG00000124587	ENST00000304611	-1	known	silent	c.399	p.V133	0.952	rs9462858	GMAF=0.3255
6	43109751	43109751	G	A	PTK7	PTK7	ENSG00000112655	ENST00000481273	+1	putative	silent	c.1875	p.G625	0.081	rs6905948	GMAF=0.3407
6	43110003	43110003	C	T	PTK7	PTK7	ENSG00000112655	ENST00000481273	+1	putative	silent	c.2037	p.N679	1	rs45453593	GMAF=0.0037
6	43152573	43152573	A	G	CUL9	CUL9	ENSG00000112659	ENST00000252050	+1	known	silent	c.525	p.L175	1	rs9472022	GMAF=0.3251
6	43154834	43154834	G	T	CUL9	CUL9	ENSG00000112659	ENST00000252050	+1	known	splice_site	c.1387+1	e4+1	1	-	-
6	43184132	43184132	A	C	CUL9	CUL9	ENSG00000112659	ENST00000252050	+1	known	missense	c.6173	p.H2058P	0.865	rs2273709	GMAF=0.3704
6	43188940	43188940	C	T	CUL9	CUL9	ENSG00000112659	ENST00000252050	+1	known	silent	c.6633	p.D2211	0.621	rs6917902	GMAF=0.1891
6	43193877	43193877	G	A	C6orf108	C6orf108	ENSG00000112667	ENST00000230431	-1	known	silent	c.270	p.V90	0.001	rs7832	GMAF=0.0412
6	43251333	43251333	A	T	TTBK1	TTBK1	ENSG00000146216	ENST00000259750	+1	known	missense	c.2855	p.E952V	1	-	-
6	43251880	43251880	C	G	TTBK1	TTBK1	ENSG00000146216	ENST00000259750	+1	known	silent	c.3402	p.P1134	0.034	rs45564136	GMAF=0.0467
6	43252029	43252029	T	C	TTBK1	TTBK1	ENSG00000146216	ENST00000259750	+1	known	missense	c.3551	p.L1184S	0.001	rs3800298	GMAF=0.3539
6	43305520	43305520	C	T	ZNF318	ZNF318	ENSG00000171467	ENST00000361428	-1	known	silent	c.6216	p.P2072	0.009	rs35650765	GMAF=0.0224
6	43307916	43307916	C	G	ZNF318	ZNF318	ENSG00000171467	ENST00000361428	-1	known	missense	c.3820	p.G1274R	1	-	-
6	43492578	43492578	G	A	XPO5	XPO5	ENSG00000124571	ENST00000455285	-1	novel	missense	c.647	p.T216M	0.784	rs2257082	GMAF=0.3507
6	43496662	43496662	A	C	XPO5	XPO5	ENSG00000124571	ENST00000265351	-1	known	silent	c.2679	p.R893	0.997	rs1106841	GMAF=0.3626
6	43535018	43535018	C	T	XPO5	XPO5	ENSG00000124571	ENST00000265351	-1	known	missense	c.722	p.S241N	0.919	rs34324334	GMAF=0.0398
6	43555194	43555194	G	A	POLH	POLH	ENSG00000170734	ENST00000372236	+1	known	missense	c.458	p.G153D	0	-	-
6	44141088	44141088	G	A	CAPN11	CAPN11	ENSG00000137225	ENST00000398776	+1	known	missense	c.796	p.V266M	0.001	rs6938938	GMAF=0.1273
6	44148988	44148988	G	T	CAPN11	CAPN11	ENSG00000137225	ENST00000398776	+1	known	splice_site	c.1870-1	e19-1	1	-	-
6	44151490	44151490	G	A	CAPN11	CAPN11	ENSG00000137225	ENST00000398776	+1	known	missense	c.2183	p.S728N	0.006	rs7761137	GMAF=0.2436
6	44310854	44310854	G	A	SPATS1	SPATS1	ENSG00000249481	ENST00000288390	+1	known	missense	c.22	p.G8R	0.012	rs10948132	GMAF=0.3695
6	44320548	44320548	T	A	SPATS1	SPATS1	ENSG00000249481	ENST00000288390	+1	known	silent	c.225	p.S75	0.001	rs4714783	GMAF=0.2647
6	44494370	44494370	G	A	ENSG00000237530	RP3-449H6.1	ENSG00000237530	ENST00000436113	+1	known	rna	NULL	NULL	0.002	rs9381336	GMAF=0.4364
6	44921113	44921113	G	C	SUPT3H	SUPT3H	ENSG00000196284	ENST00000371460	-1	known	silent	c.768	p.T256	0.988	-	-
6	46107752	46107752	C	G	ENPP4	ENPP4	ENSG00000001561	ENST00000321037	+1	known	missense	c.432	p.H144Q	0.995	rs7451713	GMAF=0.4245
6	46108916	46108916	C	G	ENPP4	ENPP4	ENSG00000001561	ENST00000321037	+1	known	silent	c.954	p.A318	0.913	rs9472696	GMAF=0.1122
6	46129345	46129345	G	A	ENPP5	ENPP5	ENSG00000112796	ENST00000230565	-1	known	silent	c.1152	p.T384	0	rs2235881	GMAF=0.4176
6	46135310	46135310	A	C	ENPP5	ENPP5	ENSG00000112796	ENST00000230565	-1	known	silent	c.690	p.T230	0	rs35458749	GMAF=0.0046
6	46135489	46135489	T	C	ENPP5	ENPP5	ENSG00000112796	ENST00000230565	-1	known	missense	c.511	p.I171V	1	rs6926570	GMAF=0.4158
6	46135984	46135984	G	T	ENPP5	ENPP5	ENSG00000112796	ENST00000230565	-1	known	missense	c.16	p.L6I	0.002	rs3806995	GMAF=0.4158
6	46630189	46630189	C	G	SLC25A27	SLC25A27	ENSG00000153291	ENST00000371347	+1	known	missense	c.460	p.Q154E	1	-	-
6	46793175	46793175	G	A	MEP1A	MEP1A	ENSG00000112818	ENST00000230588	+1	known	silent	c.723	p.Q241	0.997	rs6920863	GMAF=0.3457
6	46803102	46803102	A	G	MEP1A	MEP1A	ENSG00000112818	ENST00000230588	+1	known	missense	c.1900	p.M634V	0	rs2297019	GMAF=0.337
6	46872994	46872994	A	G	ENSG00000225730	RP3-365O12.2	ENSG00000225730	ENST00000451135	+1	known	splice_site	c.NULL	NULL	0	rs1234122	GMAF=0.353
6	46968009	46968009	C	T	GPR110	GPR110	ENSG00000153292	ENST00000371253	-1	known	missense	c.2683	p.G895R	0.149	-	-
6	47847179	47847179	A	G	PTCHD4	PTCHD4	ENSG00000244694	ENST00000339488	-1	known	silent	c.1401	p.V467	0.026	rs74553560	GMAF=0.2376
6	47847401	47847401	A	G	PTCHD4	PTCHD4	ENSG00000244694	ENST00000339488	-1	known	silent	c.1179	p.A393	0.998	rs2068006	GMAF=0.3233
6	49403282	49403282	T	C	MUT	MUT	ENSG00000146085	ENST00000274813	-1	known	missense	c.2011	p.I671V	0.999	rs8589	GMAF=0.4757
6	49415448	49415448	C	T	MUT	MUT	ENSG00000146085	ENST00000274813	-1	known	missense	c.1495	p.A499T	0.17	rs2229385	GMAF=0.0952
6	49425521	49425521	C	T	MUT	MUT	ENSG00000146085	ENST00000274813	-1	known	silent	c.636	p.K212	0.997	rs2229384	GMAF=0.4689
6	49459978	49459978	A	G	CENPQ	CENPQ	ENSG00000031691	ENST00000335783	+1	known	missense	c.797	p.D266G	0.868	rs2501968	GMAF=0.4991
6	49485266	49485266	C	A	GLYATL3	GLYATL3	ENSG00000203972	ENST00000371197	+1	known	missense	c.310	p.Q104K	1	rs9367358	GMAF=0.2848
6	49701523	49701523	A	G	CRISP3	CRISP3	ENSG00000096006	ENST00000433368	-1	known	missense	c.385	p.S129P	0.005	rs495335	GMAF=0.3233
6	50566383	50566383	A	G	ENSG00000230472	RP1-28O17.1	ENSG00000230472	ENST00000454135	-1	known	rna	NULL	NULL	0.076	rs2295896	GMAF=0.2523
6	50604536	50604536	C	T	ENSG00000230472	RP1-28O17.1	ENSG00000230472	ENST00000431394	-1	known	rna	NULL	NULL	0	rs9349551	GMAF=0.2564
6	51483961	51483961	T	C	PKHD1	PKHD1	ENSG00000170927	ENST00000371117	-1	known	missense	c.12143	p.Q4048R	0.998	rs9381994	GMAF=0.4432
6	51491884	51491884	T	C	PKHD1	PKHD1	ENSG00000170927	ENST00000371117	-1	known	missense	c.11696	p.Q3899R	0.834	rs4715227	GMAF=0.4592
6	51497503	51497503	C	A	PKHD1	PKHD1	ENSG00000170927	ENST00000371117	-1	known	missense	c.11525	p.R3842L	1	rs76572975	GMAF=0.0133
6	51613177	51613177	C	T	PKHD1	PKHD1	ENSG00000170927	ENST00000371117	-1	known	silent	c.9237	p.A3079	1	rs765525	GMAF=0.4075
6	51920485	51920485	G	A	PKHD1	PKHD1	ENSG00000170927	ENST00000371117	-1	known	missense	c.1736	p.T579M	0.166	rs45500692	GMAF=0.022
6	51947237	51947237	G	A	PKHD1	PKHD1	ENSG00000170927	ENST00000371117	-1	known	silent	c.234	p.D78	0.001	rs9474143	GMAF=0.3365
6	52101739	52101739	T	C	IL17F	IL17F	ENSG00000112116	ENST00000336123	-1	known	missense	c.482	p.H161R	0	rs763780	GMAF=0.0801
6	52269046	52269046	C	G	PAQR8	PAQR8	ENSG00000170915	ENST00000360726	+1	known	silent	c.1035	p.V345	1	rs3799274	GMAF=0.1227
6	52303291	52303291	C	T	EFHC1	EFHC1	ENSG00000096093	ENST00000371068	+1	known	missense	c.475	p.R159W	0.001	rs3804506	GMAF=0.0842
6	52357071	52357071	A	C	EFHC1	EFHC1	ENSG00000096093	ENST00000371068	+1	known	missense	c.1855	p.I619L	0.998	rs17851770	GMAF=0.0366
6	52617731	52617731	C	G	GSTA2	GSTA2	ENSG00000244067	ENST00000493422	-1	known	missense	c.335	p.S112T	0	rs2180314	GMAF=0.4455
6	52658962	52658962	T	C	GSTA1	GSTA1	ENSG00000243955	ENST00000334575	-1	known	silent	c.375	p.K125	0.003	rs1051775	GMAF=0.25
6	53370107	53370107	T	C	GCLC	GCLC	ENSG00000001084	ENST00000514373	-1	putative	silent	c.283	p.95	0	rs661603	GMAF=0.4451
6	53519062	53519062	A	G	KLHL31	KLHL31	ENSG00000124743	ENST00000370905	-1	known	silent	c.1009	p.L337	0.996	rs10948758	GMAF=0.3182
6	53519605	53519605	C	T	KLHL31	KLHL31	ENSG00000124743	ENST00000370905	-1	known	missense	c.466	p.V156I	1	rs3799260	GMAF=0.1571
6	53529014	53529014	C	T	ENSG00000253061	AL157773.1	ENSG00000253061	ENST00000517252	+1	novel	rna	NULL	NULL	0.416	rs77771017	GMAF=0.0668
6	53605857	53605857	C	G	ENSG00000227885	RP11-79N23.1	ENSG00000227885	ENST00000453790	-1	putative	rna	NULL	NULL	0.003	rs6911995	GMAF=0.4638
6	53606112	53606112	G	T	ENSG00000227885	RP11-79N23.1	ENSG00000227885	ENST00000453790	-1	putative	rna	NULL	NULL	0	rs4518484	GMAF=0.3347
6	55196587	55196587	C	T	GFRAL	GFRAL	ENSG00000187871	ENST00000340465	+1	known	missense	c.97	p.R33C	0.006	rs12199003	GMAF=0.3434
6	55216263	55216263	G	C	GFRAL	GFRAL	ENSG00000187871	ENST00000340465	+1	known	missense	c.583	p.D195H	0.994	-	-
6	55639028	55639028	G	A	BMP5	BMP5	ENSG00000112175	ENST00000370830	-1	known	silent	c.846	p.N282	0.988	rs41271330	GMAF=0.1071
6	56327849	56327849	C	T	DST	DST	ENSG00000151914	ENST00000244364	-1	known	missense	c.15124	p.A5042T	0.997	rs11758339	GMAF=0.2042
6	56376091	56376091	C	T	DST	DST	ENSG00000151914	ENST00000370754	-1	known	silent	c.18591	p.E6197	1	rs41271864	GMAF=0.022
6	56417282	56417282	C	T	DST	DST	ENSG00000151914	ENST00000370754	-1	known	missense	c.16215	p.M5405I	0.001	rs4715630	GMAF=0.1923
6	56417545	56417545	T	C	DST	DST	ENSG00000151914	ENST00000370754	-1	known	missense	c.15952	p.T5318A	0.453	rs4715631	GMAF=0.3123
6	56420538	56420538	C	T	DST	DST	ENSG00000151914	ENST00000370754	-1	known	missense	c.14648	p.R4883H	0.988	rs11756977	GMAF=0.3109
6	56463410	56463410	T	C	DST	DST	ENSG00000151914	ENST00000370754	-1	known	missense	c.11699	p.Q3900R	0.002	rs4712138	GMAF=0.3411
6	56470551	56470551	T	A	DST	DST	ENSG00000151914	ENST00000370754	-1	known	missense	c.8776	p.T2926S	0.004	rs13194995	GMAF=0.2679
6	56471402	56471402	G	A	DST	DST	ENSG00000151914	ENST00000370754	-1	known	missense	c.7925	p.P2642L	0	rs9382658	GMAF=0.3709
6	56482801	56482801	C	G	DST	DST	ENSG00000151914	ENST00000370765	-1	known	missense	c.6031	p.V2011L	1	rs6459166	GMAF=0.4006
6	56484758	56484758	C	T	DST	DST	ENSG00000151914	ENST00000370765	-1	known	silent	c.4074	p.K1358	0	rs2230862	GMAF=0.3526
6	56607082	56607082	C	T	DST	DST	ENSG00000151914	ENST00000523817	-1	putative	silent	c.57	p.L19	0.999	-	-
6	70900048	70900048	G	C	COL19A1	COL19A1	ENSG00000082293	ENST00000393344	+1	putative	missense	c.1923	p.K641N	1	-	-
6	79315534	79315534	G	C	ENSG00000230309	RP3-390M24.1	ENSG00000230309	ENST00000449463	-1	known	rna	NULL	NULL	0.001	-	-
6	84233415	84233415	G	A	PRSS35	PRSS35	ENSG00000146250	ENST00000369700	+1	known	silent	c.255	p.E85	1	-	-
6	93500289	93500289	C	A	ENSG00000221455	U3	ENSG00000221455	ENST00000408528	+1	novel	rna	NULL	NULL	0.142	-	-
6	107454369	107454369	A	G	ENSG00000252125	U6	ENSG00000252125	ENST00000516316	+1	novel	rna	NULL	NULL	0.477	-	-
6	109772811	109772811	G	T	MICAL1	MICAL1	ENSG00000135596	ENST00000368952	-1	known	missense	c.982	p.L328M	1	-	-
6	118812937	118812937	G	A	CEP85L	CEP85L	ENSG00000111860	ENST00000360290	-1	putative	missense	c.1043	p.S348F	0.998	-	-
6	123102385	123102385	C	G	FABP7	FABP7	ENSG00000164434	ENST00000356535	+1	known	missense	c.394	p.P132A	0	-	-
6	134825084	134825084	C	T	LOC154092	RP11-557H15.2	ENSG00000236700	ENST00000431422	+1	known	rna	NULL	NULL	0.028	-	-
6	143081701	143081701	T	C	HIVEP2	HIVEP2	ENSG00000010818	ENST00000012134	-1	known	silent	c.5724	p.G1908	0.998	-	-
6	152646269	152646269	C	T	SYNE1	SYNE1	ENSG00000131018	ENST00000265368	-1	known	missense	c.15607	p.E5203K	1	-	-
6	157454270	157454270	G	C	ARID1B	ARID1B	ENSG00000049618	ENST00000367148	+1	known	missense	c.2441	p.G814A	1	-	-
7	2752107	2752107	G	T	AMZ1	AMZ1	ENSG00000174945	ENST00000312371	+1	known	silent	c.1092	p.V364	0.891	-	-
7	38279725	38279725	G	A	TRGC2	TRGC2	ENSG00000227191	ENST00000436911	-1	known	missense	c.469	p.R157C	0.994	rs118026939	-
7	39379338	39379338	G	C	POU6F2	POU6F2	ENSG00000106536	ENST00000559001	+1	putative	missense	c.585	p.Q195H	1	-	-
7	41006709	41006709	T	A	ENSG00000232458	AC005029.1	ENSG00000232458	ENST00000443406	-1	known	rna	NULL	NULL	0.013	-	-
7	47872693	47872693	G	A	PKD1L1	PKD1L1	ENSG00000158683	ENST00000289672	-1	known	missense	c.6332	p.T2111I	0	-	-
7	53584807	53584807	G	T	ENSG00000234105	GS1-278J22.1	ENSG00000234105	ENST00000457372	-1	putative	rna	NULL	NULL	0	-	-
7	55467674	55467674	T	G	LANCL2	LANCL2	ENSG00000132434	ENST00000254770	+1	known	silent	c.555	p.V185	0.993	-	-
7	56562817	56562817	C	T	DKFZp434L192	RP11-760D2.11	ENSG00000261275	ENST00000566570	+1	known	rna	NULL	NULL	0.994	rs73118663	-
7	72883966	72883966	G	C	BAZ1B	BAZ1B	ENSG00000009954	ENST00000339594	-1	known	nonsense	c.2747	p.S916*	1	-	-
7	73279951	73279951	G	C	WBSCR28	WBSCR28	ENSG00000175877	ENST00000320531	+1	known	silent	c.546	p.L182	0.031	-	-
7	75510704	75510704	G	A	RHBDD2	RHBDD2	ENSG00000005486	ENST00000454791	+1	known	missense	c.200	p.R67K	0.996	-	-
7	77230116	77230116	C	T	PTPN12	PTPN12	ENSG00000127947	ENST00000435495	+1	putative	missense	c.298	p.H100Y	1	-	-
7	82538299	82538299	C	G	PCLO	PCLO	ENSG00000186472	ENST00000333891	-1	known	missense	c.13331	p.W4444S	1	-	-
7	82545919	82545919	C	A	PCLO	PCLO	ENSG00000186472	ENST00000437081	-1	putative	missense	c.1543	p.D515Y	1	-	-
7	86740234	86740234	G	C	ENSG00000261462	CTA-254O6.1	ENSG00000261462	ENST00000561473	+1	known	rna	NULL	NULL	0.005	-	-
7	87053321	87053321	A	C	ABCB4	ABCB4	ENSG00000005471	ENST00000265723	-1	known	missense	c.2112	p.N704K	0.997	-	-
7	91707181	91707181	G	C	AKAP9	AKAP9	ENSG00000127914	ENST00000359028	+1	known	missense	c.6973	p.D2325H	1	-	-
7	96635356	96635356	G	C	DLX6	DLX6	ENSG00000006377	ENST00000518156	+1	known	missense	c.67	p.E23Q	1	-	-
7	99434130	99434130	C	A	CYP3A43	CYP3A43	ENSG00000021461	ENST00000222382	+1	known	silent	c.126	p.T42	0.259	-	-
7	99725196	99725196	G	C	MBLAC1	MBLAC1	ENSG00000214309	ENST00000398075	+1	known	missense	c.178	p.E60Q	0	-	-
7	100607857	100607857	C	T	MUC3A	MUC3A	ENSG00000169894	ENST00000319509	+1	known	silent	c.2004	p.N668	0.208	-	-
7	101957723	101957723	A	G	SH2B2	SH2B2	ENSG00000160999	ENST00000536178	+1	known	missense	c.1367	p.H456R	1	-	-
7	102181970	102181970	C	T	POLR2J3	POLR2J3	ENSG00000168255	ENST00000379357	-1	known	nonsense	c.252	p.W84*	1	-	-
7	111982766	111982766	G	C	ZNF277	ZNF277	ENSG00000198839	ENST00000361822	+1	known	missense	c.1335	p.L445F	1	-	-
7	112462040	112462040	G	T	C7orf60	C7orf60	ENSG00000164603	ENST00000297145	-1	known	missense	c.977	p.T326K	1	-	-
7	112596583	112596583	A	T	ENSG00000234520	AC018464.3	ENSG00000234520	ENST00000451962	-1	known	rna	NULL	NULL	0.64	-	-
7	117188794	117188794	G	T	CFTR	CFTR	ENSG00000001626	ENST00000003084	+1	known	missense	c.1309	p.G437C	1	-	-
7	117365215	117365215	C	T	CTTNBP2	CTTNBP2	ENSG00000077063	ENST00000446636	-1	novel	missense	c.2614	p.D872N	0.798	-	-
7	121653470	121653470	A	G	PTPRZ1	PTPRZ1	ENSG00000106278	ENST00000393386	+1	known	missense	c.4370	p.N1457S	0.995	-	-
7	128455930	128455930	C	G	CCDC136	CCDC136	ENSG00000128596	ENST00000397697	+1	known	missense	c.3308	p.S1103C	0.029	-	-
7	131189267	131189267	G	A	PODXL	PODXL	ENSG00000128567	ENST00000541194	-1	known	nonsense	c.1486	p.Q496*	1	-	-
7	132192956	132192956	C	A	PLXNA4	PLXNA4	ENSG00000221866	ENST00000321063	-1	known	missense	c.497	p.S166I	1	-	-
7	138268672	138268672	C	T	TRIM24	TRIM24	ENSG00000122779	ENST00000452999	+1	putative	silent	c.1047	p.S349	0	-	-
7	142353911	142353911	C	T	TRBV23-1	TRBV23-1	ENSG00000211749	ENST00000390396	+1	known	silent	c.294	p.I98	0	-	-
7	143880895	143880895	A	G	CTAGE4	CTAGE4	ENSG00000225932	ENST00000486333	+1	known	missense	c.299	p.Q100R	0.163	-	-
7	150878337	150878337	C	T	ASB10	ASB10	ENSG00000146926	ENST00000422024	-1	known	missense	c.928	p.D310N	0.002	rs200652340	GMAF=0.0009
7	155255171	155255171	A	G	EN2	EN2	ENSG00000164778	ENST00000297375	+1	known	missense	c.791	p.Q264R	1	-	-
7	156850527	156850527	C	T	ENSG00000236102	RP4-639J15.1	ENSG00000236102	ENST00000426169	-1	putative	splice_site	c.NULL	NULL	0	-	-
8	10467652	10467652	G	C	RP1L1	RP1L1	ENSG00000183638	ENST00000382483	-1	known	missense	c.3956	p.A1319G	0	rs4840501	-
8	17548813	17548813	C	A	MTUS1	MTUS1	ENSG00000129422	ENST00000518713	-1	known	splice_site	c.NULL	NULL	0	-	-
8	22423914	22423914	G	C	SORBS3	SORBS3	ENSG00000120896	ENST00000240123	+1	known	missense	c.1007	p.R336P	0.002	-	-
8	24771314	24771314	A	C	NEFM	NEFM	ENSG00000104722	ENST00000221166	+1	known	missense	c.8	p.Y3S	1	-	-
8	26606263	26606263	C	T	ADRA1A	ADRA1A	ENSG00000120907	ENST00000380587	-1	known	missense	c.886	p.E296K	0	-	-
8	37699195	37699195	C	G	GPR124	GPR124	ENSG00000020181	ENST00000416514	+1	known	missense	c.3316	p.P1106A	0.008	rs4976898	GMAF=0.2193
8	38285938	38285938	G	A	FGFR1	FGFR1	ENSG00000077782	ENST00000532791	-1	putative	missense	c.374	p.S125L	1	rs121913473	-
8	55333487	55333487	C	T	ENSG00000243178	AC027250.1	ENSG00000243178	ENST00000470013	+1	novel	rna	NULL	NULL	0.006	-	-
8	55539616	55539616	A	T	RP1	RP1	ENSG00000104237	ENST00000220676	+1	known	silent	c.3174	p.L1058	0.286	-	-
8	65493532	65493532	T	A	BHLHE22	BHLHE22	ENSG00000180828	ENST00000321870	+1	known	missense	c.185	p.L62Q	1	rs62519835	GMAF=0.0636
8	67025215	67025215	T	G	ENSG00000241308	AC084082.1	ENSG00000241308	ENST00000485385	-1	novel	rna	NULL	NULL	1	-	-
8	67726109	67726109	C	T	SGK3	SGK3	ENSG00000104205	ENST00000262211	+1	known	missense	c.275	p.A92V	1	-	-
8	79447064	79447064	C	T	ENSG00000254266	RP11-594N15.2	ENSG00000254266	ENST00000522302	-1	known	rna	NULL	NULL	0.004	-	-
8	99963917	99963917	G	A	OSR2	OSR2	ENSG00000164920	ENST00000457907	+1	known	silent	c.1290	p.R430	1	-	-
8	110453047	110453047	C	T	PKHD1L1	PKHD1L1	ENSG00000205038	ENST00000378402	+1	known	silent	c.4065	p.F1355	1	-	-
8	115308008	115308008	C	G	ENSG00000254339	RP11-267L5.1	ENSG00000254339	ENST00000520543	+1	known	rna	NULL	NULL	0	-	-
8	124232487	124232487	C	A	C8orf76	C8orf76	ENSG00000189376	ENST00000276704	-1	known	missense	c.999	p.E333D	1	-	-
8	126040881	126040881	T	C	KIAA0196	KIAA0196	ENSG00000164961	ENST00000517845	-1	putative	missense	c.2960	p.Y987C	1	-	-
8	126114653	126114653	G	C	NSMCE2	NSMCE2	ENSG00000156831	ENST00000287437	+1	known	missense	c.81	p.L27F	0.996	-	-
8	126448613	126448613	C	T	TRIB1	TRIB1	ENSG00000173334	ENST00000520847	+1	putative	missense	c.521	p.S174F	0.883	-	-
8	126448614	126448614	C	T	TRIB1	TRIB1	ENSG00000173334	ENST00000520847	+1	putative	silent	c.522	p.S174	0	rs201007491	GMAF=0
8	133153490	133153490	C	G	KCNQ3	KCNQ3	ENSG00000184156	ENST00000521134	-1	putative	missense	c.991	p.D331H	1	-	-
8	133961051	133961051	C	G	TG	TG	ENSG00000042832	ENST00000220616	+1	known	missense	c.5264	p.P1755R	0.982	-	-
8	138822022	138822022	G	T	FLJ45872	RP11-238K6.1	ENSG00000253288	ENST00000518973	-1	known	rna	NULL	NULL	0	-	-
8	139749820	139749820	C	A	COL22A1	COL22A1	ENSG00000169436	ENST00000303045	-1	known	missense	c.2086	p.G696W	1	-	-
8	143172655	143172655	G	C	ENSG00000261710	RP11-953B20.1	ENSG00000261710	ENST00000562989	+1	known	rna	NULL	NULL	0	-	-
8	143959174	143959174	T	C	CYP11B1	CYP11B1	ENSG00000160882	ENST00000377675	-1	novel	missense	c.607	p.R203G	0	rs75717953	-
8	144875243	144875243	G	A	SCRIB	SCRIB	ENSG00000180900	ENST00000320476	-1	known	missense	c.3920	p.P1307L	0.996	-	-
8	144877600	144877600	C	T	SCRIB	SCRIB	ENSG00000180900	ENST00000320476	-1	known	missense	c.3704	p.G1235D	0.997	-	-
8	144887484	144887484	A	C	SCRIB	SCRIB	ENSG00000180900	ENST00000320476	-1	known	missense	c.2468	p.V823G	1	-	-
8	145578296	145578296	A	G	C8ORFK29	GS1-393G12.10	ENSG00000214597	ENST00000398633	-1	known	silent	c.132	p.F44	0.147	rs2272663	GMAF=0.4606
9	4286161	4286161	G	T	GLIS3	GLIS3	ENSG00000107249	ENST00000381971	-1	known	missense	c.265	p.Q89K	1	-	-
9	5335461	5335461	T	C	RLN1	RLN1	ENSG00000107018	ENST00000223862	-1	known	silent	c.348	p.V116	0	-	-
9	5769270	5769270	C	T	KIAA1432	KIAA1432	ENSG00000107036	ENST00000381532	+1	known	silent	c.3201	p.F1067	0	-	-
9	5922534	5922534	G	C	KIAA2026	KIAA2026	ENSG00000183354	ENST00000399933	-1	novel	silent	c.3462	p.V1154	0.329	-	-
9	19300233	19300233	T	C	DENND4C	DENND4C	ENSG00000137145	ENST00000380437	+1	known	silent	c.507	p.C169	1	-	-
9	35609473	35609473	C	T	TESK1	TESK1	ENSG00000107140	ENST00000336395	+1	known	missense	c.1615	p.H539Y	1	-	-
9	35750915	35750915	C	T	RGP1	RGP1	ENSG00000107185	ENST00000456972	+1	known	missense	c.536	p.T179I	1	-	-
9	36314994	36314994	G	A	ENSG00000232214	RP11-84P7.2	ENSG00000232214	ENST00000417311	+1	putative	splice_site	c.NULL	NULL	0.132	-	-
9	37784013	37784013	T	A	EXOSC3	EXOSC3	ENSG00000107371	ENST00000327304	-1	known	missense	c.372	p.K124N	0.998	-	-
9	78291870	78291870	G	T	ENSG00000238598	snoU13	ENSG00000238598	ENST00000459310	+1	novel	rna	NULL	NULL	0.308	-	-
9	80880805	80880805	G	T	CEP78	CEP78	ENSG00000148019	ENST00000376597	+1	known	nonsense	c.1831	p.E611*	1	-	-
9	84607138	84607138	C	G	FAM75D1	FAM75D1	ENSG00000214929	ENST00000344803	+1	known	missense	c.1753	p.Q585E	0	-	-
9	100000933	100000933	G	C	ENSG00000203279	RP11-498P14.5	ENSG00000203279	ENST00000366109	-1	known	rna	NULL	NULL	0.217	-	-
9	108370125	108370125	G	A	FKTN	FKTN	ENSG00000106692	ENST00000223528	+1	known	missense	c.673	p.D225N	1	-	-
9	108370127	108370127	T	A	FKTN	FKTN	ENSG00000106692	ENST00000223528	+1	known	missense	c.675	p.D225E	1	-	-
9	116132072	116132072	G	A	BSPRY	BSPRY	ENSG00000119411	ENST00000374183	+1	known	missense	c.859	p.A287T	0.977	-	-
9	123620469	123620469	G	A	PHF19	PHF19	ENSG00000119403	ENST00000373896	-1	known	missense	c.1496	p.P499L	0.993	-	-
9	130489866	130489866	C	G	TTC16	TTC16	ENSG00000167094	ENST00000373288	+1	known	nonsense	c.1220	p.S407*	0.016	-	-
9	131864683	131864683	T	C	CRAT	CRAT	ENSG00000095321	ENST00000318080	-1	known	missense	c.626	p.Y209C	1	-	-
9	133069845	133069845	G	A	HMCN2	HMCN2	ENSG00000148357	ENST00000415566	+1	novel	missense	c.2089	p.G697R	1	-	-
9	136211147	136211147	G	C	MED22	MED22	ENSG00000148297	ENST00000343730	-1	known	silent	c.246	p.L82	1	-	-
9	136221570	136221570	G	C	SURF1	SURF1	ENSG00000148290	ENST00000371974	-1	known	missense	c.267	p.N89K	0.978	-	-
9	136385411	136385411	C	A	TMEM8C	TMEM8C	ENSG00000187616	ENST00000339996	-1	known	splice_site	c.136-1	e2-1	1	-	-
9	140093880	140093880	T	A	TPRN	TPRN	ENSG00000176058	ENST00000409012	-1	known	missense	c.1284	p.E428D	0	-	-
9	140330524	140330524	C	T	ENTPD8	ENTPD8	ENSG00000188833	ENST00000371506	-1	known	missense	c.991	p.G331S	0.001	-	-
9	140773613	140773613	T	C	CACNA1B	CACNA1B	ENSG00000148408	ENST00000371355	+1	known	splice_site	c.390+2	e2+2	1	-	-
9	141015134	141015134	G	A	CACNA1B	CACNA1B	ENSG00000148408	ENST00000371355	+1	known	missense	c.6293	p.G2098D	0	-	-
GL000193.1	88270	88270	T	A	ENSG00000215689	AC018692.1	ENSG00000215689	ENST00000400767	-1	known	missense	c.8	p.K3I	NULL	-	-
GL000209.1	9529	9529	C	A	KIR2DL5B	KIR2DL5B	ENSG00000215764	ENST00000400875	+1	known	missense	c.168	p.N56K	NULL	-	-
GL000218.1	39913	39913	C	T	ENSG00000215615	AL354822.1	ENSG00000215615	ENST00000400681	-1	known	missense	c.404	p.R135Q	NULL	-	-
MT	1594	1594	G	A	ENSG00000211459	J01415.24	ENSG00000211459	ENST00000389680	+1	known	rna	NULL	NULL	NULL	-	-
MT	4813	4813	T	C	MT-ND2	MT-ND2	ENSG00000198763	ENST00000361453	+1	known	missense	c.344	p.V115A	NULL	-	-
MT	4938	4938	C	A	MT-ND2	MT-ND2	ENSG00000198763	ENST00000361453	+1	known	missense	c.469	p.L157I	NULL	-	-
MT	6297	6297	T	C	MT-CO1	MT-CO1	ENSG00000198804	ENST00000361624	+1	known	silent	c.394	p.L132	NULL	-	-
MT	7813	7813	C	T	MT-CO2	MT-CO2	ENSG00000198712	ENST00000361739	+1	known	silent	c.228	p.I76	NULL	-	-
MT	10093	10093	T	C	MT-ND3	MT-ND3	ENSG00000198840	ENST00000361227	+1	known	missense	c.35	p.L12P	NULL	-	-
MT	14249	14249	G	A	MT-ND6	MT-ND6	ENSG00000198695	ENST00000361681	-1	known	missense	c.425	p.A142V	NULL	-	-
X	200860	200860	T	C	PLCXD1	PLCXD1	ENSG00000182378	ENST00000381657	+1	known	silent	c.6	p.G2	0.001	-	-
X	207362	207362	C	T	PLCXD1	PLCXD1	ENSG00000182378	ENST00000381657	+1	known	silent	c.312	p.D104	1	-	-
X	229542	229542	G	A	GTPBP6	GTPBP6	ENSG00000178605	ENST00000400701	-1	known	nonsense	c.118	p.Q40*	0.41	-	-
X	295231	295231	A	G	PPP2R3B	PPP2R3B	ENSG00000167393	ENST00000390665	-1	known	silent	c.1599	p.P533	0.917	-	-
X	322161	322161	A	G	PPP2R3B	PPP2R3B	ENSG00000167393	ENST00000390665	-1	known	silent	c.489	p.D163	0.998	-	-
X	322257	322257	G	A	PPP2R3B	PPP2R3B	ENSG00000167393	ENST00000390665	-1	known	silent	c.393	p.P131	0.994	-	-
X	610715	610715	C	G	SHOX	SHOX	ENSG00000185960	ENST00000558872	+1	putative	missense	c.672	p.C224W	0	-	-
X	619551	619551	G	A	SHOX	SHOX	ENSG00000185960	ENST00000334060	+1	known	missense	c.665	p.S222N	0	-	-
X	951162	951162	G	T	ENSG00000237531	RP11-309M23.1	ENSG00000237531	ENST00000420865	+1	known	rna	NULL	NULL	0.178	-	-
X	1422868	1422868	G	A	CSF2RA	CSF2RA	ENSG00000198223	ENST00000417535	+1	known	silent	c.1101	p.V367	0.063	-	-
X	1508583	1508583	T	C	SLC25A6	SLC25A6	ENSG00000169100	ENST00000381401	-1	known	missense	c.149	p.Q50R	1	-	-
X	1516114	1516114	A	C	LINC00106	LINC00106	ENSG00000236871	ENST00000430235	-1	known	rna	NULL	NULL	0.483	-	-
X	1518262	1518262	C	T	LINC00106	LINC00106	ENSG00000236871	ENST00000430235	-1	known	rna	NULL	NULL	0.012	-	-
X	1537881	1537881	C	T	ASMTL	ASMTL	ENSG00000169093	ENST00000381317	-1	known	missense	c.1372	p.V458M	0.999	-	-
X	1537919	1537919	G	A	ASMTL	ASMTL	ENSG00000169093	ENST00000381317	-1	known	missense	c.1334	p.T445M	1	-	-
X	1537989	1537989	G	A	ASMTL	ASMTL	ENSG00000169093	ENST00000381317	-1	known	missense	c.1264	p.P422S	0.002	-	-
X	1546792	1546792	G	A	ASMTL	ASMTL	ENSG00000169093	ENST00000381317	-1	known	silent	c.732	p.G244	0.002	-	-
X	1546876	1546876	A	G	ASMTL	ASMTL	ENSG00000169093	ENST00000381317	-1	known	silent	c.648	p.R216	0	-	-
X	1713021	1713021	C	T	AKAP17A	AKAP17A	ENSG00000197976	ENST00000313871	+1	known	silent	c.666	p.R222	0.764	-	-
X	1751602	1751602	T	C	ASMT	ASMT	ENSG00000196433	ENST00000381241	+1	known	missense	c.568	p.W190R	0.431	-	-
X	1886403	1886403	T	A	ENSG00000234622	RP13-297E16.5	ENSG00000234622	ENST00000453953	+1	putative	rna	NULL	NULL	0.003	-	-
X	1887653	1887653	C	A	ENSG00000234622	RP13-297E16.5	ENSG00000234622	ENST00000453953	+1	putative	rna	NULL	NULL	0.234	-	-
X	2139186	2139186	C	T	DHRSX	DHRSX	ENSG00000169084	ENST00000334651	-1	known	missense	c.889	p.E297K	0.98	-	-
X	2406889	2406889	G	A	ZBED1	ZBED1	ENSG00000214717	ENST00000381218	-1	known	silent	c.1872	p.S624	0.873	-	-
X	2609717	2609717	G	T	CD99	CD99	ENSG00000002586	ENST00000449611	+1	known	missense	c.177	p.M59I	0	-	-
X	2609983	2609983	T	C	CD99	CD99	ENSG00000002586	ENST00000381180	+1	known	silent	c.222	p.F74	0.013	-	-
X	2645366	2645366	G	C	CD99	CD99	ENSG00000002586	ENST00000381184	+1	known	missense	c.508	p.G170R	0.007	-	-
X	2777985	2777985	C	T	GYG2	GYG2	ENSG00000056998	ENST00000381163	+1	known	missense	c.809	p.A270V	0	rs2306734	GMAF=0.368897
X	2779570	2779570	A	G	GYG2	GYG2	ENSG00000056998	ENST00000381163	+1	known	missense	c.938	p.H313R	0	rs2306735	GMAF=0.373719
X	2836037	2836037	G	C	ARSD	ARSD	ENSG00000006756	ENST00000381154	-1	known	missense	c.671	p.S224C	0.095	rs211653	GMAF=0.409885
X	2928170	2928170	C	T	ARSH	ARSH	ENSG00000205667	ENST00000381130	+1	known	silent	c.192	p.T64	0.02	rs77183343	GMAF=0.0723327
X	2942109	2942109	T	C	ARSH	ARSH	ENSG00000205667	ENST00000381130	+1	known	silent	c.949	p.L317	0.228	rs5939407	GMAF=0.268837
X	2945477	2945477	C	T	ARSH	ARSH	ENSG00000205667	ENST00000381130	+1	known	missense	c.1160	p.T387M	0.743	rs61751925	GMAF=0.0494274
X	3238167	3238167	T	G	MXRA5	MXRA5	ENSG00000101825	ENST00000217939	-1	known	silent	c.5559	p.P1853	0.585	rs1635245	GMAF=0.484629
X	3240343	3240343	G	A	MXRA5	MXRA5	ENSG00000101825	ENST00000217939	-1	known	missense	c.3383	p.A1128V	0	rs1635246	GMAF=0.470766
X	3241791	3241791	G	A	MXRA5	MXRA5	ENSG00000101825	ENST00000217939	-1	known	silent	c.1935	p.D645	0.87	rs1635250	GMAF=0.478602
X	3631167	3631167	A	G	PRKX	PRKX	ENSG00000183943	ENST00000262848	-1	known	missense	c.128	p.V43A	0.059	rs3752362	GMAF=0.338758
X	5587613	5587613	T	G	ENSG00000236120	RP11-733O18.1	ENSG00000236120	ENST00000422914	-1	putative	rna	NULL	NULL	0.001	rs5915590	GMAF=0.356841
X	7812017	7812017	C	T	VCX	VCX	ENSG00000182583	ENST00000381059	+1	known	missense	c.581	p.P194L	0	rs78342118	-
X	9241934	9241934	T	G	ENSG00000228543	GS1-519E5.1	ENSG00000228543	ENST00000432442	+1	known	rna	NULL	NULL	0.001	rs5933720	GMAF=0.346594
X	9242243	9242243	C	G	ENSG00000228543	GS1-519E5.1	ENSG00000228543	ENST00000432442	+1	known	rna	NULL	NULL	0.791	rs5978310	GMAF=0.0464135
X	9242761	9242761	A	G	ENSG00000228543	GS1-519E5.1	ENSG00000228543	ENST00000432442	+1	known	rna	NULL	NULL	0.418	rs5979069	GMAF=0.336347
X	9369866	9369866	C	G	ENSG00000241422	AC003684.1	ENSG00000241422	ENST00000490237	+1	novel	rna	NULL	NULL	0.001	rs2405541	GMAF=0.476793
X	9905319	9905319	G	C	SHROOM2	SHROOM2	ENSG00000146950	ENST00000380913	+1	known	missense	c.3733	p.D1245H	0.95	-	-
X	9935437	9935437	G	A	LOC100288814	AC002365.1	ENSG00000234469	ENST00000445307	+1	known	missense	c.46	p.V16I	0	-	-
X	9935526	9935526	G	T	LOC100288814	AC002365.1	ENSG00000234469	ENST00000445307	+1	known	silent	c.135	p.S45	0	rs5934730	GMAF=0.404461
X	9935844	9935844	C	T	LOC100288814	AC002365.1	ENSG00000234469	ENST00000445307	+1	known	silent	c.453	p.Y151	0.005	rs5934731	GMAF=0.497288
X	12809661	12809661	G	A	PRPS2	PRPS2	ENSG00000101911	ENST00000489404	+1	putative	silent	c.45	p.L15	1	rs1731469	GMAF=0.383966
X	12903659	12903659	A	T	TLR7	TLR7	ENSG00000196664	ENST00000380659	+1	known	missense	c.32	p.Q11L	0	rs179008	GMAF=0.152502
X	13111858	13111858	T	G	ENSG00000261030	RP11-791M20.1	ENSG00000261030	ENST00000568788	+1	known	rna	NULL	NULL	0	rs5935502	GMAF=0.47619
X	14627144	14627144	T	C	GLRA2	GLRA2	ENSG00000101958	ENST00000218075	+1	known	silent	c.747	p.H249	1	rs2229963	GMAF=0.224834
X	15308103	15308103	G	T	ASB11	ASB11	ENSG00000165192	ENST00000485437	-1	known	missense	c.556	p.R186S	0	rs5934230	GMAF=0.364075
X	15373384	15373384	C	T	FIGF	FIGF	ENSG00000165197	ENST00000297904	-1	known	missense	c.529	p.E177K	1	-	-
X	15838366	15838366	C	T	ZRSR2	ZRSR2	ENSG00000169249	ENST00000307771	+1	known	silent	c.864	p.N288	0.999	rs2301724	GMAF=0.450271
X	16887655	16887655	C	T	RBBP7	RBBP7	ENSG00000102054	ENST00000380084	-1	novel	missense	c.110	p.R37H	0.191	rs67984110	GMAF=0.230862
X	17744819	17744819	G	A	NHS	NHS	ENSG00000188158	ENST00000380060	+1	known	missense	c.2530	p.A844T	0.007	rs149609550	GMAF=0.000602773
X	18638082	18638082	A	C	CDKL5	CDKL5	ENSG00000008086	ENST00000379989	+1	known	missense	c.2372	p.Q791P	1	rs35478150	GMAF=0.0198915
X	23398214	23398214	T	C	PTCHD1	PTCHD1	ENSG00000165186	ENST00000379361	+1	known	silent	c.858	p.C286	1	rs5926304	GMAF=0.345389
X	23928489	23928489	C	T	CXorf58	CXorf58	ENSG00000165182	ENST00000379211	+1	known	missense	c.70	p.R24C	0	rs2707164	GMAF=0.465341
X	24668267	24668267	G	A	PCYT1B-AS1	PCYT1B-AS1	ENSG00000236836	ENST00000432626	+1	known	splice_site	c.NULL	NULL	0	rs2250315	GMAF=0.0747438
X	26212477	26212477	G	C	MAGEB6	MAGEB6	ENSG00000176746	ENST00000379034	+1	known	missense	c.514	p.G172R	0	rs145782491	GMAF=0.00783605
X	27839981	27839981	A	C	MAGEB10	MAGEB10	ENSG00000177689	ENST00000356790	+1	known	silent	c.558	p.L186	0	rs139940961	GMAF=0.0126582
X	28589961	28589961	G	C	ENSG00000223742	RP11-149B9.2	ENSG00000223742	ENST00000456037	-1	putative	rna	NULL	NULL	0	rs5985875	GMAF=0.311031
X	28590023	28590023	T	G	ENSG00000223742	RP11-149B9.2	ENSG00000223742	ENST00000456037	-1	putative	rna	NULL	NULL	0.008	rs146567804	GMAF=0.0626884
X	28590144	28590144	G	T	ENSG00000223742	RP11-149B9.2	ENSG00000223742	ENST00000456037	-1	putative	rna	NULL	NULL	0.002	rs72625511	GMAF=0.327908
X	30323948	30323948	T	G	NR0B1	NR0B1	ENSG00000169297	ENST00000453287	-1	known	missense	c.1193	p.N398T	0	rs3788890	GMAF=0.229054
X	31089930	31089930	C	T	FTHL17	FTHL17	ENSG00000132446	ENST00000359202	-1	known	silent	c.141	p.V47	1	rs438870	GMAF=0.259192
X	32407727	32407727	C	T	DMD	DMD	ENSG00000198947	ENST00000357033	-1	known	missense	c.4409	p.R1470H	1	-	-
X	32591931	32591931	T	C	DMD	DMD	ENSG00000198947	ENST00000288447	-1	putative	silent	c.1611	p.R537	0.011	rs5927083	GMAF=0.0904159
X	34149267	34149267	C	A	FAM47A	FAM47A	ENSG00000185448	ENST00000346193	-1	known	missense	c.1129	p.A377S	0.002	rs1811716	GMAF=0.237492
X	37696519	37696519	G	A	DYNLT3	DYNLT3	ENSG00000165169	ENST00000378581	-1	known	missense	c.407	p.P136L	0.064	rs7066115	GMAF=0.139241
X	37696553	37696553	T	C	DYNLT3	DYNLT3	ENSG00000165169	ENST00000378581	-1	known	missense	c.373	p.T125A	0.013	rs7055948	GMAF=0.139241
X	38145911	38145911	C	T	RPGR	RPGR	ENSG00000156313	ENST00000378505	-1	known	missense	c.2341	p.A781T	0	rs5917557	GMAF=0.0976492
X	38226603	38226603	A	G	OTC	OTC	ENSG00000036473	ENST00000039007	+1	known	missense	c.137	p.K46R	0.99	rs1800321	GMAF=0.197107
X	38268220	38268220	A	G	OTC	OTC	ENSG00000036473	ENST00000039007	+1	known	missense	c.809	p.Q270R	1	rs1800328	GMAF=0.0204943
X	39085516	39085516	G	A	ENSG00000224610	RP11-265P11.1	ENSG00000224610	ENST00000438026	-1	putative	rna	NULL	NULL	0.001	rs5917764	GMAF=0.350211
X	39166975	39166975	G	A	LOC286442	RP11-265P11.2	ENSG00000235304	ENST00000448597	-1	known	rna	NULL	NULL	0	rs5963635	GMAF=0.180229
X	40506697	40506697	A	G	CXorf38	CXorf38	ENSG00000185753	ENST00000327877	-1	known	silent	c.76	p.L26	0.995	rs6610447	GMAF=0.031947
X	40514310	40514310	G	T	MED14	MED14	ENSG00000180182	ENST00000324817	-1	known	missense	c.3975	p.F1325L	1	-	-
X	41203508	41203508	G	C	DDX3X	DDX3X	ENSG00000215301	ENST00000399959	+1	known	missense	c.881	p.R294T	1	-	-
X	43084766	43084766	T	G	ENSG00000224294	RP3-326I13.1	ENSG00000224294	ENST00000440955	+1	known	rna	NULL	NULL	0	rs2205920	GMAF=0.422544
X	43085367	43085367	G	T	ENSG00000224294	RP3-326I13.1	ENSG00000224294	ENST00000440955	+1	known	rna	NULL	NULL	0	rs2410927	GMAF=0.0464135
X	43085373	43085373	C	T	ENSG00000224294	RP3-326I13.1	ENSG00000224294	ENST00000440955	+1	known	rna	NULL	NULL	0	rs2410926	GMAF=0.421941
X	43515634	43515634	C	A	MAOA	MAOA	ENSG00000189221	ENST00000338702	+1	known	missense	c.45	p.D15E	1	-	-
X	43591036	43591036	G	T	MAOA	MAOA	ENSG00000189221	ENST00000338702	+1	known	silent	c.891	p.R297	0.957	rs6323	GMAF=0.330922
X	43603391	43603391	T	C	MAOA	MAOA	ENSG00000189221	ENST00000338702	+1	known	silent	c.1410	p.D470	0.343	rs1137070	GMAF=0.399036
X	47918205	47918205	G	A	ZNF630	ZNF630	ENSG00000221994	ENST00000409324	-1	known	silent	c.1626	p.P542	0.021	rs501128	GMAF=0.336347
X	48382174	48382174	G	T	EBP	EBP	ENSG00000147155	ENST00000495186	+1	known	silent	c.15	p.A5	0	rs3048	GMAF=0.344183
X	48417710	48417710	C	T	TBC1D25	TBC1D25	ENSG00000068354	ENST00000376771	+1	known	silent	c.681	p.G227	0.102	rs146316025	GMAF=0.0066305
X	48418126	48418126	A	G	TBC1D25	TBC1D25	ENSG00000068354	ENST00000376771	+1	known	missense	c.830	p.N277S	0.812	rs2293948	GMAF=0.461724
X	48418659	48418659	G	A	TBC1D25	TBC1D25	ENSG00000068354	ENST00000376771	+1	known	missense	c.1363	p.A455T	0.077	rs235836	GMAF=0.462327
X	48837687	48837687	G	T	GRIPAP1	GRIPAP1	ENSG00000068400	ENST00000376441	-1	known	silent	c.1870	p.R624	1	-	-
X	48847497	48847497	T	C	GRIPAP1	GRIPAP1	ENSG00000068400	ENST00000376441	-1	known	silent	c.483	p.E161	0.93	rs11545861	GMAF=0.311634
X	48888074	48888074	T	C	TFE3	TFE3	ENSG00000068323	ENST00000315869	-1	known	silent	c.1323	p.V441	0.717	rs3027472	GMAF=0.271248
X	53457622	53457622	T	C	RIBC1	RIBC1	ENSG00000158423	ENST00000375327	+1	known	silent	c.942	p.T314	0	rs1264013	GMAF=0.481615
X	53583231	53583231	C	A	MIR98	MIR98	ENSG00000207787	ENST00000354077	-1	known	rna	NULL	NULL	1	-	-
X	53641647	53641647	T	C	HUWE1	HUWE1	ENSG00000086758	ENST00000262854	-1	known	silent	c.2109	p.S703	0.872	rs6638360	GMAF=0.421941
X	55287031	55287031	T	G	PAGE3	PAGE3	ENSG00000204279	ENST00000374951	-1	known	silent	c.255	p.G85	0.003	rs3761560	GMAF=0.317058
X	67234655	67234655	A	T	ENSG00000260118	RP6-201G10.2	ENSG00000260118	ENST00000561973	-1	known	rna	NULL	NULL	0	rs12007830	GMAF=0.195298
X	67937558	67937558	G	A	STARD8	STARD8	ENSG00000130052	ENST00000374599	+1	known	missense	c.802	p.G268S	0	rs139380533	-
X	68381912	68381912	G	A	PJA1	PJA1	ENSG00000181191	ENST00000361478	-1	known	silent	c.1170	p.G390	0.04	rs3761646	GMAF=0.149488
X	71349753	71349753	G	A	RGAG4	RGAG4	ENSG00000242732	ENST00000479991	-1	known	silent	c.1638	p.R546	0.032	rs12397326	GMAF=0.383363
X	71349774	71349774	T	C	RGAG4	RGAG4	ENSG00000242732	ENST00000479991	-1	known	silent	c.1617	p.G539	0.917	rs12393722	GMAF=0.439421
X	71401607	71401607	G	A	PIN4	PIN4	ENSG00000102309	ENST00000218432	+1	putative	missense	c.47	p.R16Q	0	rs6525589	GMAF=0.242315
X	71401614	71401614	C	A	PIN4	PIN4	ENSG00000102309	ENST00000218432	+1	putative	missense	c.54	p.S18R	0	rs7058353	GMAF=0.242315
X	76937225	76937225	T	C	ATRX	ATRX	ENSG00000085224	ENST00000373344	-1	known	missense	c.3523	p.K1175E	0.58	-	-
X	77271360	77271360	G	C	ATP7A	ATP7A	ENSG00000165240	ENST00000341514	+1	known	missense	c.2608	p.D870H	1	-	-
X	78426988	78426988	T	C	GPR174	GPR174	ENSG00000147138	ENST00000276077	+1	known	missense	c.484	p.S162P	0	rs3827440	GMAF=0.488849
X	80192012	80192012	G	A	ENSG00000212546	U6	ENSG00000212546	ENST00000391244	+1	novel	rna	NULL	NULL	0	rs140195018	GMAF=0.0204943
X	86877348	86877348	G	T	KLHL4	KLHL4	ENSG00000102271	ENST00000373114	+1	known	silent	c.1062	p.G354	0.307	rs2273050	GMAF=0.187462
X	87403911	87403911	C	A	ENSG00000252016	ACA64	ENSG00000252016	ENST00000516207	+1	novel	rna	NULL	NULL	0.02	rs188102207	GMAF=0.127788
X	88008423	88008423	A	C	CPXCR1	CPXCR1	ENSG00000147183	ENST00000276127	+1	known	missense	c.8	p.Y3S	0.889	rs5940915	GMAF=0.0964436
X	88008807	88008807	G	A	CPXCR1	CPXCR1	ENSG00000147183	ENST00000276127	+1	known	missense	c.392	p.R131H	0	rs5984611	GMAF=0.23267
X	99355146	99355146	C	T	ENSG00000252296	SNORA25	ENSG00000252296	ENST00000516487	+1	novel	rna	NULL	NULL	0	rs1489144	GMAF=0.317058
X	99890204	99890204	C	T	TSPAN6	TSPAN6	ENSG00000000003	ENST00000373020	-1	known	missense	c.322	p.A108T	1	rs1802288	GMAF=0.0825799
X	100242536	100242536	C	T	ARL13A	ARL13A	ENSG00000174225	ENST00000450457	+1	known	missense	c.644	p.S215L	0.001	rs41307262	GMAF=0.133816
X	100490933	100490933	G	C	DRP2	DRP2	ENSG00000102385	ENST00000395209	+1	known	missense	c.202	p.V68L	0.963	rs7066252	GMAF=0.120555
X	100532621	100532621	T	C	TAF7L	TAF7L	ENSG00000102387	ENST00000372907	-1	known	missense	c.922	p.S308G	0.061	rs35899692	GMAF=0.201326
X	103267865	103267865	C	T	H2BFWT	H2BFWT	ENSG00000123569	ENST00000217926	-1	known	missense	c.368	p.R123H	0.073	rs553509	GMAF=0.416516
X	103268333	103268333	G	A	H2BFM	H2BFM	ENSG00000101812	ENST00000243297	+1	known	missense	c.65	p.R22H	0	rs578953	GMAF=0.151296
X	106844616	106844616	G	T	FRMPD3	FRMPD3	ENSG00000147234	ENST00000276185	+1	known	missense	c.3446	p.S1149I	0.667	-	-
X	108708516	108708516	C	T	GUCY2F	GUCY2F	ENSG00000101890	ENST00000218006	-1	known	missense	c.887	p.R296Q	0.413	rs502209	GMAF=0.0753466
X	108708552	108708552	A	G	GUCY2F	GUCY2F	ENSG00000101890	ENST00000218006	-1	known	missense	c.851	p.L284P	1	rs12008095	GMAF=0.192285
X	113193211	113193211	A	T	ENSG00000207220	U1	ENSG00000207220	ENST00000384491	+1	novel	rna	NULL	NULL	0.001	rs67661054	GMAF=0.355033
X	113219823	113219823	C	T	ENSG00000240327	AC004998.1	ENSG00000240327	ENST00000463035	-1	novel	rna	NULL	NULL	0.084	rs6642665	GMAF=0.389391
X	114426193	114426193	G	A	RBMXL3	RBMXL3	ENSG00000175718	ENST00000424776	+1	known	missense	c.2189	p.R730Q	0.033	rs186877600	GMAF=0.0355636
X	121605667	121605667	C	G	ENSG00000221317	AL513487.1	ENSG00000221317	ENST00000408390	-1	novel	rna	NULL	NULL	0	rs5909892	GMAF=0.262206
X	125955428	125955428	G	A	CXorf64	CXorf64	ENSG00000183631	ENST00000371125	+1	known	silent	c.807	p.P269	0	rs2269777	GMAF=0.361664
X	128880614	128880614	T	C	XPNPEP2	XPNPEP2	ENSG00000122121	ENST00000371106	+1	known	silent	c.447	p.P149	0.001	rs3747343	GMAF=0.456299
X	129147373	129147373	G	A	BCORL1	BCORL1	ENSG00000085185	ENST00000303743	+1	known	missense	c.625	p.G209S	0.003	rs5932715	GMAF=0.0415913
X	130678467	130678467	A	G	OR13H1	OR13H1	ENSG00000171054	ENST00000338616	+1	known	silent	c.420	p.V140	0.002	rs499030	GMAF=0.341169
X	130678596	130678596	C	G	OR13H1	OR13H1	ENSG00000171054	ENST00000338616	+1	known	silent	c.549	p.L183	0.093	rs17316625	GMAF=0.173599
X	130678844	130678844	A	C	OR13H1	OR13H1	ENSG00000171054	ENST00000338616	+1	known	missense	c.797	p.Y266S	0.004	rs655415	GMAF=0.340567
X	132437337	132437337	G	A	GPC4	GPC4	ENSG00000076716	ENST00000370828	-1	known	missense	c.1325	p.A442V	1	rs1048369	GMAF=0.392405
X	132438872	132438872	C	A	GPC4	GPC4	ENSG00000076716	ENST00000370828	-1	known	missense	c.1173	p.E391D	1	rs1129980	GMAF=0.394213
X	133733541	133733541	C	T	ENSG00000235813	RP11-308B5.2	ENSG00000235813	ENST00000440614	+1	known	rna	NULL	NULL	0.441	rs41310739	GMAF=0.00482218
X	134978425	134978425	G	A	SAGE1	SAGE1	ENSG00000181433	ENST00000324447	+1	known	silent	c.24	p.T8	0	rs5930805	GMAF=0.18686
X	134986700	134986700	T	C	SAGE1	SAGE1	ENSG00000181433	ENST00000324447	+1	known	silent	c.285	p.N95	0.001	rs12014884	GMAF=0.18686
X	134991078	134991078	A	G	SAGE1	SAGE1	ENSG00000181433	ENST00000324447	+1	known	silent	c.1497	p.Q499	0	rs5974570	GMAF=0.187462
X	134994005	134994005	T	C	SAGE1	SAGE1	ENSG00000181433	ENST00000324447	+1	known	missense	c.2414	p.L805S	0.002	rs4829799	GMAF=0.18686
X	134994054	134994054	G	A	SAGE1	SAGE1	ENSG00000181433	ENST00000324447	+1	known	silent	c.2463	p.K821	0.001	rs4829584	GMAF=0.128993
X	135310785	135310785	T	C	MAP7D3	MAP7D3	ENSG00000129680	ENST00000316077	-1	putative	missense	c.1883	p.Q628R	0.002	rs2273221	GMAF=0.473177
X	135313034	135313034	T	G	MAP7D3	MAP7D3	ENSG00000129680	ENST00000316077	-1	putative	missense	c.1505	p.E502A	0	rs1055497	GMAF=0.431585
X	140983103	140983103	C	T	MAGEC3	MAGEC3	ENSG00000165509	ENST00000298296	+1	known	silent	c.958	p.L320	0	rs176025	GMAF=0.245931
X	140993990	140993990	C	T	MAGEC1	MAGEC1	ENSG00000155495	ENST00000285879	+1	known	missense	c.800	p.S267F	0.015	rs80051600	-
X	140994017	140994017	T	C	MAGEC1	MAGEC1	ENSG00000155495	ENST00000285879	+1	known	missense	c.827	p.F276S	0.259	rs75148863	GMAF=0.0831826
X	140994280	140994280	A	G	MAGEC1	MAGEC1	ENSG00000155495	ENST00000285879	+1	known	missense	c.1090	p.T364A	0.003	rs4824884	GMAF=0.210368
X	144904882	144904882	T	C	SLITRK2	SLITRK2	ENSG00000185985	ENST00000370490	+1	known	silent	c.939	p.P313	0.95	rs2748588	GMAF=0.0626884
X	145076302	145076302	T	G	MIR888	MIR888	ENSG00000216005	ENST00000401186	-1	known	rna	NULL	NULL	0	rs5965660	GMAF=0.11091
X	145082615	145082615	G	C	MIR891B	MIR891B	ENSG00000216064	ENST00000401245	-1	known	rna	NULL	NULL	0	rs143246735	GMAF=0.00361664
X	147800748	147800748	A	G	AFF2	AFF2	ENSG00000155966	ENST00000286437	+1	known	missense	c.44	p.K15R	0	rs241084	GMAF=0.279084
X	149657809	149657809	A	G	ENSG00000221004	AC109994.1	ENSG00000221004	ENST00000408077	+1	novel	rna	NULL	NULL	0.015	rs62609023	GMAF=0.325497
X	149680554	149680554	C	T	MAMLD1	MAMLD1	ENSG00000013619	ENST00000432680	+1	known	silent	c.2208	p.S736	0.53	rs2070779	GMAF=0.404461
X	150349871	150349871	A	G	GPR50	GPR50	ENSG00000102195	ENST00000218316	+1	known	missense	c.1816	p.I606V	0.002	rs13440581	GMAF=0.311031
X	150684073	150684073	G	C	ENSG00000214915	XX-FW80269A6.1	ENSG00000214915	ENST00000454307	+1	putative	rna	NULL	NULL	0	rs61732407	GMAF=0.332128
X	150684691	150684691	A	C	ENSG00000214915	XX-FW80269A6.1	ENSG00000214915	ENST00000454307	+1	putative	rna	NULL	NULL	0	rs1882717	GMAF=0.332128
X	150840185	150840185	T	C	PASD1	PASD1	ENSG00000166049	ENST00000370357	+1	known	silent	c.1371	p.G457	0	rs6627174	GMAF=0.380952
X	150912962	150912962	G	A	CNGA2	CNGA2	ENSG00000183862	ENST00000329903	+1	known	missense	c.1987	p.E663K	0.05	rs714147	GMAF=0.111513
X	151821277	151821277	T	A	GABRQ	GABRQ	ENSG00000147402	ENST00000370306	+1	known	missense	c.1432	p.F478I	0	rs3810651	GMAF=0.461121
X	151909156	151909156	A	G	CSAG1	CSAG1	ENSG00000198930	ENST00000370287	+1	known	missense	c.185	p.K62R	0	rs2515848	GMAF=0.421338
X	152482198	152482198	G	A	MAGEA1	MAGEA1	ENSG00000198681	ENST00000356661	-1	known	silent	c.813	p.L271	0.117	rs2233045	GMAF=0.105485
X	152771509	152771509	C	T	BGN	BGN	ENSG00000182492	ENST00000331595	+1	known	silent	c.540	p.S180	0.027	rs1126499	GMAF=0.366486
X	153215839	153215839	G	A	HCFC1	HCFC1	ENSG00000172534	ENST00000444191	-1	novel	missense	c.1585	p.R529W	0.976	rs3027875	GMAF=0.286317
X	153577745	153577745	C	G	FLNA	FLNA	ENSG00000196924	ENST00000369850	-1	known	missense	c.7741	p.D2581H	1	-	-
X	153629155	153629155	A	G	RPL10	RPL10	ENSG00000147403	ENST00000406022	+1	putative	missense	c.452	p.N151S	1	rs12012747	GMAF=0.285112
X	153633359	153633359	G	C	DNASE1L1	DNASE1L1	ENSG00000013563	ENST00000014935	-1	known	silent	c.201	p.P67	0	rs1130929	GMAF=0.266426
X	153657083	153657083	A	G	ATP6AP1	ATP6AP1	ENSG00000071553	ENST00000455205	+1	known	missense	c.40	p.M14V	0	rs28497482	GMAF=0.0861965
X	153693811	153693811	C	T	PLXNA3	PLXNA3	ENSG00000130827	ENST00000369682	+1	known	silent	c.2289	p.F763	1	rs5945429	GMAF=0.289934
X	153694334	153694334	C	G	PLXNA3	PLXNA3	ENSG00000130827	ENST00000369682	+1	known	missense	c.2589	p.D863E	1	rs5945430	GMAF=0.290536
X	153695908	153695908	G	T	PLXNA3	PLXNA3	ENSG00000130827	ENST00000369682	+1	known	silent	c.3462	p.A1154	0.001	rs60361517	GMAF=0.188065
X	153696247	153696247	G	C	PLXNA3	PLXNA3	ENSG00000130827	ENST00000369682	+1	known	silent	c.3723	p.A1241	1	rs5987266	GMAF=0.285112
X	153880830	153880830	A	C	CTAG2	CTAG2	ENSG00000126890	ENST00000247306	-1	putative	silent	c.345	p.P115	0	rs4326559	GMAF=0.461121
X	153881525	153881525	G	C	CTAG2	CTAG2	ENSG00000126890	ENST00000247306	-1	putative	missense	c.265	p.Q89E	0	rs17328091	GMAF=0.45208
X	154158201	154158201	T	G	F8	F8	ENSG00000185010	ENST00000360256	-1	known	silent	c.3864	p.S1288	0.092	rs1800292	GMAF=0.104882

## Sheet: B. Exome_SNVs-TranscriptAnno
Chromosome	Start coord (hg19)	End coord (hg19)	Reference base	Variant base	Primary gene name	Secondary gene name	Ensembl gene id	Ensembl transcript id	Transcript strand	Transcript status	Mutation type	Coding position	Amino acid change	Conservation score	dbSNP id	Global mutation allele frequency (GMAF)
1	12835731	12835731	C	T	PRAMEF12	PRAMEF12	ENSG00000116726	ENST00000357726	+1	known	silent	c.333	p.N111	0.249	-	-
1	13718425	13718425	A	G	PRAMEF17	PRAMEF17	ENSG00000204479	ENST00000376098	+1	known	silent	c.888	p.G296	0	rs201387011	-
1	13718426	13718426	A	G	PRAMEF17	PRAMEF17	ENSG00000204479	ENST00000376098	+1	known	missense	c.889	p.T297A	0	rs200149212	-
1	16332629	16332629	G	T	C1orf64	C1orf64	ENSG00000183888	ENST00000329454	+1	known	missense	c.298	p.G100W	0	-	-
1	17298913	17298913	C	G	CROCC	CROCC	ENSG00000058453	ENST00000375541	+1	known	missense	c.6026	p.S2009C	0.188	-	-
1	22902919	22902919	C	A	EPHA8	EPHA8	ENSG00000070886	ENST00000166244	+1	known	missense	c.369	p.N123K	1	-	-
1	22987484	22987484	G	A	C1QB	C1QB	ENSG00000173369	ENST00000314933	+1	known	missense	c.367	p.A123T	0.449	-	-
1	27686354	27686354	T	G	MAP3K6	MAP3K6	ENSG00000142733	ENST00000357582	-1	known	missense	c.2314	p.I772L	1	-	-
1	28120118	28120118	C	G	STX12	STX12	ENSG00000117758	ENST00000373943	+1	known	missense	c.263	p.P88R	1	-	-
1	36645328	36645328	G	A	MAP7D1	MAP7D1	ENSG00000116871	ENST00000373151	+1	known	silent	c.2292	p.E764	0.986	-	-
1	36645329	36645329	G	A	MAP7D1	MAP7D1	ENSG00000116871	ENST00000373151	+1	known	missense	c.2293	p.E765K	0.983	-	-
1	38187353	38187353	G	T	EPHA10	EPHA10	ENSG00000183317	ENST00000427468	-1	known	missense	c.2125	p.L709M	1	-	-
1	39895594	39895594	G	C	MACF1	MACF1	ENSG00000127603	ENST00000567887	+1	putative	missense	c.17095	p.E5699Q	1	-	-
1	41976563	41976563	G	C	HIVEP3	HIVEP3	ENSG00000127124	ENST00000247584	-1	known	silent	c.6780	p.V2260	1	-	-
1	43240959	43240959	A	G	C1orf50	C1orf50	ENSG00000164008	ENST00000372525	+1	known	missense	c.494	p.D165G	1	-	-
1	43260097	43260097	A	T	C1orf50	C1orf50	ENSG00000164008	ENST00000421630	+1	putative	missense	c.382	p.I128L	0.005	-	-
1	43897967	43897967	G	C	SZT2	SZT2	ENSG00000198198	ENST00000562955	+1	known	missense	c.5128	p.G1710R	1	-	-
1	45524347	45524347	G	A	ZSWIM5	ZSWIM5	ENSG00000162415	ENST00000359600	-1	known	missense	c.1186	p.L396F	1	-	-
1	52306066	52306066	T	A	NRD1	NRD1	ENSG00000078618	ENST00000354831	-1	known	missense	c.462	p.E154D	0.023	rs72663147	-
1	53427242	53427242	C	A	SCP2	SCP2	ENSG00000116171	ENST00000528311	+1	putative	missense	c.221	p.A74D	0.039	-	-
1	53793511	53793511	T	C	LRP8	LRP8	ENSG00000157193	ENST00000306052	-1	known	missense	c.74	p.Q25R	0.02	rs4926972	GMAF=0.4954
1	60324155	60324155	C	T	HOOK1	HOOK1	ENSG00000134709	ENST00000371208	+1	known	missense	c.1298	p.S433L	0.997	-	-
1	67299689	67299689	C	G	WDR78	WDR78	ENSG00000152763	ENST00000371026	-1	known	missense	c.1876	p.G626R	1	-	-
1	86919157	86919157	G	A	CLCA2	CLCA2	ENSG00000137975	ENST00000370565	+1	known	missense	c.2261	p.G754E	0.966	-	-
1	91180132	91180132	G	C	BARHL2	BARHL2	ENSG00000143032	ENST00000370445	-1	known	silent	c.807	p.L269	1	-	-
1	92643966	92643966	C	T	KIAA1107	KIAA1107	ENSG00000069712	ENST00000409154	+1	known	nonsense	c.1390	p.Q464*	0.069	-	-
1	93692006	93692006	G	A	CCDC18	CCDC18	ENSG00000122483	ENST00000370276	+1	novel	missense	c.2450	p.R817K	1	-	-
1	103363720	103363720	G	A	COL11A1	COL11A1	ENSG00000060718	ENST00000358392	-1	known	silent	c.4299	p.L1433	0.077	-	-
1	109810511	109810511	A	C	CELSR2	CELSR2	ENSG00000143126	ENST00000271332	+1	known	silent	c.6147	p.S2049	0.066	-	-
1	110163645	110163645	C	A	AMPD2	AMPD2	ENSG00000116337	ENST00000256578	+1	known	missense	c.10	p.R4S	0.997	-	-
1	112031621	112031621	G	C	ADORA3	ADORA3	ENSG00000121933	ENST00000414219	-1	known	nonsense	c.62	p.S21*	1	-	-
1	120438559	120438559	C	T	ADAM30	ADAM30	ENSG00000134249	ENST00000369400	-1	known	missense	c.401	p.R134Q	0.889	-	-
1	143188530	143188530	T	C	LOC100289026	BX571672.2	ENSG00000232274	ENST00000413897	-1	known	rna	NULL	NULL	0.005	-	-
1	144617214	144617214	G	A	NBPF8	NBPF8	ENSG00000225241	ENST00000421407	+1	known	rna	NULL	NULL	0.002	-	-
1	146227780	146227780	C	T	NBPF12	WI2-3658N16.1	ENSG00000232637	ENST00000491285	-1	novel	nonsense	c.3050	p.W1017*	0	-	-
1	150234028	150234028	G	A	CA14	CA14	ENSG00000118298	ENST00000369111	+1	known	missense	c.247	p.G83S	1	rs139115533	-
1	152084307	152084307	C	T	TCHH	TCHH	ENSG00000159450	ENST00000368804	-1	known	silent	c.1386	p.E462	0.953	-	-
1	154562739	154562739	T	A	ADAR	ADAR	ENSG00000160710	ENST00000292205	-1	known	missense	c.2546	p.E849V	1	rs144119808	-
1	155154569	155154569	G	A	TRIM46	TRIM46	ENSG00000163462	ENST00000334634	+1	known	silent	c.1830	p.G610	1	-	-
1	155838354	155838354	G	A	SYT11	SYT11	ENSG00000132718	ENST00000368324	+1	known	silent	c.633	p.K211	1	-	-
1	156384546	156384546	C	T	C1orf61	C1orf61	ENSG00000125462	ENST00000368243	-1	known	splice_site	c.72-1	e2-1	0.775	-	-
1	160846591	160846591	C	T	ITLN1	ITLN1	ENSG00000179914	ENST00000326245	-1	known	missense	c.805	p.G269R	1	-	-
1	161722183	161722183	C	G	DUSP12	DUSP12	ENSG00000081721	ENST00000367943	+1	known	silent	c.603	p.L201	1	-	-
1	167353128	167353128	A	G	POU2F1	POU2F1	ENSG00000143190	ENST00000367866	+1	known	silent	c.753	p.L251	1	-	-
1	168148416	168148416	A	T	TIPRL	TIPRL	ENSG00000143155	ENST00000367833	+1	known	missense	c.101	p.E34V	1	-	-
1	179078145	179078145	T	C	ABL2	ABL2	ENSG00000143322	ENST00000502732	-1	known	missense	c.2257	p.T753A	1	-	-
1	183849845	183849845	A	C	RGL1	RGL1	ENSG00000143344	ENST00000304685	+1	known	missense	c.626	p.Y209S	1	-	-
1	196964886	196964886	A	G	CFHR5	CFHR5	ENSG00000134389	ENST00000367414	+1	known	missense	c.719	p.N240S	0.542	-	-
1	203316846	203316846	G	C	FMOD	FMOD	ENSG00000122176	ENST00000354955	-1	known	missense	c.553	p.H185D	0.989	-	-
1	204095018	204095018	C	T	SOX13	SOX13	ENSG00000143842	ENST00000367204	+1	known	missense	c.1625	p.S542L	0.069	-	-
1	204438613	204438613	A	G	PIK3C2B	PIK3C2B	ENSG00000133056	ENST00000367187	-1	known	silent	c.318	p.S106	1	-	-
1	204955231	204955231	C	G	NFASC	NFASC	ENSG00000163531	ENST00000367172	+1	known	missense	c.2780	p.T927S	1	-	-
1	206647796	206647796	C	G	IKBKE	IKBKE	ENSG00000143466	ENST00000367120	+1	known	silent	c.210	p.L70	1	rs56388356	-
1	207796347	207796347	C	G	CR1	CR1	ENSG00000203710	ENST00000367049	+1	known	missense	c.7286	p.S2429C	0	-	-
1	209933428	209933428	G	A	TRAF3IP3	TRAF3IP3	ENSG00000009790	ENST00000400959	+1	putative	nonsense	c.44	p.W15*	0.872	-	-
1	223438014	223438014	G	C	SUSD4	SUSD4	ENSG00000143502	ENST00000343846	-1	known	missense	c.682	p.L228V	1	-	-
1	226924902	226924902	G	A	ITPKB	ITPKB	ENSG00000143772	ENST00000272117	-1	known	silent	c.258	p.S86	0.897	-	-
1	227279609	227279609	T	G	CDC42BPA	CDC42BPA	ENSG00000143776	ENST00000334218	-1	known	missense	c.2333	p.K778T	1	-	-
1	231409677	231409677	G	T	GNPAT	GNPAT	ENSG00000116906	ENST00000366647	+1	known	nonsense	c.1612	p.E538*	1	-	-
1	232941428	232941428	C	T	KIAA1383	KIAA1383	ENSG00000212916	ENST00000418460	+1	known	missense	c.659	p.P220L	0.001	-	-
1	243328108	243328108	G	C	CEP170	CEP170	ENSG00000143702	ENST00000366542	-1	known	missense	c.3154	p.H1052D	1	-	-
1	248402332	248402332	C	T	OR2M4	OR2M4	ENSG00000171180	ENST00000306687	+1	known	silent	c.102	p.I34	0.634	-	-
2	669670	669670	C	T	TMEM18	TMEM18	ENSG00000151353	ENST00000281017	-1	known	missense	c.333	p.M111I	0.929	-	-
2	1371115	1371115	G	A	SNTG2	SNTG2	ENSG00000172554	ENST00000308624	+1	known	missense	c.1489	p.E497K	1	-	-
2	26680996	26680996	A	G	OTOF	OTOF	ENSG00000115155	ENST00000339598	-1	known	missense	c.3605	p.I1202T	1	-	-
2	27372006	27372006	C	G	TCF23	TCF23	ENSG00000163792	ENST00000407815	+1	putative	nonsense	c.5	p.S2*	0.948	-	-
2	31588927	31588927	G	C	XDH	XDH	ENSG00000158125	ENST00000379416	-1	known	missense	c.2371	p.R791G	1	-	-
2	44512856	44512856	G	A	SLC3A1	SLC3A1	ENSG00000138079	ENST00000427285	+1	putative	silent	c.78	p.Q26	0	-	-
2	45233351	45233351	G	A	SIX2	SIX2	ENSG00000170577	ENST00000303077	-1	known	silent	c.834	p.I278	1	-	-
2	48026748	48026748	C	G	MSH6	MSH6	ENSG00000116062	ENST00000234420	+1	known	silent	c.1626	p.L542	0.779	-	-
2	48033459	48033459	G	A	MSH6	MSH6	ENSG00000116062	ENST00000234420	+1	known	missense	c.3763	p.D1255N	1	-	-
2	54128522	54128522	G	C	PSME4	PSME4	ENSG00000068878	ENST00000404125	-1	known	missense	c.3250	p.H1084D	1	-	-
2	61575420	61575420	C	G	USP34	USP34	ENSG00000115464	ENST00000398571	-1	known	missense	c.1870	p.D624H	1	-	-
2	64169640	64169640	C	G	VPS54	VPS54	ENSG00000143952	ENST00000354504	-1	putative	missense	c.898	p.D300H	1	-	-
2	71838634	71838634	C	G	DYSF	DYSF	ENSG00000135636	ENST00000413539	+1	known	missense	c.4138	p.L1380V	1	-	-
2	90139116	90139116	G	A	IGKV1D-16	IGKV1D-16	ENSG00000241244	ENST00000492446	+1	known	silent	c.12	p.R4	0	rs201820003	-
2	91768661	91768661	T	C	ENSG00000261600	RP11-575H3.1	ENSG00000261600	ENST00000567067	+1	known	rna	NULL	NULL	0	rs4927372	-
2	95540621	95540621	T	A	TEKT4	TEKT4	ENSG00000163060	ENST00000295201	+1	known	missense	c.814	p.C272S	0.683	-	-
2	97355114	97355114	G	T	FER1L5	FER1L5	ENSG00000249715	ENST00000414152	+1	known	splice_site	c.NULL	NULL	1	-	-
2	102632428	102632428	C	T	IL1R2	IL1R2	ENSG00000115590	ENST00000332549	+1	known	missense	c.428	p.T143I	0	-	-
2	107049425	107049425	A	C	RGPD3	RGPD3	ENSG00000153165	ENST00000304514	-1	known	missense	c.2435	p.L812R	1	-	-
2	107446533	107446533	G	C	ST6GAL2	ST6GAL2	ENSG00000144057	ENST00000361686	-1	known	missense	c.1307	p.S436C	1	-	-
2	111691074	111691074	G	A	ACOXL	ACOXL	ENSG00000153093	ENST00000439055	+1	known	missense	c.914	p.G305E	0.252	-	-
2	114335961	114335961	G	T	FAM138B	FAM138B	ENSG00000226516	ENST00000432583	+1	known	rna	NULL	NULL	0.001	rs150299356	-
2	129075961	129075961	T	C	HS6ST1	HS6ST1	ENSG00000136720	ENST00000259241	-1	known	silent	c.177	p.T59	1	rs61732881	GMAF=0.3219
2	160964273	160964273	T	A	ITGB6	ITGB6	ENSG00000115221	ENST00000428609	-1	putative	missense	c.2059	p.I687F	1	-	-
2	170127414	170127414	C	A	LRP2	LRP2	ENSG00000081479	ENST00000263816	-1	known	nonsense	c.2320	p.G774*	1	-	-
2	170336123	170336123	G	T	ENSG00000251569	RP11-724O16.1	ENSG00000251569	ENST00000513963	+1	putative	splice_site	c.59+1	e1+1	1	-	-
2	172930445	172930445	T	A	METAP1D	METAP1D	ENSG00000172878	ENST00000315796	+1	known	silent	c.462	p.S154	1	-	-
2	175957920	175957920	C	G	ATF2	ATF2	ENSG00000115966	ENST00000264110	-1	known	missense	c.1054	p.D352H	1	-	-
2	178378545	178378545	A	T	AGPS	AGPS	ENSG00000018510	ENST00000264167	+1	known	splice_site	c.1608-2	e17-2	1	-	-
2	191847220	191847220	G	C	STAT1	STAT1	ENSG00000115415	ENST00000392323	-1	putative	missense	c.1477	p.P493A	0.999	-	-
2	196681442	196681442	T	G	DNAH7	DNAH7	ENSG00000118997	ENST00000312428	-1	known	missense	c.9671	p.E3224A	1	-	-
2	198363504	198363504	A	G	HSPD1	HSPD1	ENSG00000144381	ENST00000345042	-1	known	silent	c.69	p.T23	0.999	rs1050347	GMAF=0.1854
2	202195246	202195246	C	G	ALS2CR12	ALS2CR12	ENSG00000155749	ENST00000286190	-1	known	splice_site	c.623-1	e8-1	1	-	-
2	202700463	202700463	A	C	CDK15	CDK15	ENSG00000138395	ENST00000450471	+1	putative	missense	c.828	p.E276D	0.976	-	-
2	217293465	217293465	C	G	SMARCAL1	SMARCAL1	ENSG00000138375	ENST00000357276	+1	known	missense	c.1294	p.L432V	1	-	-
2	220250215	220250215	A	C	DNPEP	DNPEP	ENSG00000123992	ENST00000373972	-1	putative	missense	c.480	p.C160W	0.76	-	-
2	220336647	220336647	A	G	SPEG	SPEG	ENSG00000072195	ENST00000312358	+1	novel	missense	c.3773	p.Y1258C	1	-	-
2	220379381	220379381	C	A	ASIC4	ASIC4	ENSG00000072182	ENST00000358078	+1	known	missense	c.316	p.P106T	0.623	-	-
2	223554147	223554147	G	T	MOGAT1	MOGAT1	ENSG00000124003	ENST00000446656	+1	known	missense	c.437	p.W146L	1	-	-
2	228758579	228758579	C	T	WDR69	WDR69	ENSG00000123977	ENST00000309931	+1	known	missense	c.386	p.T129M	1	rs113776284	-
2	237300654	237300654	C	T	IQCA1	IQCA1	ENSG00000132321	ENST00000457693	-1	known	missense	c.1399	p.E467K	0.575	-	-
3	14105882	14105882	C	A	TPRXL	TPRXL	ENSG00000180438	ENST00000326972	+1	known	missense	c.206	p.P69H	0.939	rs4684179	GMAF=0.4075
3	33095037	33095037	G	T	GLB1	GLB1	ENSG00000170266	ENST00000445488	-1	known	missense	c.882	p.S294R	0.043	-	-
3	37860445	37860445	G	T	ITGA9	ITGA9	ENSG00000144668	ENST00000264741	+1	known	nonsense	c.3073	p.E1025*	1	-	-
3	38740002	38740002	G	A	SCN10A	SCN10A	ENSG00000185313	ENST00000449082	-1	known	missense	c.4709	p.T1570M	0.998	-	-
3	39135374	39135374	C	G	WDR48	WDR48	ENSG00000114742	ENST00000302313	+1	known	silent	c.1755	p.L585	0.996	-	-
3	39229606	39229606	A	T	XIRP1	XIRP1	ENSG00000168334	ENST00000340369	-1	known	missense	c.1331	p.L444H	1	-	-
3	44283550	44283550	G	A	C3orf77	C3orf77	ENSG00000173769	ENST00000309765	+1	known	missense	c.5	p.R2Q	0.002	-	-
3	52429071	52429071	C	T	DNAH1	DNAH1	ENSG00000114841	ENST00000420323	+1	known	missense	c.10964	p.P3655L	1	-	-
3	52551976	52551976	A	C	STAB1	STAB1	ENSG00000010327	ENST00000321725	+1	known	missense	c.4718	p.H1573P	0	-	-
3	56651307	56651307	G	C	CCDC66	CCDC66	ENSG00000180376	ENST00000394672	+1	known	missense	c.2011	p.E671Q	0.999	-	-
3	58196579	58196579	G	C	DNASE1L3	DNASE1L3	ENSG00000163687	ENST00000483681	-1	putative	missense	c.55	p.L19V	0.188	-	-
3	64644407	64644407	C	T	ADAMTS9	ADAMTS9	ENSG00000163638	ENST00000498707	-1	known	missense	c.740	p.R247K	0.009	rs142198062	-
3	121416524	121416524	G	C	GOLGB1	GOLGB1	ENSG00000173230	ENST00000340645	-1	known	missense	c.2831	p.A944G	0.01	-	-
3	122334169	122334169	T	G	PARP15	PARP15	ENSG00000173200	ENST00000542823	+1	known	splice_site	c.12+2	e1+2	0.005	-	-
3	122646818	122646818	G	C	SEMA5B	SEMA5B	ENSG00000082684	ENST00000451055	-1	known	missense	c.831	p.I277M	1	-	-
3	126216985	126216985	G	A	UROC1	UROC1	ENSG00000159650	ENST00000290868	-1	known	silent	c.1347	p.F449	1	-	-
3	130128197	130128197	G	T	COL6A5	COL6A5	ENSG00000172752	ENST00000265379	+1	known	missense	c.4507	p.G1503W	0.993	-	-
3	134670822	134670822	G	T	EPHB1	EPHB1	ENSG00000154928	ENST00000398015	+1	known	nonsense	c.733	p.E245*	1	-	-
3	141890262	141890262	G	A	GK5	GK5	ENSG00000175066	ENST00000392993	-1	known	missense	c.1306	p.R436W	1	-	-
3	154002739	154002739	C	T	DHX36	DHX36	ENSG00000174953	ENST00000496811	-1	known	missense	c.2069	p.G690E	1	-	-
3	156009781	156009781	G	T	KCNAB1	KCNAB1	ENSG00000169282	ENST00000302490	+1	known	missense	c.85	p.A29S	1	-	-
3	170856159	170856159	G	T	TNIK	TNIK	ENSG00000154310	ENST00000436636	-1	known	missense	c.1429	p.R477S	1	-	-
3	172070857	172070857	C	T	FNDC3B	FNDC3B	ENSG00000075420	ENST00000336824	+1	known	missense	c.2779	p.P927S	1	-	-
3	182897471	182897471	G	A	MCF2L2	MCF2L2	ENSG00000053524	ENST00000328913	-1	known	missense	c.3115	p.L1039F	0.568	-	-
3	183957591	183957591	C	T	VWA5B2	VWA5B2	ENSG00000145198	ENST00000273794	+1	putative	missense	c.1853	p.A618V	0.976	-	-
3	184075756	184075756	G	A	CLCN2	CLCN2	ENSG00000114859	ENST00000265593	-1	known	silent	c.609	p.G203	1	-	-
3	185882787	185882787	C	T	DGKG	DGKG	ENSG00000058866	ENST00000265022	-1	known	missense	c.2116	p.E706K	1	-	-
3	195511273	195511273	G	A	MUC4	MUC4	ENSG00000145113	ENST00000463781	-1	known	missense	c.7178	p.A2393V	0.006	rs199533374	-
3	195515052	195515052	G	C	MUC4	MUC4	ENSG00000145113	ENST00000463781	-1	known	missense	c.3399	p.H1133Q	0.001	-	-
4	367391	367391	C	T	ZNF141	ZNF141	ENSG00000131127	ENST00000240499	+1	known	missense	c.1165	p.H389Y	1	-	-
4	1388379	1388379	G	A	CRIPAK	CRIPAK	ENSG00000179979	ENST00000324803	+1	known	missense	c.80	p.C27Y	0.833	rs56109734	-
4	5990394	5990394	T	A	C4orf50	C4orf50	ENSG00000181215	ENST00000531445	-1	known	missense	c.1105	p.M369L	0.009	-	-
4	25678275	25678275	C	G	SLC34A2	SLC34A2	ENSG00000157765	ENST00000382051	+1	known	silent	c.1977	p.V659	0.349	-	-
4	40810826	40810826	A	G	NSUN7	NSUN7	ENSG00000179299	ENST00000381782	+1	known	missense	c.2027	p.Y676C	0.011	-	-
4	48422378	48422378	A	G	SLAIN2	SLAIN2	ENSG00000109171	ENST00000512093	+1	putative	missense	c.1096	p.R366G	1	-	-
4	87690995	87690995	T	C	PTPN13	PTPN13	ENSG00000163629	ENST00000436978	+1	known	silent	c.4578	p.L1526	0.922	-	-
4	100575748	100575748	C	T	LOC285556	RP11-766F14.2	ENSG00000248713	ENST00000511828	-1	putative	missense	c.58	p.V20M	0.556	-	-
4	104067113	104067113	C	G	CENPE	CENPE	ENSG00000138778	ENST00000265148	-1	known	missense	c.4286	p.R1429T	0.875	-	-
4	109571838	109571838	C	G	OSTC	OSTC	ENSG00000198856	ENST00000512478	+1	putative	missense	c.27	p.F9L	0.993	-	-
4	109588412	109588412	G	A	OSTC	OSTC	ENSG00000198856	ENST00000512478	+1	putative	silent	c.515	p.*172	1	-	-
4	111480820	111480820	G	C	ENPEP	ENPEP	ENSG00000138792	ENST00000265162	+1	known	missense	c.2660	p.R887T	1	-	-
4	113199444	113199444	G	A	TIFA	TIFA	ENSG00000145365	ENST00000361717	-1	known	silent	c.129	p.S43	0.83	-	-
4	115754775	115754775	A	G	NDST4	NDST4	ENSG00000138653	ENST00000264363	-1	known	missense	c.2383	p.S795P	1	-	-
4	119661818	119661818	C	T	SEC24D	SEC24D	ENSG00000150961	ENST00000511481	-1	putative	silent	c.1131	p.Q377	1	-	-
4	122853781	122853781	C	A	TRPC3	TRPC3	ENSG00000138741	ENST00000379645	-1	known	missense	c.632	p.C211F	1	-	-
4	151560989	151560989	A	G	ENSG00000221235	AC110813.1	ENSG00000221235	ENST00000408308	-1	novel	rna	NULL	NULL	0	-	-
4	155412371	155412371	G	C	DCHS2	DCHS2	ENSG00000197410	ENST00000456341	-1	putative	missense	c.116	p.S39C	0.161	-	-
4	177041202	177041202	A	G	WDR17	WDR17	ENSG00000150627	ENST00000505894	+1	novel	missense	c.185	p.K62R	0.999	-	-
4	177041203	177041203	G	A	WDR17	WDR17	ENSG00000150627	ENST00000280190	+1	known	missense	c.565	p.V189I	1	-	-
5	432577	432577	G	A	AHRR	AHRR	ENSG00000063438	ENST00000506456	+1	putative	splice_site	c.489-1	e5-1	0.811	-	-
5	1331951	1331951	C	A	CLPTM1L	CLPTM1L	ENSG00000049656	ENST00000507807	-1	putative	missense	c.540	p.K180N	1	-	-
5	1814619	1814619	G	A	NDUFS6	NDUFS6	ENSG00000145494	ENST00000469176	+1	putative	missense	c.353	p.R118H	0	-	-
5	7886793	7886793	G	C	MTRR	MTRR	ENSG00000124275	ENST00000264668	+1	known	missense	c.1204	p.E402Q	1	-	-
5	14507244	14507244	C	T	TRIO	TRIO	ENSG00000038382	ENST00000344204	+1	known	missense	c.8626	p.R2876C	0.999	-	-
5	23521163	23521163	C	G	PRDM9	PRDM9	ENSG00000164256	ENST00000296682	+1	known	missense	c.383	p.S128C	0.001	-	-
5	73567568	73567568	A	G	ENSG00000222551	AC106732.1	ENSG00000222551	ENST00000410619	-1	novel	rna	NULL	NULL	0	-	-
5	132439651	132439651	T	C	HSPA4	HSPA4	ENSG00000170606	ENST00000304858	+1	known	missense	c.2252	p.L751P	1	-	-
5	134039538	134039538	G	T	SEC24A	SEC24A	ENSG00000113615	ENST00000398844	+1	known	missense	c.2356	p.A786S	1	-	-
5	134229332	134229332	T	C	TXNDC15	TXNDC15	ENSG00000113621	ENST00000358387	+1	known	missense	c.742	p.S248P	1	-	-
5	135610387	135610387	C	T	TRPC7	TRPC7	ENSG00000069018	ENST00000513104	-1	known	missense	c.1102	p.A368T	1	-	-
5	140175283	140175283	C	G	PCDHA2	PCDHA2	ENSG00000204969	ENST00000520672	+1	putative	nonsense	c.734	p.S245*	0	-	-
5	140503275	140503275	G	C	PCDHB4	PCDHB4	ENSG00000081818	ENST00000194152	+1	known	missense	c.1695	p.Q565H	0.995	-	-
5	140712215	140712215	C	T	PCDHGA1	PCDHGA1	ENSG00000204956	ENST00000517417	+1	known	missense	c.1964	p.S655F	0.996	-	-
5	140731444	140731444	C	T	PCDHGB1	PCDHGB1	ENSG00000254221	ENST00000523390	+1	known	silent	c.1617	p.S539	0.992	-	-
5	141324975	141324975	C	T	PCDH12	PCDH12	ENSG00000113555	ENST00000231484	-1	known	missense	c.3526	p.G1176S	0.01	rs3833449	-
5	141324976	141324976	T	G	PCDH12	PCDH12	ENSG00000113555	ENST00000231484	-1	known	missense	c.3525	p.R1175S	0.004	rs13188049	-
5	145197530	145197530	A	G	PRELID2	PRELID2	ENSG00000186314	ENST00000511435	-1	putative	missense	c.295	p.C99R	1	-	-
5	149460454	149460454	G	A	CSF1R	CSF1R	ENSG00000182578	ENST00000286301	-1	known	silent	c.183	p.Y61	0.179	-	-
5	149499628	149499628	G	A	PDGFRB	PDGFRB	ENSG00000113721	ENST00000261799	-1	known	missense	c.2645	p.T882I	1	-	-
5	149584148	149584148	G	C	SLC6A7	SLC6A7	ENSG00000011083	ENST00000524041	+1	putative	silent	c.1386	p.L462	0.902	-	-
5	159782001	159782001	G	A	C1QTNF2	C1QTNF2	ENSG00000145861	ENST00000393975	-1	known	silent	c.153	p.L51	0.97	-	-
5	175388046	175388046	G	A	THOC3	THOC3	ENSG00000051596	ENST00000513482	-1	putative	silent	c.900	p.F300	0	-	-
5	176887556	176887556	C	T	DBN1	DBN1	ENSG00000113758	ENST00000512501	-1	putative	missense	c.28	p.E10K	1	-	-
5	176887557	176887557	C	A	DBN1	DBN1	ENSG00000113758	ENST00000512501	-1	putative	splice_site	c.28-1	e2-1	1	-	-
6	350829	350829	G	A	DUSP22	DUSP22	ENSG00000112679	ENST00000344450	+1	known	silent	c.516	p.P172	0.003	rs1129085	GMAF=0.418
6	599209	599209	T	C	EXOC2	EXOC2	ENSG00000112685	ENST00000230449	-1	known	silent	c.759	p.A253	0.22	rs61748570	GMAF=0.0746
6	656143	656143	C	A	HUS1B	HUS1B	ENSG00000188996	ENST00000380907	-1	known	missense	c.802	p.D268Y	0.774	rs1211554	GMAF=0.223
6	1395043	1395043	T	C	FOXF2	FOXF2	ENSG00000137273	ENST00000259806	+1	known	silent	c.1284	p.Y428	1	rs2293783	GMAF=0.2303
6	1742794	1742794	A	G	GMDS	GMDS	ENSG00000112699	ENST00000530927	-1	putative	silent	c.708	p.D236	0.964	rs3734739	GMAF=0.4821
6	1930454	1930454	G	T	GMDS	GMDS	ENSG00000112699	ENST00000530927	-1	putative	missense	c.564	p.F188L	1	-	-
6	1930455	1930455	A	T	GMDS	GMDS	ENSG00000112699	ENST00000530927	-1	putative	missense	c.563	p.F188Y	1	-	-
6	2834247	2834247	C	G	SERPINB1	SERPINB1	ENSG00000021355	ENST00000380739	-1	known	splice_site	c.736-1	e6-1	1	-	-
6	2840782	2840782	C	T	SERPINB1	SERPINB1	ENSG00000021355	ENST00000380739	-1	known	silent	c.39	p.L13	0.535	rs34249702	GMAF=0.0096
6	2959513	2959513	C	T	SERPINB6	SERPINB6	ENSG00000124570	ENST00000380500	-1	known	missense	c.20	p.R7H	0.012	rs2236277	GMAF=0.3365
6	3010390	3010390	C	T	NQO2	NQO2	ENSG00000124588	ENST00000338130	+1	known	missense	c.139	p.L47F	1	rs1143684	GMAF=0.1983
6	3015790	3015790	A	G	NQO2	NQO2	ENSG00000124588	ENST00000338130	+1	known	silent	c.330	p.P110	0.064	rs1049115	GMAF=0.2386
6	3154871	3154871	A	C	TUBB2A	TUBB2A	ENSG00000137267	ENST00000333628	-1	known	silent	c.564	p.S188	0.003	rs17849443	-
6	3723942	3723942	C	G	PXDC1	PXDC1	ENSG00000168994	ENST00000380283	-1	known	missense	c.607	p.E203Q	1	-	-
6	4069166	4069166	C	T	FAM217A	FAM217A	ENSG00000145975	ENST00000274673	-1	known	missense	c.1291	p.V431I	0.555	rs595413	GMAF=0.4354
6	4069685	4069685	C	T	FAM217A	FAM217A	ENSG00000145975	ENST00000274673	-1	known	missense	c.772	p.A258T	0.015	rs639905	GMAF=0.3068
6	4087934	4087934	G	C	C6orf201	C6orf201	ENSG00000185689	ENST00000380175	+1	putative	missense	c.59	p.R20P	0.001	rs619483	GMAF=0.3008
6	4115758	4115758	C	T	C6orf201	C6orf201	ENSG00000185689	ENST00000541127	+1	known	missense	c.368	p.A123V	0.003	rs617790	GMAF=0.3457
6	4116262	4116262	G	A	ECI2	ECI2	ENSG00000198721	ENST00000380118	-1	known	missense	c.1031	p.A344V	0.696	rs7166	GMAF=0.337
6	4122249	4122249	C	A	C6orf201	C6orf201	ENSG00000185689	ENST00000380175	+1	putative	missense	c.351	p.N117K	0	rs643232	GMAF=0.3448
6	4735035	4735035	T	C	CDYL	CDYL	ENSG00000153046	ENST00000328908	+1	known	missense	c.143	p.V48A	0	rs13196069	GMAF=0.2926
6	4735071	4735071	C	G	CDYL	CDYL	ENSG00000153046	ENST00000328908	+1	known	missense	c.179	p.A60G	0	rs28360500	GMAF=0.2898
6	4995464	4995464	C	T	RPP40	RPP40	ENSG00000124787	ENST00000380051	-1	known	missense	c.940	p.V314I	0.997	rs12332997	GMAF=0.0293
6	5086558	5086558	C	A	PPP1R3G	PPP1R3G	ENSG00000219607	ENST00000405617	+1	novel	missense	c.839	p.P280Q	0	rs436556	GMAF=0.1992
6	5431340	5431340	A	G	FARS2	FARS2	ENSG00000145982	ENST00000274680	+1	known	missense	c.839	p.N280S	1	rs11243011	GMAF=0.2166
6	6222382	6222382	T	G	F13A1	F13A1	ENSG00000124491	ENST00000445223	-1	putative	missense	c.146	p.Q49P	0.78	rs5981	GMAF=0.1026
6	6251120	6251120	T	A	F13A1	F13A1	ENSG00000124491	ENST00000264870	-1	known	missense	c.614	p.Y205F	1	rs3024477	GMAF=0.0151
6	7247248	7247248	T	C	RREB1	RREB1	ENSG00000124782	ENST00000379938	+1	known	missense	c.4565	p.L1522P	0.003	rs2256596	GMAF=0.2509
6	7585691	7585691	C	T	DSP	DSP	ENSG00000096696	ENST00000379802	+1	known	silent	c.8196	p.L2732	1	-	-
6	7862589	7862589	C	T	BMP6	BMP6	ENSG00000153162	ENST00000283147	+1	known	silent	c.1062	p.D354	1	rs17558	GMAF=0.0348
6	7862631	7862631	G	C	BMP6	BMP6	ENSG00000153162	ENST00000283147	+1	known	silent	c.1104	p.V368	0.942	rs17557	GMAF=0.4071
6	8413890	8413890	A	G	SLC35B3	SLC35B3	ENSG00000124786	ENST00000379660	-1	known	silent	c.1098	p.L366	0.998	rs3757099	GMAF=0.3104
6	9705636	9705636	T	C	OFCC1	OFCC1	ENSG00000181355	ENST00000460363	-1	putative	silent	c.945	p.P315	0.942	rs12215551	GMAF=0.1136
6	10398668	10398668	C	T	TFAP2A	TFAP2A	ENSG00000137203	ENST00000379604	-1	known	silent	c.1296	p.E432	1	-	-
6	10398707	10398707	G	A	TFAP2A	TFAP2A	ENSG00000137203	ENST00000379604	-1	known	silent	c.1257	p.N419	1	rs3734391	GMAF=0.0957
6	10802141	10802141	C	G	MAK	MAK	ENSG00000111837	ENST00000313243	-1	known	missense	c.815	p.R272P	1	-	-
6	10990005	10990005	G	A	ELOVL2	ELOVL2	ENSG00000197977	ENST00000354666	-1	known	silent	c.696	p.F232	0.306	-	-
6	11185533	11185533	G	A	NEDD9	NEDD9	ENSG00000111859	ENST00000379446	-1	known	silent	c.2367	p.T789	0.114	rs1050775	GMAF=0.4895
6	12124587	12124587	C	G	HIVEP1	HIVEP1	ENSG00000095951	ENST00000379388	+1	known	missense	c.4559	p.A1520G	0	rs2228212	GMAF=0.2674
6	13612078	13612078	A	G	SIRT5	SIRT5	ENSG00000124523	ENST00000379250	+1	known	missense	c.914	p.E305G	0.999	rs34162626	GMAF=0.0444
6	14131854	14131854	A	G	CD83	CD83	ENSG00000112149	ENST00000379153	+1	known	missense	c.257	p.N86S	0	rs35118414	GMAF=0.0403
6	16306751	16306751	G	A	ATXN1	ATXN1	ENSG00000124788	ENST00000244769	-1	known	missense	c.2257	p.P753S	1	rs16885	GMAF=0.12
6	17633061	17633061	C	T	NUP153	NUP153	ENSG00000124789	ENST00000537253	-1	known	missense	c.2572	p.A858T	0.988	rs2274136	GMAF=0.1786
6	17688798	17688798	G	A	NUP153	NUP153	ENSG00000124789	ENST00000537253	-1	known	silent	c.163	p.L55	1	rs1065057	-
6	17799575	17799575	A	G	KIF13A	KIF13A	ENSG00000137177	ENST00000358380	-1	putative	missense	c.893	p.L298P	0.918	rs3734235	GMAF=0.1795
6	17831419	17831419	G	A	KIF13A	KIF13A	ENSG00000137177	ENST00000562486	-1	putative	silent	c.1314	p.S438	0.188	rs2277080	GMAF=0.2065
6	17882140	17882140	A	T	ENSG00000217340	AL023807.2	ENSG00000217340	ENST00000398387	-1	known	missense	c.239	p.I80N	0.002	rs7757737	GMAF=0.2601
6	18122526	18122526	A	G	NHLRC1	NHLRC1	ENSG00000187566	ENST00000340650	-1	known	silent	c.312	p.H104	0	rs115931931	GMAF=0.1163
6	18213988	18213988	C	T	KDM1B	KDM1B	ENSG00000165097	ENST00000449850	+1	known	missense	c.1538	p.P513L	0.994	rs6903583	GMAF=0.1593
6	21201493	21201493	G	A	CDKAL1	CDKAL1	ENSG00000145996	ENST00000274695	+1	known	silent	c.1536	p.S512	0.005	rs9465994	GMAF=0.4615
6	24175021	24175021	T	A	DCDC2	DCDC2	ENSG00000146038	ENST00000378454	-1	known	missense	c.1368	p.K456N	0.998	rs9460973	GMAF=0.1314
6	24205236	24205236	G	A	DCDC2	DCDC2	ENSG00000146038	ENST00000378454	-1	known	silent	c.1017	p.V339	0.001	rs9467075	GMAF=0.1122
6	24302046	24302046	G	C	DCDC2	DCDC2	ENSG00000146038	ENST00000378454	-1	known	missense	c.454	p.P152A	0.998	rs33914824	GMAF=0.0325
6	24357796	24357796	G	A	DCDC2	DCDC2	ENSG00000146038	ENST00000436313	-1	known	missense	c.86	p.P29L	0.001	rs33943110	GMAF=0.0307
6	24403411	24403411	T	C	MRS2	MRS2	ENSG00000124532	ENST00000443868	+1	known	missense	c.137	p.I46T	0	rs146260219	GMAF=0.0174
6	24437435	24437435	C	T	GPLD1	GPLD1	ENSG00000112293	ENST00000230036	-1	known	silent	c.2103	p.A701	0	rs3181759	GMAF=0.0673
6	24437445	24437445	G	A	GPLD1	GPLD1	ENSG00000112293	ENST00000230036	-1	known	missense	c.2093	p.T698I	0	rs1772256	GMAF=0.0678
6	24437458	24437458	T	C	GPLD1	GPLD1	ENSG00000112293	ENST00000230036	-1	known	missense	c.2080	p.M694V	0.276	rs1042303	GMAF=0.3274
6	24454396	24454396	C	A	GPLD1	GPLD1	ENSG00000112293	ENST00000230036	-1	known	silent	c.1182	p.G394	0.001	rs61748830	GMAF=0.0215
6	24503590	24503590	C	T	ALDH5A1	ALDH5A1	ENSG00000112294	ENST00000348925	+1	known	missense	c.538	p.H180Y	0.006	rs2760118	GMAF=0.3068
6	24564540	24564540	A	G	KIAA0319	KIAA0319	ENSG00000137261	ENST00000378214	-1	known	missense	c.2321	p.V774A	0.002	rs2817191	GMAF=0.0458
6	24564544	24564544	T	C	KIAA0319	KIAA0319	ENSG00000137261	ENST00000378214	-1	known	missense	c.2317	p.S773G	0.192	rs2744550	GMAF=0.0458
6	24576631	24576631	C	T	KIAA0319	KIAA0319	ENSG00000137261	ENST00000378214	-1	known	missense	c.1699	p.G567S	1	rs2744559	GMAF=0.0746
6	24653273	24653273	G	C	TDP2	TDP2	ENSG00000111802	ENST00000545995	-1	known	missense	c.835	p.Q279E	0.996	rs2294689	GMAF=0.2212
6	24806594	24806594	C	T	FAM65B	FAM65B	ENSG00000111913	ENST00000562221	-1	known	splice_site	c.183+1	e2+1	0	rs9358799	GMAF=0.3649
6	24818785	24818785	A	G	FAM65B	FAM65B	ENSG00000111913	ENST00000259698	-1	known	silent	c.3000	p.A1000	0.768	rs9358802	GMAF=0.3878
6	24828490	24828490	C	T	FAM65B	FAM65B	ENSG00000111913	ENST00000259698	-1	known	missense	c.2603	p.R868Q	0.344	rs9461073	GMAF=0.2294
6	25082105	25082105	T	C	CMAHP	CMAHP	ENSG00000168405	ENST00000377993	-1	known	silent	c.1446	p.E482	0.764	rs303010	GMAF=0.0925
6	25420344	25420344	C	G	LRRC16A	LRRC16A	ENSG00000079691	ENST00000399313	+1	known	silent	c.141	p.V47	0.999	rs913455	GMAF=0.0659
6	25435758	25435758	A	G	LRRC16A	LRRC16A	ENSG00000079691	ENST00000399313	+1	known	silent	c.297	p.S99	0	rs9467515	GMAF=0.4167
6	25538188	25538188	C	A	LRRC16A	LRRC16A	ENSG00000079691	ENST00000399313	+1	known	missense	c.2173	p.R725S	1	rs12527029	GMAF=0.0169
6	25600602	25600602	A	G	LRRC16A	LRRC16A	ENSG00000079691	ENST00000399313	+1	known	silent	c.3180	p.K1060	0.993	rs9885888	GMAF=0.0334
6	25600772	25600772	A	G	LRRC16A	LRRC16A	ENSG00000079691	ENST00000399313	+1	known	missense	c.3350	p.N1117S	1	rs9885914	GMAF=0.0192
6	25726621	25726621	C	T	HIST1H2AA	HIST1H2AA	ENSG00000164508	ENST00000297012	-1	known	silent	c.135	p.G45	0.734	rs9467583	GMAF=0.2092
6	25778182	25778182	C	T	SLC17A4	SLC17A4	ENSG00000146039	ENST00000377905	+1	known	nonsense	c.1297	p.Q433*	0	rs2328894	GMAF=0.0064
6	25914801	25914801	G	A	SLC17A2	SLC17A2	ENSG00000112337	ENST00000265425	-1	known	missense	c.1309	p.P437S	0.445	rs2071299	GMAF=0.4258
6	25916979	25916979	C	T	SLC17A2	SLC17A2	ENSG00000112337	ENST00000377850	-1	known	silent	c.864	p.L288	0.926	rs1865760	GMAF=0.4258
6	26017675	26017675	A	G	HIST1H1A	HIST1H1A	ENSG00000124610	ENST00000244573	-1	known	silent	c.286	p.L96	0.99	rs62000984	GMAF=0.0783
6	26020936	26020936	C	T	HIST1H3A	HIST1H3A	ENSG00000198366	ENST00000357647	+1	known	silent	c.219	p.R73	0.989	rs2229766	GMAF=0.016
6	26027433	26027433	G	A	HIST1H4B	HIST1H4B	ENSG00000124529	ENST00000377364	-1	known	silent	c.48	p.A16	0.121	rs3752419	GMAF=0.4235
6	26033641	26033641	G	A	HIST1H2AB	HIST1H2AB	ENSG00000137259	ENST00000259791	-1	known	silent	c.156	p.L52	1	rs2230654	GMAF=0.1676
6	26045737	26045737	C	G	HIST1H3C	HIST1H3C	ENSG00000196532	ENST00000540144	+1	known	silent	c.99	p.T33	0.232	rs3752418	GMAF=0.228
6	26108168	26108168	G	A	HIST1H1T	HIST1H1T	ENSG00000187475	ENST00000338379	-1	known	missense	c.154	p.L52F	0.1	rs2051542	GMAF=0.2431
6	26200083	26200083	A	G	HIST1H2BF	HIST1H2BF	ENSG00000197846	ENST00000359985	+1	known	silent	c.297	p.V99	1	rs1059486	GMAF=0.3782
6	26285560	26285560	A	G	HIST1H4H	HIST1H4H	ENSG00000158406	ENST00000289352	-1	known	silent	c.168	p.R56	0.998	rs2393592	GMAF=0.3782
6	26393021	26393021	G	A	BTN2A2	BTN2A2	ENSG00000124508	ENST00000356709	+1	known	silent	c.1398	p.S466	0.623	rs1614887	GMAF=0.424
6	26501897	26501897	T	C	BTN1A1	BTN1A1	ENSG00000124557	ENST00000244513	+1	known	silent	c.159	p.S53	0.005	rs1321479	GMAF=0.4542
6	26505362	26505362	G	A	BTN1A1	BTN1A1	ENSG00000124557	ENST00000244513	+1	known	missense	c.637	p.A213T	0	rs3736781	GMAF=0.4528
6	26505403	26505403	C	A	BTN1A1	BTN1A1	ENSG00000124557	ENST00000244513	+1	known	silent	c.678	p.G226	0.965	rs3736782	GMAF=0.4528
6	26509330	26509330	C	G	BTN1A1	BTN1A1	ENSG00000124557	ENST00000244513	+1	known	missense	c.1509	p.D503E	0	rs9393728	GMAF=0.4849
6	26522572	26522572	G	A	HCG11	HCG11	ENSG00000228223	ENST00000411553	+1	known	rna	NULL	NULL	0.445	rs116080308	GMAF=0.0224
6	26522675	26522675	A	T	HCG11	HCG11	ENSG00000228223	ENST00000411553	+1	known	rna	NULL	NULL	0.537	rs4343916	GMAF=0.3169
6	26545632	26545632	G	A	HMGN4	HMGN4	ENSG00000182952	ENST00000328219	+1	known	silent	c.198	p.G66	0.001	rs4871	GMAF=0.4515
6	26597333	26597333	A	G	ABT1	ABT1	ENSG00000146109	ENST00000274849	+1	known	silent	c.123	p.K41	1	rs3800302	GMAF=0.3379
6	26598188	26598188	A	G	ABT1	ABT1	ENSG00000146109	ENST00000274849	+1	known	silent	c.288	p.G96	0.099	rs3800303	GMAF=0.4876
6	27277665	27277665	G	A	POM121L2	POM121L2	ENSG00000158553	ENST00000444565	-1	known	missense	c.2285	p.P762L	0.015	rs2281023	GMAF=0.1241
6	27279852	27279852	T	C	POM121L2	POM121L2	ENSG00000158553	ENST00000444565	-1	known	missense	c.98	p.Q33R	0.004	rs2235233	GMAF=0.2244
6	27425185	27425185	C	A	ZNF184	ZNF184	ENSG00000096654	ENST00000211936	-1	known	missense	c.79	p.A27S	0.967	rs1883216	GMAF=0.4103
6	27782488	27782488	C	A	HIST1H2AJ	HIST1H2AJ	ENSG00000182611	ENST00000333151	-1	known	missense	c.31	p.A11S	1	-	-
6	27839746	27839746	T	C	HIST1H3I	HIST1H3I	ENSG00000182572	ENST00000328488	-1	known	silent	c.348	p.K116	1	rs200956	GMAF=0.2367
6	27840049	27840049	T	C	HIST1H3I	HIST1H3I	ENSG00000182572	ENST00000328488	-1	known	silent	c.45	p.K15	1	rs113997190	GMAF=0.0197
6	28093263	28093263	G	A	ZSCAN16	ZSCAN16	ENSG00000196812	ENST00000340487	+1	known	silent	c.42	p.L14	0	rs34304311	GMAF=0.0188
6	28104634	28104634	G	T	ENSG00000261839	RP1-265C24.8	ENSG00000261839	ENST00000565046	+1	known	rna	NULL	NULL	0	rs9380057	GMAF=0.2262
6	28120898	28120898	G	A	ZNF192	ZNF192	ENSG00000198315	ENST00000330236	+1	known	silent	c.840	p.Q280	0.015	rs17774663	GMAF=0.2239
6	28195521	28195521	A	G	ZNF193	ZNF193	ENSG00000137185	ENST00000527436	+1	putative	silent	c.474	p.L158	0	rs12197427	GMAF=0.0197
6	28219270	28219270	G	A	ZKSCAN4	ZKSCAN4	ENSG00000187626	ENST00000356796	-1	known	missense	c.302	p.A101V	0	rs1736904	GMAF=0.3727
6	28227217	28227217	C	T	NKAPL	NKAPL	ENSG00000189134	ENST00000343684	+1	known	missense	c.68	p.S23F	0.005	rs61737338	GMAF=0.0206
6	28227436	28227436	A	G	NKAPL	NKAPL	ENSG00000189134	ENST00000343684	+1	known	missense	c.287	p.Y96C	0.011	rs12000	GMAF=0.4043
6	28227604	28227604	C	A	NKAPL	NKAPL	ENSG00000189134	ENST00000343684	+1	known	missense	c.455	p.T152N	0.68	rs1635	GMAF=0.2244
6	28264692	28264692	C	G	PGBD1	PGBD1	ENSG00000137338	ENST00000259883	+1	known	missense	c.742	p.Q248E	0.005	rs3800325	GMAF=0.2097
6	28269663	28269663	A	G	PGBD1	PGBD1	ENSG00000137338	ENST00000259883	+1	known	missense	c.2032	p.I678V	0.902	rs1997660	GMAF=0.451
6	28270047	28270047	C	G	PGBD1	PGBD1	ENSG00000137338	ENST00000259883	+1	known	missense	c.2416	p.H806D	0.002	rs6456811	GMAF=0.2125
6	28294550	28294550	T	C	ZNF323	ZNF323	ENSG00000235109	ENST00000446474	-1	putative	missense	c.137	p.K46R	0	rs853684	GMAF=0.4208
6	28331127	28331127	A	G	ZKSCAN3	ZKSCAN3	ENSG00000189298	ENST00000252211	+1	known	missense	c.598	p.K200E	0	rs45505399	GMAF=0.2674
6	28331128	28331128	A	C	ZKSCAN3	ZKSCAN3	ENSG00000189298	ENST00000252211	+1	known	missense	c.599	p.K200T	0	rs13201753	GMAF=0.2651
6	28359170	28359170	A	G	ZSCAN12	ZSCAN12	ENSG00000158691	ENST00000361028	-1	known	silent	c.897	p.D299	1	rs2859348	GMAF=0.3915
6	28483482	28483482	A	C	GPX6	GPX6	ENSG00000198704	ENST00000474923	-1	putative	missense	c.39	p.F13L	0.059	rs406113	GMAF=0.4913
6	28542424	28542424	G	A	SCAND3	SCAND3	ENSG00000232040	ENST00000452236	-1	known	silent	c.2058	p.D686	0.994	rs450630	GMAF=0.3764
6	28542520	28542520	C	T	SCAND3	SCAND3	ENSG00000232040	ENST00000452236	-1	known	silent	c.1962	p.K654	0.999	rs370520	GMAF=0.3764
6	28911802	28911802	G	A	C6orf100	C6orf100	ENSG00000204709	ENST00000377186	+1	known	missense	c.122	p.G41E	0	rs2071790	GMAF=0.3622
6	28963248	28963248	T	G	ZNF311	ZNF311	ENSG00000197935	ENST00000377179	-1	known	missense	c.1531	p.K511Q	0	rs6456880	GMAF=0.3819
6	29012116	29012116	G	A	OR2W1	OR2W1	ENSG00000204704	ENST00000377175	-1	known	silent	c.837	p.T279	0.047	rs7341218	GMAF=0.2898
6	29012712	29012712	T	C	OR2W1	OR2W1	ENSG00000204704	ENST00000377175	-1	known	missense	c.241	p.M81V	1	rs34892006	GMAF=0.0385
6	29068759	29068759	C	A	OR2J1	OR2J1	ENSG00000204702	ENST00000377171	+1	known	missense	c.40	p.L14I	0.009	rs3131087	GMAF=0.2875
6	29068971	29068971	G	C	OR2J1	OR2J1	ENSG00000204702	ENST00000377171	+1	known	silent	c.252	p.V84	0	rs143840212	GMAF=0.0417
6	29069016	29069016	G	A	OR2J1	OR2J1	ENSG00000204702	ENST00000377171	+1	known	silent	c.297	p.T99	0.016	rs3131088	GMAF=0.3878
6	29069264	29069264	T	C	OR2J1	OR2J1	ENSG00000204702	ENST00000377171	+1	known	missense	c.545	p.V182A	0.003	rs2394516	GMAF=0.3878
6	29069299	29069299	C	T	OR2J1	OR2J1	ENSG00000204702	ENST00000377171	+1	known	nonsense	c.580	p.Q194*	0	rs2394517	GMAF=0.386
6	29069337	29069337	A	T	OR2J1	OR2J1	ENSG00000204702	ENST00000377171	+1	known	silent	c.618	p.I206	0.003	rs2394518	GMAF=0.2848
6	29080450	29080450	G	A	OR2J3	OR2J3	ENSG00000204701	ENST00000377169	+1	known	missense	c.783	p.M261I	0	rs3130765	GMAF=0.2848
6	29141632	29141632	T	C	OR2J2	OR2J2	ENSG00000204700	ENST00000377167	+1	known	missense	c.220	p.Y74H	0.731	rs3116855	GMAF=0.3562
6	29141849	29141849	T	C	OR2J2	OR2J2	ENSG00000204700	ENST00000377167	+1	known	missense	c.437	p.V146A	0.407	rs3116856	GMAF=0.3984
6	29141903	29141903	C	T	OR2J2	OR2J2	ENSG00000204700	ENST00000377167	+1	known	missense	c.491	p.T164I	0.596	-	-
6	29142054	29142054	C	G	OR2J2	OR2J2	ENSG00000204700	ENST00000377167	+1	known	silent	c.642	p.L214	0.808	rs3129159	GMAF=0.3984
6	29142064	29142064	A	G	OR2J2	OR2J2	ENSG00000204700	ENST00000377167	+1	known	missense	c.652	p.T218A	0.605	rs3130743	GMAF=0.3567
6	29323655	29323655	G	A	OR5V1	OR5V1	ENSG00000243729	ENST00000377151	-1	known	silent	c.318	p.F106	0.457	rs7761746	GMAF=0.0655
6	29342236	29342236	A	G	OR12D3	OR12D3	ENSG00000112462	ENST00000377143	-1	known	missense	c.829	p.Y277H	0.023	rs9380122	GMAF=0.1026
6	29342315	29342315	G	C	OR12D3	OR12D3	ENSG00000112462	ENST00000377143	-1	known	missense	c.750	p.F250L	0	-	-
6	29342825	29342825	G	A	OR12D3	OR12D3	ENSG00000112462	ENST00000377143	-1	known	silent	c.240	p.L80	0	rs3749970	GMAF=0.3169
6	29408090	29408090	A	G	OR10C1	OR10C1	ENSG00000206474	ENST00000444197	+1	known	missense	c.298	p.M100V	0.996	rs17177632	GMAF=0.0604
6	29430170	29430170	T	C	OR2H1	OR2H1	ENSG00000204688	ENST00000377132	+1	known	silent	c.624	p.P208	0	rs2073148	GMAF=0.1387
6	29455098	29455098	G	A	MAS1L	MAS1L	ENSG00000204687	ENST00000377127	-1	known	silent	c.582	p.C194	0	rs17184107	GMAF=0.0408
6	29455599	29455599	A	G	MAS1L	MAS1L	ENSG00000204687	ENST00000377127	-1	known	silent	c.81	p.C27	0.036	rs17184114	GMAF=0.1099
6	29523670	29523670	C	A	UBD	UBD	ENSG00000213886	ENST00000377050	-1	known	missense	c.485	p.C162F	0.004	rs7757931	GMAF=0.1799
6	29524003	29524003	A	G	UBD	UBD	ENSG00000213886	ENST00000377050	-1	known	missense	c.152	p.L51S	0.001	rs2076484	GMAF=0.1799
6	29570841	29570841	A	G	GABBR1	GABBR1	ENSG00000204681	ENST00000485026	-1	putative	missense	c.968	p.L323P	0	rs2267633	GMAF=0.1429
6	29600104	29600104	G	A	GABBR1	GABBR1	ENSG00000204681	ENST00000377034	-1	known	missense	c.59	p.A20V	1	rs1805056	GMAF=0.0279
6	29691303	29691303	G	A	HLA-F	HLA-F	ENSG00000204642	ENST00000259951	+1	known	silent	c.63	p.A21	0.306	rs2076183	GMAF=0.1937
6	29694680	29694680	A	C	HLA-F	HLA-F	ENSG00000204642	ENST00000259951	+1	known	missense	c.1057	p.N353H	1	rs3734814	GMAF=0.1841
6	29694681	29694681	A	T	HLA-F	HLA-F	ENSG00000204642	ENST00000259951	+1	known	missense	c.1058	p.N353I	1	rs3734815	GMAF=0.1845
6	29695808	29695808	A	G	HLA-F	HLA-F	ENSG00000204642	ENST00000399258	+1	known	silent	c.975	p.L325	0.001	rs55672647	GMAF=0.0632
6	29695854	29695854	G	A	HLA-F	HLA-F	ENSG00000204642	ENST00000399258	+1	known	missense	c.1021	p.E341K	0.202	rs2735059	GMAF=0.4167
6	29795636	29795636	G	A	HLA-G	HLA-G	ENSG00000204632	ENST00000376828	+1	known	silent	c.30	p.A10	0.004	rs1630223	GMAF=0.4959
6	29795657	29795657	G	A	HLA-G	HLA-G	ENSG00000204632	ENST00000376828	+1	known	silent	c.51	p.L17	0.015	rs1630185	-
6	29795993	29795993	G	A	HLA-G	HLA-G	ENSG00000204632	ENST00000376828	+1	known	silent	c.258	p.P86	0.996	rs1130355	GMAF=0.4995
6	29796369	29796369	A	T	HLA-G	HLA-G	ENSG00000204632	ENST00000376828	+1	known	silent	c.408	p.G136	0.001	rs3873252	GMAF=0.0646
6	29797696	29797696	A	G	HLA-G	HLA-G	ENSG00000204632	ENST00000376828	+1	known	silent	c.1014	p.R338	0.055	rs1130363	GMAF=0.4478
6	29910371	29910371	C	T	HLA-A	HLA-A	ENSG00000206503	ENST00000376806	+1	known	missense	c.41	p.S14L	0	rs2230954	GMAF=0.1355
6	29910562	29910562	A	C	HLA-A	HLA-A	ENSG00000206503	ENST00000376806	+1	known	silent	c.102	p.T34	0.012	rs1059418	GMAF=0.1804
6	29910801	29910801	C	A	HLA-A	HLA-A	ENSG00000206503	ENST00000376806	+1	known	missense	c.341	p.A114D	0.001	rs1136692	-
6	29911064	29911064	A	G	HLA-A	HLA-A	ENSG00000206503	ENST00000376806	+1	known	missense	c.363	p.I121M	0	rs1136695	GMAF=0.3658
6	29911086	29911086	T	C	HLA-A	HLA-A	ENSG00000206503	ENST00000376806	+1	known	missense	c.385	p.S129P	0.033	rs1136700	GMAF=0.2679
6	29911149	29911149	C	T	HLA-A	HLA-A	ENSG00000206503	ENST00000376806	+1	known	silent	c.448	p.L150	0.985	rs1059506	GMAF=0.1374
6	29911190	29911190	G	A	HLA-A	HLA-A	ENSG00000206503	ENST00000355767	+1	known	splice_site	c.414-1	e4-1	0.126	rs1059514	GMAF=0.4757
6	29911203	29911203	A	C	HLA-A	HLA-A	ENSG00000206503	ENST00000376806	+1	known	missense	c.502	p.K168Q	0.622	rs1059517	GMAF=0.293
6	29911261	29911261	C	G	HLA-A	HLA-A	ENSG00000206503	ENST00000376806	+1	known	missense	c.560	p.T187R	0	rs3129018	GMAF=0.1648
6	29912410	29912410	G	A	HLA-A	HLA-A	ENSG00000206503	ENST00000376806	+1	known	silent	c.1029	p.K343	0	rs41551619	-
6	30131546	30131546	A	G	TRIM15	TRIM15	ENSG00000204610	ENST00000376694	+1	known	missense	c.85	p.I29V	0	rs17194460	GMAF=0.206
6	30154199	30154199	T	C	TRIM26	TRIM26	ENSG00000234127	ENST00000437089	-1	known	silent	c.1074	p.L358	1	rs2074473	GMAF=0.4038
6	30166266	30166266	C	T	TRIM26	TRIM26	ENSG00000234127	ENST00000437089	-1	known	silent	c.474	p.R158	1	rs2523721	GMAF=0.2092
6	30297529	30297529	T	C	TRIM39	TRIM39	ENSG00000204599	ENST00000420746	+1	known	missense	c.224	p.M75T	0.834	rs2057727	GMAF=0.3416
6	30515043	30515043	T	C	GNL1	GNL1	ENSG00000204590	ENST00000376621	-1	known	silent	c.1287	p.A429	0.024	rs3130247	GMAF=0.0385
6	30652781	30652781	C	T	PPP1R18	PPP1R18	ENSG00000146112	ENST00000274853	-1	known	missense	c.1015	p.G339R	1	rs9262143	GMAF=0.0362
6	30680111	30680111	T	C	MDC1	MDC1	ENSG00000137337	ENST00000376406	-1	known	missense	c.1608	p.I536M	0	rs58344693	GMAF=0.0124
6	30857072	30857072	G	C	DDR1	DDR1	ENSG00000204580	ENST00000424544	+1	novel	missense	c.232	p.A78P	1	rs2229933	GMAF=0.3507
6	30858857	30858857	C	T	DDR1	DDR1	ENSG00000204580	ENST00000424544	+1	novel	missense	c.475	p.R159C	0.6	rs1049622	GMAF=0.3516
6	30862423	30862423	C	T	DDR1	DDR1	ENSG00000204580	ENST00000361741	+1	known	missense	c.599	p.P200L	0.996	rs1264319	GMAF=0.1561
6	30865204	30865204	A	C	DDR1	DDR1	ENSG00000204580	ENST00000484556	+1	putative	missense	c.116	p.Q39P	0.641	rs2267641	GMAF=0.2386
6	30877760	30877760	A	C	GTF2H4	GTF2H4	ENSG00000213780	ENST00000259895	+1	known	silent	c.294	p.T98	0.594	rs1419693	GMAF=0.3516
6	30887972	30887972	C	T	VARS2	VARS2	ENSG00000137411	ENST00000541562	+1	known	silent	c.1362	p.S454	0	rs2285319	GMAF=0.3338
6	30888161	30888161	T	C	VARS2	VARS2	ENSG00000137411	ENST00000541562	+1	known	missense	c.1435	p.W479R	0.994	rs2249464	GMAF=0.4231
6	30889389	30889389	T	C	VARS2	VARS2	ENSG00000137411	ENST00000541562	+1	known	silent	c.1746	p.V582	0.053	rs2074511	GMAF=0.2985
6	30893127	30893127	G	A	VARS2	VARS2	ENSG00000137411	ENST00000541562	+1	known	missense	c.2840	p.R947Q	0.994	rs9394021	GMAF=0.3338
6	30893941	30893941	G	A	VARS2	VARS2	ENSG00000137411	ENST00000541562	+1	known	missense	c.3236	p.R1079Q	0.151	rs4678	GMAF=0.1126
6	30899524	30899524	T	C	SFTA2	SFTA2	ENSG00000196260	ENST00000359086	-1	known	missense	c.110	p.N37S	0.004	rs3131787	GMAF=0.1126
6	30899571	30899571	C	T	SFTA2	SFTA2	ENSG00000196260	ENST00000359086	-1	known	silent	c.63	p.G21	0.777	rs2286656	GMAF=0.2386
6	30919391	30919391	G	A	DPCR1	DPCR1	ENSG00000168631	ENST00000462446	+1	novel	silent	c.3150	p.S1050	0	rs3094086	GMAF=0.0627
6	30920124	30920124	G	A	DPCR1	DPCR1	ENSG00000168631	ENST00000450344	+1	known	missense	c.1255	p.E419K	0	rs3132580	GMAF=0.0614
6	30954245	30954245	T	C	MUC21	MUC21	ENSG00000204544	ENST00000376296	+1	known	missense	c.293	p.V98A	0	rs1634730	GMAF=0.2793
6	30954873	30954873	G	A	MUC21	MUC21	ENSG00000204544	ENST00000376296	+1	known	silent	c.921	p.T307	0	rs1625781	GMAF=0.1735
6	31079236	31079236	G	A	C6orf15	C6orf15	ENSG00000204542	ENST00000259870	-1	known	silent	c.900	p.V300	0	rs1265055	GMAF=0.4817
6	31079643	31079643	T	C	C6orf15	C6orf15	ENSG00000204542	ENST00000259870	-1	known	missense	c.493	p.K165E	0	rs1265054	GMAF=0.4826
6	31079644	31079644	G	A	C6orf15	C6orf15	ENSG00000204542	ENST00000259870	-1	known	silent	c.492	p.P164	0	rs2233980	GMAF=0.0371
6	31079889	31079889	C	G	C6orf15	C6orf15	ENSG00000204542	ENST00000259870	-1	known	missense	c.247	p.A83P	0	rs1265053	GMAF=0.4817
6	31080016	31080016	C	G	C6orf15	C6orf15	ENSG00000204542	ENST00000259870	-1	known	missense	c.120	p.L40F	0.001	rs2233974	GMAF=0.1126
6	31084048	31084048	A	G	CDSN	CDSN	ENSG00000204539	ENST00000376288	-1	known	silent	c.1344	p.C448	0.99	rs3094216	GMAF=0.1845
6	31084075	31084075	G	C	CDSN	CDSN	ENSG00000204539	ENST00000376288	-1	known	silent	c.1317	p.S439	0	rs3130982	GMAF=0.3814
6	31084163	31084163	A	G	CDSN	CDSN	ENSG00000204539	ENST00000376288	-1	known	missense	c.1229	p.L410S	0.082	rs3132554	GMAF=0.3805
6	31084288	31084288	T	C	CDSN	CDSN	ENSG00000204539	ENST00000376288	-1	known	silent	c.1104	p.A368	0.731	rs1042126	GMAF=0.3805
6	31084684	31084684	G	A	CDSN	CDSN	ENSG00000204539	ENST00000376288	-1	known	silent	c.708	p.S236	0.001	rs3094215	GMAF=0.3805
6	31084792	31084792	C	T	CDSN	CDSN	ENSG00000204539	ENST00000376288	-1	known	silent	c.600	p.Q200	0	rs3130983	GMAF=0.3805
6	31088145	31088145	T	A	CDSN	CDSN	ENSG00000204539	ENST00000376288	-1	known	missense	c.52	p.M18L	0.005	rs3095318	GMAF=0.1172
6	31106499	31106499	G	A	PSORS1C1	PSORS1C1	ENSG00000204540	ENST00000259881	+1	known	missense	c.110	p.R37H	0	rs9263726	GMAF=0.1145
6	31107648	31107648	C	T	PSORS1C1	PSORS1C1	ENSG00000204540	ENST00000547221	+1	putative	missense	c.254	p.P85L	0	rs1063646	GMAF=0.1378
6	31110391	31110391	G	C	CCHCR1	CCHCR1	ENSG00000204536	ENST00000396268	-1	known	missense	c.2594	p.S865C	0	rs1576	GMAF=0.2404
6	31110786	31110786	T	A	CCHCR1	CCHCR1	ENSG00000204536	ENST00000396268	-1	known	silent	c.2445	p.A815	0	rs12364	GMAF=0.1378
6	31112737	31112737	C	A	CCHCR1	CCHCR1	ENSG00000204536	ENST00000396268	-1	known	missense	c.1990	p.G664C	0.982	rs130079	GMAF=0.1506
6	31116210	31116210	G	A	CCHCR1	CCHCR1	ENSG00000204536	ENST00000396268	-1	known	silent	c.1552	p.L518	1	rs130071	GMAF=0.2097
6	31116220	31116220	G	A	CCHCR1	CCHCR1	ENSG00000204536	ENST00000396268	-1	known	silent	c.1542	p.A514	0	rs130070	GMAF=0.1209
6	31116246	31116246	G	A	CCHCR1	CCHCR1	ENSG00000204536	ENST00000396268	-1	known	missense	c.1516	p.R506W	0.004	rs130068	GMAF=0.4093
6	31122315	31122315	G	C	CCHCR1	CCHCR1	ENSG00000204536	ENST00000396268	-1	known	missense	c.759	p.S253R	0.943	rs130066	GMAF=0.3929
6	31122330	31122330	G	A	CCHCR1	CCHCR1	ENSG00000204536	ENST00000396268	-1	known	silent	c.744	p.N248	0.9	rs130077	GMAF=0.1218
6	31122482	31122482	G	A	CCHCR1	CCHCR1	ENSG00000204536	ENST00000396268	-1	known	missense	c.592	p.R198W	0.348	rs130076	GMAF=0.1291
6	31122500	31122500	G	A	CCHCR1	CCHCR1	ENSG00000204536	ENST00000396268	-1	known	missense	c.574	p.R192W	1	rs130065	GMAF=0.1213
6	31124849	31124849	C	T	CCHCR1	CCHCR1	ENSG00000204536	ENST00000396268	-1	known	nonsense	c.234	p.W78*	1	rs3130453	GMAF=0.456
6	31125158	31125158	C	T	CCHCR1	CCHCR1	ENSG00000204536	ENST00000426967	-1	novel	missense	c.220	p.E74K	0.994	rs743401	GMAF=0.3512
6	31129310	31129310	C	T	TCF19	TCF19	ENSG00000137310	ENST00000376255	+1	known	missense	c.325	p.P109S	0.048	rs7750641	GMAF=0.0385
6	31138107	31138107	G	A	POU5F1	POU5F1	ENSG00000204531	ENST00000259915	-1	known	silent	c.291	p.G97	0.618	rs1062630	GMAF=0.1694
6	31138377	31138377	C	T	POU5F1	POU5F1	ENSG00000204531	ENST00000259915	-1	known	silent	c.21	p.S7	0.567	rs2077010	GMAF=0.4125
6	31236854	31236854	T	C	HLA-C	HLA-C	ENSG00000204525	ENST00000396254	-1	novel	missense	c.1189	p.T397A	0	rs1049709	GMAF=0.065
6	31239407	31239407	G	T	HLA-C	HLA-C	ENSG00000204525	ENST00000539307	-1	known	missense	c.423	p.N141K	0	rs17408553	GMAF=0.3626
6	31239417	31239417	C	T	HLA-C	HLA-C	ENSG00000204525	ENST00000539307	-1	known	missense	c.413	p.S138N	0	rs2308557	GMAF=0.3636
6	31239449	31239449	C	G	HLA-C	HLA-C	ENSG00000204525	ENST00000539307	-1	known	missense	c.381	p.K127N	0	rs28626310	GMAF=0.119
6	31239506	31239506	C	G	HLA-C	HLA-C	ENSG00000204525	ENST00000415537	-1	novel	missense	c.211	p.A71P	1	rs1050414	GMAF=0.1035
6	31322911	31322911	C	T	HLA-B	HLA-B	ENSG00000234745	ENST00000412585	-1	known	missense	c.985	p.A329T	0.001	rs1051488	GMAF=0.4716
6	31323233	31323233	A	G	HLA-B	HLA-B	ENSG00000234745	ENST00000412585	-1	known	silent	c.756	p.T252	0.002	rs709052	GMAF=0.4231
6	31323353	31323353	G	A	HLA-B	HLA-B	ENSG00000234745	ENST00000412585	-1	known	silent	c.636	p.H212	0	rs2257269	GMAF=0.3906
6	31323580	31323580	T	C	HLA-B	HLA-B	ENSG00000234745	ENST00000426590	-1	known	missense	c.625	p.R209G	0.003	rs16899066	GMAF=0.0169
6	31379931	31379931	G	A	MICA	MICA	ENSG00000204520	ENST00000376222	+1	putative	missense	c.407	p.R136Q	0.001	rs1063635	-
6	31473561	31473561	A	G	MICB	MICB	ENSG00000204516	ENST00000252229	+1	known	missense	c.238	p.K80E	0	rs1065075	GMAF=0.2811
6	31473957	31473957	C	G	MICB	MICB	ENSG00000204516	ENST00000252229	+1	known	missense	c.363	p.I121M	0.013	rs3134900	GMAF=0.0742
6	31474000	31474000	G	A	MICB	MICB	ENSG00000204516	ENST00000252229	+1	known	missense	c.406	p.D136N	0.075	rs1051788	GMAF=0.2807
6	31474820	31474820	C	T	MICB	MICB	ENSG00000204516	ENST00000252229	+1	known	missense	c.635	p.T212I	0.002	rs41293883	GMAF=0.0385
6	31477681	31477681	A	G	MICB	MICB	ENSG00000204516	ENST00000252229	+1	known	missense	c.1147	p.T383A	0	rs1065076	GMAF=0.2024
6	31540556	31540556	T	C	LTA	LTA	ENSG00000226979	ENST00000418386	+1	known	missense	c.37	p.C13R	0.059	rs2229094	GMAF=0.2683
6	31540784	31540784	C	A	LTA	LTA	ENSG00000226979	ENST00000418386	+1	known	missense	c.179	p.T60N	0.898	rs1041981	GMAF=0.3988
6	31549357	31549357	G	A	LTB	LTB	ENSG00000227507	ENST00000429299	-1	known	missense	c.259	p.L87F	0.188	rs4647187	GMAF=0.0023
6	31557791	31557791	G	A	NCR3	NCR3	ENSG00000204475	ENST00000340027	-1	known	silent	c.156	p.S52	0.085	rs11575839	GMAF=0.0453
6	31583915	31583915	C	T	AIF1	AIF1	ENSG00000204472	ENST00000376059	+1	known	silent	c.189	p.G63	1	rs139525112	-
6	31598489	31598489	A	G	PRRC2A	PRRC2A	ENSG00000204469	ENST00000376007	+1	known	silent	c.2376	p.V792	0.965	rs3130626	GMAF=0.1287
6	31599594	31599594	A	G	PRRC2A	PRRC2A	ENSG00000204469	ENST00000376007	+1	known	silent	c.3144	p.G1048	0.895	rs10947220	GMAF=0.0508
6	31602967	31602967	G	A	PRRC2A	PRRC2A	ENSG00000204469	ENST00000376007	+1	known	missense	c.5219	p.R1740H	0.996	rs1046089	GMAF=0.3947
6	31603189	31603189	G	A	PRRC2A	PRRC2A	ENSG00000204469	ENST00000376007	+1	known	missense	c.5320	p.V1774M	0.957	rs11538264	GMAF=0.0508
6	31603770	31603770	A	G	PRRC2A	PRRC2A	ENSG00000204469	ENST00000424184	+1	known	missense	c.5548	p.I1850V	0.991	rs11229	GMAF=0.131
6	31604591	31604591	C	T	PRRC2A	PRRC2A	ENSG00000204469	ENST00000376007	+1	known	missense	c.6016	p.P2006S	0.823	rs10885	GMAF=0.131
6	31611746	31611746	G	A	BAG6	BAG6	ENSG00000204463	ENST00000453833	-1	known	missense	c.472	p.R158W	0	rs7770976	GMAF=0.0549
6	31615514	31615514	T	C	BAG6	BAG6	ENSG00000204463	ENST00000404765	-1	known	silent	c.642	p.T214	0.065	rs10484558	GMAF=0.0577
6	31625507	31625507	G	T	APOM	APOM	ENSG00000204444	ENST00000375918	+1	known	missense	c.332	p.G111V	0.68	rs707922	GMAF=0.1612
6	31630241	31630241	C	T	GPANK1	GPANK1	ENSG00000204438	ENST00000375893	-1	known	silent	c.873	p.R291	1	rs7992	GMAF=0.4098
6	31631907	31631907	G	A	GPANK1	GPANK1	ENSG00000204438	ENST00000375893	-1	known	silent	c.349	p.L117	0.05	rs928814	GMAF=0.0604
6	31632134	31632134	C	A	GPANK1	GPANK1	ENSG00000204438	ENST00000375893	-1	known	missense	c.122	p.R41L	1	rs3130618	GMAF=0.1305
6	31635710	31635710	T	C	CSNK2B	CSNK2B	ENSG00000204435	ENST00000375885	+1	putative	silent	c.195	p.Y65	1	rs14365	GMAF=0.3164
6	31639845	31639845	C	A	LY6G5B	LY6G5B	ENSG00000240053	ENST00000375864	+1	known	missense	c.392	p.S131Y	0.013	rs11758242	GMAF=0.0636
6	31675501	31675501	G	A	ENSG00000250641	XXbac-BPG32J3.19	ENSG00000250641	ENST00000503322	+1	putative	missense	c.319	p.A107T	0.002	rs9267547	GMAF=0.1438
6	31687008	31687008	G	A	LY6G6C	LY6G6C	ENSG00000204421	ENST00000375819	-1	known	silent	c.243	p.R81	0.881	rs1065356	GMAF=0.3159
6	31709045	31709045	C	T	MSH5	MSH5	ENSG00000204410	ENST00000375742	+1	known	missense	c.253	p.L85F	1	rs28381349	GMAF=0.0375
6	31727897	31727897	C	T	MSH5-SAPCD1	MSH5-SAPCD1	ENSG00000255152	ENST00000498473	+1	known	missense	c.289	p.L97F	0.72	rs3115672	GMAF=0.044
6	31729925	31729925	C	T	MSH5	MSH5	ENSG00000204410	ENST00000395853	+1	putative	missense	c.1378	p.P460S	0.665	rs1802127	GMAF=0.0499
6	31733466	31733466	T	C	VWA7	VWA7	ENSG00000204396	ENST00000375688	-1	novel	missense	c.2581	p.T861A	0.22	rs3101017	GMAF=0.044
6	31734345	31734345	G	T	VWA7	VWA7	ENSG00000204396	ENST00000447450	-1	known	missense	c.2059	p.H687N	0.001	rs3115671	GMAF=0.044
6	31778529	31778529	C	T	HSPA1L	HSPA1L	ENSG00000204390	ENST00000375654	-1	known	silent	c.1221	p.T407	0.006	rs2075799	GMAF=0.1429
6	31803074	31803074	C	T	SNORD48	SNORD48	ENSG00000201823	ENST00000364953	+1	known	rna	NULL	NULL	1	rs17201241	GMAF=0.1085
6	31838713	31838713	G	A	SLC44A4	SLC44A4	ENSG00000204385	ENST00000229729	-1	known	silent	c.813	p.Y271	0.998	rs494620	GMAF=0.4496
6	31860337	31860337	T	C	EHMT2	EHMT2	ENSG00000204371	ENST00000395728	-1	known	silent	c.882	p.S294	0.308	rs535586	GMAF=0.1896
6	31868843	31868843	G	A	ZBTB12	ZBTB12	ENSG00000204366	ENST00000375527	-1	known	silent	c.240	p.I80	0.484	rs148838488	GMAF=0.0105
6	31914890	31914890	C	T	CFB	CFB	ENSG00000243649	ENST00000556679	+1	known	silent	c.1911	p.Y637	0.96	rs4151650	GMAF=0.0119
6	31924631	31924631	G	C	MIR1236	MIR1236	ENSG00000221267	ENST00000408340	-1	known	rna	NULL	NULL	0.121	rs185147690	GMAF=0.0018
6	31929014	31929014	A	C	SKIV2L	SKIV2L	ENSG00000204351	ENST00000375394	+1	known	missense	c.640	p.M214L	0.995	rs437179	GMAF=0.2198
6	31935567	31935567	G	A	SKIV2L	SKIV2L	ENSG00000204351	ENST00000375394	+1	known	missense	c.2659	p.D887N	0.976	rs3911893	GMAF=0.0577
6	31936668	31936668	T	C	SKIV2L	SKIV2L	ENSG00000204351	ENST00000491994	+1	putative	missense	c.196	p.C66R	0.096	rs410851	GMAF=0.1941
6	31939345	31939345	G	A	DOM3Z	DOM3Z	ENSG00000204348	ENST00000337523	-1	known	silent	c.108	p.Y36	0.829	rs41267118	GMAF=0.0449
6	31994782	31994782	C	T	C4B	C4B	ENSG00000224389	ENST00000435363	+1	known	silent	c.2475	p.V825	0.013	rs147385965	-
6	32006317	32006317	C	T	CYP21A2	CYP21A2	ENSG00000231852	ENST00000418967	+1	known	silent	c.118	p.L40	0.977	rs6468	-
6	32011644	32011644	A	G	TNXB	TNXB	ENSG00000168477	ENST00000375244	-1	putative	silent	c.11412	p.D3804	0.084	rs2894232	GMAF=0.1456
6	32025863	32025863	C	T	TNXB	TNXB	ENSG00000168477	ENST00000375244	-1	putative	silent	c.7797	p.L2599	0.989	rs369637	GMAF=0.0627
6	32025870	32025870	C	T	TNXB	TNXB	ENSG00000168477	ENST00000375244	-1	putative	missense	c.7790	p.R2597Q	0	rs2066982	GMAF=0.1465
6	32029205	32029205	G	A	TNXB	TNXB	ENSG00000168477	ENST00000375244	-1	putative	silent	c.7461	p.R2487	0.421	rs1150757	GMAF=0.0302
6	32029226	32029226	A	G	TNXB	TNXB	ENSG00000168477	ENST00000375244	-1	putative	silent	c.7440	p.Y2480	0.742	rs204887	GMAF=0.3745
6	32029415	32029415	T	C	TNXB	TNXB	ENSG00000168477	ENST00000375244	-1	putative	silent	c.7251	p.L2417	0.768	rs204886	GMAF=0.4171
6	32035603	32035603	C	T	TNXB	TNXB	ENSG00000168477	ENST00000375244	-1	putative	missense	c.6379	p.V2127M	0.473	rs9469081	-
6	32035694	32035694	C	T	TNXB	TNXB	ENSG00000168477	ENST00000375244	-1	putative	silent	c.6288	p.P2096	0.219	rs1150756	GMAF=0.0316
6	32036357	32036357	G	A	TNXB	TNXB	ENSG00000168477	ENST00000375244	-1	putative	silent	c.6030	p.P2010	0.198	rs3749962	GMAF=0.1351
6	32050067	32050067	T	C	TNXB	TNXB	ENSG00000168477	ENST00000375244	-1	putative	missense	c.3482	p.H1161R	0.99	rs185819	GMAF=0.4313
6	32056580	32056580	A	C	TNXB	TNXB	ENSG00000168477	ENST00000375244	-1	putative	missense	c.2761	p.S921A	0.321	rs204900	GMAF=0.1369
6	32064726	32064726	T	C	TNXB	TNXB	ENSG00000168477	ENST00000375244	-1	putative	missense	c.904	p.T302A	0.848	rs1150752	GMAF=0.0307
6	32122386	32122386	C	G	PPT2	PPT2	ENSG00000221988	ENST00000361568	+1	known	missense	c.33	p.C11W	0.712	rs3134604	GMAF=0.0751
6	32122472	32122472	C	A	PPT2	PPT2	ENSG00000221988	ENST00000361568	+1	known	missense	c.119	p.A40E	0.045	rs3096696	GMAF=0.1429
6	32134510	32134510	G	A	EGFL8	EGFL8	ENSG00000241404	ENST00000333845	+1	known	missense	c.257	p.R86K	0.915	rs3096697	GMAF=0.1424
6	32147696	32147696	G	A	RNF5	RNF5	ENSG00000204308	ENST00000427134	+1	known	silent	c.315	p.P105	0.011	rs3130349	GMAF=0.1186
6	32148031	32148031	A	G	RNF5	RNF5	ENSG00000204308	ENST00000375094	+1	known	silent	c.471	p.P157	0.569	rs1062070	GMAF=0.1186
6	32148973	32148973	G	T	AGER	AGER	ENSG00000204305	ENST00000375070	-1	known	missense	c.1255	p.L419M	1	-	-
6	32151994	32151994	A	T	AGER	AGER	ENSG00000204305	ENST00000375070	-1	known	silent	c.99	p.A33	0.988	rs1800684	GMAF=0.0495
6	32154389	32154389	C	A	PBX2	PBX2	ENSG00000204304	ENST00000375050	-1	known	nonsense	c.1192	p.E398*	1	-	-
6	32159956	32159956	T	C	GPSM3	GPSM3	ENSG00000213654	ENST00000487761	-1	putative	silent	c.105	p.P35	0.949	rs3134605	GMAF=0.1905
6	32168771	32168771	G	T	NOTCH4	NOTCH4	ENSG00000204301	ENST00000375023	-1	known	silent	c.4152	p.V1384	0.992	rs3134942	GMAF=0.0687
6	32172065	32172065	T	G	NOTCH4	NOTCH4	ENSG00000204301	ENST00000375023	-1	known	silent	c.2967	p.G989	0.976	rs1044506	GMAF=0.0527
6	32188383	32188383	T	C	NOTCH4	NOTCH4	ENSG00000204301	ENST00000375023	-1	known	missense	c.958	p.T320A	0.162	rs422951	GMAF=0.3342
6	32190390	32190390	T	G	NOTCH4	NOTCH4	ENSG00000204301	ENST00000375023	-1	known	missense	c.349	p.K117Q	0.691	rs915894	GMAF=0.3828
6	32190406	32190406	A	G	NOTCH4	NOTCH4	ENSG00000204301	ENST00000375023	-1	known	silent	c.333	p.G111	0	rs443198	GMAF=0.4235
6	32261252	32261252	T	G	C6orf10	C6orf10	ENSG00000204296	ENST00000442822	-1	putative	missense	c.1171	p.K391Q	0	rs7775397	GMAF=0.033
6	32261507	32261507	T	C	C6orf10	C6orf10	ENSG00000204296	ENST00000442822	-1	putative	missense	c.916	p.I306V	0	rs3749966	GMAF=0.2491
6	32299822	32299822	G	A	C6orf10	C6orf10	ENSG00000204296	ENST00000442822	-1	putative	missense	c.413	p.P138L	0.999	rs1003878	GMAF=0.2134
6	32303692	32303692	T	A	C6orf10	C6orf10	ENSG00000204296	ENST00000442822	-1	putative	missense	c.379	p.I127F	1	rs1265754	GMAF=0.033
6	32317859	32317859	T	C	C6orf10	C6orf10	ENSG00000204296	ENST00000375002	-1	known	missense	c.247	p.T83A	0.004	rs761189	GMAF=0.4446
6	32337686	32337686	A	G	C6orf10	C6orf10	ENSG00000204296	ENST00000442822	-1	putative	missense	c.88	p.C30R	0.05	rs3129941	GMAF=0.1932
6	32361821	32361821	C	T	BTNL2	BTNL2	ENSG00000204290	ENST00000468270	-1	known	silent	c.1374	p.T458	0	rs3129953	GMAF=0.0902
6	32363955	32363955	T	C	BTNL2	BTNL2	ENSG00000204290	ENST00000468270	-1	known	silent	c.939	p.V313	0	rs2076529	GMAF=0.3649
6	32370835	32370835	T	C	BTNL2	BTNL2	ENSG00000204290	ENST00000468270	-1	known	missense	c.586	p.K196E	0.77	rs2076523	GMAF=0.3704
6	32411035	32411035	A	C	HLA-DRA	HLA-DRA	ENSG00000204287	ENST00000374982	+1	novel	splice_site	c.329-2	e3-2	0.016	rs8084	GMAF=0.3915
6	32411646	32411646	T	G	HLA-DRA	HLA-DRA	ENSG00000204287	ENST00000395388	+1	known	missense	c.724	p.L242V	0	rs7192	GMAF=0.3681
6	32487165	32487165	G	C	HLA-DRB5	HLA-DRB5	ENSG00000198502	ENST00000374975	-1	known	missense	c.634	p.P212A	0.12	rs142204283	-
6	32487172	32487172	C	T	HLA-DRB5	HLA-DRB5	ENSG00000198502	ENST00000374975	-1	known	silent	c.627	p.V209	0	rs72508430	-
6	32487196	32487196	G	A	HLA-DRB5	HLA-DRB5	ENSG00000198502	ENST00000374975	-1	known	silent	c.603	p.T201	1	rs140071278	GMAF=0.1136
6	32487229	32487229	C	T	HLA-DRB5	HLA-DRB5	ENSG00000198502	ENST00000374975	-1	known	silent	c.570	p.L190	0.765	rs148633289	GMAF=0.2349
6	32487277	32487277	T	C	HLA-DRB5	HLA-DRB5	ENSG00000198502	ENST00000374975	-1	known	silent	c.522	p.T174	0.979	rs74198961	GMAF=0.2445
6	32487353	32487353	T	C	HLA-DRB5	HLA-DRB5	ENSG00000198502	ENST00000374975	-1	known	missense	c.446	p.N149S	0.003	rs114293611	GMAF=0.4712
6	32548026	32548026	G	C	HLA-DRB1	HLA-DRB1	ENSG00000196126	ENST00000360004	-1	known	missense	c.785	p.T262R	1	rs9269744	-
6	32549416	32549416	C	T	HLA-DRB1	HLA-DRB1	ENSG00000196126	ENST00000360004	-1	known	silent	c.570	p.L190	0.992	rs16822692	-
6	32549452	32549452	C	G	HLA-DRB1	HLA-DRB1	ENSG00000196126	ENST00000360004	-1	known	missense	c.534	p.Q178H	0.016	rs77637983	-
6	32549464	32549464	T	C	HLA-DRB1	HLA-DRB1	ENSG00000196126	ENST00000360004	-1	known	silent	c.522	p.T174	0.983	rs78767604	GMAF=0.1378
6	32549481	32549481	C	T	HLA-DRB1	HLA-DRB1	ENSG00000196126	ENST00000360004	-1	known	missense	c.505	p.A169T	0.016	rs78916069	-
6	32549548	32549548	G	A	HLA-DRB1	HLA-DRB1	ENSG00000196126	ENST00000360004	-1	known	silent	c.438	p.C146	1	rs112201403	-
6	32549563	32549563	G	A	HLA-DRB1	HLA-DRB1	ENSG00000196126	ENST00000360004	-1	known	silent	c.423	p.H141	1	rs77689370	GMAF=0.0623
6	32549589	32549589	A	C	HLA-DRB1	HLA-DRB1	ENSG00000196126	ENST00000360004	-1	known	missense	c.397	p.S133A	0.007	rs201687664	-
6	32551998	32551998	G	A	HLA-DRB1	HLA-DRB1	ENSG00000196126	ENST00000360004	-1	known	silent	c.258	p.D86	0.001	rs17853228	GMAF=0.3942
6	32552060	32552060	A	T	HLA-DRB1	HLA-DRB1	ENSG00000196126	ENST00000360004	-1	known	missense	c.196	p.S66T	0	rs16822820	-
6	32557436	32557436	C	G	HLA-DRB1	HLA-DRB1	ENSG00000196126	ENST00000360004	-1	known	missense	c.84	p.L28F	0	rs201614260	-
6	32557446	32557446	G	C	HLA-DRB1	HLA-DRB1	ENSG00000196126	ENST00000360004	-1	known	missense	c.74	p.P25R	0	rs148093782	-
6	32557479	32557479	G	A	HLA-DRB1	HLA-DRB1	ENSG00000196126	ENST00000360004	-1	known	missense	c.41	p.A14V	0	rs9270302	-
6	32557510	32557510	G	A	HLA-DRB1	HLA-DRB1	ENSG00000196126	ENST00000360004	-1	known	silent	c.10	p.L4	0	rs201125976	-
6	32605197	32605197	G	A	HLA-DQA1	HLA-DQA1	ENSG00000196735	ENST00000422863	+1	known	splice_site	c.1-1	e1-1	0	rs3207966	GMAF=0.1777
6	32605271	32605271	C	T	HLA-DQA1	HLA-DQA1	ENSG00000196735	ENST00000343139	+1	known	silent	c.36	p.L12	0	rs1047993	GMAF=0.2779
6	32605295	32605295	C	T	HLA-DQA1	HLA-DQA1	ENSG00000196735	ENST00000343139	+1	known	silent	c.60	p.P20	0	rs1129735	GMAF=0.3255
6	32609097	32609097	T	C	HLA-DQA1	HLA-DQA1	ENSG00000196735	ENST00000486548	+1	putative	missense	c.11	p.L4S	0.008	rs1129738	GMAF=0.2056
6	32609192	32609192	A	G	HLA-DQA1	HLA-DQA1	ENSG00000196735	ENST00000343139	+1	known	missense	c.188	p.E63G	0.041	rs1142323	GMAF=0.2953
6	32609806	32609806	C	T	HLA-DQA1	HLA-DQA1	ENSG00000196735	ENST00000343139	+1	known	missense	c.389	p.T130I	0.995	rs707952	GMAF=0.2033
6	32609969	32609969	T	G	HLA-DQA1	HLA-DQA1	ENSG00000196735	ENST00000343139	+1	known	missense	c.552	p.D184E	0.893	rs707963	GMAF=0.1919
6	32609974	32609974	T	G	HLA-DQA1	HLA-DQA1	ENSG00000196735	ENST00000343139	+1	known	missense	c.557	p.I186S	0.888	rs707962	GMAF=0.1919
6	32610445	32610445	G	A	HLA-DQA1	HLA-DQA1	ENSG00000196735	ENST00000343139	+1	known	silent	c.672	p.G224	0.611	rs1048381	GMAF=0.1529
6	32634318	32634318	C	A	HLA-DQB1	HLA-DQB1	ENSG00000179344	ENST00000374943	-1	known	missense	c.67	p.A23S	0.043	rs3891176	GMAF=0.109
6	32634373	32634373	C	T	HLA-DQB1	HLA-DQB1	ENSG00000179344	ENST00000374943	-1	known	silent	c.12	p.K4	0.001	rs9274522	GMAF=0.2958
6	32713625	32713625	C	T	HLA-DQA2	HLA-DQA2	ENSG00000237541	ENST00000374940	+1	known	missense	c.389	p.T130I	0.991	rs116163401	-
6	32713674	32713674	C	A	HLA-DQA2	HLA-DQA2	ENSG00000237541	ENST00000374940	+1	known	silent	c.438	p.T146	0.891	rs34357612	-
6	32713771	32713771	T	C	HLA-DQA2	HLA-DQA2	ENSG00000237541	ENST00000374940	+1	known	missense	c.535	p.F179L	1	rs148720159	-
6	32725653	32725653	C	T	HLA-DQB2	HLA-DQB2	ENSG00000232629	ENST00000435145	-1	known	silent	c.654	p.Q218	0.998	rs144961216	-
6	32726838	32726838	C	T	HLA-DQB2	HLA-DQB2	ENSG00000232629	ENST00000427449	-1	known	missense	c.431	p.R144Q	0.158	rs17850863	GMAF=0.2665
6	32798548	32798548	G	A	TAP2	TAP2	ENSG00000204267	ENST00000374897	-1	known	silent	c.1308	p.N436	0.766	rs1042116	GMAF=0.0595
6	32825090	32825090	G	A	PSMB9	PSMB9	ENSG00000240065	ENST00000374859	+1	known	missense	c.179	p.R60H	0.157	rs17587	GMAF=0.2225
6	32904981	32904981	G	A	HLA-DMB	HLA-DMB	ENSG00000242574	ENST00000418107	-1	known	missense	c.590	p.T197I	0	rs1042337	-
6	32942302	32942302	G	A	BRD2	BRD2	ENSG00000204256	ENST00000449025	+1	putative	missense	c.110	p.R37K	1	rs516535	GMAF=0.3883
6	32944094	32944094	G	C	BRD2	BRD2	ENSG00000204256	ENST00000449025	+1	putative	missense	c.695	p.C232S	1	rs15912	GMAF=0.0449
6	32948426	32948426	C	T	BRD2	BRD2	ENSG00000204256	ENST00000449025	+1	putative	missense	c.2354	p.P785L	1	rs2071876	GMAF=0.0559
6	33036853	33036853	A	C	HLA-DPA1	HLA-DPA1	ENSG00000231389	ENST00000419277	-1	known	missense	c.571	p.F191V	0.329	rs1042308	GMAF=0.3956
6	33048539	33048539	T	A	HLA-DPB1	HLA-DPB1	ENSG00000223865	ENST00000418931	+1	known	missense	c.191	p.F64Y	0	rs1042117	GMAF=0.1767
6	33048542	33048542	C	T	HLA-DPB1	HLA-DPB1	ENSG00000223865	ENST00000418931	+1	known	missense	c.194	p.A65V	0.099	rs1042121	GMAF=0.3892
6	33048599	33048599	C	A	HLA-DPB1	HLA-DPB1	ENSG00000223865	ENST00000418931	+1	known	missense	c.251	p.A84D	0	rs707958	GMAF=0.3906
6	33048602	33048602	C	A	HLA-DPB1	HLA-DPB1	ENSG00000223865	ENST00000418931	+1	known	missense	c.254	p.A85E	0.1	rs1042131	GMAF=0.4625
6	33048640	33048640	A	G	HLA-DPB1	HLA-DPB1	ENSG00000223865	ENST00000418931	+1	known	missense	c.292	p.K98E	0	rs1042140	GMAF=0.272
6	33053577	33053577	G	A	HLA-DPB1	HLA-DPB1	ENSG00000223865	ENST00000418931	+1	known	missense	c.668	p.R223Q	0.546	rs9276	GMAF=0.114
6	33138677	33138677	G	A	COL11A2	COL11A2	ENSG00000204248	ENST00000341947	-1	known	silent	c.3384	p.P1128	0.141	rs1799911	GMAF=0.2193
6	33179689	33179689	C	T	RING1	RING1	ENSG00000204227	ENST00000374656	+1	known	silent	c.1029	p.D343	0.916	rs2854028	GMAF=0.1598
6	33235755	33235755	G	A	VPS52	VPS52	ENSG00000223501	ENST00000445902	-1	known	silent	c.820	p.L274	0.998	rs213199	GMAF=0.4505
6	33254665	33254665	A	G	WDR46	WDR46	ENSG00000227057	ENST00000374617	-1	known	missense	c.1022	p.V341A	1	rs14398	GMAF=0.0806
6	33256397	33256397	G	A	WDR46	WDR46	ENSG00000227057	ENST00000374617	-1	known	silent	c.354	p.S118	0.977	rs9277965	GMAF=0.1126
6	33272855	33272855	G	C	TAPBP	TAPBP	ENSG00000231925	ENST00000426633	-1	known	missense	c.779	p.T260R	0.372	rs2071888	GMAF=0.4428
6	33283766	33283766	T	C	ZBTB22	ZBTB22	ENSG00000236104	ENST00000418724	-1	known	missense	c.928	p.T310A	0.908	rs3130100	GMAF=0.4776
6	33368220	33368220	A	T	KIFC1	KIFC1	ENSG00000237649	ENST00000450504	+1	known	missense	c.302	p.E101V	1	rs9278044	GMAF=0.0614
6	33385953	33385953	A	G	CUTA	CUTA	ENSG00000112514	ENST00000374500	-1	known	missense	c.10	p.S4P	0.001	rs1705003	GMAF=0.1355
6	33408542	33408542	G	A	SYNGAP1	SYNGAP1	ENSG00000197283	ENST00000428982	+1	putative	silent	c.1536	p.S512	0.032	rs411136	GMAF=0.4139
6	33408680	33408680	G	A	SYNGAP1	SYNGAP1	ENSG00000197283	ENST00000428982	+1	putative	silent	c.1674	p.E558	1	rs75579703	GMAF=0.0604
6	33545340	33545340	G	A	BAK1	BAK1	ENSG00000030110	ENST00000360661	-1	known	silent	c.42	p.C14	0	rs2227925	GMAF=0.1062
6	33636907	33636907	C	T	ITPR3	ITPR3	ENSG00000096433	ENST00000374316	+1	known	silent	c.2163	p.H721	0.99	rs2077163	GMAF=0.4611
6	33641379	33641379	T	C	ITPR3	ITPR3	ENSG00000096433	ENST00000374316	+1	known	silent	c.2940	p.N980	0.077	rs1803831	GMAF=0.4455
6	33643558	33643558	G	A	ITPR3	ITPR3	ENSG00000096433	ENST00000374316	+1	known	silent	c.3207	p.P1069	0.001	rs2229637	GMAF=0.1964
6	33648144	33648144	C	T	ITPR3	ITPR3	ENSG00000096433	ENST00000374316	+1	known	silent	c.4263	p.Y1421	0.867	rs11967839	GMAF=0.1026
6	33653448	33653448	C	T	ITPR3	ITPR3	ENSG00000096433	ENST00000374316	+1	known	silent	c.5511	p.G1837	0.416	rs749338	GMAF=0.4982
6	33659472	33659472	C	G	ITPR3	ITPR3	ENSG00000096433	ENST00000374316	+1	known	missense	c.7306	p.L2436V	0.005	rs2229642	GMAF=0.4428
6	33690796	33690796	C	T	IP6K3	IP6K3	ENSG00000161896	ENST00000293756	-1	known	missense	c.934	p.V312I	0.997	rs4713668	GMAF=0.4125
6	33690797	33690797	A	G	IP6K3	IP6K3	ENSG00000161896	ENST00000293756	-1	known	silent	c.933	p.S311	0.001	rs4711341	GMAF=0.4217
6	33703230	33703230	G	A	IP6K3	IP6K3	ENSG00000161896	ENST00000293756	-1	known	silent	c.24	p.D8	0	rs545787	GMAF=0.3411
6	33768897	33768897	A	G	MLN	MLN	ENSG00000096395	ENST00000430124	-1	known	missense	c.44	p.V15A	0	rs2281820	GMAF=0.3919
6	34100968	34100968	G	A	GRM4	GRM4	ENSG00000124493	ENST00000374181	-1	known	silent	c.306	p.G102	0.996	rs41267667	GMAF=0.016
6	34725658	34725658	G	T	SNRPC	SNRPC	ENSG00000124562	ENST00000374017	+1	known	missense	c.41	p.R14L	0.306	rs28398813	GMAF=0.3388
6	34803947	34803947	C	T	UHRF1BP1	UHRF1BP1	ENSG00000065060	ENST00000192788	+1	known	silent	c.855	p.A285	0.998	rs4259246	GMAF=0.4597
6	34824107	34824107	A	C	UHRF1BP1	UHRF1BP1	ENSG00000065060	ENST00000192788	+1	known	missense	c.1212	p.K404N	0.998	rs16894945	GMAF=0.1218
6	34824636	34824636	A	G	UHRF1BP1	UHRF1BP1	ENSG00000065060	ENST00000192788	+1	known	missense	c.1361	p.Q454R	0.782	rs11755393	GMAF=0.467
6	34831866	34831866	G	A	UHRF1BP1	UHRF1BP1	ENSG00000065060	ENST00000192788	+1	known	silent	c.3303	p.T1101	0	rs3734264	GMAF=0.4611
6	34949607	34949607	C	T	ANKS1A	ANKS1A	ENSG00000064999	ENST00000360359	+1	known	silent	c.576	p.Y192	0.798	rs2293242	GMAF=0.4148
6	35748931	35748931	T	C	CLPSL1	CLPSL1	ENSG00000204140	ENST00000373860	+1	known	missense	c.44	p.F15S	0	rs34109614	GMAF=0.2908
6	35803192	35803192	C	A	SRPK1	SRPK1	ENSG00000096063	ENST00000423325	-1	putative	silent	c.1809	p.S603	1	rs1049649	GMAF=0.2816
6	35888067	35888067	G	C	SRPK1	SRPK1	ENSG00000096063	ENST00000507909	-1	putative	nonsense	c.65	p.S22*	0	rs662713	GMAF=0.2811
6	35960390	35960390	C	T	SLC26A8	SLC26A8	ENSG00000112053	ENST00000355574	-1	known	missense	c.689	p.S230N	0.818	rs17707331	GMAF=0.1012
6	35967772	35967772	T	C	SLC26A8	SLC26A8	ENSG00000112053	ENST00000355574	-1	known	missense	c.442	p.I148V	0.998	rs17713154	GMAF=0.1081
6	35980121	35980121	C	T	SLC26A8	SLC26A8	ENSG00000112053	ENST00000355574	-1	known	missense	c.217	p.V73M	0.003	rs743923	GMAF=0.2541
6	36260858	36260858	C	T	PNPLA1	PNPLA1	ENSG00000180316	ENST00000457797	+1	known	silent	c.462	p.F154	0.937	rs2239795	GMAF=0.4153
6	36269725	36269725	A	G	PNPLA1	PNPLA1	ENSG00000180316	ENST00000457797	+1	known	missense	c.866	p.E289G	0.013	rs34598813	GMAF=0.071
6	36274148	36274148	T	A	PNPLA1	PNPLA1	ENSG00000180316	ENST00000457797	+1	known	nonsense	c.1467	p.Y489*	0	rs45621032	GMAF=0.0114
6	36294864	36294864	A	G	C6orf222	C6orf222	ENSG00000189325	ENST00000437635	-1	known	silent	c.735	p.A245	0	rs41270098	GMAF=0.0458
6	36298264	36298264	A	G	C6orf222	C6orf222	ENSG00000189325	ENST00000437635	-1	known	silent	c.204	p.A68	0	rs149607586	GMAF=0.0064
6	36343720	36343720	C	T	ETV7	ETV7	ENSG00000010030	ENST00000340181	-1	known	missense	c.235	p.G79R	0	rs142564424	GMAF=0.0018
6	36368276	36368276	C	T	PXT1	PXT1	ENSG00000179165	ENST00000459696	-1	putative	missense	c.26	p.S9N	0.983	rs62403732	GMAF=0.0151
6	36393816	36393816	A	G	PXT1	PXT1	ENSG00000179165	ENST00000454782	-1	putative	missense	c.44	p.V15A	0.403	rs664370	GMAF=0.4959
6	36733132	36733132	G	A	CPNE5	CPNE5	ENSG00000124772	ENST00000244751	-1	known	silent	c.759	p.Y253	0.962	rs763048	GMAF=0.4203
6	36839598	36839598	C	G	PPIL1	PPIL1	ENSG00000137168	ENST00000373699	-1	known	missense	c.107	p.C36S	1	rs12194408	GMAF=0.0147
6	36922684	36922684	A	C	PI16	PI16	ENSG00000164530	ENST00000373674	+1	known	missense	c.148	p.T50P	0.085	rs1405069	GMAF=0.4345
6	36931162	36931162	A	G	PI16	PI16	ENSG00000164530	ENST00000373674	+1	known	silent	c.1044	p.E348	0	rs2296934	GMAF=0.3787
6	36979583	36979583	C	T	FGD2	FGD2	ENSG00000146192	ENST00000274963	+1	known	silent	c.480	p.F160	1	rs12202642	GMAF=0.0325
6	37252210	37252210	C	T	TBC1D22B	TBC1D22B	ENSG00000065491	ENST00000373491	+1	known	silent	c.771	p.N257	0.992	rs3818136	GMAF=0.3196
6	37280716	37280716	C	T	TBC1D22B	TBC1D22B	ENSG00000065491	ENST00000373491	+1	known	silent	c.1005	p.D335	0.006	rs41272218	-
6	37502110	37502110	C	G	LOC100505530	RP1-153P14.8	ENSG00000204110	ENST00000373404	+1	known	rna	NULL	NULL	0.852	rs62406767	GMAF=0.1667
6	37613995	37613995	G	A	MDGA1	MDGA1	ENSG00000112139	ENST00000505425	-1	putative	missense	c.2203	p.R735C	1	rs199598893	-
6	37622075	37622075	C	T	MDGA1	MDGA1	ENSG00000112139	ENST00000505425	-1	putative	silent	c.957	p.K319	1	-	-
6	37623566	37623566	C	T	MDGA1	MDGA1	ENSG00000112139	ENST00000505425	-1	putative	silent	c.489	p.P163	0.014	rs3846874	GMAF=0.3686
6	38773293	38773293	G	A	DNAH8	DNAH8	ENSG00000124721	ENST00000359357	+1	known	missense	c.2420	p.G807E	0.789	rs874808	GMAF=0.4812
6	38781866	38781866	C	G	DNAH8	DNAH8	ENSG00000124721	ENST00000359357	+1	known	silent	c.2643	p.S881	1	rs1678690	GMAF=0.4995
6	38800209	38800209	T	C	DNAH8	DNAH8	ENSG00000124721	ENST00000359357	+1	known	silent	c.3649	p.L1217	0	rs1678729	GMAF=0.2518
6	38825329	38825329	C	T	DNAH8	DNAH8	ENSG00000124721	ENST00000359357	+1	known	silent	c.5118	p.H1706	0.977	rs2061907	GMAF=0.4863
6	38841101	38841101	G	A	DNAH8	DNAH8	ENSG00000124721	ENST00000359357	+1	known	silent	c.6918	p.K2306	0.996	rs9380795	GMAF=0.4707
6	38843426	38843426	C	T	DNAH8	DNAH8	ENSG00000124721	ENST00000359357	+1	known	silent	c.7029	p.V2343	0	rs6458080	GMAF=0.4702
6	38851669	38851669	C	T	DNAH8	DNAH8	ENSG00000124721	ENST00000359357	+1	known	silent	c.7503	p.Y2501	0.997	rs4714192	GMAF=0.2248
6	38957853	38957853	A	G	DNAH8	DNAH8	ENSG00000124721	ENST00000359357	+1	known	silent	c.12468	p.L4156	0.011	rs3737094	GMAF=0.3462
6	39034072	39034072	G	A	GLP1R	GLP1R	ENSG00000112164	ENST00000373256	+1	known	missense	c.502	p.G168S	0.003	rs6923761	GMAF=0.1538
6	39040654	39040654	A	C	GLP1R	GLP1R	ENSG00000112164	ENST00000373256	+1	known	silent	c.526	p.R176	1	rs2235868	GMAF=0.4524
6	39041502	39041502	A	C	GLP1R	GLP1R	ENSG00000112164	ENST00000373256	+1	known	missense	c.780	p.L260F	0.998	rs1042044	GMAF=0.4295
6	39048491	39048491	A	C	GLP1R	GLP1R	ENSG00000112164	ENST00000373256	+1	known	silent	c.1200	p.I400	0.993	rs1126476	GMAF=0.4908
6	39874878	39874878	A	G	MOCS1	MOCS1	ENSG00000124615	ENST00000425303	-1	putative	missense	c.1166	p.F389S	0	-	-
6	41196605	41196605	T	C	TREML4	TREML4	ENSG00000188056	ENST00000341495	+1	known	missense	c.217	p.W73R	0	rs9369265	GMAF=0.2807
6	41196727	41196727	C	T	TREML4	TREML4	ENSG00000188056	ENST00000461240	+1	known	missense	c.35	p.T12M	0	rs2101269	GMAF=0.2788
6	41621271	41621271	G	A	MDFI	MDFI	ENSG00000112559	ENST00000230321	+1	known	silent	c.699	p.L233	1	rs2230088	GMAF=0.0737
6	41652604	41652604	T	C	TFEB	TFEB	ENSG00000112561	ENST00000343317	-1	putative	silent	c.1422	p.P474	0.304	rs1062966	GMAF=0.2592
6	41658889	41658889	C	T	TFEB	TFEB	ENSG00000112561	ENST00000343317	-1	putative	silent	c.321	p.Q107	1	rs1015149	GMAF=0.4643
6	41754370	41754370	C	T	PRICKLE4	PRICKLE4	ENSG00000124593	ENST00000359201	+1	known	missense	c.980	p.S327L	0	rs10947987	GMAF=0.4135
6	41773576	41773576	G	C	USP49	USP49	ENSG00000164663	ENST00000373010	-1	putative	silent	c.1146	p.L382	0.975	rs2185798	GMAF=0.462
6	41773735	41773735	G	A	USP49	USP49	ENSG00000164663	ENST00000373010	-1	putative	silent	c.987	p.G329	0.967	rs6926173	GMAF=0.2216
6	41895150	41895150	G	A	BYSL	BYSL	ENSG00000112578	ENST00000230340	+1	known	missense	c.307	p.E103K	1	rs2296916	GMAF=0.0829
6	41900406	41900406	C	T	BYSL	BYSL	ENSG00000112578	ENST00000230340	+1	known	missense	c.1276	p.P426S	0.539	rs3828855	GMAF=0.0994
6	41903782	41903782	A	C	CCND3	CCND3	ENSG00000112576	ENST00000372987	-1	putative	missense	c.625	p.S209A	0.003	rs1051130	GMAF=0.4158
6	42044847	42044847	G	C	TAF8	TAF8	ENSG00000137413	ENST00000465926	+1	putative	missense	c.562	p.G188R	1	rs189994370	GMAF=0.0005
6	42044945	42044945	G	A	TAF8	TAF8	ENSG00000137413	ENST00000372982	+1	known	missense	c.1010	p.G337D	0.43	rs3800286	GMAF=0.2962
6	42073241	42073241	C	T	C6orf132	C6orf132	ENSG00000188112	ENST00000341865	-1	putative	silent	c.2409	p.V803	0.01	rs28666916	GMAF=0.1722
6	42074288	42074288	C	G	C6orf132	C6orf132	ENSG00000188112	ENST00000341865	-1	putative	silent	c.1362	p.A454	0.046	rs9471762	GMAF=0.1781
6	42200436	42200436	G	A	TRERF1	TRERF1	ENSG00000124496	ENST00000541110	-1	known	silent	c.3321	p.P1107	1	rs144933700	GMAF=0.0096
6	42232475	42232475	G	A	TRERF1	TRERF1	ENSG00000124496	ENST00000541110	-1	known	silent	c.1602	p.H534	0.575	rs2295274	GMAF=0.1424
6	42559926	42559926	G	A	UBR2	UBR2	ENSG00000024048	ENST00000372899	+1	known	missense	c.376	p.E126K	1	rs62414610	GMAF=0.0192
6	42891022	42891022	G	A	PTCRA	PTCRA	ENSG00000171611	ENST00000304672	+1	known	missense	c.316	p.V106I	0.998	rs9471966	GMAF=0.234
6	42906384	42906384	G	T	CNPY3	CNPY3	ENSG00000137161	ENST00000372836	+1	known	missense	c.692	p.S231I	0.961	rs9471969	GMAF=0.212
6	42932200	42932200	G	T	PEX6	PEX6	ENSG00000124587	ENST00000304611	-1	known	missense	c.2816	p.P939Q	0.006	rs1129187	GMAF=0.3292
6	42932202	42932202	C	T	PEX6	PEX6	ENSG00000124587	ENST00000304611	-1	known	silent	c.2814	p.E938	0.649	rs1129186	GMAF=0.4826
6	42935188	42935188	C	T	PEX6	PEX6	ENSG00000124587	ENST00000304611	-1	known	missense	c.1802	p.R601Q	1	rs34324426	GMAF=0.0009
6	42946490	42946490	C	A	PEX6	PEX6	ENSG00000124587	ENST00000304611	-1	known	silent	c.399	p.V133	0.952	rs9462858	GMAF=0.3255
6	43109751	43109751	G	A	PTK7	PTK7	ENSG00000112655	ENST00000481273	+1	putative	silent	c.1875	p.G625	0.081	rs6905948	GMAF=0.3407
6	43110003	43110003	C	T	PTK7	PTK7	ENSG00000112655	ENST00000481273	+1	putative	silent	c.2037	p.N679	1	rs45453593	GMAF=0.0037
6	43152573	43152573	A	G	CUL9	CUL9	ENSG00000112659	ENST00000252050	+1	known	silent	c.525	p.L175	1	rs9472022	GMAF=0.3251
6	43154834	43154834	G	T	CUL9	CUL9	ENSG00000112659	ENST00000252050	+1	known	splice_site	c.1387+1	e4+1	1	-	-
6	43184132	43184132	A	C	CUL9	CUL9	ENSG00000112659	ENST00000252050	+1	known	missense	c.6173	p.H2058P	0.865	rs2273709	GMAF=0.3704
6	43188940	43188940	C	T	CUL9	CUL9	ENSG00000112659	ENST00000252050	+1	known	silent	c.6633	p.D2211	0.621	rs6917902	GMAF=0.1891
6	43193877	43193877	G	A	C6orf108	C6orf108	ENSG00000112667	ENST00000230431	-1	known	silent	c.270	p.V90	0.001	rs7832	GMAF=0.0412
6	43251333	43251333	A	T	TTBK1	TTBK1	ENSG00000146216	ENST00000259750	+1	known	missense	c.2855	p.E952V	1	-	-
6	43251880	43251880	C	G	TTBK1	TTBK1	ENSG00000146216	ENST00000259750	+1	known	silent	c.3402	p.P1134	0.034	rs45564136	GMAF=0.0467
6	43251912	43251912	A	G	TTBK1	TTBK1	ENSG00000146216	ENST00000259750	+1	known	missense	c.3434	p.K1145R	0.941	rs3800297	GMAF=0.337
6	43252029	43252029	T	C	TTBK1	TTBK1	ENSG00000146216	ENST00000259750	+1	known	missense	c.3551	p.L1184S	0.001	rs3800298	GMAF=0.3539
6	43270151	43270151	C	T	SLC22A7	SLC22A7	ENSG00000137204	ENST00000372585	+1	known	silent	c.1275	p.S425	0.113	rs2270860	GMAF=0.4368
6	43305520	43305520	C	T	ZNF318	ZNF318	ENSG00000171467	ENST00000361428	-1	known	silent	c.6216	p.P2072	0.009	rs35650765	GMAF=0.0224
6	43307916	43307916	C	G	ZNF318	ZNF318	ENSG00000171467	ENST00000361428	-1	known	missense	c.3820	p.G1274R	1	-	-
6	43418328	43418328	G	A	DLK2	DLK2	ENSG00000171462	ENST00000430324	-1	known	missense	c.818	p.S273F	0.696	rs35056042	GMAF=0.0243
6	43418528	43418528	C	T	DLK2	DLK2	ENSG00000171462	ENST00000357338	-1	known	missense	c.901	p.G301R	0.909	rs35192247	GMAF=0.0238
6	43492578	43492578	G	A	XPO5	XPO5	ENSG00000124571	ENST00000455285	-1	novel	missense	c.647	p.T216M	0.784	rs2257082	GMAF=0.3507
6	43496662	43496662	A	C	XPO5	XPO5	ENSG00000124571	ENST00000265351	-1	known	silent	c.2679	p.R893	0.997	rs1106841	GMAF=0.3626
6	43535018	43535018	C	T	XPO5	XPO5	ENSG00000124571	ENST00000265351	-1	known	missense	c.722	p.S241N	0.919	rs34324334	GMAF=0.0398
6	43555194	43555194	G	A	POLH	POLH	ENSG00000170734	ENST00000372236	+1	known	missense	c.458	p.G153D	0	-	-
6	44141088	44141088	G	A	CAPN11	CAPN11	ENSG00000137225	ENST00000398776	+1	known	missense	c.796	p.V266M	0.001	rs6938938	GMAF=0.1273
6	44148988	44148988	G	T	CAPN11	CAPN11	ENSG00000137225	ENST00000398776	+1	known	splice_site	c.1870-1	e19-1	1	-	-
6	44151490	44151490	G	A	CAPN11	CAPN11	ENSG00000137225	ENST00000398776	+1	known	missense	c.2183	p.S728N	0.006	rs7761137	GMAF=0.2436
6	44218120	44218120	A	G	HSP90AB1	HSP90AB1	ENSG00000096384	ENST00000353801	+1	known	silent	c.741	p.K247	0.992	rs13296	GMAF=0.2921
6	44310854	44310854	G	A	SPATS1	SPATS1	ENSG00000249481	ENST00000288390	+1	known	missense	c.22	p.G8R	0.012	rs10948132	GMAF=0.3695
6	44320548	44320548	T	A	SPATS1	SPATS1	ENSG00000249481	ENST00000288390	+1	known	silent	c.225	p.S75	0.001	rs4714783	GMAF=0.2647
6	44921113	44921113	G	C	SUPT3H	SUPT3H	ENSG00000196284	ENST00000371460	-1	known	silent	c.768	p.T256	0.988	-	-
6	46107752	46107752	C	G	ENPP4	ENPP4	ENSG00000001561	ENST00000321037	+1	known	missense	c.432	p.H144Q	0.995	rs7451713	GMAF=0.4245
6	46108916	46108916	C	G	ENPP4	ENPP4	ENSG00000001561	ENST00000321037	+1	known	silent	c.954	p.A318	0.913	rs9472696	GMAF=0.1122
6	46129345	46129345	G	A	ENPP5	ENPP5	ENSG00000112796	ENST00000230565	-1	known	silent	c.1152	p.T384	0	rs2235881	GMAF=0.4176
6	46135310	46135310	A	C	ENPP5	ENPP5	ENSG00000112796	ENST00000230565	-1	known	silent	c.690	p.T230	0	rs35458749	GMAF=0.0046
6	46135489	46135489	T	C	ENPP5	ENPP5	ENSG00000112796	ENST00000230565	-1	known	missense	c.511	p.I171V	1	rs6926570	GMAF=0.4158
6	46135984	46135984	G	T	ENPP5	ENPP5	ENSG00000112796	ENST00000230565	-1	known	missense	c.16	p.L6I	0.002	rs3806995	GMAF=0.4158
6	46630189	46630189	C	G	SLC25A27	SLC25A27	ENSG00000153291	ENST00000371347	+1	known	missense	c.460	p.Q154E	1	-	-
6	46793175	46793175	G	A	MEP1A	MEP1A	ENSG00000112818	ENST00000230588	+1	known	silent	c.723	p.Q241	0.997	rs6920863	GMAF=0.3457
6	46801071	46801071	G	T	MEP1A	MEP1A	ENSG00000112818	ENST00000230588	+1	known	missense	c.1405	p.V469L	0.956	rs2274658	GMAF=0.3278
6	46801092	46801092	A	G	MEP1A	MEP1A	ENSG00000112818	ENST00000230588	+1	known	missense	c.1426	p.R476G	0.004	rs12197930	GMAF=0.0311
6	46803018	46803018	A	T	MEP1A	MEP1A	ENSG00000112818	ENST00000230588	+1	known	missense	c.1816	p.T606S	0	rs2297020	GMAF=0.326
6	46803102	46803102	A	G	MEP1A	MEP1A	ENSG00000112818	ENST00000230588	+1	known	missense	c.1900	p.M634V	0	rs2297019	GMAF=0.337
6	46968009	46968009	C	T	GPR110	GPR110	ENSG00000153292	ENST00000371253	-1	known	missense	c.2683	p.G895R	0.149	-	-
6	47847179	47847179	A	G	PTCHD4	PTCHD4	ENSG00000244694	ENST00000339488	-1	known	silent	c.1401	p.V467	0.026	rs74553560	GMAF=0.2376
6	47847401	47847401	A	G	PTCHD4	PTCHD4	ENSG00000244694	ENST00000339488	-1	known	silent	c.1179	p.A393	0.998	rs2068006	GMAF=0.3233
6	49403282	49403282	T	C	MUT	MUT	ENSG00000146085	ENST00000274813	-1	known	missense	c.2011	p.I671V	0.999	rs8589	GMAF=0.4757
6	49415448	49415448	C	T	MUT	MUT	ENSG00000146085	ENST00000274813	-1	known	missense	c.1495	p.A499T	0.17	rs2229385	GMAF=0.0952
6	49425521	49425521	C	T	MUT	MUT	ENSG00000146085	ENST00000274813	-1	known	silent	c.636	p.K212	0.997	rs2229384	GMAF=0.4689
6	49459978	49459978	A	G	CENPQ	CENPQ	ENSG00000031691	ENST00000335783	+1	known	missense	c.797	p.D266G	0.868	rs2501968	GMAF=0.4991
6	49485266	49485266	C	A	GLYATL3	GLYATL3	ENSG00000203972	ENST00000371197	+1	known	missense	c.310	p.Q104K	1	rs9367358	GMAF=0.2848
6	49696473	49696473	G	T	CRISP3	CRISP3	ENSG00000096006	ENST00000433368	-1	known	silent	c.777	p.A259	0.029	rs488132	GMAF=0.1552
6	49701523	49701523	A	G	CRISP3	CRISP3	ENSG00000096006	ENST00000433368	-1	known	missense	c.385	p.S129P	0.005	rs495335	GMAF=0.3233
6	51483961	51483961	T	C	PKHD1	PKHD1	ENSG00000170927	ENST00000371117	-1	known	missense	c.12143	p.Q4048R	0.998	rs9381994	GMAF=0.4432
6	51491884	51491884	T	C	PKHD1	PKHD1	ENSG00000170927	ENST00000371117	-1	known	missense	c.11696	p.Q3899R	0.834	rs4715227	GMAF=0.4592
6	51497503	51497503	C	A	PKHD1	PKHD1	ENSG00000170927	ENST00000371117	-1	known	missense	c.11525	p.R3842L	1	rs76572975	GMAF=0.0133
6	51613177	51613177	C	T	PKHD1	PKHD1	ENSG00000170927	ENST00000371117	-1	known	silent	c.9237	p.A3079	1	rs765525	GMAF=0.4075
6	51920485	51920485	G	A	PKHD1	PKHD1	ENSG00000170927	ENST00000371117	-1	known	missense	c.1736	p.T579M	0.166	rs45500692	GMAF=0.022
6	51947237	51947237	G	A	PKHD1	PKHD1	ENSG00000170927	ENST00000371117	-1	known	silent	c.234	p.D78	0.001	rs9474143	GMAF=0.3365
6	52101739	52101739	T	C	IL17F	IL17F	ENSG00000112116	ENST00000336123	-1	known	missense	c.482	p.H161R	0	rs763780	GMAF=0.0801
6	52129484	52129484	C	T	MCM3	MCM3	ENSG00000112118	ENST00000229854	-1	known	missense	c.2329	p.E777K	0.241	rs2230240	GMAF=0.1378
6	52269046	52269046	C	G	PAQR8	PAQR8	ENSG00000170915	ENST00000360726	+1	known	silent	c.1035	p.V345	1	rs3799274	GMAF=0.1227
6	52303291	52303291	C	T	EFHC1	EFHC1	ENSG00000096093	ENST00000371068	+1	known	missense	c.475	p.R159W	0.001	rs3804506	GMAF=0.0842
6	52357071	52357071	A	C	EFHC1	EFHC1	ENSG00000096093	ENST00000371068	+1	known	missense	c.1855	p.I619L	0.998	rs17851770	GMAF=0.0366
6	52617731	52617731	C	G	GSTA2	GSTA2	ENSG00000244067	ENST00000493422	-1	known	missense	c.335	p.S112T	0	rs2180314	GMAF=0.4455
6	52658962	52658962	T	C	GSTA1	GSTA1	ENSG00000243955	ENST00000334575	-1	known	silent	c.375	p.K125	0.003	rs1051775	GMAF=0.25
6	53519062	53519062	A	G	KLHL31	KLHL31	ENSG00000124743	ENST00000370905	-1	known	silent	c.1009	p.L337	0.996	rs10948758	GMAF=0.3182
6	53519605	53519605	C	T	KLHL31	KLHL31	ENSG00000124743	ENST00000370905	-1	known	missense	c.466	p.V156I	1	rs3799260	GMAF=0.1571
6	53529014	53529014	C	T	ENSG00000253061	AL157773.1	ENSG00000253061	ENST00000517252	+1	novel	rna	NULL	NULL	0.416	rs77771017	GMAF=0.0668
6	55196587	55196587	C	T	GFRAL	GFRAL	ENSG00000187871	ENST00000340465	+1	known	missense	c.97	p.R33C	0.006	rs12199003	GMAF=0.3434
6	55216263	55216263	G	C	GFRAL	GFRAL	ENSG00000187871	ENST00000340465	+1	known	missense	c.583	p.D195H	0.994	-	-
6	55639028	55639028	G	A	BMP5	BMP5	ENSG00000112175	ENST00000370830	-1	known	silent	c.846	p.N282	0.988	rs41271330	GMAF=0.1071
6	55739553	55739553	A	G	BMP5	BMP5	ENSG00000112175	ENST00000370830	-1	known	silent	c.111	p.S37	1	rs3734444	GMAF=0.4231
6	56327849	56327849	C	T	DST	DST	ENSG00000151914	ENST00000244364	-1	known	missense	c.15124	p.A5042T	0.997	rs11758339	GMAF=0.2042
6	56376091	56376091	C	T	DST	DST	ENSG00000151914	ENST00000370754	-1	known	silent	c.18591	p.E6197	1	rs41271864	GMAF=0.022
6	56417282	56417282	C	T	DST	DST	ENSG00000151914	ENST00000370754	-1	known	missense	c.16215	p.M5405I	0.001	rs4715630	GMAF=0.1923
6	56417545	56417545	T	C	DST	DST	ENSG00000151914	ENST00000370754	-1	known	missense	c.15952	p.T5318A	0.453	rs4715631	GMAF=0.3123
6	56420538	56420538	C	T	DST	DST	ENSG00000151914	ENST00000370754	-1	known	missense	c.14648	p.R4883H	0.988	rs11756977	GMAF=0.3109
6	56463410	56463410	T	C	DST	DST	ENSG00000151914	ENST00000370754	-1	known	missense	c.11699	p.Q3900R	0.002	rs4712138	GMAF=0.3411
6	56470551	56470551	T	A	DST	DST	ENSG00000151914	ENST00000370754	-1	known	missense	c.8776	p.T2926S	0.004	rs13194995	GMAF=0.2679
6	56470690	56470690	G	A	DST	DST	ENSG00000151914	ENST00000370754	-1	known	silent	c.8637	p.N2879	0.005	rs13209548	GMAF=0.3709
6	56471402	56471402	G	A	DST	DST	ENSG00000151914	ENST00000370754	-1	known	missense	c.7925	p.P2642L	0	rs9382658	GMAF=0.3709
6	56471995	56471995	C	T	DST	DST	ENSG00000151914	ENST00000370754	-1	known	silent	c.7332	p.L2444	0	rs16888055	GMAF=0.3164
6	56482801	56482801	C	G	DST	DST	ENSG00000151914	ENST00000370765	-1	known	missense	c.6031	p.V2011L	1	rs6459166	GMAF=0.4006
6	56484758	56484758	C	T	DST	DST	ENSG00000151914	ENST00000370765	-1	known	silent	c.4074	p.K1358	0	rs2230862	GMAF=0.3526
6	56607082	56607082	C	T	DST	DST	ENSG00000151914	ENST00000523817	-1	putative	silent	c.57	p.L19	0.999	-	-
6	70900048	70900048	G	C	COL19A1	COL19A1	ENSG00000082293	ENST00000393344	+1	putative	missense	c.1923	p.K641N	1	-	-
6	72892383	72892383	G	A	RIMS1	RIMS1	ENSG00000079841	ENST00000264839	+1	putative	silent	c.1209	p.A403	0.54	rs114505309	GMAF=0.2395
6	84233415	84233415	G	A	PRSS35	PRSS35	ENSG00000146250	ENST00000369700	+1	known	silent	c.255	p.E85	1	-	-
6	109772811	109772811	G	T	MICAL1	MICAL1	ENSG00000135596	ENST00000368952	-1	known	missense	c.982	p.L328M	1	-	-
6	118812937	118812937	G	A	CEP85L	CEP85L	ENSG00000111860	ENST00000360290	-1	putative	missense	c.1043	p.S348F	0.998	-	-
6	123102385	123102385	C	G	FABP7	FABP7	ENSG00000164434	ENST00000356535	+1	known	missense	c.394	p.P132A	0	-	-
6	135523786	135523786	G	A	MYB	MYB	ENSG00000118513	ENST00000316528	+1	known	missense	c.1933	p.V645M	0.001	rs41294868	GMAF=0.1044
6	143081701	143081701	T	C	HIVEP2	HIVEP2	ENSG00000010818	ENST00000012134	-1	known	silent	c.5724	p.G1908	0.998	-	-
6	151640834	151640834	C	T	ENSG00000223039	7SK	ENSG00000223039	ENST00000411107	+1	novel	rna	NULL	NULL	0.016	rs56160432	GMAF=0.1062
6	152646269	152646269	C	T	SYNE1	SYNE1	ENSG00000131018	ENST00000265368	-1	known	missense	c.15607	p.E5203K	1	-	-
6	157454270	157454270	G	C	ARID1B	ARID1B	ENSG00000049618	ENST00000367148	+1	known	missense	c.2441	p.G814A	1	-	-
7	2752107	2752107	G	T	AMZ1	AMZ1	ENSG00000174945	ENST00000312371	+1	known	silent	c.1092	p.V364	0.891	-	-
7	6836259	6836259	C	T	RSPH10B2	RSPH10B2	ENSG00000169402	ENST00000297186	+1	known	missense	c.2294	p.T765M	0.005	rs201076392	-
7	27170243	27170243	C	T	HOXA4	HOXA4	ENSG00000197576	ENST00000360046	-1	known	missense	c.110	p.G37D	1	-	-
7	39379338	39379338	G	C	POU6F2	POU6F2	ENSG00000106536	ENST00000559001	+1	putative	missense	c.585	p.Q195H	1	-	-
7	47872693	47872693	G	A	PKD1L1	PKD1L1	ENSG00000158683	ENST00000289672	-1	known	missense	c.6332	p.T2111I	0	-	-
7	55467674	55467674	T	G	LANCL2	LANCL2	ENSG00000132434	ENST00000254770	+1	known	silent	c.555	p.V185	0.993	-	-
7	72883966	72883966	G	C	BAZ1B	BAZ1B	ENSG00000009954	ENST00000339594	-1	known	nonsense	c.2747	p.S916*	1	-	-
7	73279951	73279951	G	C	WBSCR28	WBSCR28	ENSG00000175877	ENST00000320531	+1	known	silent	c.546	p.L182	0.031	-	-
7	75510704	75510704	G	A	RHBDD2	RHBDD2	ENSG00000005486	ENST00000454791	+1	known	missense	c.200	p.R67K	0.996	-	-
7	77230116	77230116	C	T	PTPN12	PTPN12	ENSG00000127947	ENST00000435495	+1	putative	missense	c.298	p.H100Y	1	-	-
7	82538299	82538299	C	G	PCLO	PCLO	ENSG00000186472	ENST00000333891	-1	known	missense	c.13331	p.W4444S	1	-	-
7	82545919	82545919	C	A	PCLO	PCLO	ENSG00000186472	ENST00000437081	-1	putative	missense	c.1543	p.D515Y	1	-	-
7	87053321	87053321	A	C	ABCB4	ABCB4	ENSG00000005471	ENST00000265723	-1	known	missense	c.2112	p.N704K	0.997	-	-
7	91707181	91707181	G	C	AKAP9	AKAP9	ENSG00000127914	ENST00000359028	+1	known	missense	c.6973	p.D2325H	1	-	-
7	96635356	96635356	G	C	DLX6	DLX6	ENSG00000006377	ENST00000518156	+1	known	missense	c.67	p.E23Q	1	-	-
7	99434130	99434130	C	A	CYP3A43	CYP3A43	ENSG00000021461	ENST00000222382	+1	known	silent	c.126	p.T42	0.259	-	-
7	99725196	99725196	G	C	MBLAC1	MBLAC1	ENSG00000214309	ENST00000398075	+1	known	missense	c.178	p.E60Q	0	-	-
7	100607857	100607857	C	T	MUC3A	MUC3A	ENSG00000169894	ENST00000319509	+1	known	silent	c.2004	p.N668	0.208	-	-
7	101957723	101957723	A	G	SH2B2	SH2B2	ENSG00000160999	ENST00000536178	+1	known	missense	c.1367	p.H456R	1	-	-
7	102181970	102181970	C	T	POLR2J3	POLR2J3	ENSG00000168255	ENST00000379357	-1	known	nonsense	c.252	p.W84*	1	-	-
7	111982766	111982766	G	C	ZNF277	ZNF277	ENSG00000198839	ENST00000361822	+1	known	missense	c.1335	p.L445F	1	-	-
7	112462040	112462040	G	T	C7orf60	C7orf60	ENSG00000164603	ENST00000297145	-1	known	missense	c.977	p.T326K	1	-	-
7	117188794	117188794	G	T	CFTR	CFTR	ENSG00000001626	ENST00000003084	+1	known	missense	c.1309	p.G437C	1	-	-
7	117365215	117365215	C	T	CTTNBP2	CTTNBP2	ENSG00000077063	ENST00000446636	-1	novel	missense	c.2614	p.D872N	0.798	-	-
7	121653470	121653470	A	G	PTPRZ1	PTPRZ1	ENSG00000106278	ENST00000393386	+1	known	missense	c.4370	p.N1457S	0.995	-	-
7	128455930	128455930	C	G	CCDC136	CCDC136	ENSG00000128596	ENST00000397697	+1	known	missense	c.3308	p.S1103C	0.029	-	-
7	131189267	131189267	G	A	PODXL	PODXL	ENSG00000128567	ENST00000541194	-1	known	nonsense	c.1486	p.Q496*	1	-	-
7	132192956	132192956	C	A	PLXNA4	PLXNA4	ENSG00000221866	ENST00000321063	-1	known	missense	c.497	p.S166I	1	-	-
7	138268672	138268672	C	T	TRIM24	TRIM24	ENSG00000122779	ENST00000452999	+1	putative	silent	c.1047	p.S349	0	-	-
7	142353911	142353911	C	T	TRBV23-1	TRBV23-1	ENSG00000211749	ENST00000390396	+1	known	silent	c.294	p.I98	0	-	-
7	150878337	150878337	C	T	ASB10	ASB10	ENSG00000146926	ENST00000422024	-1	known	missense	c.928	p.D310N	0.002	rs200652340	GMAF=0.0009
7	155255171	155255171	A	G	EN2	EN2	ENSG00000164778	ENST00000297375	+1	known	missense	c.791	p.Q264R	1	-	-
7	156798246	156798246	G	A	MNX1	MNX1	ENSG00000130675	ENST00000252971	-1	known	missense	c.1174	p.P392S	0.003	-	-
8	22423914	22423914	G	C	SORBS3	SORBS3	ENSG00000120896	ENST00000240123	+1	known	missense	c.1007	p.R336P	0.002	-	-
8	24771314	24771314	A	C	NEFM	NEFM	ENSG00000104722	ENST00000221166	+1	known	missense	c.8	p.Y3S	1	-	-
8	38285938	38285938	G	A	FGFR1	FGFR1	ENSG00000077782	ENST00000532791	-1	putative	missense	c.374	p.S125L	1	rs121913473	-
8	55539616	55539616	A	T	RP1	RP1	ENSG00000104237	ENST00000220676	+1	known	silent	c.3174	p.L1058	0.286	-	-
8	67726109	67726109	C	T	SGK3	SGK3	ENSG00000104205	ENST00000262211	+1	known	missense	c.275	p.A92V	1	-	-
8	99963917	99963917	G	A	OSR2	OSR2	ENSG00000164920	ENST00000457907	+1	known	silent	c.1290	p.R430	1	-	-
8	110453047	110453047	C	T	PKHD1L1	PKHD1L1	ENSG00000205038	ENST00000378402	+1	known	silent	c.4065	p.F1355	1	-	-
8	124232487	124232487	C	A	C8orf76	C8orf76	ENSG00000189376	ENST00000276704	-1	known	missense	c.999	p.E333D	1	-	-
8	126040881	126040881	T	C	KIAA0196	KIAA0196	ENSG00000164961	ENST00000517845	-1	putative	missense	c.2960	p.Y987C	1	-	-
8	126114653	126114653	G	C	NSMCE2	NSMCE2	ENSG00000156831	ENST00000287437	+1	known	missense	c.81	p.L27F	0.996	-	-
8	126448613	126448613	C	T	TRIB1	TRIB1	ENSG00000173334	ENST00000520847	+1	putative	missense	c.521	p.S174F	0.883	-	-
8	126448614	126448614	C	T	TRIB1	TRIB1	ENSG00000173334	ENST00000520847	+1	putative	silent	c.522	p.S174	0	rs201007491	GMAF=0
8	133153490	133153490	C	G	KCNQ3	KCNQ3	ENSG00000184156	ENST00000521134	-1	putative	missense	c.991	p.D331H	1	-	-
8	133961051	133961051	C	G	TG	TG	ENSG00000042832	ENST00000220616	+1	known	missense	c.5264	p.P1755R	0.982	-	-
8	139749820	139749820	C	A	COL22A1	COL22A1	ENSG00000169436	ENST00000303045	-1	known	missense	c.2086	p.G696W	1	-	-
8	144877600	144877600	C	T	SCRIB	SCRIB	ENSG00000180900	ENST00000320476	-1	known	missense	c.3704	p.G1235D	0.997	-	-
8	144887484	144887484	A	C	SCRIB	SCRIB	ENSG00000180900	ENST00000320476	-1	known	missense	c.2468	p.V823G	1	-	-
8	144940577	144940577	G	A	EPPK1	EPPK1	ENSG00000227184	ENST00000525985	-1	known	missense	c.6845	p.S2282L	1	-	-
9	4286161	4286161	G	T	GLIS3	GLIS3	ENSG00000107249	ENST00000381971	-1	known	missense	c.265	p.Q89K	1	-	-
9	5335461	5335461	T	C	RLN1	RLN1	ENSG00000107018	ENST00000223862	-1	known	silent	c.348	p.V116	0	-	-
9	5769270	5769270	C	T	KIAA1432	KIAA1432	ENSG00000107036	ENST00000381532	+1	known	silent	c.3201	p.F1067	0	-	-
9	5922534	5922534	G	C	KIAA2026	KIAA2026	ENSG00000183354	ENST00000399933	-1	novel	silent	c.3462	p.V1154	0.329	-	-
9	19300233	19300233	T	C	DENND4C	DENND4C	ENSG00000137145	ENST00000380437	+1	known	silent	c.507	p.C169	1	-	-
9	33798017	33798017	A	G	PRSS3	PRSS3	ENSG00000010438	ENST00000361005	+1	known	missense	c.562	p.T188A	0.005	rs855581	-
9	35609473	35609473	C	T	TESK1	TESK1	ENSG00000107140	ENST00000336395	+1	known	missense	c.1615	p.H539Y	1	-	-
9	35750915	35750915	C	T	RGP1	RGP1	ENSG00000107185	ENST00000456972	+1	known	missense	c.536	p.T179I	1	-	-
9	37784013	37784013	T	A	EXOSC3	EXOSC3	ENSG00000107371	ENST00000327304	-1	known	missense	c.372	p.K124N	0.998	-	-
9	46390430	46390430	G	A	LOC100132859	FAM27D1	ENSG00000231997	ENST00000417276	+1	known	missense	c.154	p.A52T	0.011	-	-
9	80880805	80880805	G	T	CEP78	CEP78	ENSG00000148019	ENST00000376597	+1	known	nonsense	c.1831	p.E611*	1	-	-
9	82337410	82337410	G	T	TLE4	TLE4	ENSG00000106829	ENST00000376520	+1	known	silent	c.2127	p.V709	1	-	-
9	84607138	84607138	C	G	FAM75D1	FAM75D1	ENSG00000214929	ENST00000344803	+1	known	missense	c.1753	p.Q585E	0	-	-
9	100000933	100000933	G	C	ENSG00000203279	RP11-498P14.5	ENSG00000203279	ENST00000366109	-1	known	rna	NULL	NULL	0.217	-	-
9	108370125	108370125	G	A	FKTN	FKTN	ENSG00000106692	ENST00000223528	+1	known	missense	c.673	p.D225N	1	-	-
9	108370127	108370127	T	A	FKTN	FKTN	ENSG00000106692	ENST00000223528	+1	known	missense	c.675	p.D225E	1	-	-
9	116132072	116132072	G	A	BSPRY	BSPRY	ENSG00000119411	ENST00000374183	+1	known	missense	c.859	p.A287T	0.977	-	-
9	123620469	123620469	G	A	PHF19	PHF19	ENSG00000119403	ENST00000373896	-1	known	missense	c.1496	p.P499L	0.993	-	-
9	130489866	130489866	C	G	TTC16	TTC16	ENSG00000167094	ENST00000373288	+1	known	nonsense	c.1220	p.S407*	0.016	-	-
9	131864683	131864683	T	C	CRAT	CRAT	ENSG00000095321	ENST00000318080	-1	known	missense	c.626	p.Y209C	1	-	-
9	133069845	133069845	G	A	HMCN2	HMCN2	ENSG00000148357	ENST00000415566	+1	novel	missense	c.2089	p.G697R	1	-	-
9	136211147	136211147	G	C	MED22	MED22	ENSG00000148297	ENST00000343730	-1	known	silent	c.246	p.L82	1	-	-
9	136221570	136221570	G	C	SURF1	SURF1	ENSG00000148290	ENST00000371974	-1	known	missense	c.267	p.N89K	0.978	-	-
9	136385411	136385411	C	A	TMEM8C	TMEM8C	ENSG00000187616	ENST00000339996	-1	known	splice_site	c.136-1	e2-1	1	-	-
9	139656707	139656707	C	T	LCN15	LCN15	ENSG00000177984	ENST00000316144	-1	known	silent	c.453	p.K151	0.051	-	-
9	140093880	140093880	T	A	TPRN	TPRN	ENSG00000176058	ENST00000409012	-1	known	missense	c.1284	p.E428D	0	-	-
9	140330524	140330524	C	T	ENTPD8	ENTPD8	ENSG00000188833	ENST00000371506	-1	known	missense	c.991	p.G331S	0.001	-	-
9	140773613	140773613	T	C	CACNA1B	CACNA1B	ENSG00000148408	ENST00000371355	+1	known	splice_site	c.390+2	e2+2	1	-	-
9	141015134	141015134	G	A	CACNA1B	CACNA1B	ENSG00000148408	ENST00000371355	+1	known	missense	c.6293	p.G2098D	0	-	-
10	5541181	5541181	T	C	CALML5	CALML5	ENSG00000178372	ENST00000380332	-1	known	missense	c.221	p.K74R	0	rs10904516	GMAF=0.3379
10	5541183	5541183	C	T	CALML5	CALML5	ENSG00000178372	ENST00000380332	-1	known	silent	c.219	p.A73	0.007	rs10904517	GMAF=0.3452
10	13523024	13523024	C	G	BEND7	BEND7	ENSG00000165626	ENST00000396900	-1	known	missense	c.938	p.R313T	1	-	-
10	32856761	32856761	C	T	CCDC7	CCDC7	ENSG00000216937	ENST00000277657	+1	known	missense	c.1361	p.S454L	0	-	-
10	38246429	38246429	C	T	ZNF25	ZNF25	ENSG00000175395	ENST00000302609	-1	known	missense	c.61	p.E21K	0.98	-	-
10	45480269	45480269	G	T	RASSF4	RASSF4	ENSG00000107551	ENST00000334940	+1	known	nonsense	c.409	p.E137*	0.006	-	-
10	49951063	49951063	C	T	WDFY4	WDFY4	ENSG00000128815	ENST00000325239	+1	known	silent	c.1929	p.V643	0.922	-	-
10	51623152	51623152	G	C	TIMM23	TIMM23	ENSG00000138297	ENST00000444743	-1	known	missense	c.52	p.R18G	0.961	-	-
10	61946607	61946607	G	T	ANK3	ANK3	ENSG00000151150	ENST00000503366	-1	putative	missense	c.1900	p.L634M	1	-	-
10	71905695	71905695	A	G	TYSND1	TYSND1	ENSG00000156521	ENST00000287078	-1	known	silent	c.648	p.G216	0.422	rs10999158	GMAF=0.3191
10	73521776	73521776	C	T	C10orf54	C10orf54	ENSG00000107738	ENST00000394957	-1	known	silent	c.90	p.V30	0.987	-	-
10	75557019	75557019	G	A	KIAA0913	KIAA0913	ENSG00000214655	ENST00000433366	+1	known	missense	c.2554	p.E852K	1	-	-
10	102770321	102770321	G	A	PDZD7	PDZD7	ENSG00000186862	ENST00000393462	-1	known	silent	c.2325	p.R775	0.943	-	-
10	105781410	105781410	G	T	SLK	SLK	ENSG00000065613	ENST00000369755	+1	known	missense	c.3480	p.E1160D	1	-	-
10	117001419	117001419	G	A	ATRNL1	ATRNL1	ENSG00000107518	ENST00000355044	+1	known	missense	c.1592	p.G531E	1	-	-
10	124380869	124380869	C	A	DMBT1	DMBT1	ENSG00000187908	ENST00000368915	+1	known	missense	c.5581	p.H1861N	0	rs201533269	-
10	127418002	127418002	C	G	C10orf137	C10orf137	ENSG00000107938	ENST00000356792	+1	known	missense	c.970	p.P324A	1	-	-
10	127429078	127429078	C	A	C10orf137	C10orf137	ENSG00000107938	ENST00000356792	+1	known	silent	c.2028	p.I676	1	-	-
10	127548395	127548395	G	C	DHX32	DHX32	ENSG00000089876	ENST00000284690	-1	known	missense	c.626	p.P209R	0.998	-	-
10	133976881	133976881	C	G	JAKMIP3	JAKMIP3	ENSG00000188385	ENST00000298622	+1	known	missense	c.2383	p.R795G	1	-	-
10	135381592	135381592	C	G	ENSG00000230786	AL161645.1	ENSG00000230786	ENST00000450958	-1	known	silent	c.252	p.L84	0.827	rs3020501	GMAF=0.4515
10	135381623	135381623	T	C	ENSG00000230786	AL161645.1	ENSG00000230786	ENST00000450958	-1	known	missense	c.221	p.Q74R	0.007	rs3020502	GMAF=0.2889
10	135381766	135381766	C	T	ENSG00000230786	AL161645.1	ENSG00000230786	ENST00000450958	-1	known	silent	c.78	p.P26	0.117	rs3020503	GMAF=0.2898
11	193735	193735	G	A	SCGB1C1	SCGB1C1	ENSG00000188076	ENST00000342878	+1	known	missense	c.79	p.D27N	0	rs200498989	-
11	862687	862687	C	G	TSPAN4	TSPAN4	ENSG00000214063	ENST00000409531	+1	putative	missense	c.258	p.I86M	0.899	-	-
11	1651211	1651211	C	A	KRTAP5-5	KRTAP5-5	ENSG00000185940	ENST00000399676	+1	known	silent	c.141	p.G47	0.967	rs190828070	GMAF=0.0682
11	6422231	6422231	C	T	APBB1	APBB1	ENSG00000166313	ENST00000389906	-1	known	missense	c.1660	p.A554T	0.999	-	-
11	6432094	6432094	C	T	APBB1	APBB1	ENSG00000166313	ENST00000389906	-1	known	missense	c.484	p.E162K	0.997	-	-
11	18729520	18729520	G	T	IGSF22	IGSF22	ENSG00000179057	ENST00000513874	-1	known	silent	c.3111	p.I1037	0.995	-	-
11	20660030	20660030	T	A	SLC6A5	SLC6A5	ENSG00000165970	ENST00000525748	+1	known	missense	c.1895	p.V632E	1	-	-
11	46749686	46749686	T	C	F2	F2	ENSG00000180210	ENST00000311907	+1	known	missense	c.1271	p.V424A	1	-	-
11	46898113	46898113	C	T	LRP4	LRP4	ENSG00000134569	ENST00000378623	-1	known	missense	c.3440	p.R1147Q	1	-	-
11	55927515	55927515	G	A	OR8K5	OR8K5	ENSG00000181752	ENST00000313447	-1	known	silent	c.279	p.S93	0.973	-	-
11	56309923	56309923	T	C	OR5M11	OR5M11	ENSG00000255223	ENST00000528616	-1	known	missense	c.811	p.K271E	0.914	-	-
11	57957989	57957989	G	A	OR9Q2	OR9Q2	ENSG00000186513	ENST00000311591	+1	known	silent	c.27	p.V9	0.996	-	-
11	57958180	57958180	A	T	OR9Q2	OR9Q2	ENSG00000186513	ENST00000311591	+1	known	missense	c.218	p.Y73F	0.207	-	-
11	59132032	59132032	T	A	OR5AN1	OR5AN1	ENSG00000176495	ENST00000313940	+1	known	missense	c.101	p.V34E	0	-	-
11	62519923	62519923	G	A	ZBTB3	ZBTB3	ENSG00000185670	ENST00000394807	-1	known	missense	c.1364	p.S455F	0.996	-	-
11	63057842	63057842	G	A	SLC22A10	SLC22A10	ENSG00000184999	ENST00000526800	+1	putative	missense	c.49	p.E17K	0.014	-	-
11	64088367	64088367	T	C	PRDX5	PRDX5	ENSG00000126432	ENST00000265462	+1	known	missense	c.469	p.F157L	1	-	-
11	64361142	64361142	G	C	SLC22A12	SLC22A12	ENSG00000197891	ENST00000377574	+1	known	missense	c.697	p.V233L	0.002	-	-
11	69933883	69933883	C	T	ANO1	ANO1	ENSG00000131620	ENST00000355303	+1	known	missense	c.134	p.P45L	0.966	-	-
11	72533553	72533553	G	C	ATG16L2	ATG16L2	ENSG00000168010	ENST00000540222	+1	putative	missense	c.70	p.E24Q	1	-	-
11	73543621	73543621	T	C	ENSG00000199975	7SK	ENSG00000199975	ENST00000363105	-1	novel	rna	NULL	NULL	0.002	rs1632159	GMAF=0.4817
11	92715181	92715181	G	T	MTNR1B	MTNR1B	ENSG00000134640	ENST00000257068	+1	known	missense	c.792	p.W264C	1	-	-
11	118309758	118309758	G	T	MLL	MLL	ENSG00000118058	ENST00000531904	+1	putative	missense	c.452	p.C151F	1	-	-
11	123601450	123601450	G	A	ZNF202	ZNF202	ENSG00000166261	ENST00000529691	-1	putative	silent	c.147	p.F49	1	-	-
11	123814374	123814374	G	C	OR6T1	OR6T1	ENSG00000181499	ENST00000321252	-1	known	missense	c.172	p.Q58E	1	-	-
11	124189870	124189870	G	A	OR8D2	OR8D2	ENSG00000197263	ENST00000357438	-1	known	missense	c.224	p.S75F	0.021	-	-
11	129991658	129991658	G	T	APLP2	APLP2	ENSG00000084234	ENST00000278756	+1	putative	missense	c.696	p.E232D	0	rs76279939	-
11	129991670	129991670	G	T	APLP2	APLP2	ENSG00000084234	ENST00000278756	+1	putative	missense	c.708	p.E236D	0.001	rs142841183	-
12	998336	998336	C	G	WNK1	WNK1	ENSG00000060237	ENST00000530271	+1	known	missense	c.6889	p.Q2297E	1	-	-
12	6976817	6976817	G	C	TPI1	TPI1	ENSG00000111669	ENST00000229270	+1	known	silent	c.198	p.L66	0.998	-	-
12	7048093	7048093	C	T	ATN1	ATN1	ENSG00000111676	ENST00000356654	+1	known	silent	c.2967	p.F989	0.998	-	-
12	9085891	9085891	C	G	PHC1	PHC1	ENSG00000111752	ENST00000251757	+1	known	nonsense	c.1838	p.S613*	0.969	-	-
12	21350100	21350100	A	G	SLCO1B1	SLCO1B1	ENSG00000134538	ENST00000256958	+1	known	silent	c.948	p.K316	0.087	-	-
12	21807476	21807476	C	A	LDHB	LDHB	ENSG00000111716	ENST00000350669	-1	known	splice_site	c.129+1	e1+1	1	-	-
12	31850856	31850856	G	T	AMN1	AMN1	ENSG00000151743	ENST00000536761	-1	putative	missense	c.298	p.H100N	0.063	-	-
12	49086903	49086903	G	C	CCNT1	CCNT1	ENSG00000129315	ENST00000261900	-1	known	missense	c.2094	p.I698M	0.992	-	-
12	49919998	49919998	G	A	SPATS2	SPATS2	ENSG00000123352	ENST00000321898	+1	known	missense	c.1598	p.R533H	1	-	-
12	50042879	50042879	C	T	FMNL3	FMNL3	ENSG00000161791	ENST00000293590	-1	known	silent	c.2448	p.V816	1	-	-
12	51888893	51888893	C	T	SLC4A8	SLC4A8	ENSG00000050438	ENST00000453097	+1	known	silent	c.2934	p.F978	0.995	-	-
12	53164947	53164947	G	C	KRT76	KRT76	ENSG00000185069	ENST00000332411	-1	known	silent	c.1320	p.L440	0.998	-	-
12	56498347	56498347	C	T	PA2G4	PA2G4	ENSG00000170515	ENST00000417031	+1	known	silent	c.21	p.P7	1	-	-
12	72969299	72969299	C	T	TRHDE	TRHDE	ENSG00000072657	ENST00000261180	+1	known	silent	c.2163	p.I721	0.997	-	-
12	80889013	80889013	C	A	PTPRQ	PTPRQ	ENSG00000139304	ENST00000266688	+1	known	missense	c.1733	p.S578Y	1	-	-
12	88547068	88547068	G	T	TMTC3	TMTC3	ENSG00000139324	ENST00000266712	+1	known	nonsense	c.190	p.E64*	1	-	-
12	108140051	108140051	C	T	PRDM4	PRDM4	ENSG00000110851	ENST00000228437	-1	known	splice_site	c.1276+1	e5+1	1	-	-
12	110224595	110224595	C	A	TRPV4	TRPV4	ENSG00000111199	ENST00000261740	-1	known	silent	c.2256	p.L752	1	-	-
12	112480899	112480899	A	C	NAA25	NAA25	ENSG00000111300	ENST00000261745	-1	known	missense	c.2367	p.S789R	0.998	-	-
12	116446830	116446830	G	C	MED13L	MED13L	ENSG00000123066	ENST00000281928	-1	known	missense	c.1388	p.A463G	1	-	-
12	118506348	118506348	C	T	VSIG10	VSIG10	ENSG00000176834	ENST00000359236	-1	known	silent	c.1401	p.E467	0.056	-	-
12	132537961	132537961	C	A	EP400	EP400	ENSG00000183495	ENST00000333577	+1	known	missense	c.7655	p.P2552Q	0.008	-	-
12	132551423	132551423	G	A	EP400	EP400	ENSG00000183495	ENST00000333577	+1	known	silent	c.8766	p.P2922	0.617	-	-
13	25264511	25264511	C	G	ATP12A	ATP12A	ENSG00000075673	ENST00000218548	+1	known	silent	c.582	p.T194	0	-	-
13	25671062	25671062	A	G	PABPC3	PABPC3	ENSG00000151846	ENST00000281589	+1	known	silent	c.726	p.E242	1	rs78534836	-
13	25671089	25671089	G	T	PABPC3	PABPC3	ENSG00000151846	ENST00000281589	+1	known	missense	c.753	p.M251I	1	rs75281454	-
13	25671122	25671122	C	T	PABPC3	PABPC3	ENSG00000151846	ENST00000281589	+1	known	silent	c.786	p.Y262	1	rs79072440	-
13	25744102	25744102	C	T	FAM123A	FAM123A	ENSG00000165566	ENST00000515384	-1	known	silent	c.1656	p.G552	0.008	-	-
13	26116075	26116075	G	C	ATP8A2	ATP8A2	ENSG00000132932	ENST00000381655	+1	known	missense	c.670	p.D224H	0.903	-	-
13	26116076	26116076	A	T	ATP8A2	ATP8A2	ENSG00000132932	ENST00000381655	+1	known	missense	c.671	p.D224V	0.972	-	-
13	28712926	28712926	G	T	PAN3	PAN3	ENSG00000152520	ENST00000380958	+1	known	silent	c.132	p.V44	1	-	-
13	32913269	32913269	G	T	BRCA2	BRCA2	ENSG00000139618	ENST00000380152	+1	known	nonsense	c.4777	p.E1593*	0.997	-	-
13	38320559	38320559	C	T	TRPC4	TRPC4	ENSG00000133107	ENST00000379681	-1	known	missense	c.412	p.E138K	1	-	-
13	45973144	45973144	C	T	SLC25A30	SLC25A30	ENSG00000174032	ENST00000519676	-1	known	missense	c.684	p.M228I	1	-	-
13	99083532	99083532	G	T	FARP1	FARP1	ENSG00000152767	ENST00000423063	+1	known	nonsense	c.49	p.E17*	1	-	-
13	99483722	99483722	G	C	DOCK9	DOCK9	ENSG00000088387	ENST00000400228	-1	known	missense	c.208	p.Q70E	0.999	-	-
13	114079483	114079483	G	T	ADPRHL1	ADPRHL1	ENSG00000153531	ENST00000375418	-1	known	missense	c.658	p.H220N	1	-	-
14	21871285	21871285	C	A	CHD8	CHD8	ENSG00000100888	ENST00000399982	-1	known	missense	c.3605	p.R1202L	1	-	-
14	23894593	23894593	T	G	MYH7	MYH7	ENSG00000092054	ENST00000544444	-1	known	missense	c.2321	p.E774A	1	-	-
14	24529953	24529953	G	A	LRRC16B	LRRC16B	ENSG00000186648	ENST00000342740	+1	known	silent	c.2178	p.K726	1	-	-
14	24537852	24537852	G	A	LRRC16B	LRRC16B	ENSG00000186648	ENST00000342740	+1	known	missense	c.3742	p.E1248K	0.984	-	-
14	26918144	26918144	G	C	NOVA1	NOVA1	ENSG00000139910	ENST00000539517	-1	known	missense	c.545	p.T182R	1	-	-
14	33069997	33069997	A	T	AKAP6	AKAP6	ENSG00000151320	ENST00000557272	+1	putative	missense	c.2729	p.K910M	1	-	-
14	33243087	33243087	G	T	AKAP6	AKAP6	ENSG00000151320	ENST00000557272	+1	putative	missense	c.3576	p.M1192I	1	-	-
14	39717087	39717087	G	C	MIA2	MIA2	ENSG00000150526	ENST00000556784	+1	known	missense	c.1306	p.D436H	0.943	-	-
14	55647472	55647472	G	A	DLGAP5	DLGAP5	ENSG00000126787	ENST00000247191	-1	known	missense	c.605	p.S202L	0	-	-
14	61190726	61190726	C	G	SIX4	SIX4	ENSG00000100625	ENST00000556952	-1	putative	missense	c.43	p.E15Q	1	-	-
14	70527607	70527607	C	G	SLC8A3	SLC8A3	ENSG00000100678	ENST00000381269	-1	known	missense	c.1834	p.E612Q	1	-	-
14	77229461	77229461	A	T	VASH1	VASH1	ENSG00000071246	ENST00000167106	+1	known	silent	c.297	p.T99	0.228	-	-
14	92249504	92249504	T	A	TC2N	TC2N	ENSG00000165929	ENST00000340892	-1	known	missense	c.1413	p.K471N	1	-	-
14	94849245	94849245	C	G	SERPINA1	SERPINA1	ENSG00000197249	ENST00000355814	-1	known	missense	c.330	p.E110D	0	-	-
14	94929569	94929569	G	T	SERPINA9	SERPINA9	ENSG00000170054	ENST00000337425	-1	known	missense	c.1169	p.T390N	0.053	-	-
14	101526988	101526988	T	A	MIR496	MIR496	ENSG00000207961	ENST00000385226	+1	known	rna	NULL	NULL	1	-	-
14	106321196	106321196	C	T	IGHM	IGHM	ENSG00000211899	ENST00000390559	-1	known	missense	c.793	p.E265K	0	-	-
14	107095319	107095319	T	G	IGHV4-61	IGHV4-61	ENSG00000211970	ENST00000390630	-1	known	missense	c.161	p.Y54S	0	rs111864170	GMAF=0.1726
15	22743235	22743235	A	G	GOLGA6L1	GOLGA6L1	ENSG00000197414	ENST00000560659	+1	putative	silent	c.843	p.R281	0.274	-	-
15	40914977	40914977	C	T	CASC5	CASC5	ENSG00000137812	ENST00000346991	+1	known	missense	c.2593	p.P865S	0	-	-
15	40914978	40914978	C	T	CASC5	CASC5	ENSG00000137812	ENST00000346991	+1	known	missense	c.2594	p.P865L	0	-	-
15	43441335	43441335	G	C	TMEM62	TMEM62	ENSG00000137842	ENST00000260403	+1	known	missense	c.852	p.W284C	1	-	-
15	45426131	45426131	G	A	DUOX1	DUOX1	ENSG00000137857	ENST00000321429	+1	known	missense	c.128	p.R43K	0.98	-	-
15	49574268	49574268	G	T	GALK2	GALK2	ENSG00000156958	ENST00000396509	+1	putative	missense	c.517	p.A173S	1	-	-
15	50339659	50339659	A	G	ATP8B4	ATP8B4	ENSG00000104043	ENST00000284509	-1	known	silent	c.90	p.D30	0.986	-	-
15	50935614	50935614	T	G	TRPM7	TRPM7	ENSG00000092439	ENST00000313478	-1	known	missense	c.458	p.K153T	1	-	-
15	59443244	59443244	A	G	ENSG00000221096	AC092757.1	ENSG00000221096	ENST00000408169	-1	novel	rna	NULL	NULL	0	-	-
15	63111736	63111736	G	A	TLN2	TLN2	ENSG00000171914	ENST00000306829	+1	known	missense	c.6793	p.E2265K	1	-	-
15	69341374	69341374	G	C	NOX5	RP11-809H16.2	ENSG00000137808	ENST00000260364	+1	putative	missense	c.1921	p.D641H	1	-	-
15	73659871	73659871	G	T	HCN4	HCN4	ENSG00000138622	ENST00000261917	-1	known	silent	c.741	p.V247	0.537	-	-
15	74573010	74573010	G	T	CCDC33	CCDC33	ENSG00000140481	ENST00000558659	+1	putative	nonsense	c.532	p.E178*	0.709	-	-
15	84705703	84705703	A	T	ADAMTSL3	ADAMTSL3	ENSG00000156218	ENST00000286744	+1	known	missense	c.4933	p.I1645F	0	-	-
15	94943212	94943212	G	T	MCTP2	MCTP2	ENSG00000140563	ENST00000357742	+1	known	missense	c.1953	p.K651N	1	-	-
15	101120952	101120952	G	C	LINS	LINS	ENSG00000140471	ENST00000314742	-1	known	silent	c.96	p.L32	0.577	-	-
15	101440782	101440782	G	T	ALDH1A3	ALDH1A3	ENSG00000184254	ENST00000329841	+1	known	missense	c.886	p.D296Y	1	-	-
15	102291467	102291467	A	G	ENSG00000259660	CTD-2611K5.6	ENSG00000259660	ENST00000561463	+1	known	rna	NULL	NULL	0.001	-	-
15	102304480	102304480	G	T	ENSG00000259660	CTD-2611K5.6	ENSG00000259660	ENST00000561463	+1	known	rna	NULL	NULL	1	rs199954925	-
15	102462414	102462414	C	T	OR4F4	OR4F4	ENSG00000177693	ENST00000326183	-1	known	silent	c.849	p.R283	0.977	-	-
16	1370438	1370438	G	C	UBE2I	UBE2I	ENSG00000103275	ENST00000402301	+1	putative	splice_site	c.334-1	e5-1	1	-	-
16	2345602	2345602	C	G	ABCA3	ABCA3	ENSG00000167972	ENST00000301732	-1	known	missense	c.2403	p.E801D	1	-	-
16	3795301	3795301	G	C	CREBBP	CREBBP	ENSG00000005339	ENST00000262367	-1	known	missense	c.3891	p.H1297Q	1	-	-
16	4504856	4504856	G	T	DNAJA3	DNAJA3	ENSG00000103423	ENST00000262375	+1	known	nonsense	c.1384	p.E462*	0.983	-	-
16	16481566	16481566	G	A	ENSG00000214967	RP11-467M13.1	ENSG00000214967	ENST00000530217	+1	novel	missense	c.340	p.E114K	0	-	-
16	19278239	19278239	C	T	SYT17	SYT17	ENSG00000103528	ENST00000562711	+1	putative	silent	c.1254	p.I418	0.996	-	-
16	21716511	21716511	C	T	OTOA	OTOA	ENSG00000155719	ENST00000286149	+1	known	silent	c.1044	p.F348	1	-	-
16	25232844	25232844	G	C	AQP8	AQP8	ENSG00000103375	ENST00000566125	+1	putative	missense	c.309	p.M103I	1	-	-
16	25258259	25258259	C	T	ZKSCAN2	ZKSCAN2	ENSG00000155592	ENST00000328086	-1	known	missense	c.1258	p.E420K	1	-	-
16	31766717	31766717	T	C	ZNF720	ZNF720	ENSG00000197302	ENST00000399681	+1	known	missense	c.1105	p.C369R	0.996	-	-
16	46940821	46940821	G	A	GPT2	GPT2	ENSG00000166123	ENST00000340124	+1	known	silent	c.510	p.R170	0.995	rs116619352	GMAF=0.0037
16	47941105	47941105	C	T	ENSG00000261231	RP11-523L20.2	ENSG00000261231	ENST00000569726	+1	known	rna	NULL	NULL	0	rs888339	GMAF=0.4364
16	48226479	48226479	C	T	ABCC11	ABCC11	ENSG00000121270	ENST00000356608	-1	known	silent	c.2658	p.K886	0.627	rs12443685	GMAF=0.1305
16	48248918	48248918	T	C	ABCC11	ABCC11	ENSG00000121270	ENST00000356608	-1	known	silent	c.1122	p.K374	0	rs8047091	GMAF=0.169
16	48250026	48250026	G	T	ABCC11	ABCC11	ENSG00000121270	ENST00000356608	-1	known	missense	c.950	p.A317E	0.926	rs11863236	GMAF=0.119
16	48256602	48256602	T	C	ABCC11	ABCC11	ENSG00000121270	ENST00000356608	-1	known	silent	c.684	p.Q228	0.887	rs16945974	GMAF=0.1245
16	48265777	48265777	C	T	ABCC11	ABCC11	ENSG00000121270	ENST00000356608	-1	known	missense	c.56	p.R19H	0.891	rs16945988	GMAF=0.1067
16	49315262	49315262	C	T	CBLN1	CBLN1	ENSG00000102924	ENST00000219197	-1	known	missense	c.115	p.D39N	1	-	-
16	49672520	49672520	A	G	ZNF423	ZNF423	ENSG00000102935	ENST00000562520	-1	putative	silent	c.363	p.R121	0.992	rs3803665	GMAF=0.4464
16	50106594	50106594	T	C	HEATR3	HEATR3	ENSG00000155393	ENST00000299192	+1	known	silent	c.591	p.F197	0.997	rs2287197	GMAF=0.3956
16	50733859	50733859	C	G	NOD2	NOD2	ENSG00000167207	ENST00000300589	+1	known	silent	c.534	p.S178	0.998	rs2067085	GMAF=0.2637
16	50745583	50745583	T	G	NOD2	NOD2	ENSG00000167207	ENST00000300589	+1	known	silent	c.1761	p.R587	0.002	rs1861759	GMAF=0.2514
16	50827518	50827518	C	T	CYLD	CYLD	ENSG00000083799	ENST00000311559	+1	known	silent	c.2412	p.D804	0.283	rs2066852	GMAF=0.0513
16	51172677	51172677	G	A	SALL1	SALL1	ENSG00000103449	ENST00000251020	-1	known	silent	c.3456	p.H1152	0.998	rs11645288	GMAF=0.1506
16	51173559	51173559	G	A	SALL1	SALL1	ENSG00000103449	ENST00000251020	-1	known	silent	c.2574	p.L858	0.061	rs1965024	GMAF=0.4588
16	52479989	52479989	C	T	TOX3	TOX3	ENSG00000103460	ENST00000219746	-1	known	missense	c.823	p.G275S	1	-	-
16	53341748	53341748	T	G	CHD9	CHD9	ENSG00000177200	ENST00000398510	+1	known	missense	c.6936	p.D2312E	1	rs6499548	GMAF=0.1758
16	53481010	53481010	A	G	RBL2	RBL2	ENSG00000103479	ENST00000262133	+1	known	missense	c.629	p.Y210C	1	rs17800727	GMAF=0.141
16	53504721	53504721	T	C	RBL2	RBL2	ENSG00000103479	ENST00000262133	+1	known	silent	c.2590	p.L864	0.999	rs10748	GMAF=0.4556
16	55523606	55523606	C	G	MMP2	MMP2	ENSG00000087245	ENST00000543485	+1	putative	silent	c.822	p.V274	1	-	-
16	55543213	55543213	G	T	LPCAT2	LPCAT2	ENSG00000087253	ENST00000262134	+1	known	silent	c.120	p.V40	0.993	-	-
16	55853545	55853545	C	A	CES1	CES1	ENSG00000198848	ENST00000360526	-1	known	missense	c.808	p.A270S	0.803	rs115629050	GMAF=0.038
16	55855361	55855361	G	T	CES1	CES1	ENSG00000198848	ENST00000360526	-1	known	missense	c.612	p.D204E	1	rs2307227	GMAF=0.038
16	56500132	56500132	C	T	OGFOD1	OGFOD1	ENSG00000087263	ENST00000566157	+1	known	missense	c.517	p.P173S	0.846	rs34883368	GMAF=0.0568
16	56500176	56500176	T	A	OGFOD1	OGFOD1	ENSG00000087263	ENST00000566157	+1	known	silent	c.561	p.I187	0.004	rs11544885	GMAF=0.0504
16	56545175	56545175	T	C	BBS2	BBS2	ENSG00000125124	ENST00000245157	-1	known	missense	c.367	p.I123V	0.994	rs11373	GMAF=0.2647
16	56873495	56873495	C	T	NUP93	NUP93	ENSG00000102900	ENST00000563486	+1	putative	missense	c.283	p.L95F	1	rs1138295	GMAF=0.2111
16	56936319	56936319	C	T	SLC12A3	SLC12A3	ENSG00000070915	ENST00000438926	+1	known	missense	c.2782	p.R928C	1	rs12708965	GMAF=0.0371
16	56969148	56969148	G	A	HERPUD1	HERPUD1	ENSG00000051108	ENST00000439977	+1	known	missense	c.149	p.R50H	0.097	rs2217332	GMAF=0.1172
16	57016092	57016092	G	A	CETP	CETP	ENSG00000087237	ENST00000566128	+1	putative	missense	c.1069	p.V357I	0	rs5882	GMAF=0.4478
16	57059484	57059484	C	T	NLRC5	NLRC5	ENSG00000140853	ENST00000262510	+1	known	missense	c.629	p.S210L	0	rs16965150	GMAF=0.0119
16	57060724	57060724	G	A	NLRC5	NLRC5	ENSG00000140853	ENST00000538805	+1	putative	missense	c.1126	p.G376R	1	rs13339199	GMAF=0.0916
16	57071113	57071113	T	C	NLRC5	NLRC5	ENSG00000140853	ENST00000538805	+1	putative	nonstop	c.1975	p.*659Q	0.527	rs78176773	GMAF=0.4986
16	57080528	57080528	C	A	NLRC5	NLRC5	ENSG00000140853	ENST00000538805	+1	putative	nonsense	c.2570	p.S857*	0.001	rs289723	GMAF=0.1781
16	57111232	57111232	C	T	NLRC5	NLRC5	ENSG00000140853	ENST00000262510	+1	known	silent	c.4860	p.D1620	0.017	rs11864231	GMAF=0.1795
16	57552088	57552088	T	C	CCDC102A	CCDC102A	ENSG00000135736	ENST00000258214	-1	known	silent	c.1140	p.A380	0.069	rs28756858	GMAF=0.2239
16	57555076	57555076	C	T	CCDC102A	CCDC102A	ENSG00000135736	ENST00000258214	-1	known	silent	c.825	p.A275	0.725	rs28446687	GMAF=0.1841
16	57601792	57601792	C	T	GPR114	GPR114	ENSG00000159618	ENST00000340339	+1	known	silent	c.846	p.R282	0.117	rs9937918	GMAF=0.4643
16	57689805	57689805	A	C	GPR56	GPR56	ENSG00000205336	ENST00000379696	+1	known	missense	c.918	p.Q306H	0.987	rs1801255	GMAF=0.1415
16	57722328	57722328	C	T	GPR97	GPR97	ENSG00000182885	ENST00000450388	+1	putative	silent	c.1245	p.S415	0.096	rs12444859	GMAF=0.3411
16	57738810	57738810	T	A	CCDC135	CCDC135	ENSG00000159625	ENST00000360716	+1	known	missense	c.722	p.V241E	0	rs58373934	GMAF=0.0815
16	57787063	57787063	G	C	KATNB1	KATNB1	ENSG00000140854	ENST00000379661	+1	known	silent	c.930	p.T310	0.02	rs147460464	GMAF=0.0018
16	57850141	57850141	C	G	ENSG00000187185	CTD-2600O9.1	ENSG00000187185	ENST00000564282	+1	putative	silent	c.60	p.P20	0	rs1477404	GMAF=0.2253
16	57949224	57949224	G	T	CNGB1	CNGB1	ENSG00000070729	ENST00000251102	-1	known	missense	c.2233	p.L745I	1	rs10459809	GMAF=0.1058
16	57950057	57950057	G	A	CNGB1	CNGB1	ENSG00000070729	ENST00000251102	-1	known	silent	c.2193	p.N731	1	rs376270	GMAF=0.3475
16	57993841	57993841	C	T	CNGB1	CNGB1	ENSG00000070729	ENST00000251102	-1	known	missense	c.712	p.G238S	0	rs61745888	GMAF=0.0156
16	57993947	57993947	T	C	CNGB1	CNGB1	ENSG00000070729	ENST00000251102	-1	known	silent	c.606	p.E202	0	rs76788887	GMAF=0.0165
16	57996932	57996932	G	A	CNGB1	CNGB1	ENSG00000070729	ENST00000251102	-1	known	silent	c.327	p.G109	0.001	rs17821448	GMAF=0.3338
16	58079127	58079127	A	G	MMP15	MMP15	ENSG00000102996	ENST00000219271	+1	known	missense	c.1787	p.D596G	0	rs41504346	GMAF=0.0137
16	58540875	58540875	G	A	NDRG4	NDRG4	ENSG00000103034	ENST00000569026	+1	putative	nonsense	c.209	p.W70*	0.978	rs17821543	GMAF=0.0403
16	58550459	58550459	G	A	SETD6	SETD6	ENSG00000103037	ENST00000219315	+1	known	missense	c.554	p.R185H	0.843	-	-
16	58552921	58552921	G	A	SETD6	SETD6	ENSG00000103037	ENST00000219315	+1	known	silent	c.1410	p.E470	1	rs3607	GMAF=0.255
16	58575489	58575489	G	A	CNOT1	CNOT1	ENSG00000125107	ENST00000317147	-1	known	silent	c.4716	p.Y1572	1	rs11540994	GMAF=0.462
16	58577421	58577421	C	T	CNOT1	CNOT1	ENSG00000125107	ENST00000441024	-1	known	silent	c.4524	p.A1508	0	rs41260	GMAF=0.217
16	58587737	58587737	C	T	CNOT1	CNOT1	ENSG00000125107	ENST00000562046	-1	novel	missense	c.497	p.S166N	1	rs11866002	GMAF=0.462
16	58616984	58616984	T	C	CNOT1	CNOT1	ENSG00000125107	ENST00000317147	-1	known	silent	c.909	p.G303	0.995	rs17854029	GMAF=0.2234
16	58752466	58752466	C	T	GOT2	GOT2	ENSG00000125166	ENST00000245206	-1	known	missense	c.562	p.G188S	1	rs11076256	GMAF=0.0394
16	65016087	65016087	A	C	CDH11	CDH11	ENSG00000140937	ENST00000268603	-1	known	missense	c.1117	p.S373A	0.02	rs35213	GMAF=0.2363
16	66432381	66432381	T	C	CDH5	CDH5	ENSG00000179776	ENST00000341529	+1	known	missense	c.1508	p.I503T	0.386	rs16956504	GMAF=0.0513
16	66432424	66432424	C	T	CDH5	CDH5	ENSG00000179776	ENST00000341529	+1	known	silent	c.1551	p.I517	0.999	rs3826229	-
16	66764069	66764069	G	A	DYNC1LI2	DYNC1LI2	ENSG00000135720	ENST00000258198	-1	known	silent	c.987	p.T329	1	rs34706526	GMAF=0.0119
16	66861966	66861966	G	A	NAE1	NAE1	ENSG00000159593	ENST00000569348	-1	known	missense	c.68	p.T23I	0.863	rs152164	GMAF=0.3713
16	67222828	67222828	A	T	EXOC3L1	EXOC3L1	ENSG00000179044	ENST00000314586	-1	known	missense	c.223	p.Y75N	0.998	rs117403380	GMAF=0.0037
16	67235672	67235672	C	T	ELMO3	ELMO3	ENSG00000102890	ENST00000393997	+1	known	missense	c.1105	p.R369C	1	rs33948247	GMAF=0.0316
16	67320920	67320920	C	T	PLEKHG4	PLEKHG4	ENSG00000196155	ENST00000360461	+1	known	silent	c.2943	p.L981	1	rs785029	GMAF=0.0288
16	68336360	68336360	A	G	SLC7A6OS	SLC7A6OS	ENSG00000103061	ENST00000263997	-1	known	silent	c.723	p.D241	1	rs35736950	GMAF=0.0247
16	68387373	68387373	C	T	PRMT7	PRMT7	ENSG00000132600	ENST00000568975	+1	known	missense	c.1651	p.R551W	0	rs1562479	GMAF=0.4135
16	68389772	68389772	C	T	PRMT7	PRMT7	ENSG00000132600	ENST00000339507	+1	known	silent	c.1797	p.T599	0.025	rs1131933	GMAF=0.4272
16	68398924	68398924	C	T	SMPD3	SMPD3	ENSG00000103056	ENST00000219334	-1	known	silent	c.1395	p.P465	0.001	rs1868158	GMAF=0.3375
16	68712730	68712730	C	A	CDH3	CDH3	ENSG00000062038	ENST00000264012	+1	known	silent	c.612	p.I204	0.445	rs8049247	GMAF=0.1424
16	68713730	68713730	G	A	CDH3	CDH3	ENSG00000062038	ENST00000264012	+1	known	silent	c.720	p.T240	0.315	rs2296409	GMAF=0.3741
16	68713823	68713823	C	A	CDH3	CDH3	ENSG00000062038	ENST00000264012	+1	known	silent	c.813	p.T271	0.003	rs2296408	GMAF=0.3741
16	68721470	68721470	T	C	CDH3	CDH3	ENSG00000062038	ENST00000264012	+1	known	silent	c.1626	p.N542	0.495	rs2296405	GMAF=0.3837
16	68725783	68725783	G	A	CDH3	CDH3	ENSG00000062038	ENST00000264012	+1	known	silent	c.1956	p.K652	0.785	rs2274239	GMAF=0.4038
16	68729785	68729785	C	A	CDH3	CDH3	ENSG00000062038	ENST00000264012	+1	known	silent	c.2239	p.R747	1	rs17715450	GMAF=0.4995
16	68732049	68732049	A	C	CDH3	CDH3	ENSG00000062038	ENST00000429102	+1	known	missense	c.2334	p.R778S	0	rs3114409	GMAF=0.2166
16	68857441	68857441	T	C	CDH1	CDH1	ENSG00000039068	ENST00000379120	+1	known	silent	c.2130	p.A710	0	rs1801552	GMAF=0.3063
16	68893953	68893953	T	C	TMCO7	TMCO7	ENSG00000103047	ENST00000261778	+1	known	silent	c.261	p.S87	0.101	rs4597312	GMAF=0.0943
16	69143481	69143481	T	G	HAS3	HAS3	ENSG00000103044	ENST00000306560	+1	known	silent	c.183	p.L61	1	rs2232227	GMAF=0.0687
16	69201050	69201050	C	T	CIRH1A	CIRH1A	ENSG00000141076	ENST00000314423	+1	known	missense	c.1906	p.R636C	0.999	rs61185783	GMAF=0.0234
16	69973825	69973825	G	A	WWP2	WWP2	ENSG00000198373	ENST00000568684	+1	putative	silent	c.1278	p.E426	1	rs3748389	GMAF=0.4886
16	69988472	69988472	C	T	CLEC18A	CLEC18A	ENSG00000157322	ENST00000449317	+1	known	missense	c.452	p.T151M	0.998	rs75776403	GMAF=0.2821
16	70010610	70010610	C	T	ENSG00000226232	RP11-419C5.2	ENSG00000226232	ENST00000532298	-1	novel	missense	c.668	p.R223H	0	rs146503764	-
16	70016416	70016416	T	A	ENSG00000226232	RP11-419C5.2	ENSG00000226232	ENST00000532298	-1	novel	nonsense	c.382	p.R128*	0.003	rs3748385	GMAF=0.2257
16	70016573	70016573	G	A	ENSG00000226232	RP11-419C5.2	ENSG00000226232	ENST00000325845	-1	known	missense	c.292	p.R98C	0	rs3748384	GMAF=0.4744
16	70180088	70180088	A	T	PDPR	PDPR	ENSG00000090857	ENST00000398122	+1	putative	missense	c.1619	p.Y540F	1	rs200566106	-
16	70726795	70726795	C	A	VAC14	VAC14	ENSG00000103043	ENST00000566416	-1	novel	missense	c.661	p.A221S	0.537	rs2278983	GMAF=0.2834
16	71100838	71100838	T	C	HYDIN	HYDIN	ENSG00000157423	ENST00000393550	-1	known	splice_site	c.2121-2	e16-2	0	rs74361942	GMAF=0.2779
16	71961535	71961535	A	C	IST1	IST1	ENSG00000182149	ENST00000541571	+1	putative	missense	c.920	p.E307A	0.999	rs79258602	GMAF=0.0096
16	72042682	72042682	A	C	DHODH	DHODH	ENSG00000102967	ENST00000219240	+1	known	missense	c.19	p.K7Q	0.997	rs3213422	GMAF=0.4295
16	72107691	72107691	G	A	HPR	HPR	ENSG00000261701	ENST00000228226	+1	known	missense	c.17	p.C6Y	0.007	-	-
16	72130203	72130203	C	G	DHX38	DHX38	ENSG00000140829	ENST00000268482	+1	known	silent	c.147	p.L49	1	rs1050361	GMAF=0.473
16	72135014	72135014	T	C	DHX38	DHX38	ENSG00000140829	ENST00000268482	+1	known	silent	c.1308	p.A436	0.994	rs1050363	GMAF=0.4766
16	72139184	72139184	C	A	DHX38	DHX38	ENSG00000140829	ENST00000268482	+1	known	silent	c.2316	p.A772	0.777	rs2074626	GMAF=0.4318
16	72156842	72156842	T	G	PMFBP1	PMFBP1	ENSG00000118557	ENST00000537792	-1	putative	missense	c.237	p.K79N	1	rs16973716	GMAF=0.4299
16	72162564	72162564	T	G	PMFBP1	PMFBP1	ENSG00000118557	ENST00000537465	-1	known	missense	c.2095	p.N699H	0.011	-	-
16	72827758	72827758	T	C	ZFHX3	ZFHX3	ENSG00000140836	ENST00000268489	-1	known	silent	c.8823	p.G2941	1	rs699444	GMAF=0.0875
16	72832135	72832135	T	A	ZFHX3	ZFHX3	ENSG00000140836	ENST00000268489	-1	known	silent	c.4446	p.A1482	0.004	rs740178	GMAF=0.1186
16	74411912	74411912	G	A	NPIPL2	NPIPL2	ENSG00000196436	ENST00000429990	+1	known	missense	c.41	p.G14E	0.091	rs62055194	-
16	74419593	74419593	C	T	NPIPL2	NPIPL2	ENSG00000196436	ENST00000429990	+1	known	missense	c.491	p.T164M	0.023	rs201948736	-
16	74425548	74425548	A	G	NPIPL2	NPIPL2	ENSG00000196436	ENST00000429990	+1	known	missense	c.902	p.Y301C	0	rs2868591	-
16	74425569	74425569	C	T	NPIPL2	NPIPL2	ENSG00000196436	ENST00000429990	+1	known	missense	c.923	p.P308L	0	rs11641596	-
16	74452071	74452071	G	A	CLEC18B	CLEC18B	ENSG00000140839	ENST00000339953	-1	known	silent	c.342	p.P114	0	-	-
16	74499589	74499589	G	A	GLG1	GLG1	ENSG00000090863	ENST00000205061	-1	known	silent	c.2652	p.C884	1	rs2303275	GMAF=0.1264
16	74537591	74537591	C	T	GLG1	GLG1	ENSG00000090863	ENST00000205061	-1	known	silent	c.612	p.L204	1	rs4887772	GMAF=0.2962
16	74664743	74664743	T	C	RFWD3	RFWD3	ENSG00000168411	ENST00000361070	-1	known	missense	c.1690	p.I564V	0.93	rs7193541	GMAF=0.418
16	74664810	74664810	A	T	RFWD3	RFWD3	ENSG00000168411	ENST00000361070	-1	known	silent	c.1623	p.P541	0.993	rs7188880	GMAF=0.3686
16	74670458	74670458	C	T	RFWD3	RFWD3	ENSG00000168411	ENST00000361070	-1	known	silent	c.1212	p.T404	0	rs4888262	GMAF=0.3695
16	74695079	74695079	G	T	RFWD3	RFWD3	ENSG00000168411	ENST00000361070	-1	known	missense	c.269	p.T90N	0	rs8058922	GMAF=0.239
16	74750396	74750396	T	C	FA2H	FA2H	ENSG00000103089	ENST00000219368	-1	known	silent	c.888	p.V296	0.99	rs11554621	GMAF=0.1305
16	74750405	74750405	G	A	FA2H	FA2H	ENSG00000103089	ENST00000219368	-1	known	silent	c.879	p.P293	0.1	rs2301865	GMAF=0.2454
16	74808425	74808425	G	A	FA2H	FA2H	ENSG00000103089	ENST00000219368	-1	known	silent	c.229	p.L77	1	rs929881	GMAF=0.261
16	75238103	75238103	C	T	CTRB2	CTRB2	ENSG00000168928	ENST00000303037	-1	known	missense	c.748	p.A250T	1	rs4737	GMAF=0.1754
16	75269267	75269267	A	G	BCAR1	BCAR1	ENSG00000050820	ENST00000418647	-1	known	silent	c.1668	p.A556	0	rs3169330	GMAF=0.087
16	75269577	75269577	C	G	BCAR1	BCAR1	ENSG00000050820	ENST00000418647	-1	known	missense	c.1358	p.S453T	0.012	-	-
16	75276775	75276775	G	A	BCAR1	BCAR1	ENSG00000050820	ENST00000418647	-1	known	missense	c.364	p.P122S	0.037	rs1035539	GMAF=0.3988
16	76532583	76532583	A	G	CNTNAP4	CNTNAP4	ENSG00000152910	ENST00000476707	+1	putative	missense	c.2366	p.Q789R	0.009	rs12933808	GMAF=0.1474
16	77469956	77469956	T	C	ENSG00000216131	AC025284.1	ENSG00000216131	ENST00000401312	-1	novel	rna	NULL	NULL	0	rs114350970	-
16	77469974	77469974	T	C	ENSG00000216131	AC025284.1	ENSG00000216131	ENST00000401312	-1	novel	rna	NULL	NULL	0	rs2343699	-
16	78064351	78064351	C	G	CLEC3A	CLEC3A	ENSG00000166509	ENST00000299642	+1	known	silent	c.234	p.L78	0.941	rs2293776	GMAF=0.2138
16	80583497	80583497	C	T	DYNLRB2	DYNLRB2	ENSG00000168589	ENST00000562982	+1	putative	silent	c.283	p.L95	1	rs11866734	GMAF=0.179
16	80718879	80718879	A	G	CDYL2	CDYL2	ENSG00000166446	ENST00000299564	-1	known	silent	c.172	p.L58	1	rs8049284	GMAF=0.4679
16	81010073	81010073	C	T	CMC2	CMC2	ENSG00000103121	ENST00000219400	-1	known	missense	c.157	p.V53I	0	rs1127390	GMAF=0.4038
16	81056441	81056441	T	G	CENPN	CENPN	ENSG00000166451	ENST00000299572	+1	known	nonstop	c.613	p.*205E	0	rs3743503	GMAF=0.1429
16	81061827	81061827	G	A	CENPN	CENPN	ENSG00000166451	ENST00000393335	+1	putative	missense	c.862	p.E288K	0.049	rs2549887	GMAF=0.4089
16	81095091	81095091	A	G	C16orf46	C16orf46	ENSG00000166455	ENST00000299578	-1	known	missense	c.863	p.I288T	0	rs7198494	GMAF=0.1703
16	81193321	81193321	C	T	PKD1L2	PKD1L2	ENSG00000166473	ENST00000525539	-1	known	missense	c.3802	p.G1268S	0	rs72628271	GMAF=0.1877
16	81248716	81248716	C	T	PKD1L2	PKD1L2	ENSG00000166473	ENST00000337114	-1	known	missense	c.547	p.V183I	0.026	rs12933806	GMAF=0.2276
16	81248745	81248745	A	G	PKD1L2	PKD1L2	ENSG00000166473	ENST00000337114	-1	known	missense	c.518	p.L173S	0.979	rs8060294	GMAF=0.3951
16	81249954	81249954	T	A	PKD1L2	PKD1L2	ENSG00000166473	ENST00000337114	-1	known	missense	c.359	p.Q120L	0.001	rs7191351	GMAF=0.4831
16	81253917	81253917	A	G	PKD1L2	PKD1L2	ENSG00000166473	ENST00000337114	-1	known	missense	c.59	p.V20A	0	rs9924530	GMAF=0.4272
16	81279120	81279120	T	C	BCMO1	BCMO1	ENSG00000135697	ENST00000425577	+1	known	missense	c.28	p.W10R	0.359	rs28370522	GMAF=0.3842
16	81295902	81295902	T	C	BCMO1	BCMO1	ENSG00000135697	ENST00000564552	+1	putative	missense	c.485	p.M162T	0	rs7500996	GMAF=0.228
16	81301694	81301694	A	T	BCMO1	BCMO1	ENSG00000135697	ENST00000258168	+1	known	missense	c.801	p.R267S	0.195	rs12934922	GMAF=0.2697
16	81314496	81314496	C	T	BCMO1	BCMO1	ENSG00000135697	ENST00000258168	+1	known	missense	c.1136	p.A379V	0.311	rs7501331	GMAF=0.1616
16	81398635	81398635	C	T	GAN	GAN	ENSG00000127688	ENST00000248272	+1	known	silent	c.1293	p.Y431	0.998	rs2608555	GMAF=0.1571
16	81819768	81819768	T	C	PLCG2	PLCG2	ENSG00000197943	ENST00000359376	+1	known	silent	c.174	p.A58	0.762	rs4586425	GMAF=0.2532
16	81888152	81888152	A	G	PLCG2	PLCG2	ENSG00000197943	ENST00000359376	+1	known	silent	c.297	p.L99	0.497	rs1143686	GMAF=0.2102
16	81929488	81929488	C	T	PLCG2	PLCG2	ENSG00000197943	ENST00000563193	+1	putative	nonsense	c.457	p.R153*	0.134	rs1143688	GMAF=0.4327
16	81929527	81929527	C	G	PLCG2	PLCG2	ENSG00000197943	ENST00000563193	+1	putative	missense	c.496	p.L166V	0.997	rs13333716	GMAF=0.0536
16	81941319	81941319	C	T	PLCG2	PLCG2	ENSG00000197943	ENST00000359376	+1	known	silent	c.1497	p.A499	0.093	rs1143689	GMAF=0.2047
16	82033810	82033810	G	A	SDR42E1	SDR42E1	ENSG00000184860	ENST00000328945	-1	known	nonsense	c.88	p.Q30*	0.844	rs11542462	GMAF=0.071
16	83065664	83065664	G	A	CDH13	CDH13	ENSG00000140945	ENST00000268613	+1	putative	silent	c.348	p.S116	0.958	rs6565105	GMAF=0.4629
16	83214480	83214480	C	A	CDH13	CDH13	ENSG00000140945	ENST00000431540	+1	putative	silent	c.489	p.T163	0.685	rs7188594	GMAF=0.4272
16	83817019	83817019	A	G	CDH13	CDH13	ENSG00000140945	ENST00000268613	+1	putative	silent	c.2217	p.A739	0	rs1048612	GMAF=0.1795
16	83999261	83999261	C	A	OSGIN1	OSGIN1	ENSG00000140961	ENST00000343939	+1	putative	silent	c.1332	p.L444	0.997	rs35132222	GMAF=0.0687
16	84070500	84070500	C	G	SLC38A8	SLC38A8	ENSG00000166558	ENST00000299709	-1	known	silent	c.195	p.S65	0.988	rs1317524	GMAF=0.4414
16	84115393	84115393	G	A	MBTPS1	MBTPS1	ENSG00000140943	ENST00000343411	-1	known	silent	c.1407	p.L469	0.236	rs12933523	GMAF=0.1154
16	84115483	84115483	G	A	MBTPS1	MBTPS1	ENSG00000140943	ENST00000343411	-1	known	silent	c.1317	p.P439	0.241	rs3743631	GMAF=0.456
16	84158248	84158248	G	C	HSDL1	HSDL1	ENSG00000103160	ENST00000219439	-1	known	missense	c.980	p.S327C	0.113	rs4378600	GMAF=0.25
16	84218565	84218565	T	C	TAF1C	TAF1C	ENSG00000103168	ENST00000378541	-1	known	silent	c.30	p.A10	0	rs2230126	GMAF=0.1767
16	84229436	84229436	G	A	ADAD2	ADAD2	ENSG00000140955	ENST00000567685	+1	novel	missense	c.794	p.R265Q	0	rs62049905	GMAF=0.3077
16	84229580	84229580	C	T	ADAD2	ADAD2	ENSG00000140955	ENST00000268624	+1	known	silent	c.1458	p.A486	0.002	rs2303239	GMAF=0.2958
16	84256360	84256360	C	T	KCNG4	KCNG4	ENSG00000168418	ENST00000308251	-1	known	silent	c.1023	p.A341	0.629	rs34559356	GMAF=0.0082
16	84270381	84270381	G	A	KCNG4	KCNG4	ENSG00000168418	ENST00000308251	-1	known	silent	c.711	p.S237	1	rs244811	GMAF=0.4309
16	84351952	84351952	G	A	WFDC1	WFDC1	ENSG00000103175	ENST00000219454	+1	known	missense	c.412	p.V138M	0.998	rs11643870	GMAF=0.0046
16	84476200	84476200	A	T	ATP2C2	ATP2C2	ENSG00000064270	ENST00000262429	+1	known	missense	c.1396	p.M466L	1	rs247897	GMAF=0.4025
16	84495650	84495650	C	T	ATP2C2	ATP2C2	ENSG00000064270	ENST00000262429	+1	known	silent	c.2637	p.V879	0.947	-	-
16	84695280	84695280	A	G	KLHL36	KLHL36	ENSG00000135686	ENST00000564996	+1	known	silent	c.1392	p.L464	0.973	rs17755815	GMAF=0.1919
16	84695490	84695490	C	T	KLHL36	KLHL36	ENSG00000135686	ENST00000564996	+1	known	silent	c.1602	p.H534	0.995	rs12928590	GMAF=0.1648
16	84778762	84778762	C	T	USP10	USP10	ENSG00000103194	ENST00000570191	+1	known	silent	c.687	p.D229	0.016	rs4553618	GMAF=0.2335
16	84779248	84779248	T	G	USP10	USP10	ENSG00000103194	ENST00000570191	+1	known	silent	c.1173	p.V391	0.507	rs7185949	GMAF=0.2353
16	84796603	84796603	A	G	USP10	USP10	ENSG00000103194	ENST00000570191	+1	known	silent	c.1575	p.Q525	0.861	rs12932018	GMAF=0.2582
16	84922859	84922859	C	T	CRISPLD2	CRISPLD2	ENSG00000103196	ENST00000262424	+1	known	silent	c.1329	p.A443	0.357	rs767050	GMAF=0.3452
16	85706047	85706047	A	C	KIAA0182	KIAA0182	ENSG00000131149	ENST00000412692	+1	novel	missense	c.2862	p.K954N	0.021	rs9940601	GMAF=0.3246
16	85839211	85839211	G	C	COX4I1	COX4I1	ENSG00000131143	ENST00000569997	+1	known	rna	NULL	NULL	0.001	rs2075532	GMAF=0.4515
16	85948098	85948098	G	A	IRF8	IRF8	ENSG00000140968	ENST00000268638	+1	known	silent	c.573	p.G191	0.446	rs17444416	GMAF=0.0462
16	86371037	86371037	G	A	ENSG00000168367	AC092327.1	ENSG00000168367	ENST00000304488	-1	known	missense	c.185	p.A62V	0.003	rs61744045	GMAF=0.0847
16	87339450	87339450	C	T	C16orf95	C16orf95	ENSG00000260456	ENST00000253461	-1	known	missense	c.392	p.C131Y	0.004	rs141912735	GMAF=0.0064
16	87350773	87350773	C	A	C16orf95	C16orf95	ENSG00000260456	ENST00000567970	-1	known	missense	c.76	p.A26S	0.001	rs3748393	GMAF=0.4016
16	87451170	87451170	G	C	ZCCHC14	ZCCHC14	ENSG00000140948	ENST00000268616	-1	known	missense	c.868	p.L290V	0.995	-	-
16	87735527	87735527	G	A	ENSG00000205047	AC010536.1	ENSG00000205047	ENST00000446344	-1	known	silent	c.594	p.P198	0	rs7199037	GMAF=0.1909
16	87782322	87782322	G	C	KLHDC4	KLHDC4	ENSG00000104731	ENST00000270583	-1	known	missense	c.463	p.L155V	1	rs3751727	GMAF=0.0266
16	87788864	87788864	G	A	KLHDC4	KLHDC4	ENSG00000104731	ENST00000270583	-1	known	missense	c.305	p.T102I	0.997	rs2303771	GMAF=0.38
16	88500348	88500348	G	A	ZNF469	ZNF469	ENSG00000225614	ENST00000437464	+1	known	missense	c.6386	p.R2129K	0	rs13334190	GMAF=0.0632
16	88502018	88502018	C	T	ZNF469	ZNF469	ENSG00000225614	ENST00000437464	+1	known	silent	c.8056	p.L2686	0	-	-
16	88505635	88505635	A	G	ZNF469	ZNF469	ENSG00000225614	ENST00000437464	+1	known	silent	c.11673	p.P3891	0	rs4782301	GMAF=0.2289
16	88620195	88620195	T	G	C16orf85	C16orf85	ENSG00000205036	ENST00000378416	-1	known	missense	c.435	p.E145D	0.059	rs2879897	GMAF=0.4373
16	88620312	88620312	T	C	C16orf85	C16orf85	ENSG00000205036	ENST00000378416	-1	known	silent	c.318	p.A106	0.001	rs2340955	GMAF=0.1516
16	88620345	88620345	A	C	C16orf85	C16orf85	ENSG00000205036	ENST00000378416	-1	known	silent	c.285	p.R95	0.001	rs28424075	-
16	88620394	88620394	T	C	C16orf85	C16orf85	ENSG00000205036	ENST00000378416	-1	known	missense	c.236	p.H79R	0.001	rs142703221	-
16	88767769	88767769	G	C	RNF166	RNF166	ENSG00000158717	ENST00000312838	-1	known	silent	c.213	p.L71	1	rs2306049	GMAF=0.4203
16	88778510	88778510	G	A	CTU2	CTU2	ENSG00000174177	ENST00000567949	+1	known	missense	c.385	p.A129T	0.001	rs72811472	GMAF=0.1172
16	88778615	88778615	G	A	CTU2	CTU2	ENSG00000174177	ENST00000567949	+1	known	missense	c.490	p.V164M	0	rs7205989	GMAF=0.4592
16	88779032	88779032	G	C	CTU2	CTU2	ENSG00000174177	ENST00000567949	+1	known	silent	c.669	p.V223	1	rs2290896	GMAF=0.1172
16	88779739	88779739	A	G	CTU2	CTU2	ENSG00000174177	ENST00000567949	+1	known	missense	c.970	p.M324V	0.926	rs11549837	GMAF=0.4524
16	88781040	88781040	A	G	CTU2	CTU2	ENSG00000174177	ENST00000567949	+1	known	missense	c.1460	p.Q487R	0.345	rs8059048	GMAF=0.3361
16	88781558	88781558	G	A	CTU2	CTU2	ENSG00000174177	ENST00000567316	+1	putative	missense	c.226	p.G76R	0	rs2306045	GMAF=0.114
16	88787673	88787673	G	A	PIEZO1	PIEZO1	ENSG00000103335	ENST00000301015	-1	novel	missense	c.5569	p.P1857S	0.001	rs35159887	GMAF=0.1644
16	88803124	88803124	T	C	PIEZO1	PIEZO1	ENSG00000103335	ENST00000301015	-1	novel	missense	c.1219	p.R407G	0	rs13333358	GMAF=0.4382
16	89199651	89199651	G	A	ACSF3	ACSF3	ENSG00000176715	ENST00000378345	+1	putative	silent	c.552	p.L184	0	rs12447947	GMAF=0.1841
16	89211714	89211714	G	A	ACSF3	ACSF3	ENSG00000176715	ENST00000378345	+1	putative	missense	c.611	p.R204Q	0.998	rs144681140	GMAF=0.0032
16	89245952	89245952	C	T	CDH15	CDH15	ENSG00000129910	ENST00000289746	+1	known	silent	c.171	p.N57	1	rs148798647	GMAF=0.0073
16	89292039	89292039	G	A	ZNF778	ZNF778	ENSG00000170100	ENST00000433976	+1	known	silent	c.321	p.T107	0.609	rs117884871	GMAF=0.0069
16	89294595	89294595	C	T	ZNF778	ZNF778	ENSG00000170100	ENST00000433976	+1	known	silent	c.1815	p.I605	0	rs74466939	GMAF=0.1502
16	89590243	89590243	G	A	SPG7	SPG7	ENSG00000197912	ENST00000312632	+1	known	silent	c.141	p.A47	0	rs3803680	GMAF=0.4908
16	89615582	89615582	G	C	SPG7	SPG7	ENSG00000197912	ENST00000312613	+1	known	missense	c.276	p.L92F	0	-	-
16	89662990	89662990	T	C	CPNE7	CPNE7	ENSG00000178773	ENST00000526232	+1	novel	missense	c.221	p.V74A	0	rs694285	GMAF=0.4647
16	89704365	89704365	G	C	DPEP1	DPEP1	ENSG00000015413	ENST00000261615	+1	known	missense	c.1051	p.E351Q	0	rs1126464	GMAF=0.2431
16	89724268	89724268	C	T	C16orf55	C16orf55	ENSG00000167523	ENST00000565890	+1	known	missense	c.32	p.P11L	0.002	rs35415928	GMAF=0.0952
16	89764549	89764549	G	A	SPATA2L	SPATA2L	ENSG00000158792	ENST00000289805	-1	known	silent	c.468	p.F156	0.878	rs3751695	GMAF=0.2051
16	89777761	89777761	C	T	C16orf7	C16orf7	ENSG00000075399	ENST00000561976	-1	putative	silent	c.597	p.V199	1	rs12920315	GMAF=0.4707
16	89836323	89836323	C	T	FANCA	FANCA	ENSG00000187741	ENST00000389301	-1	known	missense	c.2426	p.G809D	0	rs7195066	GMAF=0.3846
16	89986117	89986117	C	T	TUBB3	RP11-566K11.2	ENSG00000258947	ENST00000555427	+1	putative	missense	c.451	p.R151C	1	rs1805007	GMAF=0.0302
16	90109711	90109711	A	G	GAS8	GAS8	ENSG00000141013	ENST00000268699	+1	known	silent	c.1395	p.T465	0.001	rs3743825	GMAF=0.1731
17	3336963	3336963	G	T	OR1E2	OR1E2	ENSG00000127780	ENST00000248384	-1	known	missense	c.173	p.P58H	1	-	-
17	4449020	4449020	T	C	MYBBP1A	MYBBP1A	ENSG00000132382	ENST00000381556	-1	known	missense	c.1958	p.E653G	1	-	-
17	4910342	4910342	C	T	KIF1C	KIF1C	ENSG00000129250	ENST00000320785	+1	known	missense	c.1298	p.S433F	1	-	-
17	7491818	7491818	G	C	SOX15	SOX15	ENSG00000129194	ENST00000250055	-1	known	missense	c.580	p.Q194E	0.964	-	-
17	7578406	7578406	C	T	TP53	TP53	ENSG00000141510	ENST00000359597	-1	putative	missense	c.524	p.R175H	1	rs28934578	-
17	10402358	10402358	G	A	MYH1	MYH1	ENSG00000109061	ENST00000226207	-1	known	missense	c.3917	p.S1306L	0.999	-	-
17	11687752	11687752	G	C	DNAH9	DNAH9	ENSG00000007174	ENST00000262442	+1	known	missense	c.7957	p.D2653H	0	-	-
17	13928361	13928361	T	C	ENSG00000141028	AC005304.2	ENSG00000141028	ENST00000268714	+1	known	rna	NULL	NULL	0.022	rs143718075	GMAF=0.2679
17	18023299	18023299	C	T	MYO15A	MYO15A	ENSG00000091536	ENST00000205890	+1	known	silent	c.1185	p.P395	0.001	-	-
17	27613078	27613078	C	G	NUFIP2	NUFIP2	ENSG00000108256	ENST00000225388	-1	known	missense	c.1934	p.R645T	1	-	-
17	43923271	43923271	C	T	SPPL2C	SPPL2C	ENSG00000185294	ENST00000329196	+1	known	silent	c.999	p.T333	0.055	-	-
17	53798177	53798177	G	A	TMEM100	TMEM100	ENSG00000166292	ENST00000299377	-1	known	silent	c.255	p.I85	1	-	-
17	56327011	56327011	C	T	LPO	LPO	ENSG00000167419	ENST00000262290	+1	known	silent	c.528	p.F176	1	-	-
17	64880941	64880941	C	A	CACNG5	CACNG5	ENSG00000075429	ENST00000169565	+1	known	missense	c.733	p.L245I	0	-	-
17	72840460	72840460	C	T	GRIN2C	GRIN2C	ENSG00000161509	ENST00000293190	-1	known	silent	c.2538	p.S846	0.069	-	-
17	76480965	76480965	A	T	DNAH17	DNAH17	ENSG00000187775	ENST00000389840	-1	known	missense	c.7592	p.M2531K	1	-	-
17	78023959	78023959	G	T	CCDC40	CCDC40	ENSG00000141519	ENST00000397545	+1	known	nonsense	c.1036	p.E346*	1	-	-
17	78059942	78059942	G	C	CCDC40	CCDC40	ENSG00000141519	ENST00000397545	+1	known	missense	c.2376	p.E792D	0.994	-	-
17	80919021	80919021	G	C	B3GNTL1	B3GNTL1	ENSG00000175711	ENST00000576599	-1	putative	missense	c.304	p.L102V	1	-	-
18	49208	49208	G	A	ENSG00000173213	RP11-683L23.1	ENSG00000173213	ENST00000573909	-1	putative	missense	c.11	p.P4L	0.997	-	-
18	6824790	6824790	A	C	ARHGAP28	ARHGAP28	ENSG00000088756	ENST00000400091	+1	known	missense	c.152	p.N51T	1	-	-
18	14106118	14106118	G	C	ZNF519	ZNF519	ENSG00000175322	ENST00000309305	-1	known	missense	c.421	p.P141A	0.645	-	-
18	19292033	19292033	T	G	ENSG00000252677	SNORA81	ENSG00000252677	ENST00000516868	-1	novel	rna	NULL	NULL	0.561	-	-
18	21487868	21487868	C	T	LAMA3	LAMA3	ENSG00000053747	ENST00000313654	+1	known	silent	c.6984	p.F2328	1	-	-
18	33647305	33647305	C	G	RPRD1A	RPRD1A	ENSG00000141425	ENST00000357384	-1	known	missense	c.63	p.Q21H	1	-	-
18	58038973	58038973	T	G	MC4R	MC4R	ENSG00000166603	ENST00000299766	-1	known	missense	c.610	p.M204L	1	-	-
18	77894435	77894435	C	T	ADNP2	ADNP2	ENSG00000101544	ENST00000262198	+1	known	missense	c.1139	p.P380L	0.334	-	-
18	77896112	77896112	G	T	ADNP2	ADNP2	ENSG00000101544	ENST00000262198	+1	known	missense	c.2816	p.R939I	0.369	-	-
19	422193	422193	G	C	SHC2	SHC2	ENSG00000129946	ENST00000264554	-1	known	missense	c.1573	p.H525D	1	-	-
19	4511365	4511365	C	G	PLIN4	PLIN4	ENSG00000167676	ENST00000301286	-1	novel	silent	c.2565	p.V855	0	rs116973517	GMAF=0.0577
19	4511920	4511920	T	C	PLIN4	PLIN4	ENSG00000167676	ENST00000301286	-1	novel	silent	c.2010	p.T670	0	rs28460600	-
19	4772193	4772193	C	A	MIR7-3HG	MIR7-3HG	ENSG00000176840	ENST00000317292	+1	known	rna	NULL	NULL	0.003	-	-
19	5928092	5928092	C	G	RANBP3	RANBP3	ENSG00000031823	ENST00000340578	-1	known	missense	c.700	p.E234Q	0.481	-	-
19	6044274	6044274	G	C	RFX2	RFX2	ENSG00000087903	ENST00000303657	-1	known	missense	c.110	p.A37G	0.029	-	-
19	6755029	6755029	T	C	SH2D3A	SH2D3A	ENSG00000125731	ENST00000245908	-1	known	missense	c.794	p.E265G	0.98	-	-
19	9066660	9066660	G	A	MUC16	MUC16	ENSG00000181143	ENST00000397910	-1	known	missense	c.20786	p.S6929F	0	-	-
19	12691762	12691762	G	A	ZNF490	ZNF490	ENSG00000188033	ENST00000311437	-1	known	missense	c.1127	p.S376F	0	-	-
19	13084274	13084274	C	T	DAND5	DAND5	ENSG00000179284	ENST00000317060	+1	known	silent	c.396	p.L132	0.542	-	-
19	13876809	13876809	G	C	MRI1	MRI1	ENSG00000037757	ENST00000040663	+1	known	missense	c.413	p.R138T	0.45	-	-
19	13947458	13947458	G	A	MIR23A	MIR23A	ENSG00000207980	ENST00000385245	-1	known	rna	NULL	NULL	1	-	-
19	14160007	14160007	C	T	IL27RA	IL27RA	ENSG00000104998	ENST00000263379	+1	known	missense	c.1283	p.A428V	0.003	-	-
19	14160008	14160008	C	T	IL27RA	IL27RA	ENSG00000104998	ENST00000263379	+1	known	silent	c.1284	p.A428	0	-	-
19	16204509	16204509	G	C	TPM4	TPM4	ENSG00000167460	ENST00000344824	+1	known	missense	c.718	p.E240Q	1	-	-
19	16472593	16472593	G	A	EPS15L1	EPS15L1	ENSG00000127527	ENST00000455140	-1	known	silent	c.2583	p.T861	1	-	-
19	16683100	16683100	C	G	SLC35E1	SLC35E1	ENSG00000127526	ENST00000409648	-1	known	missense	c.76	p.E26Q	1	-	-
19	17163652	17163652	C	G	HAUS8	HAUS8	ENSG00000131351	ENST00000253669	-1	known	missense	c.912	p.K304N	0.883	-	-
19	19446967	19446967	A	C	MAU2	MAU2	ENSG00000129933	ENST00000262815	+1	known	missense	c.331	p.S111R	1	-	-
19	34263248	34263248	C	T	CHST8	CHST8	ENSG00000124302	ENST00000262622	+1	known	silent	c.555	p.F185	0.997	-	-
19	36332743	36332743	C	A	NPHS1	NPHS1	ENSG00000161270	ENST00000378910	-1	known	missense	c.2689	p.G897C	0.848	-	-
19	38968463	38968463	G	A	RYR1	RYR1	ENSG00000196218	ENST00000359596	+1	known	silent	c.4407	p.R1469	1	-	-
19	39292739	39292739	G	A	LGALS4	LGALS4	ENSG00000171747	ENST00000307751	-1	known	missense	c.718	p.R240C	1	rs144418886	-
19	40720079	40720079	C	T	MAP3K10	MAP3K10	ENSG00000130758	ENST00000253055	+1	known	silent	c.2493	p.D831	0.903	rs3746005	GMAF=0.261
19	44302716	44302716	G	A	LYPD5	LYPD5	ENSG00000159871	ENST00000377950	-1	known	silent	c.408	p.Y136	0.628	rs77161362	GMAF=0.0037
19	51128803	51128803	G	A	SYT3	SYT3	ENSG00000213023	ENST00000338916	-1	known	missense	c.1421	p.S474F	1	-	-
19	51301353	51301353	C	G	C19orf48	C19orf48	ENSG00000167747	ENST00000345523	-1	known	nonstop	c.353	p.*118S	0	-	-
19	51639328	51639328	A	T	SIGLEC9	SIGLEC9	ENSG00000129450	ENST00000440804	+1	known	missense	c.1313	p.H438L	0.706	-	-
19	54746051	54746051	A	C	LILRB3	LILRB3	ENSG00000204577	ENST00000407860	-1	known	missense	c.206	p.L69W	0	rs620207	GMAF=0.4863
19	54754865	54754865	A	G	LILRB5	LILRB5	ENSG00000105609	ENST00000450632	-1	known	silent	c.1770	p.L590	0.005	rs62133136	GMAF=0.0994
19	55333138	55333138	G	A	KIR3DL1	KIR3DL1	ENSG00000167633	ENST00000402254	+1	known	silent	c.774	p.E258	0	rs201114788	-
19	56981382	56981382	T	A	ZNF667	ZNF667	ENSG00000198046	ENST00000342634	-1	known	missense	c.43	p.I15L	0.002	-	-
19	57641405	57641405	C	G	USP29	USP29	ENSG00000131864	ENST00000254181	+1	known	silent	c.1362	p.L454	0.989	-	-
19	57908434	57908434	G	T	ZNF548	ZNF548	ENSG00000188785	ENST00000336128	+1	known	missense	c.70	p.D24Y	1	-	-
19	58421080	58421080	G	T	ZNF417	ZNF417	ENSG00000173480	ENST00000312026	-1	known	missense	c.566	p.A189E	0.001	rs145569539	GMAF=0.2221
20	2293604	2293604	C	T	TGM3	TGM3	ENSG00000125780	ENST00000381458	+1	known	missense	c.601	p.R201C	0.965	rs143880505	-
20	4163144	4163144	C	A	SMOX	SMOX	ENSG00000088826	ENST00000305958	+1	known	missense	c.1018	p.Q340K	1	-	-
20	5924604	5924604	C	A	TRMT6	TRMT6	ENSG00000089195	ENST00000203001	-1	known	nonsense	c.532	p.G178*	1	-	-
20	10035157	10035157	G	C	ANKRD5	ANKRD5	ENSG00000132623	ENST00000378380	+1	known	missense	c.2082	p.K694N	0.917	-	-
20	17639976	17639976	C	T	RRBP1	RRBP1	ENSG00000125844	ENST00000246043	-1	known	missense	c.1177	p.E393K	0.003	-	-
20	23334696	23334696	C	G	NXT1	NXT1	ENSG00000132661	ENST00000254998	+1	known	missense	c.18	p.F6L	1	-	-
20	29628283	29628283	G	C	FRG1B	FRG1B	ENSG00000149531	ENST00000479318	+1	known	missense	c.169	p.G57R	0.984	rs200164543	-
20	33971935	33971935	C	G	UQCC	UQCC	ENSG00000101019	ENST00000397554	-1	putative	missense	c.131	p.W44S	0.95	-	-
20	39794412	39794412	C	G	PLCG1	PLCG1	ENSG00000124181	ENST00000244007	+1	known	missense	c.1745	p.S582C	1	-	-
20	43356075	43356075	C	G	WISP2	WISP2	ENSG00000064205	ENST00000372865	+1	known	silent	c.633	p.V211	0	-	-
20	44050198	44050198	C	T	PIGT	PIGT	ENSG00000124155	ENST00000279036	+1	known	silent	c.1209	p.T403	1	-	-
20	57876602	57876602	G	T	EDN3	EDN3	ENSG00000124205	ENST00000337938	+1	known	missense	c.190	p.G64W	0	-	-
20	58519281	58519281	A	G	FAM217B	FAM217B	ENSG00000196227	ENST00000358293	+1	known	missense	c.283	p.S95G	1	-	-
20	62669576	62669576	C	A	LINC00176	LINC00176	ENSG00000196421	ENST00000358393	+1	known	rna	NULL	NULL	0	-	-
21	32127654	32127654	C	T	KRTAP21-1	KRTAP21-1	ENSG00000187005	ENST00000335093	-1	known	missense	c.43	p.G15S	0.939	-	-
21	44592181	44592181	G	C	CRYAA	CRYAA	ENSG00000160202	ENST00000398133	+1	putative	missense	c.253	p.D85H	1	-	-
22	20366461	20366461	G	A	GGTLC3	GGTLC3	ENSG00000183038	ENST00000404912	-1	known	silent	c.585	p.T195	0.527	rs199549402	-
22	20456765	20456765	G	A	RIMBP3	RIMBP3	ENSG00000196622	ENST00000426804	-1	known	missense	c.4537	p.R1513C	0.941	-	-
22	23223278	23223278	A	T	IGLV3-1	IGLV3-1	ENSG00000211673	ENST00000390319	+1	known	silent	c.48	p.G16	0.001	rs394321	GMAF=0.2152
22	26936776	26936776	G	T	TPST2	TPST2	ENSG00000128294	ENST00000338754	-1	known	missense	c.821	p.P274H	0.998	-	-
22	29537965	29537965	G	A	KREMEN1	KREMEN1	ENSG00000183762	ENST00000327813	+1	known	silent	c.1293	p.R431	0.996	rs16987147	GMAF=0.0105
22	32791187	32791187	G	C	C22orf28	C22orf28	ENSG00000100220	ENST00000216038	-1	known	silent	c.1005	p.V335	1	-	-
22	37771018	37771018	G	A	ELFN2	ELFN2	ENSG00000166897	ENST00000349653	-1	known	missense	c.557	p.P186L	1	-	-
22	37966275	37966275	C	G	LGALS2	LGALS2	ENSG00000100079	ENST00000215886	-1	known	missense	c.394	p.E132Q	0	-	-
22	38027028	38027028	C	G	GGA1	GGA1	ENSG00000100083	ENST00000343632	+1	known	missense	c.1450	p.P484A	0.004	-	-
22	41920895	41920895	G	C	ACO2	ACO2	ENSG00000100412	ENST00000216254	+1	known	missense	c.1528	p.E510Q	1	-	-
22	46653596	46653596	G	A	PKDREJ	PKDREJ	ENSG00000130943	ENST00000253255	-1	known	missense	c.5624	p.T1875I	0.907	-	-
22	47857546	47857546	C	T	ENSG00000218357	LL22NC03-75H12.2	ENSG00000218357	ENST00000405369	-1	putative	missense	c.154	p.G52S	0	-	-
22	50615581	50615581	C	T	PANX2	PANX2	ENSG00000073150	ENST00000395842	+1	known	missense	c.440	p.S147F	1	-	-
22	50682230	50682230	T	C	TUBGCP6	TUBGCP6	ENSG00000128159	ENST00000248846	-1	known	missense	c.659	p.H220R	1	-	-
22	50899058	50899058	C	G	SBF1	SBF1	ENSG00000100241	ENST00000337034	-1	known	silent	c.3081	p.P1027	0.066	-	-
GL000193.1	88270	88270	T	A	ENSG00000215689	AC018692.1	ENSG00000215689	ENST00000400767	-1	known	missense	c.8	p.K3I	NULL	-	-
MT	4813	4813	T	C	MT-ND2	MT-ND2	ENSG00000198763	ENST00000361453	+1	known	missense	c.344	p.V115A	NULL	-	-
MT	4938	4938	C	A	MT-ND2	MT-ND2	ENSG00000198763	ENST00000361453	+1	known	missense	c.469	p.L157I	NULL	-	-
MT	7813	7813	C	T	MT-CO2	MT-CO2	ENSG00000198712	ENST00000361739	+1	known	silent	c.228	p.I76	NULL	-	-
MT	14249	14249	G	A	MT-ND6	MT-ND6	ENSG00000198695	ENST00000361681	-1	known	missense	c.425	p.A142V	NULL	-	-
X	200860	200860	T	C	PLCXD1	PLCXD1	ENSG00000182378	ENST00000381657	+1	known	silent	c.6	p.G2	0.001	-	-
X	207362	207362	C	T	PLCXD1	PLCXD1	ENSG00000182378	ENST00000381657	+1	known	silent	c.312	p.D104	1	-	-
X	229542	229542	G	A	GTPBP6	GTPBP6	ENSG00000178605	ENST00000400701	-1	known	nonsense	c.118	p.Q40*	0.41	-	-
X	295231	295231	A	G	PPP2R3B	PPP2R3B	ENSG00000167393	ENST00000390665	-1	known	silent	c.1599	p.P533	0.917	-	-
X	299360	299360	G	A	PPP2R3B	PPP2R3B	ENSG00000167393	ENST00000390665	-1	known	missense	c.1556	p.A519V	0.995	-	-
X	322161	322161	A	G	PPP2R3B	PPP2R3B	ENSG00000167393	ENST00000390665	-1	known	silent	c.489	p.D163	0.998	-	-
X	322257	322257	G	A	PPP2R3B	PPP2R3B	ENSG00000167393	ENST00000390665	-1	known	silent	c.393	p.P131	0.994	-	-
X	1422868	1422868	G	A	CSF2RA	CSF2RA	ENSG00000198223	ENST00000417535	+1	known	silent	c.1101	p.V367	0.063	-	-
X	1467323	1467323	G	C	IL3RA	IL3RA	ENSG00000185291	ENST00000331035	+1	known	splice_site	c.184-1	e3-1	0.017	-	-
X	1508324	1508324	G	A	SLC25A6	SLC25A6	ENSG00000169100	ENST00000381401	-1	known	silent	c.408	p.F136	0.997	-	-
X	1508583	1508583	T	C	SLC25A6	SLC25A6	ENSG00000169100	ENST00000381401	-1	known	missense	c.149	p.Q50R	1	-	-
X	1537002	1537002	C	G	ASMTL	ASMTL	ENSG00000169093	ENST00000381317	-1	known	silent	c.1386	p.T462	1	-	-
X	1537881	1537881	C	T	ASMTL	ASMTL	ENSG00000169093	ENST00000381317	-1	known	missense	c.1372	p.V458M	0.999	-	-
X	1537919	1537919	G	A	ASMTL	ASMTL	ENSG00000169093	ENST00000381317	-1	known	missense	c.1334	p.T445M	1	-	-
X	1537989	1537989	G	A	ASMTL	ASMTL	ENSG00000169093	ENST00000381317	-1	known	missense	c.1264	p.P422S	0.002	-	-
X	1546792	1546792	G	A	ASMTL	ASMTL	ENSG00000169093	ENST00000381317	-1	known	silent	c.732	p.G244	0.002	-	-
X	1546876	1546876	A	G	ASMTL	ASMTL	ENSG00000169093	ENST00000381317	-1	known	silent	c.648	p.R216	0	-	-
X	1554649	1554649	T	C	ASMTL	ASMTL	ENSG00000169093	ENST00000381317	-1	known	silent	c.276	p.T92	0.466	-	-
X	1713021	1713021	C	T	AKAP17A	AKAP17A	ENSG00000197976	ENST00000313871	+1	known	silent	c.666	p.R222	0.764	-	-
X	2139186	2139186	C	T	DHRSX	DHRSX	ENSG00000169084	ENST00000334651	-1	known	missense	c.889	p.E297K	0.98	-	-
X	2161129	2161129	C	G	DHRSX	DHRSX	ENSG00000169084	ENST00000334651	-1	known	missense	c.739	p.V247L	1	-	-
X	2406889	2406889	G	A	ZBED1	ZBED1	ENSG00000214717	ENST00000381218	-1	known	silent	c.1872	p.S624	0.873	-	-
X	2609717	2609717	G	T	CD99	CD99	ENSG00000002586	ENST00000449611	+1	known	missense	c.177	p.M59I	0	-	-
X	2609983	2609983	T	C	CD99	CD99	ENSG00000002586	ENST00000381180	+1	known	silent	c.222	p.F74	0.013	-	-
X	2632482	2632482	C	T	CD99	CD99	ENSG00000002586	ENST00000381192	+1	known	silent	c.87	p.S29	0.001	-	-
X	2645366	2645366	G	C	CD99	CD99	ENSG00000002586	ENST00000381184	+1	known	missense	c.508	p.G170R	0.007	-	-
X	2700157	2700157	G	A	XG	XG	ENSG00000124343	ENST00000419513	+1	known	missense	c.178	p.D60N	0.001	rs5939319	GMAF=0.066305
X	2777985	2777985	C	T	GYG2	GYG2	ENSG00000056998	ENST00000381163	+1	known	missense	c.809	p.A270V	0	rs2306734	GMAF=0.368897
X	2779570	2779570	A	G	GYG2	GYG2	ENSG00000056998	ENST00000381163	+1	known	missense	c.938	p.H313R	0	rs2306735	GMAF=0.373719
X	2836037	2836037	G	C	ARSD	ARSD	ENSG00000006756	ENST00000381154	-1	known	missense	c.671	p.S224C	0.095	rs211653	GMAF=0.409885
X	2852951	2852951	G	A	ARSE	ARSE	ENSG00000157399	ENST00000545496	-1	known	silent	c.1767	p.N589	0	rs11222	GMAF=0.455696
X	2856155	2856155	C	T	ARSE	ARSE	ENSG00000157399	ENST00000545496	-1	known	missense	c.1345	p.G449S	0.998	rs35143646	GMAF=0.426763
X	2928170	2928170	C	T	ARSH	ARSH	ENSG00000205667	ENST00000381130	+1	known	silent	c.192	p.T64	0.02	rs77183343	GMAF=0.0723327
X	2942109	2942109	T	C	ARSH	ARSH	ENSG00000205667	ENST00000381130	+1	known	silent	c.949	p.L317	0.228	rs5939407	GMAF=0.268837
X	2945477	2945477	C	T	ARSH	ARSH	ENSG00000205667	ENST00000381130	+1	known	missense	c.1160	p.T387M	0.743	rs61751925	GMAF=0.0494274
X	3228144	3228144	C	G	MXRA5	MXRA5	ENSG00000101825	ENST00000217939	-1	known	missense	c.8100	p.E2700D	0.71	rs112101834	GMAF=0.212779
X	3228891	3228891	A	G	MXRA5	MXRA5	ENSG00000101825	ENST00000217939	-1	known	silent	c.7353	p.T2451	0.002	rs1635235	GMAF=0.3912
X	3235724	3235724	C	T	MXRA5	MXRA5	ENSG00000101825	ENST00000217939	-1	known	missense	c.5998	p.G2000S	0.931	rs1635242	GMAF=0.3044
X	3238167	3238167	T	G	MXRA5	MXRA5	ENSG00000101825	ENST00000217939	-1	known	silent	c.5559	p.P1853	0.585	rs1635245	GMAF=0.484629
X	3238733	3238733	G	A	MXRA5	MXRA5	ENSG00000101825	ENST00000217939	-1	known	missense	c.4993	p.P1665S	0.049	rs1974522	GMAF=0.44786
X	3239545	3239545	C	T	MXRA5	MXRA5	ENSG00000101825	ENST00000217939	-1	known	missense	c.4181	p.G1394D	0.029	rs1726199	GMAF=0.277878
X	3240343	3240343	G	A	MXRA5	MXRA5	ENSG00000101825	ENST00000217939	-1	known	missense	c.3383	p.A1128V	0	rs1635246	GMAF=0.470766
X	3241050	3241050	G	A	MXRA5	MXRA5	ENSG00000101825	ENST00000217939	-1	known	silent	c.2676	p.S892	0	rs1635247	GMAF=0.46956
X	3241791	3241791	G	A	MXRA5	MXRA5	ENSG00000101825	ENST00000217939	-1	known	silent	c.1935	p.D645	0.87	rs1635250	GMAF=0.478602
X	3631167	3631167	A	G	PRKX	PRKX	ENSG00000183943	ENST00000262848	-1	known	missense	c.128	p.V43A	0.059	rs3752362	GMAF=0.338758
X	6451778	6451778	C	T	VCX3A	VCX3A	ENSG00000169059	ENST00000543690	-1	known	missense	c.358	p.A120T	0.011	rs1058244	-
X	6451791	6451791	C	T	VCX3A	VCX3A	ENSG00000169059	ENST00000381089	-1	known	missense	c.556	p.V186M	0.975	rs74393938	-
X	6451864	6451864	C	T	VCX3A	VCX3A	ENSG00000169059	ENST00000381089	-1	known	silent	c.483	p.E161	0.548	rs143093189	-
X	6451869	6451869	C	T	VCX3A	VCX3A	ENSG00000169059	ENST00000381089	-1	known	missense	c.478	p.V160M	0.029	rs35874450	-
X	6451872	6451872	C	G	VCX3A	VCX3A	ENSG00000169059	ENST00000381089	-1	known	missense	c.475	p.E159Q	0.003	rs142829199	-
X	6451929	6451929	C	T	VCX3A	VCX3A	ENSG00000169059	ENST00000381089	-1	known	missense	c.418	p.V140M	0.197	rs200552602	-
X	7811758	7811758	G	A	VCX	VCX	ENSG00000182583	ENST00000381059	+1	known	missense	c.322	p.A108T	0.107	rs200018297	-
X	7811759	7811759	C	G	VCX	VCX	ENSG00000182583	ENST00000381059	+1	known	missense	c.323	p.A108G	0.072	rs201088529	-
X	7812017	7812017	C	T	VCX	VCX	ENSG00000182583	ENST00000381059	+1	known	missense	c.581	p.P194L	0	rs78342118	-
X	7812052	7812052	G	A	VCX	VCX	ENSG00000182583	ENST00000381059	+1	known	missense	c.616	p.V206M	0.973	rs79139778	-
X	8434131	8434131	G	C	VCX3B	VCX3B	ENSG00000205642	ENST00000381029	+1	known	missense	c.382	p.V128L	0	-	-
X	8434158	8434158	G	C	VCX3B	VCX3B	ENSG00000205642	ENST00000453306	+1	known	missense	c.475	p.E159Q	0	rs202142845	-
X	8434166	8434166	G	A	VCX3B	VCX3B	ENSG00000205642	ENST00000444481	+1	known	silent	c.393	p.E131	0.001	rs200893803	-
X	9905319	9905319	G	C	SHROOM2	SHROOM2	ENSG00000146950	ENST00000380913	+1	known	missense	c.3733	p.D1245H	0.95	-	-
X	9935437	9935437	G	A	LOC100288814	AC002365.1	ENSG00000234469	ENST00000445307	+1	known	missense	c.46	p.V16I	0	-	-
X	9935526	9935526	G	T	LOC100288814	AC002365.1	ENSG00000234469	ENST00000445307	+1	known	silent	c.135	p.S45	0	rs5934730	GMAF=0.404461
X	9935844	9935844	C	T	LOC100288814	AC002365.1	ENSG00000234469	ENST00000445307	+1	known	silent	c.453	p.Y151	0.005	rs5934731	GMAF=0.497288
X	12809661	12809661	G	A	PRPS2	PRPS2	ENSG00000101911	ENST00000489404	+1	putative	silent	c.45	p.L15	1	rs1731469	GMAF=0.383966
X	12903659	12903659	A	T	TLR7	TLR7	ENSG00000196664	ENST00000380659	+1	known	missense	c.32	p.Q11L	0	rs179008	GMAF=0.152502
X	14627144	14627144	T	C	GLRA2	GLRA2	ENSG00000101958	ENST00000218075	+1	known	silent	c.747	p.H249	1	rs2229963	GMAF=0.224834
X	15373384	15373384	C	T	FIGF	FIGF	ENSG00000165197	ENST00000297904	-1	known	missense	c.529	p.E177K	1	-	-
X	15838366	15838366	C	T	ZRSR2	ZRSR2	ENSG00000169249	ENST00000307771	+1	known	silent	c.864	p.N288	0.999	rs2301724	GMAF=0.450271
X	16887655	16887655	C	T	RBBP7	RBBP7	ENSG00000102054	ENST00000380084	-1	novel	missense	c.110	p.R37H	0.191	rs67984110	GMAF=0.230862
X	17744819	17744819	G	A	NHS	NHS	ENSG00000188158	ENST00000380060	+1	known	missense	c.2530	p.A844T	0.007	rs149609550	GMAF=0.000602773
X	18638082	18638082	A	C	CDKL5	CDKL5	ENSG00000008086	ENST00000379989	+1	known	missense	c.2372	p.Q791P	1	rs35478150	GMAF=0.0198915
X	23398214	23398214	T	C	PTCHD1	PTCHD1	ENSG00000165186	ENST00000379361	+1	known	silent	c.858	p.C286	1	rs5926304	GMAF=0.345389
X	23928489	23928489	C	T	CXorf58	CXorf58	ENSG00000165182	ENST00000379211	+1	known	missense	c.70	p.R24C	0	rs2707164	GMAF=0.465341
X	26212477	26212477	G	C	MAGEB6	MAGEB6	ENSG00000176746	ENST00000379034	+1	known	missense	c.514	p.G172R	0	rs145782491	GMAF=0.00783605
X	27839981	27839981	A	C	MAGEB10	MAGEB10	ENSG00000177689	ENST00000356790	+1	known	silent	c.558	p.L186	0	rs139940961	GMAF=0.0126582
X	30323948	30323948	T	G	NR0B1	NR0B1	ENSG00000169297	ENST00000453287	-1	known	missense	c.1193	p.N398T	0	rs3788890	GMAF=0.229054
X	31089930	31089930	C	T	FTHL17	FTHL17	ENSG00000132446	ENST00000359202	-1	known	silent	c.141	p.V47	1	rs438870	GMAF=0.259192
X	32407727	32407727	C	T	DMD	DMD	ENSG00000198947	ENST00000357033	-1	known	missense	c.4409	p.R1470H	1	-	-
X	32591931	32591931	T	C	DMD	DMD	ENSG00000198947	ENST00000288447	-1	putative	silent	c.1611	p.R537	0.011	rs5927083	GMAF=0.0904159
X	34149267	34149267	C	A	FAM47A	FAM47A	ENSG00000185448	ENST00000346193	-1	known	missense	c.1129	p.A377S	0.002	rs1811716	GMAF=0.237492
X	38145911	38145911	C	T	RPGR	RPGR	ENSG00000156313	ENST00000378505	-1	known	missense	c.2341	p.A781T	0	rs5917557	GMAF=0.0976492
X	38226603	38226603	A	G	OTC	OTC	ENSG00000036473	ENST00000039007	+1	known	missense	c.137	p.K46R	0.99	rs1800321	GMAF=0.197107
X	38268220	38268220	A	G	OTC	OTC	ENSG00000036473	ENST00000039007	+1	known	missense	c.809	p.Q270R	1	rs1800328	GMAF=0.0204943
X	40506697	40506697	A	G	CXorf38	CXorf38	ENSG00000185753	ENST00000327877	-1	known	silent	c.76	p.L26	0.995	rs6610447	GMAF=0.031947
X	40514310	40514310	G	T	MED14	MED14	ENSG00000180182	ENST00000324817	-1	known	missense	c.3975	p.F1325L	1	-	-
X	41203508	41203508	G	C	DDX3X	DDX3X	ENSG00000215301	ENST00000399959	+1	known	missense	c.881	p.R294T	1	-	-
X	43515634	43515634	C	A	MAOA	MAOA	ENSG00000189221	ENST00000338702	+1	known	missense	c.45	p.D15E	1	-	-
X	43591036	43591036	G	T	MAOA	MAOA	ENSG00000189221	ENST00000338702	+1	known	silent	c.891	p.R297	0.957	rs6323	GMAF=0.330922
X	43603391	43603391	T	C	MAOA	MAOA	ENSG00000189221	ENST00000338702	+1	known	silent	c.1410	p.D470	0.343	rs1137070	GMAF=0.399036
X	47918205	47918205	G	A	ZNF630	ZNF630	ENSG00000221994	ENST00000409324	-1	known	silent	c.1626	p.P542	0.021	rs501128	GMAF=0.336347
X	48382174	48382174	G	T	EBP	EBP	ENSG00000147155	ENST00000495186	+1	known	silent	c.15	p.A5	0	rs3048	GMAF=0.344183
X	48417710	48417710	C	T	TBC1D25	TBC1D25	ENSG00000068354	ENST00000376771	+1	known	silent	c.681	p.G227	0.102	rs146316025	GMAF=0.0066305
X	48418126	48418126	A	G	TBC1D25	TBC1D25	ENSG00000068354	ENST00000376771	+1	known	missense	c.830	p.N277S	0.812	rs2293948	GMAF=0.461724
X	48418659	48418659	G	A	TBC1D25	TBC1D25	ENSG00000068354	ENST00000376771	+1	known	missense	c.1363	p.A455T	0.077	rs235836	GMAF=0.462327
X	48837687	48837687	G	T	GRIPAP1	GRIPAP1	ENSG00000068400	ENST00000376441	-1	known	silent	c.1870	p.R624	1	-	-
X	48847497	48847497	T	C	GRIPAP1	GRIPAP1	ENSG00000068400	ENST00000376441	-1	known	silent	c.483	p.E161	0.93	rs11545861	GMAF=0.311634
X	48888074	48888074	T	C	TFE3	TFE3	ENSG00000068323	ENST00000315869	-1	known	silent	c.1323	p.V441	0.717	rs3027472	GMAF=0.271248
X	53457622	53457622	T	C	RIBC1	RIBC1	ENSG00000158423	ENST00000375327	+1	known	silent	c.942	p.T314	0	rs1264013	GMAF=0.481615
X	53583231	53583231	C	A	MIR98	MIR98	ENSG00000207787	ENST00000354077	-1	known	rna	NULL	NULL	1	-	-
X	53641647	53641647	T	C	HUWE1	HUWE1	ENSG00000086758	ENST00000262854	-1	known	silent	c.2109	p.S703	0.872	rs6638360	GMAF=0.421941
X	55287031	55287031	T	G	PAGE3	PAGE3	ENSG00000204279	ENST00000374951	-1	known	silent	c.255	p.G85	0.003	rs3761560	GMAF=0.317058
X	67937558	67937558	G	A	STARD8	STARD8	ENSG00000130052	ENST00000374599	+1	known	missense	c.802	p.G268S	0	rs139380533	-
X	68381912	68381912	G	A	PJA1	PJA1	ENSG00000181191	ENST00000361478	-1	known	silent	c.1170	p.G390	0.04	rs3761646	GMAF=0.149488
X	70979274	70979274	G	A	ENSG00000221684	BX276092.1	ENSG00000221684	ENST00000408757	-1	novel	rna	NULL	NULL	0	rs5937113	-
X	71349753	71349753	G	A	RGAG4	RGAG4	ENSG00000242732	ENST00000479991	-1	known	silent	c.1638	p.R546	0.032	rs12397326	GMAF=0.383363
X	71349774	71349774	T	C	RGAG4	RGAG4	ENSG00000242732	ENST00000479991	-1	known	silent	c.1617	p.G539	0.917	rs12393722	GMAF=0.439421
X	71401607	71401607	G	A	PIN4	PIN4	ENSG00000102309	ENST00000218432	+1	putative	missense	c.47	p.R16Q	0	rs6525589	GMAF=0.242315
X	71401614	71401614	C	A	PIN4	PIN4	ENSG00000102309	ENST00000218432	+1	putative	missense	c.54	p.S18R	0	rs7058353	GMAF=0.242315
X	76937225	76937225	T	C	ATRX	ATRX	ENSG00000085224	ENST00000373344	-1	known	missense	c.3523	p.K1175E	0.58	-	-
X	77271360	77271360	G	C	ATP7A	ATP7A	ENSG00000165240	ENST00000341514	+1	known	missense	c.2608	p.D870H	1	-	-
X	78426988	78426988	T	C	GPR174	GPR174	ENSG00000147138	ENST00000276077	+1	known	missense	c.484	p.S162P	0	rs3827440	GMAF=0.488849
X	86877348	86877348	G	T	KLHL4	KLHL4	ENSG00000102271	ENST00000373114	+1	known	silent	c.1062	p.G354	0.307	rs2273050	GMAF=0.187462
X	88008423	88008423	A	C	CPXCR1	CPXCR1	ENSG00000147183	ENST00000276127	+1	known	missense	c.8	p.Y3S	0.889	rs5940915	GMAF=0.0964436
X	88008807	88008807	G	A	CPXCR1	CPXCR1	ENSG00000147183	ENST00000276127	+1	known	missense	c.392	p.R131H	0	rs5984611	GMAF=0.23267
X	99890204	99890204	C	T	TSPAN6	TSPAN6	ENSG00000000003	ENST00000373020	-1	known	missense	c.322	p.A108T	1	rs1802288	GMAF=0.0825799
X	100242536	100242536	C	T	ARL13A	ARL13A	ENSG00000174225	ENST00000450457	+1	known	missense	c.644	p.S215L	0.001	rs41307262	GMAF=0.133816
X	100490933	100490933	G	C	DRP2	DRP2	ENSG00000102385	ENST00000395209	+1	known	missense	c.202	p.V68L	0.963	rs7066252	GMAF=0.120555
X	100532621	100532621	T	C	TAF7L	TAF7L	ENSG00000102387	ENST00000372907	-1	known	missense	c.922	p.S308G	0.061	rs35899692	GMAF=0.201326
X	103267865	103267865	C	T	H2BFWT	H2BFWT	ENSG00000123569	ENST00000217926	-1	known	missense	c.368	p.R123H	0.073	rs553509	GMAF=0.416516
X	103268333	103268333	G	A	H2BFM	H2BFM	ENSG00000101812	ENST00000243297	+1	known	missense	c.65	p.R22H	0	rs578953	GMAF=0.151296
X	106844616	106844616	G	T	FRMPD3	FRMPD3	ENSG00000147234	ENST00000276185	+1	known	missense	c.3446	p.S1149I	0.667	-	-
X	108708516	108708516	C	T	GUCY2F	GUCY2F	ENSG00000101890	ENST00000218006	-1	known	missense	c.887	p.R296Q	0.413	rs502209	GMAF=0.0753466
X	108708552	108708552	A	G	GUCY2F	GUCY2F	ENSG00000101890	ENST00000218006	-1	known	missense	c.851	p.L284P	1	rs12008095	GMAF=0.192285
X	114426193	114426193	G	A	RBMXL3	RBMXL3	ENSG00000175718	ENST00000424776	+1	known	missense	c.2189	p.R730Q	0.033	rs186877600	GMAF=0.0355636
X	121605667	121605667	C	G	ENSG00000221317	AL513487.1	ENSG00000221317	ENST00000408390	-1	novel	rna	NULL	NULL	0	rs5909892	GMAF=0.262206
X	125955428	125955428	G	A	CXorf64	CXorf64	ENSG00000183631	ENST00000371125	+1	known	silent	c.807	p.P269	0	rs2269777	GMAF=0.361664
X	128880614	128880614	T	C	XPNPEP2	XPNPEP2	ENSG00000122121	ENST00000371106	+1	known	silent	c.447	p.P149	0.001	rs3747343	GMAF=0.456299
X	129147373	129147373	G	A	BCORL1	BCORL1	ENSG00000085185	ENST00000303743	+1	known	missense	c.625	p.G209S	0.003	rs5932715	GMAF=0.0415913
X	130678467	130678467	A	G	OR13H1	OR13H1	ENSG00000171054	ENST00000338616	+1	known	silent	c.420	p.V140	0.002	rs499030	GMAF=0.341169
X	130678596	130678596	C	G	OR13H1	OR13H1	ENSG00000171054	ENST00000338616	+1	known	silent	c.549	p.L183	0.093	rs17316625	GMAF=0.173599
X	130678844	130678844	A	C	OR13H1	OR13H1	ENSG00000171054	ENST00000338616	+1	known	missense	c.797	p.Y266S	0.004	rs655415	GMAF=0.340567
X	132437337	132437337	G	A	GPC4	GPC4	ENSG00000076716	ENST00000370828	-1	known	missense	c.1325	p.A442V	1	rs1048369	GMAF=0.392405
X	132438872	132438872	C	A	GPC4	GPC4	ENSG00000076716	ENST00000370828	-1	known	missense	c.1173	p.E391D	1	rs1129980	GMAF=0.394213
X	134978425	134978425	G	A	SAGE1	SAGE1	ENSG00000181433	ENST00000324447	+1	known	silent	c.24	p.T8	0	rs5930805	GMAF=0.18686
X	134986700	134986700	T	C	SAGE1	SAGE1	ENSG00000181433	ENST00000324447	+1	known	silent	c.285	p.N95	0.001	rs12014884	GMAF=0.18686
X	134991078	134991078	A	G	SAGE1	SAGE1	ENSG00000181433	ENST00000324447	+1	known	silent	c.1497	p.Q499	0	rs5974570	GMAF=0.187462
X	134994005	134994005	T	C	SAGE1	SAGE1	ENSG00000181433	ENST00000324447	+1	known	missense	c.2414	p.L805S	0.002	rs4829799	GMAF=0.18686
X	134994054	134994054	G	A	SAGE1	SAGE1	ENSG00000181433	ENST00000324447	+1	known	silent	c.2463	p.K821	0.001	rs4829584	GMAF=0.128993
X	135310785	135310785	T	C	MAP7D3	MAP7D3	ENSG00000129680	ENST00000316077	-1	putative	missense	c.1883	p.Q628R	0.002	rs2273221	GMAF=0.473177
X	135313034	135313034	T	G	MAP7D3	MAP7D3	ENSG00000129680	ENST00000316077	-1	putative	missense	c.1505	p.E502A	0	rs1055497	GMAF=0.431585
X	140983103	140983103	C	T	MAGEC3	MAGEC3	ENSG00000165509	ENST00000298296	+1	known	silent	c.958	p.L320	0	rs176025	GMAF=0.245931
X	140993885	140993885	C	T	MAGEC1	MAGEC1	ENSG00000155495	ENST00000285879	+1	known	missense	c.695	p.P232L	0.414	rs74847167	GMAF=0.0102471
X	140993990	140993990	C	T	MAGEC1	MAGEC1	ENSG00000155495	ENST00000285879	+1	known	missense	c.800	p.S267F	0.015	rs80051600	-
X	140994017	140994017	T	C	MAGEC1	MAGEC1	ENSG00000155495	ENST00000285879	+1	known	missense	c.827	p.F276S	0.259	rs75148863	GMAF=0.0831826
X	140994280	140994280	A	G	MAGEC1	MAGEC1	ENSG00000155495	ENST00000285879	+1	known	missense	c.1090	p.T364A	0.003	rs4824884	GMAF=0.210368
X	144904882	144904882	T	C	SLITRK2	SLITRK2	ENSG00000185985	ENST00000370490	+1	known	silent	c.939	p.P313	0.95	rs2748588	GMAF=0.0626884
X	145076302	145076302	T	G	MIR888	MIR888	ENSG00000216005	ENST00000401186	-1	known	rna	NULL	NULL	0	rs5965660	GMAF=0.11091
X	145082615	145082615	G	C	MIR891B	MIR891B	ENSG00000216064	ENST00000401245	-1	known	rna	NULL	NULL	0	rs143246735	GMAF=0.00361664
X	147800748	147800748	A	G	AFF2	AFF2	ENSG00000155966	ENST00000286437	+1	known	missense	c.44	p.K15R	0	rs241084	GMAF=0.279084
X	149657809	149657809	A	G	ENSG00000221004	AC109994.1	ENSG00000221004	ENST00000408077	+1	novel	rna	NULL	NULL	0.015	rs62609023	GMAF=0.325497
X	149680554	149680554	C	T	MAMLD1	MAMLD1	ENSG00000013619	ENST00000432680	+1	known	silent	c.2208	p.S736	0.53	rs2070779	GMAF=0.404461
X	150349871	150349871	A	G	GPR50	GPR50	ENSG00000102195	ENST00000218316	+1	known	missense	c.1816	p.I606V	0.002	rs13440581	GMAF=0.311031
X	150684691	150684691	A	C	ENSG00000214915	XX-FW80269A6.1	ENSG00000214915	ENST00000454307	+1	putative	rna	NULL	NULL	0	rs1882717	GMAF=0.332128
X	150840185	150840185	T	C	PASD1	PASD1	ENSG00000166049	ENST00000370357	+1	known	silent	c.1371	p.G457	0	rs6627174	GMAF=0.380952
X	150912962	150912962	G	A	CNGA2	CNGA2	ENSG00000183862	ENST00000329903	+1	known	missense	c.1987	p.E663K	0.05	rs714147	GMAF=0.111513
X	151821277	151821277	T	A	GABRQ	GABRQ	ENSG00000147402	ENST00000370306	+1	known	missense	c.1432	p.F478I	0	rs3810651	GMAF=0.461121
X	151909156	151909156	A	G	CSAG1	CSAG1	ENSG00000198930	ENST00000370287	+1	known	missense	c.185	p.K62R	0	rs2515848	GMAF=0.421338
X	152482198	152482198	G	A	MAGEA1	MAGEA1	ENSG00000198681	ENST00000356661	-1	known	silent	c.813	p.L271	0.117	rs2233045	GMAF=0.105485
X	152771509	152771509	C	T	BGN	BGN	ENSG00000182492	ENST00000331595	+1	known	silent	c.540	p.S180	0.027	rs1126499	GMAF=0.366486
X	153215839	153215839	G	A	HCFC1	HCFC1	ENSG00000172534	ENST00000444191	-1	novel	missense	c.1585	p.R529W	0.976	rs3027875	GMAF=0.286317
X	153577745	153577745	C	G	FLNA	FLNA	ENSG00000196924	ENST00000369850	-1	known	missense	c.7741	p.D2581H	1	-	-
X	153629155	153629155	A	G	RPL10	RPL10	ENSG00000147403	ENST00000406022	+1	putative	missense	c.452	p.N151S	1	rs12012747	GMAF=0.285112
X	153633359	153633359	G	C	DNASE1L1	DNASE1L1	ENSG00000013563	ENST00000014935	-1	known	silent	c.201	p.P67	0	rs1130929	GMAF=0.266426
X	153657083	153657083	A	G	ATP6AP1	ATP6AP1	ENSG00000071553	ENST00000455205	+1	known	missense	c.40	p.M14V	0	rs28497482	GMAF=0.0861965
X	153693811	153693811	C	T	PLXNA3	PLXNA3	ENSG00000130827	ENST00000369682	+1	known	silent	c.2289	p.F763	1	rs5945429	GMAF=0.289934
X	153694334	153694334	C	G	PLXNA3	PLXNA3	ENSG00000130827	ENST00000369682	+1	known	missense	c.2589	p.D863E	1	rs5945430	GMAF=0.290536
X	153695908	153695908	G	T	PLXNA3	PLXNA3	ENSG00000130827	ENST00000369682	+1	known	silent	c.3462	p.A1154	0.001	rs60361517	GMAF=0.188065
X	153696247	153696247	G	C	PLXNA3	PLXNA3	ENSG00000130827	ENST00000369682	+1	known	silent	c.3723	p.A1241	1	rs5987266	GMAF=0.285112
X	153880830	153880830	A	C	CTAG2	CTAG2	ENSG00000126890	ENST00000247306	-1	putative	silent	c.345	p.P115	0	rs4326559	GMAF=0.461121
X	153881525	153881525	G	C	CTAG2	CTAG2	ENSG00000126890	ENST00000247306	-1	putative	missense	c.265	p.Q89E	0	rs17328091	GMAF=0.45208
X	154158201	154158201	T	G	F8	F8	ENSG00000185010	ENST00000360256	-1	known	silent	c.3864	p.S1288	0.092	rs1800292	GMAF=0.104882
Y	10037819	10037819	T	G	RN5-8S6	RN5-8S6	ENSG00000251705	ENST00000515896	+1	known	rna	NULL	NULL	1	-	-

## Sheet: C. WGS-Exome_CancerAnno
coord	gene name	mapped gene name	ensembl gene id	aa changes	ref base	var base	wgs called	exome called	ABCTransporter GO0042626	AdherensJunction KEGGhsa04520	Alpha6Beta4IntegrinPathway CCMP	AmlCancer KEGGhsa05221	Amplification SangerCGC	AndrogenReceptorPathway CCMP	AntineoplasticTargets DrugBank	Apoptosis KEGGhsa04210	BasalCellCancer KEGGhsa05217	BladderCancer KEGGhsa05219	CancerGeneCensusPlus Sanger	CancerGeneCensus Sanger	CancerGenes Futreal2004	CancerGenes HahnAndWeinberg2002	CancerGenes Mitelman2000	CancerGenes Vogelstein2004	CellCycle KEGGhsa04110	CellSurface GO0009986	CmlCancer KEGGhsa05220	ColorectalCancer KEGGhsa05210	CytokineReceptor KEGGhsa04060	DNARepair GO0006281	DrugMetabolism GO0017144	DrugResistance GO0042493	Druggable RussLampel	EGFR1Pathway CCMP	ERBBSignaling KEGGhsa04012	EcmReceptor KEGGhsa04512	EndometrialCancer KEGGhsa05213	ExternalSideOfPlasmaMembrane GO0009897	FocalAdhesion KEGGhsa04510	FrameshiftMutation SangerCGC	GProteinCoupledReceptor GO0004930	GenesOfInterest MG	GenomeStability Entrez	GliomaCancer KEGGhsa05214	GrowthFactor GO0008083	HedgehogPathway CCMP	HistoneModification GO0016570	HormoneActivity GO0005179	IDPathway CCMP
17:7578406-7578406	TP53	TP53	ENSG00000141510	p.R164H,p.R175H,p.R43H,p.R82H	C	T	1	1	0	0	0	0	0	0	0	1	1	1	1	1	1	0	0	1	1	0	1	1	0	1	0	1	1	0	0	0	1	0	0	1	0	1	1	1	0	0	1	0	0
5:149499628-149499628	PDGFRB	PDGFRB	ENSG00000113721	p.T552I,p.T882I	G	A	1	1	0	0	0	0	0	0	1	0	0	0	1	1	1	0	1	1	0	0	0	0	1	0	0	0	1	0	0	0	0	0	1	0	1	1	0	1	0	0	0	0	0
8:38285938-38285938	FGFR1	FGFR1	ENSG00000077782	p.S117L,p.S125L,p.S128L,p.S158L,p.S36L	G	A	1	1	0	1	0	0	0	0	0	0	0	0	1	1	1	0	1	1	0	0	0	0	0	0	0	0	1	0	0	0	0	0	0	0	0	1	0	0	0	0	0	0	0
16:3795301-3795301	CREBBP	CREBBP	ENSG00000005339	p.H1259Q,p.H1297Q,p.H65Q,p.L171V	G	C	1	1	0	1	0	0	0	1	0	0	0	0	1	1	1	0	1	0	1	0	0	0	0	0	0	0	0	0	0	0	0	0	0	0	0	1	1	0	0	1	1	0	0
6:36645696-36645696	CDKN1A	CDKN1A	ENSG00000124762	p.D28G	A	G	1	0	0	0	0	0	0	0	0	0	0	1	0	0	0	1	0	0	1	0	1	0	0	0	0	1	0	0	1	0	0	0	0	0	0	0	1	1	0	0	0	0	0
13:32913269-32913269	BRCA2	BRCA2	ENSG00000139618	p.E1593*	G	T	1	1	0	0	0	0	0	0	0	0	0	0	1	1	1	1	1	1	0	0	0	0	0	1	0	0	0	0	0	0	0	0	0	1	0	1	1	0	0	0	1	0	0
6:41903782-41903782	CCND3	CCND3	ENSG00000112576	p.L132R,p.S178A,p.S187A,p.S209A,p.S259A,p.S63A	A	C	1	1	0	0	0	0	0	0	0	0	0	0	1	1	1	1	1	0	1	0	0	0	0	0	0	0	0	0	0	0	0	0	1	0	0	1	0	0	0	0	0	0	0
1:179078145-179078145	ABL2	ABL2	ENSG00000143322	p.T717A,p.T732A,p.T738A,p.T753A	T	C	1	1	0	0	0	0	0	0	0	0	0	0	1	1	1	0	1	0	0	0	0	0	0	0	0	0	0	0	1	0	0	0	0	0	0	1	0	0	0	0	0	0	0
6:30862423-30862423	DDR1	DDR1	ENSG00000204580	p.P152L,p.P200L,p.P265L,p.R25C	C	T	1	1	0	0	0	0	0	0	1	0	0	0	0	0	0	0	0	0	0	0	0	0	0	0	0	0	1	0	0	0	0	0	0	0	0	1	0	0	0	0	0	0	0
6:30857072-30857072	DDR1	DDR1	ENSG00000204580	p.A78P	G	C	1	1	0	0	0	0	0	0	1	0	0	0	0	0	0	0	0	0	0	0	0	0	0	0	0	0	1	0	0	0	0	0	0	0	0	1	0	0	0	0	0	0	0
6:30858857-30858857	DDR1	DDR1	ENSG00000204580	p.R159C	C	T	0	1	0	0	0	0	0	0	1	0	0	0	0	0	0	0	0	0	0	0	0	0	0	0	0	0	1	0	0	0	0	0	0	0	0	1	0	0	0	0	0	0	0
6:30865204-30865204	DDR1	DDR1	ENSG00000204580	p.Q39P	A	C	0	1	0	0	0	0	0	0	1	0	0	0	0	0	0	0	0	0	0	0	0	0	0	0	0	0	1	0	0	0	0	0	0	0	0	1	0	0	0	0	0	0	0
11:118309758-118309758	MLL	MLL	ENSG00000118058	p.C151F,p.C68F	G	T	1	1	0	0	0	0	0	0	0	0	0	0	1	1	1	0	1	1	0	0	0	0	0	0	0	1	0	0	0	0	0	0	0	0	0	1	1	0	0	0	1	0	0
16:89836323-89836323	FANCA	FANCA	ENSG00000187741	p.G37D,p.G809D	C	T	1	1	0	0	0	0	0	0	0	0	0	0	1	1	1	0	0	1	0	0	0	0	0	1	0	0	0	0	0	0	0	0	0	1	0	1	1	0	0	0	0	0	0
2:48033459-48033459	MSH6	MSH6	ENSG00000116062	p.D1125N,p.D1255N,p.D953N,p.R220K	G	A	1	1	0	0	0	0	0	0	0	0	0	0	1	1	1	0	0	1	0	0	0	1	0	1	0	0	0	0	0	0	0	0	0	1	0	1	1	0	0	0	0	0	0
1:38187353-38187353	EPHA10	EPHA10	ENSG00000183317	p.L204M,p.L209M,p.L709M	G	T	1	1	0	0	0	0	0	0	0	0	0	0	0	0	0	0	0	0	0	0	0	0	0	0	0	0	1	0	0	0	0	0	0	0	0	1	0	0	0	0	0	0	0
3:97279441-97279441	EPHA6	EPHA6	ENSG00000080224	e7+1	G	T	1	0	0	0	0	0	0	0	0	0	0	0	0	0	0	0	0	0	0	0	0	0	0	0	0	0	1	0	0	0	0	0	0	0	0	1	0	0	0	0	0	0	0
1:22902919-22902919	EPHA8	EPHA8	ENSG00000070886	p.N123K	C	A	1	1	0	0	0	0	0	0	0	0	0	0	0	0	0	0	0	0	0	0	0	0	0	0	0	0	1	0	0	0	0	0	0	0	0	1	0	0	0	0	0	0	0
3:134670822-134670822	EPHB1	EPHB1	ENSG00000154928	p.E245*	G	T	1	1	0	0	0	0	0	0	0	0	0	0	0	0	0	0	0	0	0	0	0	0	0	0	0	0	1	0	0	0	0	0	0	0	0	1	0	0	0	0	0	0	0
20:39794412-39794412	PLCG1	PLCG1	ENSG00000124181	p.S582C	C	G	1	1	0	0	0	0	0	0	0	0	0	0	0	0	0	0	0	0	0	0	0	0	0	0	0	0	1	1	1	0	0	0	0	0	0	0	0	1	0	0	0	0	0
15:40914977-40914977	CASC5	CASC5	ENSG00000137812	p.P839S,p.P865S	C	T	1	1	0	0	0	0	0	0	0	0	0	0	1	1	1	0	1	0	0	0	0	0	0	0	0	0	0	0	0	0	0	0	0	0	0	1	0	0	0	0	0	0	0
15:40914978-40914978	CASC5	CASC5	ENSG00000137812	p.P839L,p.P865L	C	T	1	1	0	0	0	0	0	0	0	0	0	0	1	1	1	0	1	0	0	0	0	0	0	0	0	0	0	0	0	0	0	0	0	0	0	1	0	0	0	0	0	0	0
2:191847220-191847220	STAT1	STAT1	ENSG00000115415	p.P491A,p.P493A	G	C	1	1	0	0	0	0	0	0	0	0	0	0	0	0	0	0	0	0	0	0	0	0	0	0	0	0	0	1	0	0	0	0	0	0	0	0	0	0	0	0	0	0	0
8:26606263-26606263	ADRA1A	ADRA1A	ENSG00000120907	p.E296K	C	T	1	0	0	0	0	0	0	0	1	0	0	0	0	0	0	0	0	0	0	0	0	0	0	0	0	1	1	0	0	0	0	0	0	0	1	1	0	0	0	0	0	0	0
7:117188794-117188794	CFTR	CFTR	ENSG00000001626	p.G407C,p.G437C	G	T	1	1	1	0	0	0	0	0	0	0	0	0	0	0	0	0	0	0	0	0	0	0	0	0	0	1	1	0	0	0	0	0	0	0	0	0	1	0	0	0	0	0	0
X:3631167-3631167	PRKX	PRKX	ENSG00000183943	p.V43A	A	G	1	1	0	0	0	0	0	0	0	1	0	0	0	0	0	0	0	0	0	0	0	0	0	0	0	0	1	0	0	0	0	0	0	0	0	0	0	0	0	0	0	0	0
15:50935614-50935614	TRPM7	TRPM7	ENSG00000092439	p.K153T	T	G	1	1	0	0	0	0	0	0	0	0	0	0	0	0	0	0	0	0	0	0	0	0	0	0	0	0	1	0	0	0	0	0	0	0	0	0	0	0	0	0	0	0	0
X:15373384-15373384	FIGF	FIGF	ENSG00000165197	p.E177K	C	T	1	1	0	0	0	0	0	0	0	0	0	1	0	0	0	0	0	0	0	0	0	0	1	0	0	0	0	0	0	0	0	0	1	0	0	0	0	0	1	0	0	0	0
X:153577745-153577745	FLNA	FLNA	ENSG00000196924	p.D2249H,p.D2541H,p.D2573H,p.D2581H,p.D714H	C	G	1	1	0	0	0	0	0	1	0	0	0	0	0	0	0	0	0	0	0	0	0	0	0	0	0	0	0	0	0	0	0	0	1	0	0	0	0	0	0	0	0	0	0
1:27686354-27686354	MAP3K6	MAP3K6	ENSG00000142733	p.I495L,p.I764L,p.I772L	T	G	1	1	0	0	0	0	0	0	0	0	0	0	0	0	0	0	0	0	0	0	0	0	0	0	0	0	1	0	0	0	0	0	0	0	0	0	0	0	0	0	0	0	0
6:135523786-135523786	MYB	MYB	ENSG00000118513	p.V645M	G	A	0	1	0	0	0	0	0	0	0	0	0	0	1	1	0	0	1	0	0	0	0	0	0	0	0	0	0	0	0	0	0	0	0	0	0	1	1	0	0	0	1	0	0
16:81929527-81929527	PLCG2	PLCG2	ENSG00000197943	p.L166V	C	G	1	1	0	0	0	0	0	0	0	0	0	0	0	0	0	0	0	0	0	0	0	0	0	0	0	0	1	0	1	0	0	0	0	0	0	0	0	1	0	0	0	0	0
16:81929488-81929488	PLCG2	PLCG2	ENSG00000197943	p.R153*	C	T	0	1	0	0	0	0	0	0	0	0	0	0	0	0	0	0	0	0	0	0	0	0	0	0	0	0	1	0	1	0	0	0	0	0	0	0	0	1	0	0	0	0	0
16:53481010-53481010	RBL2	RBL2	ENSG00000103479	p.Y136C,p.Y210C	A	G	1	1	0	0	0	0	0	0	0	0	0	0	0	0	0	0	0	0	1	0	0	0	0	0	0	0	0	0	0	0	0	0	0	0	0	0	0	0	0	0	0	0	0
8:67726109-67726109	SGK3	SGK3	ENSG00000104205	p.A25V,p.A92V	C	T	1	1	0	0	0	0	0	0	0	0	0	0	0	0	0	0	0	0	0	0	0	0	0	0	0	0	1	0	0	0	0	0	0	0	0	0	1	0	0	0	0	0	0
10:105781410-105781410	SLK	SLK	ENSG00000065613	p.E1129D,p.E1160D	G	T	1	1	0	0	0	0	0	0	0	0	0	0	0	0	0	0	0	0	0	0	0	0	0	1	0	0	1	0	0	0	0	0	0	0	0	0	0	0	0	0	0	0	0
9:35609473-35609473	TESK1	TESK1	ENSG00000107140	p.H539Y,p.H70Y	C	T	1	1	0	0	0	0	0	0	0	0	0	0	0	0	0	0	0	0	0	0	0	0	0	0	0	0	1	0	0	0	0	0	0	0	0	0	0	0	0	0	0	0	0
19:16204509-16204509	TPM4	TPM4	ENSG00000167460	p.E204Q,p.E240Q	G	C	1	1	0	0	0	0	0	0	0	0	0	0	1	1	1	0	1	0	0	0	0	0	0	0	0	0	0	0	0	0	0	0	0	0	0	1	1	0	0	0	0	0	0
2:175957920-175957920	ATF2	ATF2	ENSG00000115966	p.D236H,p.D294H,p.D329H,p.D334H,p.D352H	C	G	1	1	0	0	0	0	0	1	0	0	0	0	0	0	0	0	0	0	0	0	0	0	0	0	0	0	0	0	0	0	0	0	0	0	0	0	1	0	0	0	0	0	0
7:72883966-72883966	BAZ1B	BAZ1B	ENSG00000009954	p.S916*	G	C	1	1	0	0	0	0	0	0	0	0	0	0	0	0	0	0	0	0	0	0	0	0	0	1	0	0	0	0	0	0	0	0	0	0	0	0	0	0	0	0	1	0	0
1:227279609-227279609	CDC42BPA	CDC42BPA	ENSG00000143776	p.K42T,p.K697T,p.K71N,p.K778T	T	G	1	1	0	0	0	0	0	0	0	0	0	0	0	0	0	0	0	0	0	0	0	0	0	0	0	0	1	0	0	0	0	0	0	0	0	0	0	0	0	0	0	0	0
2:202700463-202700463	CDK15	CDK15	ENSG00000138395	p.E225D,p.E276D	A	C	1	1	0	0	0	0	0	0	0	0	0	0	0	0	0	0	0	0	0	0	0	0	0	0	0	0	1	0	0	0	0	0	0	0	0	0	0	0	0	0	0	0	0
X:18638082-18638082	CDKL5	CDKL5	ENSG00000008086	p.Q791P	A	C	1	1	0	0	0	0	0	0	0	0	0	0	0	0	0	0	0	0	0	0	0	0	0	0	0	0	1	0	0	0	0	0	0	0	0	0	0	0	0	0	0	0	0
16:89704365-89704365	DPEP1	DPEP1	ENSG00000015413	p.E351Q	G	C	0	1	0	0	0	0	0	0	0	0	0	0	0	0	0	0	0	0	0	0	0	0	0	0	1	1	0	0	0	0	0	0	0	0	0	0	0	0	0	0	0	0	0
11:46749686-46749686	F2	F2	ENSG00000180210	p.V424A	T	C	1	1	0	0	0	0	0	0	1	0	0	0	0	0	0	0	0	0	0	0	0	0	0	0	0	0	1	0	0	0	0	0	0	0	0	1	1	0	1	0	0	0	0
X:108708516-108708516	GUCY2F	GUCY2F	ENSG00000101890	p.R296Q	C	T	1	1	0	0	0	0	0	0	0	0	0	0	0	0	0	0	0	0	0	0	0	0	0	0	0	0	1	0	0	0	0	0	0	0	0	0	0	0	0	0	0	0	0
X:108708552-108708552	GUCY2F	GUCY2F	ENSG00000101890	p.L284P	A	G	1	1	0	0	0	0	0	0	0	0	0	0	0	0	0	0	0	0	0	0	0	0	0	0	0	0	1	0	0	0	0	0	0	0	0	0	0	0	0	0	0	0	0
6:10802141-10802141	MAK	MAK	ENSG00000111837	p.R272P	C	G	1	1	0	0	0	0	0	0	0	0	0	0	0	0	0	0	0	0	0	0	0	0	0	0	0	0	1	0	0	0	0	0	0	0	0	0	0	0	0	0	0	0	0
7:156798246-156798246	MNX1	MNX1	ENSG00000130675	p.P180S,p.P222S,p.P392S	G	A	0	1	0	0	0	0	0	0	0	0	0	0	1	1	1	0	1	0	0	0	0	0	0	0	0	0	0	0	0	0	0	0	0	0	0	1	0	0	0	0	0	0	0
X:30323948-30323948	NR0B1	NR0B1	ENSG00000169297	p.N103T,p.N398T	T	G	1	1	0	0	0	0	0	0	1	0	0	0	0	0	0	0	0	0	0	0	0	0	0	0	0	0	1	0	0	0	0	0	0	0	0	1	0	0	0	0	0	0	0
6:35888067-35888067	SRPK1	SRPK1	ENSG00000096063	p.S22*	G	C	1	1	0	0	0	0	0	0	0	0	0	0	0	0	0	0	0	0	0	0	0	0	0	0	0	0	1	0	0	0	0	0	0	0	0	0	0	0	0	0	0	0	0
3:170856159-170856159	TNIK	TNIK	ENSG00000154310	p.R448S,p.R477S	G	T	1	1	0	0	0	0	0	0	0	0	0	0	0	0	0	0	0	0	0	0	0	0	0	0	0	0	1	0	0	0	0	0	0	0	0	0	0	0	0	0	0	0	0
5:14507244-14507244	TRIO	TRIO	ENSG00000038382	p.R2700C,p.R2876C,p.R375C	C	T	1	1	0	0	0	0	0	0	0	0	0	0	0	0	0	0	0	0	0	0	0	0	0	0	0	0	1	0	0	0	0	0	0	0	0	0	0	0	0	0	0	0	0
6:43252029-43252029	TTBK1	TTBK1	ENSG00000146216	p.L1184S	T	C	1	1	0	0	0	0	0	0	0	0	0	0	0	0	0	0	0	0	0	0	0	0	0	0	0	0	1	0	0	0	0	0	0	0	0	0	0	0	0	0	0	0	0
6:43251333-43251333	TTBK1	TTBK1	ENSG00000146216	p.E952V	A	T	1	1	0	0	0	0	0	0	0	0	0	0	0	0	0	0	0	0	0	0	0	0	0	0	0	0	1	0	0	0	0	0	0	0	0	0	0	0	0	0	0	0	0
6:43251912-43251912	TTBK1	TTBK1	ENSG00000146216	p.K1145R	A	G	0	1	0	0	0	0	0	0	0	0	0	0	0	0	0	0	0	0	0	0	0	0	0	0	0	0	1	0	0	0	0	0	0	0	0	0	0	0	0	0	0	0	0
12:998336-998336	WNK1	WNK1	ENSG00000060237	p.Q1392E,p.Q1552E,p.Q1799E,p.Q2059E,p.Q2297E,p.Q972E	C	G	1	1	0	0	0	0	0	0	0	0	0	0	0	0	0	0	0	0	0	0	0	0	0	0	0	0	1	0	0	0	0	0	0	0	0	0	0	0	0	0	0	0	0
16:2345602-2345602	ABCA3	ABCA3	ENSG00000167972	p.E743D,p.E801D	C	G	1	1	1	0	0	0	0	0	0	0	0	0	0	0	0	0	0	0	0	0	0	0	0	0	0	1	1	0	0	0	0	0	0	0	0	0	0	0	0	0	0	0	0
7:87053321-87053321	ABCB4	ABCB4	ENSG00000005471	p.N704K	A	C	1	1	1	0	0	0	0	0	0	0	0	0	0	0	0	0	0	0	0	0	0	0	0	0	0	1	1	0	0	0	0	0	0	0	0	0	0	0	0	0	0	0	0
11:6432094-6432094	APBB1	APBB1	ENSG00000166313	p.E162K	C	T	1	1	0	0	0	0	0	0	0	0	0	0	0	0	0	0	0	0	0	0	0	0	0	0	0	0	0	0	0	0	0	0	0	0	0	0	1	0	0	0	1	0	0
11:6422231-6422231	APBB1	APBB1	ENSG00000166313	p.A295T,p.A319T,p.A332T,p.A403T,p.A552T,p.A554T	C	T	1	1	0	0	0	0	0	0	0	0	0	0	0	0	0	0	0	0	0	0	0	0	0	0	0	0	0	0	0	0	0	0	0	0	0	0	1	0	0	0	1	0	0
X:76937225-76937225	ATRX	ATRX	ENSG00000085224	p.K1102E,p.K1137E,p.K1175E	T	C	1	1	0	0	0	0	0	0	0	0	0	0	1	1	0	0	0	0	0	0	0	0	0	1	0	0	0	0	0	0	0	0	0	0	0	1	1	0	0	0	0	0	0
6:32942302-32942302	BRD2	BRD2	ENSG00000204256	p.R33K,p.R37K	G	A	1	1	0	0	0	0	0	0	0	0	0	0	0	0	0	0	0	0	0	0	0	0	0	0	0	0	0	0	0	0	0	0	0	0	0	0	0	0	0	0	0	0	0
6:32948426-32948426	BRD2	BRD2	ENSG00000204256	p.P785L	C	T	1	1	0	0	0	0	0	0	0	0	0	0	0	0	0	0	0	0	0	0	0	0	0	0	0	0	0	0	0	0	0	0	0	0	0	0	0	0	0	0	0	0	0
6:32944094-32944094	BRD2	BRD2	ENSG00000204256	p.C228S,p.C232S	G	C	1	1	0	0	0	0	0	0	0	0	0	0	0	0	0	0	0	0	0	0	0	0	0	0	0	0	0	0	0	0	0	0	0	0	0	0	0	0	0	0	0	0	0
9:141015134-141015134	CACNA1B	CACNA1B	ENSG00000148408	p.G1291D,p.G2095D,p.G2096D,p.G2097D,p.G2098D	G	A	1	1	0	0	0	0	0	0	0	0	0	0	0	0	0	0	0	0	0	0	0	0	0	0	0	0	1	0	0	0	0	0	0	0	0	0	0	0	0	0	0	0	0
9:140773613-140773613	CACNA1B	CACNA1B	ENSG00000148408	e0+2,e2+2	T	C	1	1	0	0	0	0	0	0	0	0	0	0	0	0	0	0	0	0	0	0	0	0	0	0	0	0	1	0	0	0	0	0	0	0	0	0	0	0	0	0	0	0	0
1:86919157-86919157	CLCA2	CLCA2	ENSG00000137975	p.G754E	G	A	1	1	0	0	1	0	0	0	0	0	0	0	0	0	0	0	0	0	0	0	0	0	0	0	0	0	1	0	0	0	0	0	0	0	0	0	0	0	0	0	0	0	0
8:143959174-143959174	CYP11B1	CYP11B1	ENSG00000160882	p.R203G	T	C	1	0	0	0	0	0	0	0	1	0	0	0	0	0	0	0	0	0	0	0	0	0	0	0	0	0	1	0	0	0	0	0	0	0	0	1	1	0	0	0	0	0	0
14:55647472-55647472	DLGAP5	DLGAP5	ENSG00000126787	p.S202L	G	A	1	1	0	0	0	0	0	0	0	0	0	0	0	0	0	0	0	0	0	0	0	0	0	0	0	0	0	0	0	0	0	0	0	0	0	0	1	0	0	0	0	0	0
6:56327849-56327849	DST	DST	ENSG00000151914	p.A5042T	C	T	1	1	1	0	1	0	0	0	0	0	0	0	0	0	0	0	0	0	0	0	0	0	0	0	0	0	0	0	0	0	0	0	0	0	0	0	0	0	0	0	0	0	0
6:56471402-56471402	DST	DST	ENSG00000151914	p.P2138L,p.P2464L,p.P2642L	G	A	1	1	1	0	1	0	0	0	0	0	0	0	0	0	0	0	0	0	0	0	0	0	0	0	0	0	0	0	0	0	0	0	0	0	0	0	0	0	0	0	0	0	0
6:56482801-56482801	DST	DST	ENSG00000151914	p.V2011L	C	G	1	1	1	0	1	0	0	0	0	0	0	0	0	0	0	0	0	0	0	0	0	0	0	0	0	0	0	0	0	0	0	0	0	0	0	0	0	0	0	0	0	0	0
6:56417282-56417282	DST	DST	ENSG00000151914	p.M2813I,p.M3139I,p.M4901I,p.M5225I,p.M5227I,p.M5405I	C	T	1	1	1	0	1	0	0	0	0	0	0	0	0	0	0	0	0	0	0	0	0	0	0	0	0	0	0	0	0	0	0	0	0	0	0	0	0	0	0	0	0	0	0
6:56463410-56463410	DST	DST	ENSG00000151914	p.Q1308R,p.Q1634R,p.Q3396R,p.Q3720R,p.Q3722R,p.Q3900R	T	C	1	1	1	0	1	0	0	0	0	0	0	0	0	0	0	0	0	0	0	0	0	0	0	0	0	0	0	0	0	0	0	0	0	0	0	0	0	0	0	0	0	0	0
6:56420538-56420538	DST	DST	ENSG00000151914	p.R2291H,p.R2617H,p.R4379H,p.R4703H,p.R4705H,p.R4883H	C	T	1	1	1	0	1	0	0	0	0	0	0	0	0	0	0	0	0	0	0	0	0	0	0	0	0	0	0	0	0	0	0	0	0	0	0	0	0	0	0	0	0	0	0
6:56470551-56470551	DST	DST	ENSG00000151914	p.T2422S,p.T2748S,p.T2926S	T	A	1	1	1	0	1	0	0	0	0	0	0	0	0	0	0	0	0	0	0	0	0	0	0	0	0	0	0	0	0	0	0	0	0	0	0	0	0	0	0	0	0	0	0
6:56417545-56417545	DST	DST	ENSG00000151914	p.T2726A,p.T3052A,p.T4814A,p.T5138A,p.T5140A,p.T5318A	T	C	1	1	1	0	1	0	0	0	0	0	0	0	0	0	0	0	0	0	0	0	0	0	0	0	0	0	0	0	0	0	0	0	0	0	0	0	0	0	0	0	0	0	0
2:49247298-49247298	FSHR	FSHR	ENSG00000170820	p.E76K	C	T	1	0	0	0	0	0	0	0	1	0	0	0	0	0	0	0	0	0	0	1	0	0	0	0	0	0	1	0	0	0	0	0	0	0	1	1	0	0	0	0	0	0	0
6:29570841-29570841	GABBR1	GABBR1	ENSG00000204681	p.L323P	A	G	1	1	0	0	0	0	0	0	0	0	0	0	0	0	0	0	0	0	0	0	0	0	0	0	0	0	1	0	0	0	0	0	0	0	1	0	1	0	0	0	0	0	0
6:29600104-29600104	GABBR1	GABBR1	ENSG00000204681	p.A20V,p.A25V	G	A	0	1	0	0	0	0	0	0	0	0	0	0	0	0	0	0	0	0	0	0	0	0	0	0	0	0	1	0	0	0	0	0	0	0	1	0	1	0	0	0	0	0	0
X:1467323-1467323	IL3RA	IL3RA	ENSG00000185291	e3-1	G	C	0	1	0	0	0	0	0	0	1	1	0	0	0	0	0	0	0	0	0	0	0	0	1	0	0	0	0	0	0	0	0	0	0	0	0	1	0	0	0	0	0	0	0
6:30680111-30680111	MDC1	MDC1	ENSG00000137337	p.I408M,p.I536M	T	C	1	1	0	0	0	0	0	0	0	0	0	0	0	0	0	0	0	0	0	0	0	0	0	1	0	0	0	0	0	0	0	0	0	0	0	0	1	0	0	0	0	0	0
16:58079127-58079127	MMP15	MMP15	ENSG00000102996	p.D596G	A	G	0	1	0	0	0	0	0	0	1	0	0	0	0	0	0	0	0	0	0	0	0	0	0	0	0	0	1	0	0	0	0	0	0	0	0	1	0	0	0	0	0	0	0
7:77230116-77230116	PTPN12	PTPN12	ENSG00000127947	p.H100Y,p.H111Y,p.H230Y	C	T	1	1	0	0	0	0	0	0	0	0	0	0	0	0	0	0	0	0	0	0	0	0	0	0	0	0	1	1	0	0	0	0	0	0	0	0	0	0	0	0	0	0	0
19:422193-422193	SHC2	SHC2	ENSG00000129946	p.H525D	G	C	0	1	0	0	0	0	0	0	0	0	0	0	0	0	0	0	0	0	0	0	1	0	0	0	0	0	0	0	1	0	0	0	1	0	0	0	0	1	0	0	0	0	0
X:1508583-1508583	SLC25A6	SLC25A6	ENSG00000169100	p.Q50R	T	C	1	1	0	0	0	0	0	0	1	0	0	0	0	0	0	0	0	0	0	0	0	0	0	0	0	0	1	0	0	0	0	0	0	0	0	1	0	0	0	0	0	0	0
8:126448613-126448613	TRIB1	TRIB1	ENSG00000173334	p.S109F,p.S174F,p.S340F	C	T	1	1	0	0	0	0	0	0	0	0	0	0	0	0	0	0	0	0	0	0	0	0	0	0	0	0	1	0	0	0	0	0	0	0	0	0	0	0	0	0	0	0	0
7:91707181-91707181	AKAP9	AKAP9	ENSG00000127914	p.D159H,p.D2313H,p.D2317H,p.D2325H	G	C	1	1	0	0	0	0	0	0	0	0	0	0	1	1	0	0	0	0	0	0	0	0	0	0	0	0	0	0	0	0	0	0	0	0	0	1	0	0	0	0	0	0	0
16:65016087-65016087	CDH11	CDH11	ENSG00000140937	p.S247A,p.S356A,p.S373A	A	C	1	1	0	0	0	0	0	0	0	0	0	0	1	1	0	0	0	0	0	0	0	0	0	0	0	0	0	0	0	0	0	0	0	0	0	1	0	0	0	0	0	0	0
19:42778619-42778619	CIC	CIC	ENSG00000079432	p.P895L	C	T	1	0	0	0	0	0	0	0	0	0	0	0	1	1	0	0	0	0	0	0	0	0	0	0	0	0	0	0	0	0	0	0	0	0	0	1	0	0	0	0	0	0	0
16:72042682-72042682	DHODH	DHODH	ENSG00000102967	p.K7Q	A	C	1	1	0	0	0	0	0	0	1	0	0	0	0	0	0	0	0	0	0	0	0	0	0	0	0	0	1	0	0	0	0	0	0	0	0	1	0	0	0	0	0	0	0
1:1271706-1271706	DVL1	DVL1	ENSG00000107404	p.S293L,p.S384L,p.S610L,p.S635L	G	A	1	0	0	0	0	0	0	0	0	0	1	0	0	0	0	0	0	0	0	0	0	0	0	0	0	0	0	0	0	0	0	0	0	0	0	0	0	0	0	0	0	0	0
20:57876602-57876602	EDN3	EDN3	ENSG00000124205	p.G64W	G	T	1	1	0	0	0	0	0	0	0	0	0	0	0	0	0	0	0	0	0	0	0	0	0	0	0	0	0	0	0	0	0	0	0	0	0	0	0	0	0	0	0	1	0
4:111480820-111480820	ENPEP	ENPEP	ENSG00000138792	p.R887T	G	C	1	1	0	0	0	0	0	0	0	0	0	0	0	0	0	0	0	0	0	1	0	0	0	0	0	0	1	0	0	0	0	1	0	0	0	0	0	0	0	0	0	0	0
8:133153490-133153490	KCNQ3	KCNQ3	ENSG00000184156	p.D330H,p.D331H,p.D440H,p.D451H	C	G	1	1	0	0	0	0	0	0	0	0	0	0	0	0	0	0	0	0	0	0	0	0	0	0	0	0	1	0	0	0	0	0	0	0	0	0	0	0	0	0	0	0	0
6:52129484-52129484	MCM3	MCM3	ENSG00000112118	p.E731K,p.E777K,p.R322Q,p.R324Q	C	T	0	1	0	0	0	0	0	0	0	0	0	0	0	0	0	0	0	0	1	0	0	0	0	0	0	0	0	0	0	0	0	0	0	0	0	0	0	0	0	0	0	0	0
6:51483961-51483961	PKHD1	PKHD1	ENSG00000170927	p.Q4048R	T	C	1	1	0	0	0	0	0	0	0	0	0	0	0	0	0	0	0	0	0	1	0	0	0	0	0	0	0	0	0	0	0	1	0	0	0	0	0	0	0	0	0	0	0
6:51497503-51497503	PKHD1	PKHD1	ENSG00000170927	p.R3842L	C	A	1	1	0	0	0	0	0	0	0	0	0	0	0	0	0	0	0	0	0	1	0	0	0	0	0	0	0	0	0	0	0	1	0	0	0	0	0	0	0	0	0	0	0
6:51920485-51920485	PKHD1	PKHD1	ENSG00000170927	p.T579M	G	A	1	1	0	0	0	0	0	0	0	0	0	0	0	0	0	0	0	0	0	1	0	0	0	0	0	0	0	0	0	0	0	1	0	0	0	0	0	0	0	0	0	0	0
6:51491884-51491884	PKHD1	PKHD1	ENSG00000170927	p.Q3899R	T	C	1	1	0	0	0	0	0	0	0	0	0	0	0	0	0	0	0	0	0	1	0	0	0	0	0	0	0	0	0	0	0	1	0	0	0	0	0	0	0	0	0	0	0
3:38740002-38740002	SCN10A	SCN10A	ENSG00000185313	p.T1570M	G	A	1	1	0	0	0	0	0	0	0	0	0	0	0	0	0	0	0	0	0	0	0	0	0	0	0	0	1	0	0	0	0	0	0	0	0	0	0	0	0	0	0	0	0
6:13612078-13612078	SIRT5	SIRT5	ENSG00000124523	p.E197G,p.E287G,p.E305G	A	G	1	1	0	0	0	0	0	0	1	0	0	0	0	0	0	0	0	0	0	0	0	0	0	0	0	0	0	0	0	0	0	0	0	0	0	1	0	0	0	0	0	0	0
11:64361142-64361142	SLC22A12	SLC22A12	ENSG00000197891	p.V12L,p.V199L,p.V233L	G	C	1	1	0	0	0	0	0	0	0	0	0	0	0	0	0	0	0	0	0	0	0	0	0	0	0	1	1	0	0	0	0	0	0	0	0	0	0	0	0	0	0	0	0
2:220336647-220336647	SPEG	SPEG	ENSG00000072195	p.Y1258C	A	G	1	1	0	0	0	0	0	0	0	0	0	0	0	0	0	0	0	0	0	0	0	0	0	0	0	0	0	0	0	0	0	0	0	0	0	0	0	0	0	0	0	0	0
6:32025870-32025870	TNXB	TNXB	ENSG00000168477	p.R2597Q	C	T	0	1	0	0	0	0	0	0	0	0	0	0	0	0	0	0	0	0	0	0	0	0	0	0	0	0	1	0	0	1	0	0	1	0	0	0	1	0	0	0	0	0	0
6:32050067-32050067	TNXB	TNXB	ENSG00000168477	p.H1161R	T	C	1	1	0	0	0	0	0	0	0	0	0	0	0	0	0	0	0	0	0	0	0	0	0	0	0	0	1	0	0	1	0	0	1	0	0	0	1	0	0	0	0	0	0
6:32035603-32035603	TNXB	TNXB	ENSG00000168477	p.V2127M	C	T	1	1	0	0	0	0	0	0	0	0	0	0	0	0	0	0	0	0	0	0	0	0	0	0	0	0	1	0	0	1	0	0	1	0	0	0	1	0	0	0	0	0	0
6:32056580-32056580	TNXB	TNXB	ENSG00000168477	p.S921A	A	C	1	1	0	0	0	0	0	0	0	0	0	0	0	0	0	0	0	0	0	0	0	0	0	0	0	0	1	0	0	1	0	0	1	0	0	0	1	0	0	0	0	0	0
6:32064726-32064726	TNXB	TNXB	ENSG00000168477	p.T302A	T	C	1	1	0	0	0	0	0	0	0	0	0	0	0	0	0	0	0	0	0	0	0	0	0	0	0	0	1	0	0	1	0	0	1	0	0	0	1	0	0	0	0	0	0
13:38320559-38320559	TRPC4	TRPC4	ENSG00000133107	p.E138K	C	T	1	1	0	0	0	0	0	0	0	0	0	0	0	0	0	0	0	0	0	1	0	0	0	0	0	0	1	0	0	0	0	0	0	0	0	0	0	0	0	0	0	0	0
16:89986117-89986117	TUBB3	TUBB3	ENSG00000258947	p.R151C	C	T	1	1	0	0	0	0	0	0	1	0	0	0	0	0	0	0	0	0	0	0	0	0	0	0	0	0	1	0	0	0	0	0	0	0	0	1	0	0	0	0	0	0	0
16:84351952-84351952	WFDC1	WFDC1	ENSG00000103175	p.V138M	G	A	1	1	0	0	0	0	0	0	0	0	0	0	0	0	0	0	0	0	0	0	0	0	0	0	0	1	0	0	0	0	0	0	0	0	0	0	0	0	0	0	0	0	0
16:48265777-48265777	ABCC11	ABCC11	ENSG00000121270	p.R19H	C	T	1	1	1	0	0	0	0	0	0	0	0	0	0	0	0	0	0	0	0	0	0	0	0	0	0	0	1	0	0	0	0	0	0	0	0	0	0	0	0	0	0	0	0
16:48250026-48250026	ABCC11	ABCC11	ENSG00000121270	p.A317E	G	T	0	1	1	0	0	0	0	0	0	0	0	0	0	0	0	0	0	0	0	0	0	0	0	0	0	0	1	0	0	0	0	0	0	0	0	0	0	0	0	0	0	0	0
16:77469974-77469974	ENSG00000216131	ADAMTS18	ENSG00000216131	NULL	T	C	0	1	0	0	0	0	0	0	0	0	0	0	0	0	0	0	0	0	0	0	0	0	0	0	0	0	1	0	0	0	0	0	0	0	0	0	0	0	0	0	0	0	0
16:77469956-77469956	ENSG00000216131	ADAMTS18	ENSG00000216131	NULL	T	C	0	1	0	0	0	0	0	0	0	0	0	0	0	0	0	0	0	0	0	0	0	0	0	0	0	0	1	0	0	0	0	0	0	0	0	0	0	0	0	0	0	0	0
11:130297748-130297748	ADAMTS8	ADAMTS8	ENSG00000134917	p.A145G,p.A174G	G	C	1	0	0	0	0	0	0	0	0	0	0	0	0	0	0	0	0	0	0	0	0	0	0	0	0	0	1	0	0	0	0	0	0	0	0	0	0	0	0	0	0	0	0
1:112031621-112031621	ADORA3	ADORA3	ENSG00000121933	p.S21*	G	C	1	1	0	0	0	0	0	0	0	0	0	0	0	0	0	0	0	0	0	0	0	0	0	0	0	0	1	0	0	0	0	0	0	0	1	0	0	0	0	0	0	0	0
15:101440782-101440782	ALDH1A3	ALDH1A3	ENSG00000184254	p.D189Y,p.D296Y	G	T	1	1	0	0	0	0	0	0	0	0	0	0	0	0	0	0	0	0	0	0	0	0	0	0	0	1	1	0	0	0	0	0	0	0	0	0	0	0	0	0	0	0	0
2:220379381-220379381	ASIC4	ASIC4	ENSG00000072182	p.P106T	C	A	1	1	0	0	0	0	0	0	0	0	0	0	0	0	0	0	0	0	0	0	0	0	0	0	0	0	1	0	0	0	0	0	0	0	0	0	0	0	0	0	0	0	0
16:75269577-75269577	BCAR1	BCAR1	ENSG00000050820	p.S259T,p.S378T,p.S405T,p.S407T,p.S425T,p.S453T,p.V235L	C	G	1	1	0	0	0	0	0	0	0	0	0	0	0	0	0	0	0	0	0	0	0	0	0	0	0	0	0	1	0	0	0	0	1	0	0	0	0	0	0	0	0	0	0
16:75276775-75276775	BCAR1	BCAR1	ENSG00000050820	p.P122S,p.P47S,p.P74S,p.P76S,p.P94S	G	A	0	1	0	0	0	0	0	0	0	0	0	0	0	0	0	0	0	0	0	0	0	0	0	0	0	0	0	1	0	0	0	0	1	0	0	0	0	0	0	0	0	0	0
17:64880941-64880941	CACNG5	CACNG5	ENSG00000075429	p.L245I	C	A	1	1	0	0	0	0	0	0	0	0	0	0	0	0	0	0	0	0	0	0	0	0	0	0	0	0	0	0	0	0	0	0	0	0	0	0	0	0	0	0	0	0	0
12:49086903-49086903	CCNT1	CCNT1	ENSG00000129315	p.I698M	G	C	1	1	0	0	0	0	0	0	0	0	0	0	0	0	0	0	0	0	0	0	0	0	0	0	0	0	0	0	0	0	0	0	0	0	0	0	0	0	0	0	0	0	0
4:104067113-104067113	CENPE	CENPE	ENSG00000138778	p.R1404T,p.R1429T	C	G	1	1	0	0	0	0	0	0	0	0	0	0	0	0	0	0	0	0	0	0	0	0	0	0	0	0	0	0	0	0	0	0	0	0	0	0	0	0	0	0	0	0	0
X:150912962-150912962	CNGA2	CNGA2	ENSG00000183862	p.E663K	G	A	1	1	0	0	0	0	0	0	0	0	0	0	0	0	0	0	0	0	0	0	0	0	0	0	0	0	1	0	0	0	0	0	0	0	0	0	0	0	0	0	0	0	0
16:57949224-57949224	CNGB1	CNGB1	ENSG00000070729	p.L739I,p.L745I	G	T	1	1	0	0	0	0	0	0	0	0	0	0	0	0	0	0	0	0	0	0	0	0	0	0	0	0	1	0	0	0	0	0	0	0	0	0	0	0	0	0	0	0	0
16:57993841-57993841	CNGB1	CNGB1	ENSG00000070729	p.G232S,p.G238S	C	T	1	1	0	0	0	0	0	0	0	0	0	0	0	0	0	0	0	0	0	0	0	0	0	0	0	0	1	0	0	0	0	0	0	0	0	0	0	0	0	0	0	0	0
X:41203508-41203508	DDX3X	DDX3X	ENSG00000215301	p.R278T,p.R294T	G	C	1	1	0	0	0	0	0	0	0	0	0	0	0	0	0	0	0	0	0	0	0	0	0	0	0	0	0	0	0	0	0	0	0	0	0	0	0	0	0	0	0	0	0
16:4504856-4504856	DNAJA3	DNAJA3	ENSG00000103423	p.E462*	G	T	1	1	0	0	0	0	0	0	0	0	0	0	0	0	0	0	0	0	0	0	0	0	0	0	0	0	0	0	0	0	0	0	0	0	0	0	1	0	0	0	0	0	0
X:151821277-151821277	GABRQ	GABRQ	ENSG00000147402	p.F478I	T	A	1	1	0	0	0	0	0	0	0	0	0	0	0	0	0	0	0	0	0	0	0	0	0	0	0	0	1	0	0	0	0	0	0	0	0	0	0	0	0	0	0	0	0
X:132438872-132438872	GPC4	GPC4	ENSG00000076716	p.E321D,p.E385D,p.E391D	C	A	1	1	0	0	0	0	0	0	0	0	0	0	0	0	0	0	0	0	0	1	0	0	0	0	0	0	0	0	0	0	0	1	0	0	0	0	0	0	0	0	0	0	0
X:132437337-132437337	GPC4	GPC4	ENSG00000076716	p.A372V,p.A436V,p.A442V	G	A	1	1	0	0	0	0	0	0	0	0	0	0	0	0	0	0	0	0	0	1	0	0	0	0	0	0	0	0	0	0	0	1	0	0	0	0	0	0	0	0	0	0	0
6:24437458-24437458	GPLD1	GPLD1	ENSG00000112293	p.M694V	T	C	1	1	0	0	0	0	0	0	0	0	0	0	0	0	0	0	0	0	0	0	0	0	0	0	0	0	1	0	0	0	0	0	0	0	0	0	0	0	0	0	0	0	0
6:24437445-24437445	GPLD1	GPLD1	ENSG00000112293	p.T698I	G	A	1	1	0	0	0	0	0	0	0	0	0	0	0	0	0	0	0	0	0	0	0	0	0	0	0	0	1	0	0	0	0	0	0	0	0	0	0	0	0	0	0	0	0
X:153215839-153215839	HCFC1	HCFC1	ENSG00000172534	p.R529W	G	A	1	1	0	0	0	0	0	0	0	0	0	0	0	0	0	0	0	0	0	0	0	0	0	0	0	0	0	0	0	0	0	0	0	0	0	0	0	0	0	0	0	0	0
16:56969148-56969148	HERPUD1	HERPUD1	ENSG00000051108	e2-6,p.R50H,p.R8H	G	A	1	1	0	0	0	0	0	0	0	0	0	0	1	1	0	0	0	0	0	0	0	0	0	0	0	0	0	0	0	0	0	0	0	0	0	1	0	0	0	0	0	0	0
6:32634318-32634318	HLA-DQB1	HLA-DQB1	ENSG00000179344	p.A23S	C	A	0	1	0	0	0	0	0	0	0	0	0	0	0	0	0	0	0	0	0	1	0	0	0	0	0	0	0	0	0	0	0	1	0	0	0	0	0	0	0	0	0	0	0
3:37860445-37860445	ITGA9	ITGA9	ENSG00000144668	p.E1025*	G	T	1	1	0	0	0	0	0	0	0	0	0	0	0	0	0	0	0	0	0	0	0	0	0	0	0	0	1	0	0	1	0	0	1	0	0	0	0	0	0	0	0	0	0
2:160964273-160964273	ITGB6	ITGB6	ENSG00000115221	p.I622F,p.I687F,p.I729F	T	A	1	1	0	0	0	0	0	0	0	0	0	0	0	0	0	0	0	0	0	0	0	0	0	0	0	0	1	0	0	1	0	0	1	0	0	0	0	0	0	0	0	0	0
6:33659472-33659472	ITPR3	ITPR3	ENSG00000096433	p.L2436V	C	G	1	1	0	0	0	0	0	0	0	0	0	0	0	0	0	0	0	0	0	0	0	0	0	0	0	0	1	0	0	0	0	0	0	0	0	0	0	0	0	0	0	0	0
3:156009781-156009781	KCNAB1	KCNAB1	ENSG00000169282	p.A25S,p.A29S	G	T	0	1	0	0	0	0	0	0	0	0	0	0	0	0	0	0	0	0	0	0	0	0	0	0	0	0	1	0	0	0	0	0	0	0	0	0	0	0	0	0	0	0	0
6:31540784-31540784	LTA	LTA	ENSG00000226979	p.T60N	C	A	1	1	0	0	0	0	0	0	0	0	0	0	0	0	0	0	0	0	0	0	0	0	1	0	0	1	0	0	0	0	0	0	0	0	0	0	0	0	0	0	0	0	0
6:31540556-31540556	LTA	LTA	ENSG00000226979	p.C13R	T	C	1	1	0	0	0	0	0	0	0	0	0	0	0	0	0	0	0	0	0	0	0	0	1	0	0	1	0	0	0	0	0	0	0	0	0	0	0	0	0	0	0	0	0
X:43515634-43515634	MAOA	MAOA	ENSG00000189221	p.D15E	C	A	1	1	0	0	0	0	0	0	0	0	0	0	0	0	0	0	0	0	0	0	0	0	0	0	0	0	1	0	0	0	0	0	0	0	0	0	1	0	0	0	0	0	0
17:4449020-4449020	MYBBP1A	MYBBP1A	ENSG00000132382	p.E653G	T	C	1	1	0	0	0	0	0	0	0	0	0	0	0	0	0	0	0	0	0	0	0	0	0	0	0	0	0	0	0	0	0	0	0	0	0	0	0	0	0	0	0	0	0
16:66861966-66861966	NAE1	NAE1	ENSG00000159593	p.T23I	G	A	0	1	0	0	0	0	0	0	0	0	0	0	0	0	0	0	0	0	0	0	0	0	0	0	0	0	0	0	0	0	0	0	0	0	0	0	0	0	0	0	0	0	0
1:52306066-52306066	NRD1	NRD1	ENSG00000078618	p.E154D,p.E22D	T	A	0	1	0	0	0	0	0	0	0	0	0	0	0	0	0	0	0	0	0	1	0	0	0	0	0	0	1	0	0	0	0	0	0	0	0	0	0	0	0	0	0	0	0
8:126114653-126114653	NSMCE2	NSMCE2	ENSG00000156831	p.L18F,p.L27F	G	C	1	1	0	0	0	0	0	0	0	0	0	0	0	0	0	0	0	0	0	0	0	0	0	1	0	0	0	0	0	0	0	0	0	0	0	0	1	0	0	0	0	0	0
6:17633061-17633061	NUP153	NUP153	ENSG00000124789	p.A807T,p.A827T,p.A858T	C	T	1	1	0	0	0	0	0	0	0	0	0	0	0	0	0	0	0	0	0	0	0	0	0	0	0	0	1	0	0	0	0	0	0	0	0	0	0	0	0	0	0	0	0
X:38226603-38226603	OTC	OTC	ENSG00000036473	p.K46R	A	G	1	1	0	0	0	0	0	0	0	0	0	0	0	0	0	0	0	0	0	0	0	0	0	0	0	1	1	0	0	0	0	0	0	0	0	0	0	0	0	0	0	0	0
X:38268220-38268220	OTC	OTC	ENSG00000036473	p.Q270R	A	G	1	1	0	0	0	0	0	0	0	0	0	0	0	0	0	0	0	0	0	0	0	0	0	0	0	1	1	0	0	0	0	0	0	0	0	0	0	0	0	0	0	0	0
22:50615581-50615581	PANX2	PANX2	ENSG00000073150	p.S147F	C	T	1	1	0	0	0	0	0	0	0	0	0	0	0	0	0	0	0	0	0	0	0	0	0	0	0	0	0	0	0	0	0	0	0	0	0	0	0	0	0	0	0	0	0
22:46653596-46653596	PKDREJ	PKDREJ	ENSG00000130943	p.T1875I	G	A	1	1	0	0	0	0	0	0	0	0	0	0	0	0	0	0	0	0	0	0	0	0	0	0	0	0	1	0	0	0	0	0	0	0	0	0	0	0	0	0	0	0	0
X:299360-299360	PPP2R3B	PPP2R3B	ENSG00000167393	p.A519V	G	A	0	1	0	0	0	0	0	0	0	0	0	0	0	0	0	0	0	0	0	0	0	0	0	0	0	0	0	0	0	0	0	0	0	0	0	0	0	0	0	0	0	0	0
12:108140051-108140051	PRDM4	PRDM4	ENSG00000110851	e2+1,e5+1	C	T	1	1	0	0	0	0	0	0	0	0	0	0	0	0	0	0	0	0	0	0	0	0	0	0	0	0	0	0	0	0	0	0	0	0	0	0	0	0	0	0	0	0	0
11:64088367-64088367	PRDX5	PRDX5	ENSG00000126432	p.F113L,p.F157L,p.F68L	T	C	1	1	0	0	0	0	0	0	0	0	0	0	0	0	0	0	0	0	0	0	0	0	0	0	0	0	0	0	0	0	0	0	0	0	0	0	1	0	0	0	0	0	0
7:121653470-121653470	PTPRZ1	PTPRZ1	ENSG00000106278	p.N1457S	A	G	1	1	0	0	0	0	0	0	0	0	0	0	0	0	0	0	0	0	0	0	0	0	0	0	0	0	1	0	0	0	0	0	0	0	0	0	0	0	0	0	0	0	0
X:16887655-16887655	RBBP7	RBBP7	ENSG00000102054	p.R37H	C	T	1	1	0	0	0	0	0	0	0	0	0	0	0	0	0	0	0	0	0	0	0	0	0	0	0	0	0	1	0	0	0	0	0	0	0	0	0	0	0	0	0	0	0
16:74664743-74664743	RFWD3	RFWD3	ENSG00000168411	p.I564V	T	C	1	1	0	0	0	0	0	0	0	0	0	0	0	0	0	0	0	0	0	0	0	0	0	1	0	0	0	0	0	0	0	0	0	0	0	0	0	0	0	0	0	0	0
16:74695079-74695079	RFWD3	RFWD3	ENSG00000168411	p.T90N	G	T	1	1	0	0	0	0	0	0	0	0	0	0	0	0	0	0	0	0	0	0	0	0	0	1	0	0	0	0	0	0	0	0	0	0	0	0	0	0	0	0	0	0	0
8:144877600-144877600	SCRIB	SCRIB	ENSG00000180900	p.G1154D,p.G1235D,p.G604D	C	T	1	1	0	0	0	0	0	0	0	0	0	0	0	0	0	0	0	0	0	0	0	0	0	0	0	0	0	0	0	0	0	0	0	0	0	0	0	0	0	0	0	0	0
8:144887484-144887484	SCRIB	SCRIB	ENSG00000180900	p.V120G,p.V192G,p.V742G,p.V823G	A	C	1	1	0	0	0	0	0	0	0	0	0	0	0	0	0	0	0	0	0	0	0	0	0	0	0	0	0	0	0	0	0	0	0	0	0	0	0	0	0	0	0	0	0
8:144875243-144875243	SCRIB	SCRIB	ENSG00000180900	p.P1226L,p.P1307L,p.P676L	G	A	1	0	0	0	0	0	0	0	0	0	0	0	0	0	0	0	0	0	0	0	0	0	0	0	0	0	0	0	0	0	0	0	0	0	0	0	0	0	0	0	0	0	0
14:94849245-94849245	SERPINA1	SERPINA1	ENSG00000197249	p.E110D,p.E24D	C	G	1	1	0	0	0	0	0	0	0	0	0	0	0	0	0	0	0	0	0	0	0	0	0	0	0	0	1	0	0	0	0	0	0	0	0	0	1	0	0	0	0	0	0
16:56936319-56936319	SLC12A3	SLC12A3	ENSG00000070915	p.R918C,p.R919C,p.R927C,p.R928C	C	T	0	1	0	0	0	0	0	0	0	0	0	0	0	0	0	0	0	0	0	0	0	0	0	0	0	0	1	0	0	0	0	0	0	0	0	0	0	0	0	0	0	0	0
6:33272855-33272855	TAPBP	TAPBP	ENSG00000231925	p.T173R,p.T260R,p.T278R	G	C	1	1	1	0	0	0	0	0	0	0	0	0	0	0	0	0	0	0	0	0	0	0	0	0	0	0	0	0	0	0	0	0	0	0	0	0	1	0	0	0	0	0	0
8:133961051-133961051	TG	TG	ENSG00000042832	p.P125R,p.P1698R,p.P1755R,p.P561R	C	G	1	1	0	0	0	0	0	0	0	0	0	0	0	0	0	0	0	0	0	1	0	0	0	0	0	0	1	0	0	0	0	0	0	0	0	0	0	0	0	0	0	1	0
X:12903659-12903659	TLR7	TLR7	ENSG00000196664	p.Q11L	A	T	1	1	0	0	0	0	0	0	1	0	0	0	0	0	0	0	0	0	0	0	0	0	0	0	0	0	0	0	0	0	0	0	0	0	0	1	0	0	0	0	0	0	0
4:122853781-122853781	TRPC3	TRPC3	ENSG00000138741	p.C138F,p.C211F	C	A	1	1	0	0	0	0	0	0	0	0	0	0	0	0	0	0	0	0	0	0	0	0	0	0	0	0	1	0	0	0	0	0	0	0	0	0	0	0	0	0	0	0	0
5:135610387-135610387	TRPC7	TRPC7	ENSG00000069018	p.A307T,p.A368T,p.S306N,p.S367N	C	T	1	1	0	0	0	0	0	0	0	0	0	0	0	0	0	0	0	0	0	0	0	0	0	0	0	0	1	0	0	0	0	0	0	0	0	0	0	0	0	0	0	0	0
11:2439473-2439473	TRPM5	TRPM5	ENSG00000070985	p.V271E,p.V277E,p.V279E	A	T	1	0	0	0	0	0	0	0	0	0	0	0	0	0	0	0	0	0	0	0	0	0	0	0	0	0	1	0	0	0	0	0	0	0	0	0	0	0	0	0	0	0	0
16:1370438-1370438	UBE2I	UBE2I	ENSG00000103275	NULL,e5-1	G	C	1	1	0	0	0	0	0	0	0	0	0	0	0	0	0	0	0	0	0	0	0	0	0	0	0	0	0	0	0	0	0	0	0	0	0	0	1	0	0	0	0	0	0
[truncated: 1,195 more rows]
[truncated: 57 more columns]

## Sheet: D. WGS-Exome_VariantSupport
coord	gene name	mapped gene name	ensembl gene id	aa changes	ref base	var base	wgs called	exome called	WGS Normal ref rc	WGS Normal var rc	WGS Normal VAF	WGS Tumor ref rc	WGS Tumor var rc	WGS Tumor VAF	Exome Normal ref rc	Exome Normal var rc	Exome Normal VAF	Exome Tumor ref rc	Exome Tumor var rc	Exome Tumor VAF	RNAseq Tumor ref rc	RNAseq Tumor var rc	RNAseq Tumor VAF	RNAseq Tumor gene FPKM	RNAseq Tumor gene FPKM percentile	Mutant Expression Class	WGS Tumor VAF Diff	Exome Tumor VAF Diff
[truncated: 1,369 more rows]
