# Supplementary material for: Genome Modeling System: A Knowledge Management Platform for Genomics
Source: PLoS Comput Biol. 2015 Jul 9;11(7):e1004274. doi: 10.1371/journal.pcbi.1004274 (PMC4497734; doi:10.1371/journal.pcbi.1004274)
Supplement: S2 Data — ‘Top’ transcript variant annotations of Indels from the somatic variation pipeline, cancer annotations and Cosmic annotations from the MedSeq pipeline. (ZIP) [file pcbi.1004274.s023.zip]

Archive with 3 entries (2 files):
- SupplementaryData2_Tier1_Indels.xlsx
- __MACOSX/
- __MACOSX/._SupplementaryData2_Tier1_Indels.xlsx
