# Supplementary material for: Genome Modeling System: A Knowledge Management Platform for Genomics
Source: PLoS Comput Biol. 2015 Jul 9;11(7):e1004274. doi: 10.1371/journal.pcbi.1004274 (PMC4497734; doi:10.1371/journal.pcbi.1004274)
Supplement: S2 Data — ‘Top’ transcript variant annotations of Indels from the somatic variation pipeline, cancer annotations and Cosmic annotations from the MedSeq pipeline. (ZIP) [file pcbi.1004274.s023.zip › SupplementaryData2_Tier1_Indels.xlsx]

## Sheet: A. WGS_TranscriptAnno
Chromosome	Start coord (hg19)	End coord (hg19)	Reference base	Variant base	Variant type	Primary gene name	Secondary gene name	Ensembl gene id	Ensembl transcript id	Transcript strand	Transcript status	Mutation type	Coding position	Amino acid change
1	47006052	47006063	CACACACACACA	-	DEL	ENSG00000216144	AL136373.1	ENSG00000216144	ENST00000401325	-1	novel	rna	NULL	NULL
1	117122299	117122300	-	CTA	INS	IGSF3	IGSF3	ENSG00000143061	ENST00000318837	-1	known	in_frame_ins	c.3109_3108	p.EEED1036in_frame_ins*
1	152681680	152681681	-	AGCTCTGGGGGCTGCTGT	INS	LCE4A	LCE4A	ENSG00000187170	ENST00000335535	+1	known	in_frame_ins	c.129_130	p.47in_frame_insCCSSGG
1	155058676	155058712	TGCTGGGTGAGTCTGCGCAGCGCCCTCTGGTGGCCAC	-	DEL	ENSG00000251246	RP11-540D14.8	ENSG00000251246	ENST00000505139	+1	putative	splice_site_del	c.571+7_571+1	e5-1
1	227279608	227279608	C	-	DEL	CDC42BPA	CDC42BPA	ENSG00000143776	ENST00000334218	-1	known	frame_shift_del	c.2334	p.K778fs
1	235929575	235929601	TTCCTGAAAAAATAAAAAAAACTCTCT	-	DEL	LYST	LYST	ENSG00000143669	ENST00000389793	-1	known	splice_site_del	c.5923-24_5923-1	e19-1
10	70401252	70401253	-	A	INS	ENSG00000243330	AL513534.1	ENSG00000243330	ENST00000462022	-1	novel	rna	NULL	NULL
11	1078165	1078166	TA	-	DEL	MUC2	MUC2	ENSG00000198788	ENST00000441003	+1	known	frame_shift_del	c.532_533	p.Y178fs
11	5021155	5021163	TTTTAAGTA	-	DEL	OR51L1	OR51L1	ENSG00000176798	ENST00000321543	+1	known	in_frame_del	c.943_948	p.F*315in_frame_del
11	63312313	63312332	TGAGCACTTTGTCACCCAGC	-	DEL	RARRES3	RARRES3	ENSG00000133321	ENST00000439013	+1	putative	frame_shift_del	c.339_358	p.H115fs
12	104645431	104645476	GGTCCACATGCACACGCTGTACTGAGGTAAGGCTTTAAACTCAAGG	-	DEL	TXNRD1	TXNRD1	ENSG00000198431	ENST00000429002	+1	known	frame_shift_del	c.218_243	p.R73fs
12	118604652	118604653	-	ACAC	INS	ENSG00000221280	AC026366.1	ENSG00000221280	ENST00000408353	+1	novel	rna	NULL	NULL
13	72440538	72440539	-	GCCGCC	INS	DACH1	DACH1	ENSG00000165659	ENST00000359684	-1	known	in_frame_ins	c.370_369	p.123in_frame_insGG
14	50410279	50410284	AACAAA	-	DEL	LOC100506446	RP11-58E21.4	ENSG00000258946	ENST00000556913	-1	known	rna	NULL	NULL
14	91701354	91701373	GTACAGCTCATCGAGGAGTT	-	DEL	GPR68	GPR68	ENSG00000119714	ENST00000238699	-1	known	frame_shift_del	c.71_52	p.N18fs
14	105131567	105131568	-	CC	INS	LOC100128366	RP11-982M15.8	ENSG00000260792	ENST00000564585	-1	known	rna	NULL	NULL
15	23685464	23685465	-	TCT	INS	GOLGA6L2	GOLGA6L2	ENSG00000174450	ENST00000567107	-1	putative	in_frame_ins	c.2158_2157	p.719in_frame_insR
15	45059636	45059638	GGA	-	DEL	TRIM69	TRIM69	ENSG00000185880	ENST00000329464	+1	known	in_frame_del	c.1169_1171	p.WT390in_frame_delS
15	45059640	45059651	AGTTGGAGTTGT	-	DEL	TRIM69	TRIM69	ENSG00000185880	ENST00000561170	+1	novel	frame_shift_del	c.390_391	p.131fs
15	79291158	79291187	GGGGGAAACCCTGGCAGCATGCGTGGCAGA	-	DEL	RASGRF1	RASGRF1	ENSG00000058335	ENST00000419573	-1	known	frame_shift_del	c.2804_2795	p.G932fs
16	15198394	15198395	-	AC	INS	NPIPP1	NPIPP1	ENSG00000188599	ENST00000547107	-1	putative	frame_shift_ins	c.864_863	p.C289fs
16	49490975	49490975	A	-	DEL	ENSG00000263110	RP11-189E14.3	ENSG00000263110	ENST00000573819	+1	known	rna	NULL	NULL
16	50680282	50680282	G	-	DEL	ENSG00000261685	RP11-401P9.4	ENSG00000261685	ENST00000563424	+1	known	rna	NULL	NULL
16	51806366	51806367	-	AA	INS	ENSG00000260057	RP11-7O14.1	ENSG00000260057	ENST00000563603	+1	known	rna	NULL	NULL
16	51806691	51806691	T	-	DEL	ENSG00000260057	RP11-7O14.1	ENSG00000260057	ENST00000563603	+1	known	rna	NULL	NULL
16	54038302	54038305	AAAT	-	DEL	ENSG00000261389	RP11-357N13.7	ENSG00000261389	ENST00000567781	+1	known	rna	NULL	NULL
16	54042322	54042323	-	T	INS	ENSG00000261389	RP11-357N13.7	ENSG00000261389	ENST00000567781	+1	known	rna	NULL	NULL
16	54042921	54042921	C	-	DEL	ENSG00000261389	RP11-357N13.7	ENSG00000261389	ENST00000567781	+1	known	rna	NULL	NULL
16	54044485	54044486	-	A	INS	ENSG00000261389	RP11-357N13.7	ENSG00000261389	ENST00000567781	+1	known	rna	NULL	NULL
16	57095843	57095846	AAAG	-	DEL	NLRC5	NLRC5	ENSG00000140853	ENST00000543030	+1	putative	frame_shift_del	c.1859_1862	p.K623fs
16	71956512	71956517	ATGCCC	-	DEL	IST1	IST1	ENSG00000182149	ENST00000541571	+1	putative	in_frame_del	c.688_693	p.PM233in_frame_del
16	73143402	73143403	-	AGA	INS	ENSG00000239567	AC116667.1	ENSG00000239567	ENST00000464151	+1	novel	rna	NULL	NULL
16	77469954	77469955	-	ACAC	INS	ENSG00000216131	AC025284.1	ENSG00000216131	ENST00000401312	-1	novel	rna	NULL	NULL
16	79784781	79784781	A	-	DEL	ENSG00000261390	RP11-345M22.2	ENSG00000261390	ENST00000566729	-1	known	rna	NULL	NULL
16	80634143	80634144	-	A	INS	LOC100509498	RP11-18F14.2	ENSG00000261128	ENST00000570137	-1	known	rna	NULL	NULL
16	81012308	81012308	G	-	DEL	CMC2	CMC2	ENSG00000103121	ENST00000561614	-1	known	frame_shift_del	c.136	p.H46fs
16	83832473	83832474	-	A	INS	ENSG00000260523	RP11-483P21.3	ENSG00000260523	ENST00000567109	+1	known	rna	NULL	NULL
17	4721657	4721671	GGACAGAATCCTGAA	-	DEL	PLD2	PLD2	ENSG00000129219	ENST00000263088	+1	known	in_frame_del	c.1986_2000	p.DRILK663in_frame_del
17	19505194	19505205	TTTATTTATTTA	-	DEL	ENSG00000240544	AC025627.1	ENSG00000240544	ENST00000498218	+1	novel	rna	NULL	NULL
17	39927947	39927988	TGTACTGGCGCCCGCAGGCCTCATCCTCCTCCATGATGCCCT	-	DEL	JUP	JUP	ENSG00000173801	ENST00000310706	-1	known	in_frame_del	c.160_119	p.KGIMEEDEACGRQY40in_frame_del
17	43196382	43196396	AGACGGTCGTTGTTG	-	DEL	PLCD3	PLCD3	ENSG00000161714	ENST00000322765	-1	known	in_frame_del	c.713_699	p.NNDRL234in_frame_del
18	3608334	3608337	AGAT	-	DEL	ENSG00000262001	RP11-874J12.1	ENSG00000262001	ENST00000572856	+1	known	rna	NULL	NULL
19	9080491	9080507	CGTGGAATTTCCTTGTG	-	DEL	MUC16	MUC16	ENSG00000181143	ENST00000397910	-1	known	frame_shift_del	c.9540_9524	p.A3175fs
19	21719597	21719601	AAGAG	-	DEL	ZNF429	ZNF429	ENSG00000197013	ENST00000358491	+1	known	frame_shift_del	c.742_746	p.K248fs
2	7208322	7208354	CAGTGAGTAAGGTTTTCTTTAACAGGGTGATGC	-	DEL	RNF144A	RNF144A	ENSG00000151692	ENST00000432850	+1	putative	splice_site_del	c.735-25_735-1	e7-1
20	26061831	26061831	G	-	DEL	FAM182A	FAM182A	ENSG00000125804	ENST00000376398	+1	putative	frame_shift_del	c.183	p.R62fs
20	55915160	55915161	TA	-	DEL	SPO11	SPO11	ENSG00000054796	ENST00000371260	+1	putative	frame_shift_del	c.759_760	p.M254fs
20	61326439	61326440	-	CTGCACCTGCACCTGCAC	INS	C20orf90	C20orf90	ENSG00000237687	ENST00000435412	-1	known	rna	NULL	NULL
21	45750673	45750696	GGCAGCCGCGGCCCCTAGCGGCCC	-	DEL	C21orf2	C21orf2	ENSG00000160226	ENST00000397956	-1	novel	in_frame_del	c.672_649	p.GPLGAAAA217in_frame_del
22	38119220	38119220	A	-	DEL	TRIOBP	TRIOBP	ENSG00000100106	ENST00000406386	+1	known	frame_shift_del	c.657	p.Q220fs
3	154002744	154002771	AGGTGTCAATTCTTCTTGTTTATCCAAA	-	DEL	DHX36	DHX36	ENSG00000174953	ENST00000496811	-1	known	frame_shift_del	c.2064_2037	p.D681fs
3	193855461	193855492	CTGGCCCGCAGCTGCGCTGAGCACAGACCCAA	-	DEL	HES1	HES1	ENSG00000114315	ENST00000232424	+1	known	frame_shift_del	c.304_313	p.116fs
3	194020847	194020847	A	-	DEL	ENSG00000214145	RP11-513G11.1	ENSG00000214145	ENST00000414120	-1	known	rna	NULL	NULL
4	1388622	1388623	-	CA	INS	CRIPAK	CRIPAK	ENSG00000179979	ENST00000324803	+1	known	frame_shift_ins	c.323_324	p.C110fs
4	157510653	157510662	AAAAAGAAGA	-	DEL	ENSG00000251511	RP11-171N4.1	ENSG00000251511	ENST00000510753	+1	known	rna	NULL	NULL
4	157510653	157510663	AAAAAGAAGAA	-	DEL	ENSG00000251511	RP11-171N4.1	ENSG00000251511	ENST00000510753	+1	known	rna	NULL	NULL
4	157510668	157510669	-	A	INS	ENSG00000251511	RP11-171N4.1	ENSG00000251511	ENST00000510753	+1	known	rna	NULL	NULL
4	157510670	157510671	GG	-	DEL	ENSG00000251511	RP11-171N4.1	ENSG00000251511	ENST00000510753	+1	known	rna	NULL	NULL
4	186631028	186631029	-	TA	INS	ENSG00000207497	Y_RNA	ENSG00000207497	ENST00000384766	-1	novel	rna	NULL	NULL
5	114466295	114466301	CTAACTG	-	DEL	TRIM36	TRIM36	ENSG00000152503	ENST00000513154	-1	putative	frame_shift_del	c.1790_1784	p.A595fs
6	906263	906264	TA	-	DEL	ENSG00000260982	RP5-1077H22.2	ENSG00000260982	ENST00000569502	-1	known	rna	NULL	NULL
6	907015	907019	ATATA	-	DEL	ENSG00000260982	RP5-1077H22.2	ENSG00000260982	ENST00000569502	-1	known	rna	NULL	NULL
6	9900599	9900600	-	GAG	INS	OFCC1	OFCC1	ENSG00000181355	ENST00000316020	-1	known	in_frame_ins	c.671_670	p.224in_frame_insP
6	24166540	24166541	-	C	INS	ENSG00000251830	SNORD46	ENSG00000251830	ENST00000516021	+1	novel	rna	NULL	NULL
6	26527618	26527619	-	AAG	INS	ENSG00000261353	CTA-14H9.5	ENSG00000261353	ENST00000567732	+1	known	rna	NULL	NULL
6	26687109	26687110	-	ACAC	INS	ENSG00000261584	RP11-457M11.5	ENSG00000261584	ENST00000562904	+1	known	rna	NULL	NULL
6	30900428	30900430	AGA	-	DEL	ENSG00000252761	Y_RNA	ENSG00000252761	ENST00000516952	-1	novel	rna	NULL	NULL
6	31084943	31084945	CTT	-	DEL	CDSN	CDSN	ENSG00000204539	ENST00000376288	-1	known	in_frame_del	c.449_447	p.S153in_frame_del
6	31414052	31414056	TTTTT	-	DEL	ENSG00000230174	XXbac-BPG181B23.4	ENSG00000230174	ENST00000430364	+1	known	rna	NULL	NULL
6	31414356	31414357	-	C	INS	ENSG00000230174	XXbac-BPG181B23.4	ENSG00000230174	ENST00000430364	+1	known	rna	NULL	NULL
6	31414365	31414366	-	TC	INS	ENSG00000230174	XXbac-BPG181B23.4	ENSG00000230174	ENST00000430364	+1	known	rna	NULL	NULL
6	32609296	32609297	-	G	INS	HLA-DQA1	HLA-DQA1	ENSG00000196735	ENST00000343139	+1	known	frame_shift_ins	c.292_293	p.I98fs
6	32609299	32609299	A	-	DEL	HLA-DQA1	HLA-DQA1	ENSG00000196735	ENST00000343139	+1	known	frame_shift_del	c.295	p.M99fs
6	33858698	33858701	TGAG	-	DEL	LOC100507584	RP3-468B3.3	ENSG00000249346	ENST00000506222	-1	known	rna	NULL	NULL
6	33881504	33881504	G	-	DEL	LOC100653005	RP3-468B3.2	ENSG00000233183	ENST00000530000	+1	known	rna	NULL	NULL
6	41721682	41721683	-	T	INS	PGC	PGC	ENSG00000096088	ENST00000415707	-1	putative	frame_shift_ins	c.25_24	p.P8fs
6	41754573	41754574	-	CTT	INS	PRICKLE4	PRICKLE4	ENSG00000124593	ENST00000335515	+1	known	in_frame_ins	c.861_862	p.288in_frame_insL
6	42072710	42072715	CTCCTC	-	DEL	C6orf132	C6orf132	ENSG00000188112	ENST00000341865	-1	putative	in_frame_del	c.2940_2935	p.EE979in_frame_del
6	43250726	43250728	GAA	-	DEL	TTBK1	TTBK1	ENSG00000146216	ENST00000259750	+1	known	in_frame_del	c.2248_2250	p.E753in_frame_del
6	44140054	44140055	-	GGCTGCC	INS	CAPN11	CAPN11	ENSG00000137225	ENST00000398776	+1	known	frame_shift_ins	c.425_426	p.I145fs
6	48817587	48817600	ACATACACACACAC	-	DEL	ENSG00000221175	AL391538.1	ENSG00000221175	ENST00000408248	+1	novel	rna	NULL	NULL
6	74072865	74072895	TTGATTCACGTGAATCGATTGGACCCTAACG	-	DEL	C6orf221	C6orf221	ENSG00000203908	ENST00000370367	+1	known	frame_shift_del	c.217_247	p.L73fs
6	74072900	74072900	G	-	DEL	C6orf221	C6orf221	ENSG00000203908	ENST00000370367	+1	known	frame_shift_del	c.252	p.A85fs
7	86740469	86740471	TTC	-	DEL	ENSG00000261462	CTA-254O6.1	ENSG00000261462	ENST00000561473	+1	known	rna	NULL	NULL
8	23225703	23225723	GGCCACGTTGGCGGGGGCCTG	-	DEL	LOXL2	LOXL2	ENSG00000134013	ENST00000389131	-1	known	in_frame_del	c.162_142	p.QAPANVA48in_frame_del
8	39418478	39418479	TG	-	DEL	ENSG00000252176	AC123767.1	ENSG00000252176	ENST00000516367	+1	novel	rna	NULL	NULL
8	124232461	124232462	-	GGGCTAC	INS	C8orf76	C8orf76	ENSG00000189376	ENST00000276704	-1	known	frame_shift_ins	c.1025_1024	p.L342fs
X	1522164	1522164	A	-	DEL	ASMTL	ASMTL	ENSG00000169093	ENST00000381317	-1	known	frame_shift_del	c.1864	p.*622fs
X	70598132	70598137	AGATAT	-	DEL	TAF1	TAF1	ENSG00000147133	ENST00000449580	+1	known	in_frame_del	c.978_983	p.ID328in_frame_del
X	70979274	70979275	-	CGCA	INS	ENSG00000221684	BX276092.1	ENSG00000221684	ENST00000408757	-1	novel	rna	NULL	NULL
X	71372202	71372209	CGCGCGCA	-	DEL	ENSG00000215933	BX119917.1	ENSG00000215933	ENST00000401114	-1	novel	rna	NULL	NULL
X	100098356	100098358	AAG	-	DEL	NOX1	NOX1	ENSG00000007952	ENST00000372961	-1	known	in_frame_del	c.557_555	p.F185in_frame_del
X	112861413	112861414	TC	-	DEL	ENSG00000241743	RP5-964N17.1	ENSG00000241743	ENST00000468762	-1	known	rna	NULL	NULL
X	120009232	120009234	TCC	-	DEL	CT47B1	CT47B1	ENSG00000236446	ENST00000371311	-1	known	in_frame_del	c.293_291	p.E99in_frame_del

## Sheet: B. Exome_TranscriptAnno
Chromosome	Start coord (hg19)	End coord (hg19)	Reference base	Variant base	Variant type	Primary gene name	Secondary gene name	Ensembl gene id	Ensembl transcript id	Transcript strand	Transcript status	Mutation type	Coding position	Amino acid change
1	117122299	117122300	-	CTA	INS	IGSF3	IGSF3	ENSG00000143061	ENST00000318837	-1	known	in_frame_ins	c.3109_3108	p.EEED1036in_frame_ins*
1	155058676	155058712	TGCTGGGTGAGTCTGCGCAGCGCCCTCTGGTGGCCAC	-	DEL	ENSG00000251246	RP11-540D14.8	ENSG00000251246	ENST00000505139	1	putative	splice_site_del	c.571+7_571+1	e5-1
1	227279608	227279608	C	-	DEL	CDC42BPA	CDC42BPA	ENSG00000143776	ENST00000334218	-1	known	frame_shift_del	c.2334	p.K778fs
11	1078165	1078166	TA	-	DEL	MUC2	MUC2	ENSG00000198788	ENST00000441003	1	known	frame_shift_del	c.532_533	p.Y178fs
11	5021155	5021163	TTTTAAGTA	-	DEL	OR51L1	OR51L1	ENSG00000176798	ENST00000321543	1	known	in_frame_del	c.943_948	p.F*315in_frame_del
11	14865373	14865420	ATTCTGATGGTAGAATTAACCATGGGCGAATTGCTTATATTTCTTCGA	-	DEL	PDE3B	PDE3B	ENSG00000152270	ENST00000282096	1	known	in_frame_del	c.2321_2368	p.DSDGRINHGRIAYISSK774in_frame_delE
11	63312313	63312332	TGAGCACTTTGTCACCCAGC	-	DEL	RARRES3	RARRES3	ENSG00000133321	ENST00000439013	1	putative	frame_shift_del	c.339_358	p.H115fs
12	104645431	104645476	GGTCCACATGCACACGCTGTACTGAGGTAAGGCTTTAAACTCAAGG	-	DEL	TXNRD1	TXNRD1	ENSG00000198431	ENST00000429002	1	known	frame_shift_del	c.218_243	p.R73fs
12	124824739	124824740	-	GCCG	INS	NCOR2	NCOR2	ENSG00000196498	ENST00000356219	-1	known	frame_shift_ins	c.5521_5520	p.S1840fs
13	25671097	25671098	-	T	INS	PABPC3	PABPC3	ENSG00000151846	ENST00000281589	1	known	frame_shift_ins	c.761_762	p.K254fs
13	37546160	37546191	ATAGCCATTTGATTCTGAGGGAAAAAGCAGAG	-	DEL	ALG5	ALG5	ENSG00000120697	ENST00000239891	-1	known	frame_shift_del	c.575_562	p.N188fs
14	91701354	91701373	GTACAGCTCATCGAGGAGTT	-	DEL	GPR68	GPR68	ENSG00000119714	ENST00000238699	-1	known	frame_shift_del	c.71_52	p.N18fs
15	45059631	45059632	AA	-	DEL	TRIM69	TRIM69	ENSG00000185880	ENST00000329464	1	known	frame_shift_del	c.1164_1165	p.K389fs
15	45059636	45059638	GGA	-	DEL	TRIM69	TRIM69	ENSG00000185880	ENST00000329464	1	known	in_frame_del	c.1169_1171	p.WT390in_frame_delS
15	45059640	45059651	AGTTGGAGTTGT	-	DEL	TRIM69	TRIM69	ENSG00000185880	ENST00000561170	1	novel	frame_shift_del	c.390_391	p.131fs
15	79291158	79291187	GGGGGAAACCCTGGCAGCATGCGTGGCAGA	-	DEL	RASGRF1	RASGRF1	ENSG00000058335	ENST00000419573	-1	known	frame_shift_del	c.2804_2795	p.G932fs
15	93198679	93198684	TGGAGC	-	DEL	FAM174B	FAM174B	ENSG00000185442	ENST00000327355	-1	known	in_frame_del	c.211_206	p.SS69in_frame_del
16	15198394	15198395	-	AC	INS	NPIPP1	NPIPP1	ENSG00000188599	ENST00000547107	-1	putative	frame_shift_ins	c.864_863	p.C289fs
16	57095843	57095846	AAAG	-	DEL	NLRC5	NLRC5	ENSG00000140853	ENST00000543030	1	putative	frame_shift_del	c.1859_1862	p.K623fs
16	67273286	67273314	CTGCTCTTCCAGGGACAGCTCGGTGTCCA	-	DEL	FHOD1	FHOD1	ENSG00000135723	ENST00000258201	-1	known	frame_shift_del	c.273_245	p.L82fs
16	71956512	71956517	ATGCCC	-	DEL	IST1	IST1	ENSG00000182149	ENST00000541571	1	putative	in_frame_del	c.688_693	p.PM233in_frame_del
16	77469954	77469955	-	ACAC	INS	ENSG00000216131	AC025284.1	ENSG00000216131	ENST00000401312	-1	novel	rna	NULL	NULL
17	4721657	4721671	GGACAGAATCCTGAA	-	DEL	PLD2	PLD2	ENSG00000129219	ENST00000263088	1	known	in_frame_del	c.1986_2000	p.DRILK663in_frame_del
17	39927947	39927988	TGTACTGGCGCCCGCAGGCCTCATCCTCCTCCATGATGCCCT	-	DEL	JUP	JUP	ENSG00000173801	ENST00000310706	-1	known	in_frame_del	c.160_119	p.KGIMEEDEACGRQY40in_frame_del
17	43196382	43196396	AGACGGTCGTTGTTG	-	DEL	PLCD3	PLCD3	ENSG00000161714	ENST00000322765	-1	known	in_frame_del	c.713_699	p.NNDRL234in_frame_del
19	9080491	9080507	CGTGGAATTTCCTTGTG	-	DEL	MUC16	MUC16	ENSG00000181143	ENST00000397910	-1	known	frame_shift_del	c.9540_9524	p.A3175fs
19	21719597	21719601	AAGAG	-	DEL	ZNF429	ZNF429	ENSG00000197013	ENST00000358491	1	known	frame_shift_del	c.742_746	p.K248fs
2	7208322	7208354	CAGTGAGTAAGGTTTTCTTTAACAGGGTGATGC	-	DEL	RNF144A	RNF144A	ENSG00000151692	ENST00000432850	1	putative	splice_site_del	c.735-25_735-1	e7-1
20	17674338	17674339	TG	-	DEL	BANF2	BANF2	ENSG00000125888	ENST00000545418	1	known	frame_shift_del	c.5_6	p.L2fs
20	17674342	17674382	AGGAACAAAGGTAAGGCAGATTGGTCTGACTTCCTTGCTCA	-	DEL	BANF2	BANF2	ENSG00000125888	ENST00000545418	1	known	frame_shift_del	c.9_18	p.G4fs
20	55915160	55915161	TA	-	DEL	SPO11	SPO11	ENSG00000054796	ENST00000371260	1	putative	frame_shift_del	c.759_760	p.M254fs
21	45750673	45750696	GGCAGCCGCGGCCCCTAGCGGCCC	-	DEL	C21orf2	C21orf2	ENSG00000160226	ENST00000397956	-1	novel	in_frame_del	c.672_649	p.GPLGAAAA217in_frame_del
22	38119220	38119220	A	-	DEL	TRIOBP	TRIOBP	ENSG00000100106	ENST00000406386	1	known	frame_shift_del	c.657	p.Q220fs
3	127682473	127682474	-	GTGTGTT	INS	RN5S139	RN5S139	ENSG00000201210	ENST00000364340	1	known	rna	NULL	NULL
3	127682475	127682476	-	CTT	INS	RN5S139	RN5S139	ENSG00000201210	ENST00000364340	1	known	rna	NULL	NULL
3	127682477	127682478	-	GGTG	INS	RN5S139	RN5S139	ENSG00000201210	ENST00000364340	1	known	rna	NULL	NULL
3	193855461	193855492	CTGGCCCGCAGCTGCGCTGAGCACAGACCCAA	-	DEL	HES1	HES1	ENSG00000114315	ENST00000232424	1	known	frame_shift_del	c.304_313	p.116fs
3	195701310	195701311	-	AA	INS	SDHAP1	SDHAP1	ENSG00000185485	ENST00000354937	-1	known	splice_site_ins	c.NULL	NULL
4	113199134	113199182	ATCTTGGAGATAAAATAAATTGAGTCTCAAAAAATTCCAATGACTCGCC	-	DEL	TIFA	TIFA	ENSG00000145365	ENST00000361717	-1	known	frame_shift_del	c.439_391	p.G131fs
5	114466295	114466301	CTAACTG	-	DEL	TRIM36	TRIM36	ENSG00000152503	ENST00000513154	-1	putative	frame_shift_del	c.1790_1784	p.A595fs
6	9900599	9900600	-	GAG	INS	OFCC1	OFCC1	ENSG00000181355	ENST00000316020	-1	known	in_frame_ins	c.671_670	p.224in_frame_insP
6	31084943	31084945	CTT	-	DEL	CDSN	CDSN	ENSG00000204539	ENST00000376288	-1	known	in_frame_del	c.449_447	p.S153in_frame_del
6	32191658	32191659	-	AGCAGC	INS	NOTCH4	NOTCH4	ENSG00000204301	ENST00000375023	-1	known	in_frame_ins	c.48_47	p.17in_frame_insLL
6	32551948	32551948	G	-	DEL	HLA-DRB1	HLA-DRB1	ENSG00000196126	ENST00000360004	-1	known	frame_shift_del	c.308	p.A103fs
6	32551955	32551955	G	-	DEL	HLA-DRB1	HLA-DRB1	ENSG00000196126	ENST00000360004	-1	known	frame_shift_del	c.301	p.R101fs
6	32551958	32551959	-	TT	INS	HLA-DRB1	HLA-DRB1	ENSG00000196126	ENST00000360004	-1	known	frame_shift_ins	c.298_297	p.A99fs
6	32609239	32609241	GGT	-	DEL	HLA-DQA1	HLA-DQA1	ENSG00000196735	ENST00000343139	1	known	in_frame_del	c.235_237	p.G79in_frame_del
6	41721682	41721683	-	T	INS	PGC	PGC	ENSG00000096088	ENST00000415707	-1	putative	frame_shift_ins	c.25_24	p.P8fs
6	41754573	41754574	-	CTT	INS	PRICKLE4	PRICKLE4	ENSG00000124593	ENST00000335515	1	known	in_frame_ins	c.861_862	p.288in_frame_insL
6	42072710	42072715	CTCCTC	-	DEL	C6orf132	C6orf132	ENSG00000188112	ENST00000341865	-1	putative	in_frame_del	c.2940_2935	p.EE979in_frame_del
6	43250726	43250728	GAA	-	DEL	TTBK1	TTBK1	ENSG00000146216	ENST00000259750	1	known	in_frame_del	c.2248_2250	p.E753in_frame_del
6	44140054	44140055	-	GGCTGCC	INS	CAPN11	CAPN11	ENSG00000137225	ENST00000398776	1	known	frame_shift_ins	c.425_426	p.I145fs
6	74072865	74072895	TTGATTCACGTGAATCGATTGGACCCTAACG	-	DEL	C6orf221	C6orf221	ENSG00000203908	ENST00000370367	1	known	frame_shift_del	c.217_247	p.L73fs
6	74072900	74072900	G	-	DEL	C6orf221	C6orf221	ENSG00000203908	ENST00000370367	1	known	frame_shift_del	c.252	p.A85fs
7	63566387	63566388	-	TGT	INS	ENSG00000244185	AC115220.9	ENSG00000244185	ENST00000471228	-1	novel	rna	NULL	NULL
7	139724473	139724481	CAAAGATCA	-	DEL	PARP12	PARP12	ENSG00000059378	ENST00000263549	-1	known	in_frame_del	c.1993_1985	p.VIF662in_frame_del
8	23225703	23225723	GGCCACGTTGGCGGGGGCCTG	-	DEL	LOXL2	LOXL2	ENSG00000134013	ENST00000389131	-1	known	in_frame_del	c.162_142	p.QAPANVA48in_frame_del
8	124232461	124232462	-	GGGCTAC	INS	C8orf76	C8orf76	ENSG00000189376	ENST00000276704	-1	known	frame_shift_ins	c.1025_1024	p.L342fs
8	126079963	126079988	TAGAAACAGGAAAAGTGTTACCTGCT	-	DEL	KIAA0196	KIAA0196	ENSG00000164961	ENST00000517845	-1	putative	splice_site_del	c.707-27_707-2	e6-2
8	144511954	144511956	TGG	-	DEL	MAFA	MAFA	ENSG00000182759	ENST00000333480	-1	known	in_frame_del	c.623_621	p.H208in_frame_del
X	1522164	1522164	A	-	DEL	ASMTL	ASMTL	ENSG00000169093	ENST00000381317	-1	known	frame_shift_del	c.1864	p.*622fs
X	70598132	70598137	AGATAT	-	DEL	TAF1	TAF1	ENSG00000147133	ENST00000449580	1	known	in_frame_del	c.978_983	p.ID328in_frame_del
X	70979274	70979275	-	CGCA	INS	ENSG00000221684	BX276092.1	ENSG00000221684	ENST00000408757	-1	novel	rna	NULL	NULL
X	71372202	71372209	CGCGCGCA	-	DEL	ENSG00000215933	BX119917.1	ENSG00000215933	ENST00000401114	-1	novel	rna	NULL	NULL
X	100098356	100098358	AAG	-	DEL	NOX1	NOX1	ENSG00000007952	ENST00000372961	-1	known	in_frame_del	c.557_555	p.F185in_frame_del
X	120009232	120009234	TCC	-	DEL	CT47B1	CT47B1	ENSG00000236446	ENST00000371311	-1	known	in_frame_del	c.293_291	p.E99in_frame_del
Y	10037863	10037863	C	-	DEL	RN5-8S6	RN5-8S6	ENSG00000251705	ENST00000515896	1	known	rna	NULL	NULL

## Sheet: C. WGS-Exome_CancerAnno
coord	gene name	mapped gene name	ensembl gene id	aa changes	ref base	var base	wgs called	exome called	ABCTransporter GO0042626	AdherensJunction KEGGhsa04520	Alpha6Beta4IntegrinPathway CCMP	AmlCancer KEGGhsa05221	Amplification SangerCGC	AndrogenReceptorPathway CCMP	AntineoplasticTargets DrugBank	Apoptosis KEGGhsa04210	BasalCellCancer KEGGhsa05217	BladderCancer KEGGhsa05219	CancerGeneCensusPlus Sanger	CancerGeneCensus Sanger	CancerGenes Futreal2004	CancerGenes HahnAndWeinberg2002	CancerGenes Mitelman2000	CancerGenes Vogelstein2004	CellCycle KEGGhsa04110	CellSurface GO0009986	CmlCancer KEGGhsa05220	ColorectalCancer KEGGhsa05210	CytokineReceptor KEGGhsa04060	DNARepair GO0006281	DrugMetabolism GO0017144	DrugResistance GO0042493	Druggable RussLampel	EGFR1Pathway CCMP	ERBBSignaling KEGGhsa04012	EcmReceptor KEGGhsa04512	EndometrialCancer KEGGhsa05213	ExternalSideOfPlasmaMembrane GO0009897	FocalAdhesion KEGGhsa04510	FrameshiftMutation SangerCGC	GProteinCoupledReceptor GO0004930	GenesOfInterest MG	GenomeStability Entrez	GliomaCancer KEGGhsa05214	GrowthFactor GO0008083	HedgehogPathway CCMP	HistoneModification GO0016570	HormoneActivity GO0005179	IDPathway CCMP
X:70598132-70598137	TAF1	TAF1	ENSG00000147133	p.ID328in_frame_del,p.ID349in_frame_del	AGATAT	-	1	1	0	0	0	0	0	0	0	0	0	0	0	0	0	0	0	0	0	0	0	0	0	0	0	0	0	0	0	0	0	0	0	0	0	0	0	0	0	0	1	0	0
1:227279608-227279608	CDC42BPA	CDC42BPA	ENSG00000143776	p.A72fs,p.K42fs,p.K697fs,p.K778fs	C	-	1	1	0	0	0	0	0	0	0	0	0	0	0	0	0	0	0	0	0	0	0	0	0	0	0	0	1	0	0	0	0	0	0	0	0	0	0	0	0	0	0	0	0
6:43250726-43250728	TTBK1	TTBK1	ENSG00000146216	p.E753in_frame_del	GAA	-	1	1	0	0	0	0	0	0	0	0	0	0	0	0	0	0	0	0	0	0	0	0	0	0	0	0	1	0	0	0	0	0	0	0	0	0	0	0	0	0	0	0	0
1:155058676-155058712	ENSG00000251246	EFNA3	ENSG00000251246	NULL,e5-1,p.VL189in_frame_del,p.VL194in_frame_del	TGCTGGGTGAGTCTGCGCAGCGCCCTCTGGTGGCCAC	-	1	1	0	0	0	0	0	0	0	0	0	0	0	0	0	0	0	0	0	0	0	0	0	0	0	0	0	0	0	0	0	0	0	0	0	1	0	0	0	0	0	0	0
17:39927947-39927988	JUP	JUP	ENSG00000173801	p.KGIMEEDEACGRQY40in_frame_del	TGTACTGGCGCCCGCAGGCCTCATCCTCCTCCATGATGCCCT	-	1	1	0	0	0	1	0	0	0	0	0	0	0	0	0	0	0	0	0	0	0	0	0	0	0	0	0	0	0	0	0	0	0	0	0	0	0	0	0	0	0	0	0
12:104645431-104645476	TXNRD1	TXNRD1	ENSG00000198431	NULL,e3-1,p.R73fs	GGTCCACATGCACACGCTGTACTGAGGTAAGGCTTTAAACTCAAGG	-	1	1	0	0	0	0	0	0	1	0	0	0	0	0	0	0	0	0	0	0	0	0	0	0	0	0	1	0	0	0	0	0	0	0	0	1	0	0	0	0	0	0	0
16:77469954-77469955	ENSG00000216131	ADAMTS18	ENSG00000216131	NULL	-	ACAC	1	1	0	0	0	0	0	0	0	0	0	0	0	0	0	0	0	0	0	0	0	0	0	0	0	0	1	0	0	0	0	0	0	0	0	0	0	0	0	0	0	0	0
8:144511954-144511956	MAFA	MAFA	ENSG00000182759	p.H208in_frame_del	TGG	-	0	1	0	0	0	0	0	0	0	0	0	0	0	0	0	0	0	0	0	0	0	0	0	0	0	0	0	0	0	0	0	0	0	0	0	0	1	0	0	0	0	0	0
12:124824739-124824740	NCOR2	NCOR2	ENSG00000196498	p.E163fs,p.E68fs,p.S1394fs,p.S1823fs,p.S1824fs,p.S1832fs,p.S1833fs,p.S1840fs	-	GCCG	0	1	0	0	0	0	0	1	0	0	0	0	0	0	0	0	0	0	0	0	0	0	0	0	0	0	0	0	0	0	0	0	0	0	0	0	1	0	0	0	0	0	0
X:100098356-100098358	NOX1	NOX1	ENSG00000007952	p.F185in_frame_del	AAG	-	1	1	0	0	0	0	0	0	0	0	0	0	0	0	0	0	0	0	0	0	0	0	0	0	0	0	0	0	0	0	0	0	0	0	0	0	0	0	0	0	0	0	0
14:91701354-91701373	GPR68	GPR68	ENSG00000119714	p.N18fs,p.N8fs	GTACAGCTCATCGAGGAGTT	-	1	1	0	0	0	0	0	0	0	0	0	0	0	0	0	0	0	0	0	0	0	0	0	0	0	0	1	0	0	0	0	0	0	0	1	0	0	0	0	0	0	0	0
6:32551948-32551948	HLA-DRB1	HLA-DRB1	ENSG00000196126	p.A103fs	G	-	0	1	0	0	0	0	0	0	0	0	0	0	0	0	0	0	0	0	0	1	0	0	0	0	0	0	0	0	0	0	0	1	0	0	0	0	0	0	0	0	0	0	0
6:32551955-32551955	HLA-DRB1	HLA-DRB1	ENSG00000196126	p.R101fs	G	-	0	1	0	0	0	0	0	0	0	0	0	0	0	0	0	0	0	0	0	1	0	0	0	0	0	0	0	0	0	0	0	1	0	0	0	0	0	0	0	0	0	0	0
6:32551958-32551959	HLA-DRB1	HLA-DRB1	ENSG00000196126	p.A99fs	-	TT	0	1	0	0	0	0	0	0	0	0	0	0	0	0	0	0	0	0	0	1	0	0	0	0	0	0	0	0	0	0	0	1	0	0	0	0	0	0	0	0	0	0	0
6:74072865-74072895	C6orf221	KHDC3L	ENSG00000203908	p.L73fs	TTGATTCACGTGAATCGATTGGACCCTAACG	-	1	1	0	0	0	0	0	0	0	0	0	0	0	0	0	0	0	0	0	0	0	0	0	0	0	0	0	0	0	0	0	0	0	0	0	0	0	0	0	0	0	0	0
6:74072900-74072900	C6orf221	KHDC3L	ENSG00000203908	p.A85fs	G	-	1	1	0	0	0	0	0	0	0	0	0	0	0	0	0	0	0	0	0	0	0	0	0	0	0	0	0	0	0	0	0	0	0	0	0	0	0	0	0	0	0	0	0
6:32191658-32191659	NOTCH4	NOTCH4	ENSG00000204301	p.17in_frame_insLL	-	AGCAGC	0	1	0	0	0	0	0	0	0	0	0	0	0	0	0	0	0	0	0	1	0	0	0	0	0	0	0	0	0	0	0	0	0	0	0	0	0	0	0	0	0	0	0
11:5021155-5021163	OR51L1	OR51L1	ENSG00000176798	p.F*315in_frame_del	TTTTAAGTA	-	1	1	0	0	0	0	0	0	0	0	0	0	0	0	0	0	0	0	0	0	0	0	0	0	0	0	1	0	0	0	0	0	0	0	1	0	0	0	0	0	0	0	0
11:14865373-14865420	PDE3B	PDE3B	ENSG00000152270	p.DSDGRINHGRIAYISSK723in_frame_delE,p.DSDGRINHGRIAYISSK774in_frame_delE	ATTCTGATGGTAGAATTAACCATGGGCGAATTGCTTATATTTCTTCGA	-	0	1	0	0	0	0	0	0	0	0	0	0	0	0	0	0	0	0	0	0	0	0	0	0	0	0	1	0	0	0	0	0	0	0	0	0	0	0	0	0	0	0	0
17:43196382-43196396	PLCD3	PLCD3	ENSG00000161714	p.NNDRL234in_frame_del	AGACGGTCGTTGTTG	-	1	1	0	0	0	0	0	0	0	0	0	0	0	0	0	0	0	0	0	0	0	0	0	0	0	0	1	0	0	0	0	0	0	0	0	0	0	0	0	0	0	0	0
17:4721657-4721671	PLD2	PLD2	ENSG00000129219	p.DRILK62in_frame_del,p.DRILK663in_frame_del	GGACAGAATCCTGAA	-	1	1	0	0	0	0	0	0	0	0	0	0	0	0	0	0	0	0	0	0	0	0	0	0	0	0	0	1	0	0	0	0	0	0	0	0	0	0	0	0	0	0	0
11:63312313-63312332	RARRES3	RARRES3	ENSG00000133321	p.H115fs	TGAGCACTTTGTCACCCAGC	-	1	1	0	0	0	0	0	0	0	0	0	0	0	0	0	0	0	0	0	0	0	0	0	0	0	0	0	0	0	0	0	0	0	0	0	0	0	0	0	0	0	0	0
15:79291158-79291187	RASGRF1	RASGRF1	ENSG00000058335	NULL,e18-1,e19-1,e4-1,p.G148fs,p.G916fs,p.G932fs	GGGGGAAACCCTGGCAGCATGCGTGGCAGA	-	1	1	0	0	0	0	0	0	0	0	0	0	0	0	0	0	0	0	0	0	0	0	0	0	0	0	0	0	0	0	0	0	1	0	0	0	0	0	0	0	0	0	0
6:44140054-44140055	CAPN11	CAPN11	ENSG00000137225	p.I145fs,p.I175fs	-	GGCTGCC	1	1	0	0	0	0	0	0	0	0	0	0	0	0	0	0	0	0	0	0	0	0	0	0	0	0	1	0	0	0	0	0	0	0	0	0	0	0	0	0	0	0	0
6:31084943-31084945	CDSN	CDSN	ENSG00000204539	p.S153in_frame_del	CTT	-	1	1	0	0	0	0	0	0	0	0	0	0	0	0	0	0	0	0	0	0	0	0	0	0	0	0	0	0	0	0	0	0	0	0	0	0	1	0	0	0	0	0	0
4:1388622-1388623	CRIPAK	CRIPAK	ENSG00000179979	p.C110fs	-	CA	1	0	0	0	0	0	0	0	0	0	0	0	0	0	0	0	0	0	0	0	0	0	0	0	0	0	0	0	0	0	0	0	0	0	0	0	0	0	0	0	0	0	0
13:72440538-72440539	DACH1	DACH1	ENSG00000165659	p.123in_frame_insGG	-	GCCGCC	1	0	0	0	0	0	0	0	0	0	0	0	0	0	0	0	0	0	0	0	0	0	0	0	0	0	0	0	0	0	0	0	0	0	0	0	0	0	0	0	0	0	0
3:193855461-193855492	HES1	HES1	ENSG00000114315	e4-1,p.116fs	CTGGCCCGCAGCTGCGCTGAGCACAGACCCAA	-	1	1	0	0	0	0	0	0	0	0	0	0	0	0	0	0	0	0	0	0	0	0	0	0	0	0	0	0	0	0	0	0	0	0	0	0	0	0	0	0	0	0	0
16:71956512-71956517	IST1	IST1	ENSG00000182149	p.PM171in_frame_del,p.PM222in_frame_del,p.PM233in_frame_del,p.PM246in_frame_del	ATGCCC	-	1	1	0	0	0	0	0	0	0	0	0	0	0	0	0	0	0	0	0	0	0	0	0	0	0	0	0	0	0	0	0	0	0	0	0	0	0	0	0	0	0	0	0
8:23225703-23225723	LOXL2	LOXL2	ENSG00000134013	p.QAPANVA129in_frame_del,p.QAPANVA48in_frame_del,p.QAPANVA89in_frame_del	GGCCACGTTGGCGGGGGCCTG	-	1	1	0	0	0	0	0	0	0	0	0	0	0	0	0	0	0	0	0	0	0	0	0	0	0	0	1	0	0	0	0	0	0	0	0	0	0	0	0	0	0	0	0
1:235929575-235929601	LYST	LYST	ENSG00000143669	NULL,e11-1,e19-1,p.E1975in_frame_del	TTCCTGAAAAAATAAAAAAAACTCTCT	-	1	0	0	0	0	0	0	0	0	0	0	0	0	0	0	0	0	0	0	0	0	0	0	0	0	0	0	0	0	0	0	0	0	0	0	0	0	0	0	0	0	0	0
13:25671097-25671098	PABPC3	PABPC3	ENSG00000151846	p.K254fs	-	T	0	1	0	0	0	0	0	0	0	0	0	0	0	0	0	0	0	0	0	0	0	0	0	0	0	0	0	0	0	0	0	0	0	0	0	0	1	0	0	0	0	0	0
6:41721682-41721683	PGC	PGC	ENSG00000096088	p.P8fs	-	T	1	1	0	0	0	0	0	0	0	0	0	0	0	0	0	0	0	0	0	0	0	0	0	0	0	0	1	0	0	0	0	0	0	0	0	0	0	0	0	0	0	0	0
4:113199134-113199182	TIFA	TIFA	ENSG00000145365	p.G131fs	ATCTTGGAGATAAAATAAATTGAGTCTCAAAAAATTCCAATGACTCGCC	-	0	1	0	0	0	0	0	0	0	0	0	0	0	0	0	0	0	0	0	0	0	0	0	0	0	0	0	0	0	0	0	0	0	0	0	0	0	0	0	0	0	0	0
17:19505194-19505205	ENSG00000240544	AC025627	ENSG00000240544	NULL	TTTATTTATTTA	-	1	0	0	0	0	0	0	0	0	0	0	0	0	0	0	0	0	0	0	0	0	0	0	0	0	0	0	0	0	0	0	0	0	0	0	0	0	0	0	0	0	0	0
12:118604652-118604653	ENSG00000221280	AC026366	ENSG00000221280	NULL	-	ACAC	1	0	0	0	0	0	0	0	0	0	0	0	0	0	0	0	0	0	0	0	0	0	0	0	0	0	0	0	0	0	0	0	0	0	0	0	0	0	0	0	0	0	0
7:63566387-63566388	ENSG00000244185	AC115220	ENSG00000244185	NULL	-	TGT	0	1	0	0	0	0	0	0	0	0	0	0	0	0	0	0	0	0	0	0	0	0	0	0	0	0	0	0	0	0	0	0	0	0	0	0	0	0	0	0	0	0	0
16:73143402-73143403	ENSG00000239567	AC116667	ENSG00000239567	NULL	-	AGA	1	0	0	0	0	0	0	0	0	0	0	0	0	0	0	0	0	0	0	0	0	0	0	0	0	0	0	0	0	0	0	0	0	0	0	0	0	0	0	0	0	0	0
8:39418478-39418479	ENSG00000252176	AC123767	ENSG00000252176	NULL	TG	-	1	0	0	0	0	0	0	0	0	0	0	0	0	0	0	0	0	0	0	0	0	0	0	0	0	0	0	0	0	0	0	0	0	0	0	0	0	0	0	0	0	0	0
1:47006052-47006063	ENSG00000216144	AL136373	ENSG00000216144	NULL	CACACACACACA	-	1	0	0	0	0	0	0	0	0	0	0	0	0	0	0	0	0	0	0	0	0	0	0	0	0	0	0	0	0	0	0	0	0	0	0	0	0	0	0	0	0	0	0
6:48817587-48817600	ENSG00000221175	AL391538	ENSG00000221175	NULL	ACATACACACACAC	-	1	0	0	0	0	0	0	0	0	0	0	0	0	0	0	0	0	0	0	0	0	0	0	0	0	0	0	0	0	0	0	0	0	0	0	0	0	0	0	0	0	0	0
10:70401252-70401253	ENSG00000243330	AL513534	ENSG00000243330	NULL	-	A	1	0	0	0	0	0	0	0	0	0	0	0	0	0	0	0	0	0	0	0	0	0	0	0	0	0	0	0	0	0	0	0	0	0	0	0	0	0	0	0	0	0	0
13:37546160-37546191	ALG5	ALG5	ENSG00000120697	e6-1,e7-1,p.N158fs,p.N188fs	ATAGCCATTTGATTCTGAGGGAAAAAGCAGAG	-	0	1	0	0	0	0	0	0	0	0	0	0	0	0	0	0	0	0	0	0	0	0	0	0	0	0	0	0	0	0	0	0	0	0	0	0	0	0	0	0	0	0	0
X:1522164-1522164	ASMTL	ASMTL	ENSG00000169093	p.*546fs,p.*564fs,p.*606fs,p.*622fs	A	-	1	1	0	0	0	0	0	0	0	0	0	0	0	0	0	0	0	0	0	0	0	0	0	0	0	0	0	0	0	0	0	0	0	0	0	0	0	0	0	0	0	0	0
20:17674338-17674339	BANF2	BANF2	ENSG00000125888	p.L2fs	TG	-	0	1	0	0	0	0	0	0	0	0	0	0	0	0	0	0	0	0	0	0	0	0	0	0	0	0	0	0	0	0	0	0	0	0	0	0	0	0	0	0	0	0	0
20:17674342-17674382	BANF2	BANF2	ENSG00000125888	e2-1,p.G4fs	AGGAACAAAGGTAAGGCAGATTGGTCTGACTTCCTTGCTCA	-	0	1	0	0	0	0	0	0	0	0	0	0	0	0	0	0	0	0	0	0	0	0	0	0	0	0	0	0	0	0	0	0	0	0	0	0	0	0	0	0	0	0	0
X:71372202-71372209	ENSG00000215933	BX119917	ENSG00000215933	NULL	CGCGCGCA	-	1	1	0	0	0	0	0	0	0	0	0	0	0	0	0	0	0	0	0	0	0	0	0	0	0	0	0	0	0	0	0	0	0	0	0	0	0	0	0	0	0	0	0
X:70979274-70979275	ENSG00000221684	BX276092	ENSG00000221684	NULL	-	CGCA	1	1	0	0	0	0	0	0	0	0	0	0	0	0	0	0	0	0	0	0	0	0	0	0	0	0	0	0	0	0	0	0	0	0	0	0	0	0	0	0	0	0	0
20:61326439-61326440	C20orf90	C20ORF90	ENSG00000237687	NULL	-	CTGCACCTGCACCTGCAC	1	0	0	0	0	0	0	0	0	0	0	0	0	0	0	0	0	0	0	0	0	0	0	0	0	0	0	0	0	0	0	0	0	0	0	0	0	0	0	0	0	0	0
21:45750673-45750696	C21orf2	C21ORF2	ENSG00000160226	p.GPLGAAAA217in_frame_del	GGCAGCCGCGGCCCCTAGCGGCCC	-	1	1	0	0	0	0	0	0	0	0	0	0	0	0	0	0	0	0	0	0	0	0	0	0	0	0	0	0	0	0	0	0	0	0	0	0	0	0	0	0	0	0	0
6:42072710-42072715	C6orf132	C6ORF132	ENSG00000188112	p.EE979in_frame_del	CTCCTC	-	1	1	0	0	0	0	0	0	0	0	0	0	0	0	0	0	0	0	0	0	0	0	0	0	0	0	0	0	0	0	0	0	0	0	0	0	0	0	0	0	0	0	0
8:124232461-124232462	C8orf76	C8ORF76	ENSG00000189376	p.L342fs	-	GGGCTAC	1	1	0	0	0	0	0	0	0	0	0	0	0	0	0	0	0	0	0	0	0	0	0	0	0	0	0	0	0	0	0	0	0	0	0	0	0	0	0	0	0	0	0
16:81012308-81012308	CMC2	CMC2	ENSG00000103121	p.H46fs	G	-	1	0	0	0	0	0	0	0	0	0	0	0	0	0	0	0	0	0	0	0	0	0	0	0	0	0	0	0	0	0	0	0	0	0	0	0	0	0	0	0	0	0	0
X:120009232-120009234	CT47B1	CT47B1	ENSG00000236446	p.E99in_frame_del	TCC	-	1	1	0	0	0	0	0	0	0	0	0	0	0	0	0	0	0	0	0	0	0	0	0	0	0	0	0	0	0	0	0	0	0	0	0	0	0	0	0	0	0	0	0
6:26527618-26527619	ENSG00000261353	CTA-14H9	ENSG00000261353	NULL	-	AAG	1	0	0	0	0	0	0	0	0	0	0	0	0	0	0	0	0	0	0	0	0	0	0	0	0	0	0	0	0	0	0	0	0	0	0	0	0	0	0	0	0	0	0
7:86740469-86740471	ENSG00000261462	CTA-254O6	ENSG00000261462	NULL	TTC	-	1	0	0	0	0	0	0	0	0	0	0	0	0	0	0	0	0	0	0	0	0	0	0	0	0	0	0	0	0	0	0	0	0	0	0	0	0	0	0	0	0	0	0
3:154002744-154002771	DHX36	DHX36	ENSG00000174953	p.D4fs,p.D595fs,p.D667fs,p.D681fs,p.L126fs	AGGTGTCAATTCTTCTTGTTTATCCAAA	-	1	0	0	0	0	0	0	0	0	0	0	0	0	0	0	0	0	0	0	0	0	0	0	0	0	0	0	0	0	0	0	0	0	0	0	0	0	0	0	0	0	0	0
18:3608334-3608337	ENSG00000262001	DLGAP1-AS2	ENSG00000262001	NULL	AGAT	-	1	0	0	0	0	0	0	0	0	0	0	0	0	0	0	0	0	0	0	0	0	0	0	0	0	0	0	0	0	0	0	0	0	0	0	0	0	0	0	0	0	0	0
15:93198679-93198684	FAM174B	FAM174B	ENSG00000185442	p.SS69in_frame_del	TGGAGC	-	0	1	0	0	0	0	0	0	0	0	0	0	0	0	0	0	0	0	0	0	0	0	0	0	0	0	0	0	0	0	0	0	0	0	0	0	0	0	0	0	0	0	0
20:26061831-26061831	FAM182A	FAM182A	ENSG00000125804	p.R3fs,p.R62fs	G	-	1	0	0	0	0	0	0	0	0	0	0	0	0	0	0	0	0	0	0	0	0	0	0	0	0	0	0	0	0	0	0	0	0	0	0	0	0	0	0	0	0	0	0
16:67273286-67273314	FHOD1	FHOD1	ENSG00000135723	p.L82fs	CTGCTCTTCCAGGGACAGCTCGGTGTCCA	-	0	1	0	0	0	0	0	0	0	0	0	0	0	0	0	0	0	0	0	0	0	0	0	0	0	0	0	0	0	0	0	0	0	0	0	0	0	0	0	0	0	0	0
15:23685464-23685465	GOLGA6L2	GOLGA6L2	ENSG00000174450	p.719in_frame_insR	-	TCT	1	0	0	0	0	0	0	0	0	0	0	0	0	0	0	0	0	0	0	0	0	0	0	0	0	0	0	0	0	0	0	0	0	0	0	0	0	0	0	0	0	0	0
6:32609296-32609297	HLA-DQA1	HLA-DQA1	ENSG00000196735	p.I98fs,p.S70fs	-	G	1	0	0	0	0	0	0	0	0	0	0	0	0	0	0	0	0	0	0	0	0	0	0	0	0	0	0	0	0	0	0	0	0	0	0	0	0	0	0	0	0	0	0
6:32609299-32609299	HLA-DQA1	HLA-DQA1	ENSG00000196735	p.*72fs,p.M99fs	A	-	1	0	0	0	0	0	0	0	0	0	0	0	0	0	0	0	0	0	0	0	0	0	0	0	0	0	0	0	0	0	0	0	0	0	0	0	0	0	0	0	0	0	0
6:32609239-32609241	HLA-DQA1	HLA-DQA1	ENSG00000196735	p.EV51in_frame_delD,p.G79in_frame_del	GGT	-	0	1	0	0	0	0	0	0	0	0	0	0	0	0	0	0	0	0	0	0	0	0	0	0	0	0	0	0	0	0	0	0	0	0	0	0	0	0	0	0	0	0	0
1:117122299-117122300	IGSF3	IGSF3	ENSG00000143061	p.EEED1016in_frame_ins*,p.EEED1036in_frame_ins*	-	CTA	1	1	0	0	0	0	0	0	0	0	0	0	0	0	0	0	0	0	0	0	0	0	0	0	0	0	0	0	0	0	0	0	0	0	0	0	0	0	0	0	0	0	0
8:126079963-126079988	KIAA0196	KIAA0196	ENSG00000164961	e6-2,e9-2	TAGAAACAGGAAAAGTGTTACCTGCT	-	0	1	0	0	0	0	0	0	0	0	0	0	0	0	0	0	0	0	0	0	0	0	0	0	0	0	0	0	0	0	0	0	0	0	0	0	0	0	0	0	0	0	0
1:152681680-152681681	LCE4A	LCE4A	ENSG00000187170	p.47in_frame_insCCSSGG	-	AGCTCTGGGGGCTGCTGT	1	0	0	0	0	0	0	0	0	0	0	0	0	0	0	0	0	0	0	0	0	0	0	0	0	0	0	0	0	0	0	0	0	0	0	0	0	0	0	0	0	0	0
14:105131567-105131568	LOC100128366	LOC100128366	ENSG00000260792	NULL	-	CC	1	0	0	0	0	0	0	0	0	0	0	0	0	0	0	0	0	0	0	0	0	0	0	0	0	0	0	0	0	0	0	0	0	0	0	0	0	0	0	0	0	0	0
14:50410279-50410284	LOC100506446	LOC100506446	ENSG00000258946	NULL	AACAAA	-	1	0	0	0	0	0	0	0	0	0	0	0	0	0	0	0	0	0	0	0	0	0	0	0	0	0	0	0	0	0	0	0	0	0	0	0	0	0	0	0	0	0	0
6:33858698-33858701	LOC100507584	LOC100507584	ENSG00000249346	NULL	TGAG	-	1	0	0	0	0	0	0	0	0	0	0	0	0	0	0	0	0	0	0	0	0	0	0	0	0	0	0	0	0	0	0	0	0	0	0	0	0	0	0	0	0	0	0
16:80634143-80634144	LOC100509498	LOC100509498	ENSG00000261128	NULL	-	A	1	0	0	0	0	0	0	0	0	0	0	0	0	0	0	0	0	0	0	0	0	0	0	0	0	0	0	0	0	0	0	0	0	0	0	0	0	0	0	0	0	0	0
6:33881504-33881504	LOC100653005	LOC100653005	ENSG00000233183	NULL	G	-	1	0	0	0	0	0	0	0	0	0	0	0	0	0	0	0	0	0	0	0	0	0	0	0	0	0	0	0	0	0	0	0	0	0	0	0	0	0	0	0	0	0	0
19:9080491-9080507	MUC16	MUC16	ENSG00000181143	p.A3175fs	CGTGGAATTTCCTTGTG	-	1	1	0	0	0	0	0	0	0	0	0	0	0	0	0	0	0	0	0	0	0	0	0	0	0	0	0	0	0	0	0	0	0	0	0	0	0	0	0	0	0	0	0
11:1078165-1078166	MUC2	MUC2	ENSG00000198788	p.Y178fs	TA	-	1	1	0	0	0	0	0	0	0	0	0	0	0	0	0	0	0	0	0	0	0	0	0	0	0	0	0	0	0	0	0	0	0	0	0	0	0	0	0	0	0	0	0
16:57095843-57095846	NLRC5	NLRC5	ENSG00000140853	p.E1163fs,p.K623fs,p.K885in_frame_del	AAAG	-	1	1	0	0	0	0	0	0	0	0	0	0	0	0	0	0	0	0	0	0	0	0	0	0	0	0	0	0	0	0	0	0	0	0	0	0	0	0	0	0	0	0	0
16:15198394-15198395	NPIPP1	NPIPP1	ENSG00000188599	p.C289fs,p.S330fs	-	AC	1	1	0	0	0	0	0	0	0	0	0	0	0	0	0	0	0	0	0	0	0	0	0	0	0	0	0	0	0	0	0	0	0	0	0	0	0	0	0	0	0	0	0
6:9900599-9900600	OFCC1	OFCC1	ENSG00000181355	p.166in_frame_insP,p.224in_frame_insP,p.65in_frame_insL	-	GAG	1	1	0	0	0	0	0	0	0	0	0	0	0	0	0	0	0	0	0	0	0	0	0	0	0	0	0	0	0	0	0	0	0	0	0	0	0	0	0	0	0	0	0
7:139724473-139724481	PARP12	PARP12	ENSG00000059378	p.VIF46in_frame_del,p.VIF662in_frame_del	CAAAGATCA	-	0	1	0	0	0	0	0	0	0	0	0	0	0	0	0	0	0	0	0	0	0	0	0	0	0	0	0	0	0	0	0	0	0	0	0	0	0	0	0	0	0	0	0
6:41754573-41754574	PRICKLE4	PRICKLE4	ENSG00000124593	p.248in_frame_insL,p.288in_frame_insL	-	CTT	1	1	0	0	0	0	0	0	0	0	0	0	0	0	0	0	0	0	0	0	0	0	0	0	0	0	0	0	0	0	0	0	0	0	0	0	0	0	0	0	0	0	0
Y:10037863-10037863	RN5-8S6	RN5-8S6	ENSG00000251705	NULL	C	-	0	1	0	0	0	0	0	0	0	0	0	0	0	0	0	0	0	0	0	0	0	0	0	0	0	0	0	0	0	0	0	0	0	0	0	0	0	0	0	0	0	0	0
3:127682477-127682478	RN5S139	RN5S139	ENSG00000201210	NULL	-	GGTG	0	1	0	0	0	0	0	0	0	0	0	0	0	0	0	0	0	0	0	0	0	0	0	0	0	0	0	0	0	0	0	0	0	0	0	0	0	0	0	0	0	0	0
3:127682475-127682476	RN5S139	RN5S139	ENSG00000201210	NULL	-	CTT	0	1	0	0	0	0	0	0	0	0	0	0	0	0	0	0	0	0	0	0	0	0	0	0	0	0	0	0	0	0	0	0	0	0	0	0	0	0	0	0	0	0	0
3:127682473-127682474	RN5S139	RN5S139	ENSG00000201210	NULL	-	GTGTGTT	0	1	0	0	0	0	0	0	0	0	0	0	0	0	0	0	0	0	0	0	0	0	0	0	0	0	0	0	0	0	0	0	0	0	0	0	0	0	0	0	0	0	0
2:7208322-7208354	RNF144A	RNF144A	ENSG00000151692	e7-1,p.MPS*R263in_frame_delTS*	CAGTGAGTAAGGTTTTCTTTAACAGGGTGATGC	-	1	1	0	0	0	0	0	0	0	0	0	0	0	0	0	0	0	0	0	0	0	0	0	0	0	0	0	0	0	0	0	0	0	0	0	0	0	0	0	0	0	0	0
4:157510653-157510662	ENSG00000251511	RP11-171N4	ENSG00000251511	NULL	AAAAAGAAGA	-	1	0	0	0	0	0	0	0	0	0	0	0	0	0	0	0	0	0	0	0	0	0	0	0	0	0	0	0	0	0	0	0	0	0	0	0	0	0	0	0	0	0	0
4:157510653-157510663	ENSG00000251511	RP11-171N4	ENSG00000251511	NULL	AAAAAGAAGAA	-	1	0	0	0	0	0	0	0	0	0	0	0	0	0	0	0	0	0	0	0	0	0	0	0	0	0	0	0	0	0	0	0	0	0	0	0	0	0	0	0	0	0	0
4:157510670-157510671	ENSG00000251511	RP11-171N4	ENSG00000251511	NULL	GG	-	1	0	0	0	0	0	0	0	0	0	0	0	0	0	0	0	0	0	0	0	0	0	0	0	0	0	0	0	0	0	0	0	0	0	0	0	0	0	0	0	0	0	0
4:157510668-157510669	ENSG00000251511	RP11-171N4	ENSG00000251511	NULL	-	A	1	0	0	0	0	0	0	0	0	0	0	0	0	0	0	0	0	0	0	0	0	0	0	0	0	0	0	0	0	0	0	0	0	0	0	0	0	0	0	0	0	0	0
16:49490975-49490975	ENSG00000263110	RP11-189E14	ENSG00000263110	NULL	A	-	1	0	0	0	0	0	0	0	0	0	0	0	0	0	0	0	0	0	0	0	0	0	0	0	0	0	0	0	0	0	0	0	0	0	0	0	0	0	0	0	0	0	0
16:79784781-79784781	ENSG00000261390	RP11-345M22	ENSG00000261390	NULL	A	-	1	0	0	0	0	0	0	0	0	0	0	0	0	0	0	0	0	0	0	0	0	0	0	0	0	0	0	0	0	0	0	0	0	0	0	0	0	0	0	0	0	0	0
16:54044485-54044486	ENSG00000261389	RP11-357N13	ENSG00000261389	NULL	-	A	1	0	0	0	0	0	0	0	0	0	0	0	0	0	0	0	0	0	0	0	0	0	0	0	0	0	0	0	0	0	0	0	0	0	0	0	0	0	0	0	0	0	0
16:54038302-54038305	ENSG00000261389	RP11-357N13	ENSG00000261389	NULL	AAAT	-	1	0	0	0	0	0	0	0	0	0	0	0	0	0	0	0	0	0	0	0	0	0	0	0	0	0	0	0	0	0	0	0	0	0	0	0	0	0	0	0	0	0	0
16:54042921-54042921	ENSG00000261389	RP11-357N13	ENSG00000261389	NULL	C	-	1	0	0	0	0	0	0	0	0	0	0	0	0	0	0	0	0	0	0	0	0	0	0	0	0	0	0	0	0	0	0	0	0	0	0	0	0	0	0	0	0	0	0
16:54042322-54042323	ENSG00000261389	RP11-357N13	ENSG00000261389	NULL	-	T	1	0	0	0	0	0	0	0	0	0	0	0	0	0	0	0	0	0	0	0	0	0	0	0	0	0	0	0	0	0	0	0	0	0	0	0	0	0	0	0	0	0	0
16:50680282-50680282	ENSG00000261685	RP11-401P9	ENSG00000261685	NULL	G	-	1	0	0	0	0	0	0	0	0	0	0	0	0	0	0	0	0	0	0	0	0	0	0	0	0	0	0	0	0	0	0	0	0	0	0	0	0	0	0	0	0	0	0
6:26687109-26687110	ENSG00000261584	RP11-457M11	ENSG00000261584	NULL	-	ACAC	1	0	0	0	0	0	0	0	0	0	0	0	0	0	0	0	0	0	0	0	0	0	0	0	0	0	0	0	0	0	0	0	0	0	0	0	0	0	0	0	0	0	0
16:83832473-83832474	ENSG00000260523	RP11-483P21	ENSG00000260523	NULL	-	A	1	0	0	0	0	0	0	0	0	0	0	0	0	0	0	0	0	0	0	0	0	0	0	0	0	0	0	0	0	0	0	0	0	0	0	0	0	0	0	0	0	0	0
3:194020847-194020847	ENSG00000214145	RP11-513G11	ENSG00000214145	NULL	A	-	1	0	0	0	0	0	0	0	0	0	0	0	0	0	0	0	0	0	0	0	0	0	0	0	0	0	0	0	0	0	0	0	0	0	0	0	0	0	0	0	0	0	0
16:51806366-51806367	ENSG00000260057	RP11-7O14	ENSG00000260057	NULL	-	AA	1	0	0	0	0	0	0	0	0	0	0	0	0	0	0	0	0	0	0	0	0	0	0	0	0	0	0	0	0	0	0	0	0	0	0	0	0	0	0	0	0	0	0
16:51806691-51806691	ENSG00000260057	RP11-7O14	ENSG00000260057	NULL	T	-	1	0	0	0	0	0	0	0	0	0	0	0	0	0	0	0	0	0	0	0	0	0	0	0	0	0	0	0	0	0	0	0	0	0	0	0	0	0	0	0	0	0	0
6:906263-906264	ENSG00000260982	RP5-1077H22	ENSG00000260982	NULL	TA	-	1	0	0	0	0	0	0	0	0	0	0	0	0	0	0	0	0	0	0	0	0	0	0	0	0	0	0	0	0	0	0	0	0	0	0	0	0	0	0	0	0	0	0
6:907015-907019	ENSG00000260982	RP5-1077H22	ENSG00000260982	NULL	ATATA	-	1	0	0	0	0	0	0	0	0	0	0	0	0	0	0	0	0	0	0	0	0	0	0	0	0	0	0	0	0	0	0	0	0	0	0	0	0	0	0	0	0	0	0
X:112861413-112861414	ENSG00000241743	RP5-964N17	ENSG00000241743	NULL	TC	-	1	0	0	0	0	0	0	0	0	0	0	0	0	0	0	0	0	0	0	0	0	0	0	0	0	0	0	0	0	0	0	0	0	0	0	0	0	0	0	0	0	0	0
3:195701310-195701311	SDHAP1	SDHAP1	ENSG00000185485	NULL	-	AA	0	1	0	0	0	0	0	0	0	0	0	0	0	0	0	0	0	0	0	0	0	0	0	0	0	0	0	0	0	0	0	0	0	0	0	0	0	0	0	0	0	0	0
6:24166540-24166541	ENSG00000251830	SNORD46	ENSG00000251830	NULL	-	C	1	0	0	0	0	0	0	0	0	0	0	0	0	0	0	0	0	0	0	0	0	0	0	0	0	0	0	0	0	0	0	0	0	0	0	0	0	0	0	0	0	0	0
20:55915160-55915161	SPO11	SPO11	ENSG00000054796	p.M254fs,p.M258fs,p.M296fs	TA	-	1	1	0	0	0	0	0	0	0	0	0	0	0	0	0	0	0	0	0	0	0	0	0	0	0	0	0	0	0	0	0	0	0	0	0	0	0	0	0	0	0	0	0
5:114466295-114466301	TRIM36	TRIM36	ENSG00000152503	p.A452fs,p.A595fs,p.A607fs	CTAACTG	-	1	1	0	0	0	0	0	0	0	0	0	0	0	0	0	0	0	0	0	0	0	0	0	0	0	0	0	0	0	0	0	0	0	0	0	0	0	0	0	0	0	0	0
15:45059640-45059651	TRIM69	TRIM69	ENSG00000185880	p.131fs,p.VGVV155in_frame_del,p.VGVV171in_frame_del,p.VGVV188in_frame_del,p.VGVV233in_frame_del,p.VGVV392in_frame_del	AGTTGGAGTTGT	-	1	1	0	0	0	0	0	0	0	0	0	0	0	0	0	0	0	0	0	0	0	0	0	0	0	0	0	0	0	0	0	0	0	0	0	0	0	0	0	0	0	0	0
15:45059636-45059638	TRIM69	TRIM69	ENSG00000185880	p.WT129in_frame_delS,p.WT153in_frame_delS,p.WT169in_frame_delS,p.WT186in_frame_delS,p.WT231in_frame_delS,p.WT390in_frame_delS	GGA	-	1	1	0	0	0	0	0	0	0	0	0	0	0	0	0	0	0	0	0	0	0	0	0	0	0	0	0	0	0	0	0	0	0	0	0	0	0	0	0	0	0	0	0
15:45059631-45059632	TRIM69	TRIM69	ENSG00000185880	p.K128fs,p.K152fs,p.K168fs,p.K185fs,p.K230fs,p.K389fs	AA	-	0	1	0	0	0	0	0	0	0	0	0	0	0	0	0	0	0	0	0	0	0	0	0	0	0	0	0	0	0	0	0	0	0	0	0	0	0	0	0	0	0	0	0
22:38119220-38119220	TRIOBP	TRIOBP	ENSG00000100106	p.Q220fs	A	-	1	1	0	0	0	0	0	0	0	0	0	0	0	0	0	0	0	0	0	0	0	0	0	0	0	0	0	0	0	0	0	0	0	0	0	0	0	0	0	0	0	0	0
6:31414365-31414366	ENSG00000230174	XXBAC-BPG181B23	ENSG00000230174	NULL	-	TC	1	0	0	0	0	0	0	0	0	0	0	0	0	0	0	0	0	0	0	0	0	0	0	0	0	0	0	0	0	0	0	0	0	0	0	0	0	0	0	0	0	0	0
6:31414356-31414357	ENSG00000230174	XXBAC-BPG181B23	ENSG00000230174	NULL	-	C	1	0	0	0	0	0	0	0	0	0	0	0	0	0	0	0	0	0	0	0	0	0	0	0	0	0	0	0	0	0	0	0	0	0	0	0	0	0	0	0	0	0	0
6:31414052-31414056	ENSG00000230174	XXBAC-BPG181B23	ENSG00000230174	NULL	TTTTT	-	1	0	0	0	0	0	0	0	0	0	0	0	0	0	0	0	0	0	0	0	0	0	0	0	0	0	0	0	0	0	0	0	0	0	0	0	0	0	0	0	0	0	0
4:186631028-186631029	ENSG00000207497	Y_RNA	ENSG00000207497	NULL	-	TA	1	0	0	0	0	0	0	0	0	0	0	0	0	0	0	0	0	0	0	0	0	0	0	0	0	0	0	0	0	0	0	0	0	0	0	0	0	0	0	0	0	0	0
6:30900428-30900430	ENSG00000252761	Y_RNA	ENSG00000252761	NULL	AGA	-	1	0	0	0	0	0	0	0	0	0	0	0	0	0	0	0	0	0	0	0	0	0	0	0	0	0	0	0	0	0	0	0	0	0	0	0	0	0	0	0	0	0	0
19:21719597-21719601	ZNF429	ZNF429	ENSG00000197013	p.K248fs	AAGAG	-	1	1	0	0	0	0	0	0	0	0	0	0	0	0	0	0	0	0	0	0	0	0	0	0	0	0	0	0	0	0	0	0	0	0	0	0	0	0	0	0	0	0	0
[truncated: 57 more columns]
