# Supplementary material for: Genome Modeling System: A Knowledge Management Platform for Genomics
Source: PLoS Comput Biol. 2015 Jul 9;11(7):e1004274. doi: 10.1371/journal.pcbi.1004274 (PMC4497734; doi:10.1371/journal.pcbi.1004274)
Supplement: S3 Data — CNV segments and CNV amplified and deleted genes from the MedSeq pipeline. (ZIP) [file pcbi.1004274.s024.zip › SupplementaryData3_CNVs.xlsx]

## Sheet: A. CNV Segments
Chromosome	Start	End	Size	Number of windows	CN1	Adjusted CN1	CN2	Adjusted CN2	LLR Somatic	Status
1	780000	1550000	770000	78	1	1.4	2	1.69	79.8	Loss
1	12270000	12590000	320000	33	3	2.66	2	1.95	93.29	Gain
1	17070000	17120000	50000	6	0	0.77	1	0.92	12.02	Loss
1	20150000	21490000	1340000	135	3	2.54	2	1.84	450.11	Gain
1	23310000	23740000	430000	44	3	2.59	2	1.87	141.07	Gain
1	25590000	25740000	150000	16	2	1.79	1	1.35	14.18	Gain
1	35780000	36540000	760000	77	3	2.56	2	1.95	215.66	Gain
1	40470000	41810000	1340000	135	3	2.76	2	1.96	381.59	Gain
1	46100000	47250000	1150000	116	3	2.54	2	1.97	314.83	Gain
1	49850000	52350000	2500000	251	3	2.66	2	1.99	658.57	Gain
1	58530000	59020000	490000	50	1	0.84	2	1.87	108.09	Loss
1	70070000	72750000	2680000	269	1	0.88	2	2.07	854.26	Loss
1	72820000	77000000	4180000	419	1	0.87	2	2.03	1246.75	Loss
1	84910000	96460000	11550000	1156	3	3.96	2	2.04	3466.36	Gain
1	118220000	120520000	2300000	231	3	4.11	2	2.04	708.79	Gain
1	120580000	120690000	110000	12	2	1.88	1	0.95	35.49	Gain
1	121160000	121350000	190000	20	3	2.65	2	2.03	48.52	Gain
1	143300000	143370000	70000	8	1	0.05	0	0.04	17	Gain
1	149030000	149240000	210000	22	3	2.6	2	2.06	49.56	Gain
1	149280000	149360000	80000	9	2	1.62	1	1.28	10.45	Gain
1	149850000	152170000	2320000	233	3	2.52	2	1.94	656.76	Gain
1	156880000	157890000	1010000	102	3	2.61	2	2	260.18	Gain
1	158290000	158830000	540000	55	3	2.59	2	2.02	135.26	Gain
1	161650000	164410000	2760000	277	3	2.6	2	1.99	720.48	Gain
1	166480000	174540000	8060000	807	3	2.61	2	2.07	1798.32	Gain
1	174820000	180820000	6000000	601	3	2.62	2	1.99	1590.84	Gain
1	181260000	196710000	15450000	1546	3	2.62	2	2.08	3366.35	Gain
1	196830000	200830000	4000000	401	3	2.66	2	2.08	876.82	Gain
1	203570000	205910000	2340000	235	3	2.61	2	1.89	731.22	Gain
1	206200000	206320000	120000	13	3	2.72	2	2.06	30.08	Gain
1	206590000	207690000	1100000	111	3	2.62	2	2.05	259.87	Gain
1	207760000	222630000	14870000	1488	3	2.61	2	2	3805.44	Gain
1	222710000	223180000	470000	48	3	2.66	2	2.03	117.7	Gain
1	223810000	224060000	250000	26	3	2.57	2	1.95	72.99	Gain
1	224240000	225880000	1640000	165	3	2.64	2	2.02	413.02	Gain
1	230570000	235180000	4610000	462	3	2.58	2	1.96	1278.35	Gain
1	235250000	237080000	1830000	184	3	2.58	2	1.98	484.99	Gain
1	237300000	242040000	4740000	475	3	2.59	2	2.02	1174.5	Gain
1	243380000	245280000	1900000	191	3	2.56	2	1.96	522.3	Gain
1	246190000	248580000	2390000	240	3	2.55	2	2.02	589.96	Gain
1	248750000	249220000	470000	32	3	2.58	2	2.16	56.4	Gain
2	20000	1130000	1110000	112	3	2.67	2	2.06	259.34	Gain
2	1850000	2630000	780000	79	3	2.6	2	1.99	205.58	Gain
2	3590000	5010000	1420000	143	3	2.53	2	1.93	410.23	Gain
2	5130000	10140000	5010000	502	3	2.56	2	1.97	1345.94	Gain
2	25820000	26120000	300000	31	3	2.74	2	2.03	77.35	Gain
2	27790000	28520000	730000	74	3	2.59	2	2.02	180.86	Gain
2	45310000	63820000	18510000	1852	3	2.61	2	2.03	4471.2	Gain
2	84770000	87050000	2280000	229	3	3.46	2	1.99	693.48	Gain
2	87070000	87120000	50000	6	3	2.26	1	1.4	37.59	Gain
2	87810000	88280000	470000	48	1	0.55	0	0.33	41.63	Gain
2	88300000	89120000	820000	83	3	3.23	2	2	239.01	Gain
2	89140000	89320000	180000	19	3	3.15	0	0	474.33	Gain
2	89340000	89540000	200000	21	2	1.76	0	0	226.16	Gain
2	90010000	90200000	190000	20	2	1.87	1	1.17	36.52	Gain
2	91860000	91970000	110000	12	2	2.02	1	1.25	18.12	Gain
2	92040000	92190000	150000	16	3	2.7	2	1.63	71.86	Gain
2	95340000	96070000	730000	74	3	3.12	2	1.93	232.71	Gain
2	96160000	96250000	90000	10	3	3.3	2	2.06	26.05	Gain
2	96330000	96430000	100000	11	3	3.04	2	1.89	36.64	Gain
2	96530000	96570000	40000	5	2	1.64	1	1.02	12.39	Gain
2	96590000	97700000	1110000	112	3	3.01	2	1.86	390.3	Gain
2	97720000	97810000	90000	10	3	2.34	1	1.43	60.72	Gain
2	98170000	98230000	60000	7	2	1.46	1	0.91	20.61	Gain
2	98250000	103070000	4820000	483	3	3.19	2	1.99	1388.8	Gain
2	103090000	106970000	3880000	389	1	0.87	2	1.99	1075.22	Loss
2	107140000	108430000	1290000	130	1	0.87	2	2.02	377.5	Loss
2	108550000	110480000	1930000	178	1	0.83	2	1.93	443.62	Loss
2	110860000	110980000	120000	13	1	0.85	2	1.97	34.45	Loss
2	111400000	112000000	600000	61	1	0.87	2	2	172	Loss
2	112020000	112360000	340000	35	0	0.34	1	0.65	29.83	Loss
2	112380000	112470000	90000	10	1	0.83	2	1.95	25.67	Loss
2	112590000	113100000	510000	52	1	0.86	2	1.98	142.2	Loss
2	113120000	113170000	50000	6	1	0.05	0	0.1	10.7	Gain
2	113190000	114030000	840000	85	1	0.86	2	2.03	251.64	Loss
2	114050000	114140000	90000	10	0	0	2	1.98	107.97	Loss
2	114160000	114410000	250000	26	0	0.06	1	0.79	43.42	Loss
2	114430000	114880000	450000	46	0	0.01	2	2.06	533.09	Loss
2	131000000	131150000	150000	16	1	1.6	2	1.85	27.72	Loss
2	132070000	132970000	900000	91	1	1.43	2	1.67	81.71	Loss
2	142060000	142870000	810000	82	1	0.89	2	2.05	248.86	Loss
2	160830000	161150000	320000	33	3	3.48	2	2.08	85.59	Gain
2	163270000	192650000	29380000	2939	3	3.38	2	2.07	7560.59	Gain
2	193890000	197710000	3820000	383	1	0.94	2	2.09	1243.15	Loss
2	223460000	223740000	280000	29	3	3.22	2	1.98	86.46	Gain
2	225920000	233990000	8070000	808	3	3.95	2	1.97	2685.73	Gain
2	234060000	243040000	8980000	899	3	3.2	2	1.86	3199.91	Gain
3	180000	9570000	9390000	940	3	2.61	2	2.05	2181.76	Gain
3	10560000	12670000	2110000	212	3	2.62	2	1.91	644.47	Gain
3	14650000	46690000	32040000	3205	3	2.61	2	2	8177.74	Gain
3	50700000	51950000	1250000	126	3	2.54	2	1.93	363.67	Gain
3	52580000	54250000	1670000	168	3	2.57	2	1.99	432.96	Gain
3	55770000	57800000	2030000	204	3	2.58	2	1.99	534.6	Gain
3	73740000	75310000	1570000	158	3	2.62	2	1.98	419.97	Gain
3	78160000	78620000	460000	47	3	2.65	2	2.07	105.3	Gain
3	82710000	83890000	1180000	119	3	2.63	2	2.1	244.88	Gain
3	84290000	85470000	1180000	119	3	2.61	2	2.09	254.04	Gain
3	85690000	90500000	4810000	482	3	2.64	2	2.1	998.52	Gain
3	114100000	114160000	60000	7	0	0.05	2	2.13	85.93	Loss
3	127380000	129750000	2370000	238	3	2.89	2	1.92	740.38	Gain
3	129770000	129920000	150000	16	2	1.47	1	1.27	18.43	Gain
3	129940000	161700000	31760000	3177	3	2.86	2	2.03	8078.79	Gain
3	161720000	162500000	780000	79	1	0.89	2	2.05	239.47	Loss
3	162640000	168970000	6330000	634	1	0.91	2	2.08	2017.2	Loss
3	168990000	176410000	7420000	743	3	2.57	2	2.07	1632.11	Gain
3	177390000	182680000	5290000	530	3	2.55	2	2.04	1230.34	Gain
3	192840000	195330000	2490000	249	1	0.93	2	1.95	629.01	Loss
3	195410000	197580000	2170000	218	1	0.9	2	2	614.67	Loss
4	80000	1410000	1330000	134	1	0.76	2	1.94	345.94	Loss
4	1430000	1470000	40000	5	1	0.02	0	0.05	10.17	Gain
4	1490000	3570000	2080000	209	1	0.8	2	1.91	503.7	Loss
4	3630000	3960000	330000	34	1	0.79	2	1.79	60.84	Loss
4	4160000	9140000	4980000	499	1	0.8	2	1.81	939.89	Loss
4	9380000	9440000	60000	7	1	0.81	2	1.88	15.58	Loss
4	9510000	12090000	2580000	259	1	0.82	2	1.91	612.74	Loss
4	24790000	49120000	24330000	2434	3	3.13	2	2.09	5775.13	Gain
4	49220000	49250000	30000	4	1	2.97	2	2.25	12.36	Loss
4	69370000	69480000	110000	12	2	1.57	1	1.03	28.91	Gain
4	78460000	78990000	530000	54	3	2.6	2	2.09	114.11	Gain
4	79280000	119330000	40050000	4006	3	3.32	2	2.11	9485.72	Gain
4	119350000	119510000	160000	17	2	2.29	1	1.42	13.56	Gain
4	119600000	120320000	720000	73	3	3.31	2	2.02	204.02	Gain
4	120390000	132630000	12240000	1225	3	3.41	2	2.09	3063.9	Gain
4	132700000	137810000	5110000	512	3	3.34	2	2.09	1252.89	Gain
4	140340000	141430000	1090000	110	3	3.28	2	2.03	301.93	Gain
4	170790000	170930000	140000	15	3	3.37	2	2.03	41.55	Gain
5	20000	670000	650000	66	3	4.03	2	1.98	220.45	Gain
5	690000	780000	90000	10	3	2.39	1	0.98	105.99	Gain
5	800000	17510000	16710000	1672	3	3.66	2	1.97	5357.82	Gain
5	17610000	20690000	3080000	309	3	3.43	2	2.03	870.21	Gain
5	20710000	20840000	130000	14	2	2.17	1	1.3	18.35	Gain
5	20880000	21260000	380000	39	3	3.27	2	1.96	119.26	Gain
5	21280000	21380000	100000	11	2	1.99	1	1.19	19.78	Gain
5	21400000	21450000	50000	6	3	3.32	2	1.99	17.87	Gain
5	21470000	21510000	40000	5	2	1.73	1	1.06	11.62	Gain
5	21580000	34070000	12490000	1250	3	3.45	2	2.06	3341.2	Gain
5	34090000	34190000	100000	11	3	2.73	1	1.63	48.53	Gain
5	34210000	34340000	130000	14	2	2.03	1	1.21	23.73	Gain
5	34380000	46400000	12020000	1203	3	2.87	2	2.06	2890.27	Gain
5	99390000	99430000	40000	5	2	0.8	1	0.91	13.19	Gain
5	107200000	107370000	170000	18	0	0.07	2	2.18	230.34	Loss
5	132150000	132200000	50000	6	3	3.35	2	1.98	18.12	Gain
5	139250000	167490000	28240000	2819	3	2.58	2	1.98	7502.44	Gain
5	168640000	170720000	2080000	209	3	2.54	2	1.94	595.33	Gain
5	175620000	175700000	80000	9	2	1.45	1	1.13	16.49	Gain
5	177160000	177340000	180000	19	1	0.45	0	0.34	15.1	Gain
6	210000	240000	30000	4	3	4.06	1	1.15	42.05	Gain
6	390000	8730000	8340000	835	3	3.83	1	1	9880.73	Gain
6	8750000	19770000	11020000	1103	2	1.91	1	1	2973.33	Gain
6	19790000	26120000	6330000	634	3	2.74	1	1.02	6706.74	Gain
6	26210000	26700000	490000	50	3	2.78	1	1.03	525.83	Gain
6	26740000	26920000	180000	19	1	1.09	0	0.44	11.45	Gain
6	26980000	31200000	4220000	423	3	2.7	1	0.97	4685.28	Gain
6	31220000	31940000	720000	73	2	2.4	1	0.85	269.07	Gain
6	32020000	32420000	400000	41	3	2.67	1	0.95	461.14	Gain
6	32460000	32610000	150000	16	1	0.47	0	0.21	22.99	Gain
6	32650000	46600000	13950000	1396	3	2.7	1	0.97	15395.8	Gain
6	46620000	57200000	10580000	1059	2	1.71	1	1.05	2510.31	Gain
6	57590000	57660000	70000	8	3	2.72	2	2.1	16.79	Gain
6	61900000	62020000	120000	13	3	2.67	2	2.03	31.85	Gain
6	62190000	64600000	2410000	242	3	2.65	2	2.11	486.5	Gain
6	70240000	73860000	3620000	363	3	4.48	2	2.13	1011.94	Gain
6	74970000	76800000	1830000	184	3	2.56	2	2.13	347.29	Gain
6	79520000	81180000	1660000	167	3	2.58	2	2.17	283.18	Gain
6	82220000	84910000	2690000	270	3	2.54	2	2.11	541.42	Gain
6	84930000	89540000	4610000	462	1	0.84	2	2.05	1415.16	Loss
6	89560000	90790000	1230000	124	3	3.4	2	2.06	325.85	Gain
6	90810000	94890000	4080000	409	1	0.87	2	2.09	1327.76	Loss
6	94910000	96820000	1910000	176	0	0.03	2	2.06	2039.89	Loss
6	96840000	98860000	2020000	203	1	0.9	2	2.08	650.85	Loss
6	98880000	101750000	2870000	288	3	2.61	2	2.05	670.98	Gain
6	102340000	106290000	3950000	396	0	0	2	2.07	4630.26	Loss
6	106310000	106790000	480000	49	3	2.58	2	2.13	93.02	Gain
6	107500000	149750000	42250000	4226	3	2.85	2	2.07	9885.58	Gain
6	151850000	156280000	4430000	444	3	2.54	2	2.05	1023.46	Gain
6	157120000	157550000	430000	44	3	2.61	2	2.04	104.61	Gain
6	167580000	167940000	360000	37	1	1.38	2	1.67	33.48	Loss
7	2790000	3050000	260000	27	3	2.85	2	1.93	81.47	Gain
7	7050000	10420000	3370000	338	3	2.6	2	2.05	774.92	Gain
7	23550000	26010000	2460000	247	1	0.88	2	2.01	707.81	Loss
7	26030000	32380000	6350000	636	3	2.55	2	1.99	1660.14	Gain
7	33050000	34810000	1760000	177	3	2.58	2	1.99	465.28	Gain
7	35310000	43990000	8680000	869	3	2.57	2	2.02	2121.63	Gain
7	44010000	44070000	60000	7	2	1.37	1	1.05	15.37	Gain
7	45900000	50360000	4460000	447	3	2.6	2	2	1138.7	Gain
7	52500000	54090000	1590000	160	3	2.56	2	2.03	385.14	Gain
7	54390000	55240000	850000	86	3	2.61	2	2.02	211.95	Gain
7	56960000	57110000	150000	16	1	0.33	0	0.23	20.34	Gain
7	57200000	58050000	850000	86	3	4.59	2	1.71	424.83	Gain
7	61740000	61830000	90000	10	3	5.63	2	1.96	42.02	Gain
7	61950000	62710000	760000	77	3	13.08	2	6.09	226.13	Gain
7	63300000	64520000	1220000	123	3	4.01	2	1.85	492.2	Gain
7	64680000	64960000	280000	29	3	4.05	2	1.92	106	Gain
7	65060000	65090000	30000	4	3	3.44	1	1.58	22.31	Gain
7	65200000	65940000	740000	75	3	3.83	2	1.87	283.67	Gain
7	66640000	66760000	120000	13	2	1.78	1	1.3	15.09	Gain
7	75050000	75130000	80000	9	2	1.6	1	0.89	28.21	Gain
7	75150000	76050000	900000	91	3	3.88	2	1.77	392.73	Gain
7	76190000	76220000	30000	4	3	3.05	1	1.44	26.46	Gain
7	76310000	76340000	30000	4	3	3.32	2	1.6	19.65	Gain
7	76360000	76570000	210000	22	3	2.98	1	1.35	163.51	Gain
7	76700000	76740000	40000	5	3	2.34	1	1.07	48.61	Gain
7	76760000	85400000	8640000	865	3	4.44	2	2.09	2590.96	Gain
7	85520000	97500000	11980000	1199	3	4.41	2	2.04	3852.85	Gain
7	97520000	97560000	40000	5	3	2.82	1	1.32	38.17	Gain
7	97580000	99880000	2300000	231	3	4.09	2	1.86	919.45	Gain
7	99900000	99930000	30000	4	3	2.27	1	1.01	40.76	Gain
7	99950000	100540000	590000	60	3	3.73	2	1.73	266.45	Gain
7	100560000	100600000	40000	5	3	0.3	0	0.14	94.62	Gain
7	100640000	102100000	1460000	147	3	3.58	2	1.67	686.12	Gain
7	102340000	102430000	90000	10	3	2.86	1	1.33	76.04	Gain
7	102450000	130140000	27690000	2770	3	4.75	2	2.03	9523.95	Gain
7	130280000	142260000	11980000	1193	3	4.74	2	1.95	4567.71	Gain
7	142280000	142320000	40000	5	3	0.37	1	0.16	85.1	Gain
7	142340000	143210000	870000	88	3	4.69	2	1.97	324.71	Gain
7	143570000	143860000	290000	30	3	4.91	2	2.03	104.67	Gain
7	144080000	149580000	5500000	551	3	4.89	2	1.95	2156.73	Gain
7	149600000	149990000	390000	40	3	3.5	1	1.25	357.23	Gain
7	150010000	152450000	2440000	245	3	5.62	2	1.9	1094.58	Gain
7	152470000	152530000	60000	7	3	4.46	1	1.26	68.07	Gain
7	152550000	153390000	840000	85	3	6.62	2	1.88	429.95	Gain
7	153410000	153510000	100000	11	3	4.9	1	1.38	99.03	Gain
7	153530000	153640000	110000	12	3	6.39	2	1.84	61.89	Gain
7	153660000	153850000	190000	20	3	4.19	1	1.19	204.5	Gain
7	153870000	159110000	5240000	514	3	6.47	2	1.91	2473.11	Gain
8	2200000	2270000	70000	8	2	2.93	3	3.64	44.21	Loss
8	6890000	6980000	90000	10	1	1.52	2	1.77	13.71	Loss
8	7210000	7270000	60000	7	0	0.86	1	0.89	12.58	Loss
8	39230000	39380000	150000	16	2	1.8	1	1.08	36.3	Gain
8	50630000	52420000	1790000	180	0	0.01	2	2.04	2054.71	Loss
8	52440000	53600000	1160000	117	3	2.55	2	2.06	264.74	Gain
8	65040000	66850000	1810000	182	3	3.01	2	2.11	398.18	Gain
8	78970000	80010000	1040000	105	3	2.58	2	2.17	179.06	Gain
8	102310000	142730000	40420000	4043	3	4.38	2	2.01	13500.4	Gain
8	142830000	145280000	2450000	246	3	4.44	2	1.72	1186.43	Gain
8	145510000	146290000	780000	79	3	5.19	2	1.98	305.67	Gain
9	200000	15480000	15280000	1529	3	3.46	2	2.09	3843.54	Gain
9	21770000	22000000	230000	24	0	0.01	2	2.05	277	Loss
9	44800000	44900000	100000	11	2	1.68	1	1.17	19.08	Gain
9	71040000	71590000	550000	56	3	2.6	2	2.07	122.5	Gain
9	72140000	84030000	11890000	1190	3	2.58	2	2	3031.31	Gain
9	84570000	86400000	1830000	184	3	2.54	2	1.95	511.84	Gain
9	86580000	90000000	3420000	343	3	2.56	2	1.98	911.08	Gain
9	91220000	91970000	750000	76	3	2.56	2	1.99	196.89	Gain
9	93000000	95630000	2630000	264	3	2.54	2	1.96	718.06	Gain
9	97070000	97190000	120000	13	2	1.25	1	0.98	32.22	Gain
9	97470000	98170000	700000	71	3	2.6	2	1.98	189.67	Gain
9	98550000	99650000	1100000	111	3	2.53	2	1.95	308.44	Gain
9	100020000	109910000	9890000	990	3	2.56	2	2.01	2470.32	Gain
9	133480000	134260000	780000	79	3	2.96	2	1.75	313.82	Gain
9	136410000	136450000	40000	5	2	0.57	1	0.44	24.64	Gain
10	4870000	5170000	300000	31	3	3.32	2	1.89	107.28	Gain
10	20590000	21890000	1300000	131	3	3.31	2	1.95	415.26	Gain
10	32100000	38630000	6530000	654	3	3.41	2	1.98	1987.38	Gain
10	38690000	38760000	70000	8	2	1.5	1	0.86	25.9	Gain
10	38880000	39070000	190000	20	3	2.47	1	1.43	123.19	Gain
10	39090000	39140000	50000	6	3	3.25	2	1.82	22.72	Gain
10	42680000	42780000	100000	11	2	2.06	1	1.19	20.13	Gain
10	42800000	46160000	3360000	337	3	4.33	2	1.95	1228.43	Gain
10	52010000	52400000	390000	40	3	2.57	2	2.08	85.49	Gain
10	52550000	60560000	8010000	802	3	2.6	2	2.03	1936.25	Gain
10	75420000	75460000	40000	5	2	0.89	1	1.02	10.7	Gain
10	89530000	89640000	110000	12	3	3.63	2	2.1	30.71	Gain
10	89710000	89760000	50000	6	0	0.11	2	2.13	73.06	Loss
10	121810000	125860000	4050000	406	3	3.24	2	1.88	1404	Gain
10	125930000	135410000	9480000	921	3	3.13	2	1.85	3287.92	Gain
11	770000	1150000	380000	39	1	1.49	2	1.78	55.11	Loss
11	1220000	2480000	1260000	127	1	1.45	2	1.71	135.57	Loss
11	3370000	3450000	80000	9	1	1.61	2	1.84	15.16	Loss
11	6480000	6550000	70000	8	0	0	2	2	88.17	Loss
11	36150000	36340000	190000	20	0	0.05	2	1.96	211.81	Loss
11	51200000	51570000	370000	38	3	3.34	2	2.05	101.64	Gain
11	54720000	54780000	60000	7	1	0.28	0	0.17	10.95	Gain
11	54800000	60960000	6160000	617	3	3.67	2	2.01	1853.85	Gain
11	60980000	61010000	30000	4	3	0.67	1	0.31	62.98	Gain
11	61030000	62300000	1270000	128	3	3.89	2	1.86	497.28	Gain
11	62480000	67600000	5120000	513	3	3.76	2	1.8	2114.64	Gain
11	67620000	67730000	110000	12	3	2.81	1	1.36	86.63	Gain
11	67750000	69080000	1330000	134	3	3.72	2	1.83	526.57	Gain
11	69150000	70380000	1230000	118	3	3.69	2	1.74	516.59	Gain
12	180000	3040000	2860000	287	3	2.58	2	2.07	637.6	Gain
12	3620000	6110000	2490000	250	3	2.55	2	1.98	658.96	Gain
12	7050000	8410000	1360000	131	3	3.33	2	1.91	441.21	Gain
12	8430000	8580000	150000	16	3	1.94	1	1.11	142.63	Gain
12	8600000	9540000	940000	95	3	3.58	2	1.95	311.83	Gain
12	9560000	9620000	60000	7	2	1.64	1	0.95	19.83	Gain
12	9740000	28410000	18670000	1868	3	3.68	2	2.08	5002.3	Gain
12	28430000	28560000	130000	14	3	2.71	1	1.04	144.2	Gain
12	28580000	31100000	2520000	253	3	2.57	2	2.04	592.82	Gain
12	31420000	34850000	3430000	344	3	2.55	2	2	882.78	Gain
13	19330000	19380000	50000	6	2	1.12	1	0.88	17.72	Gain
13	31950000	49570000	17620000	1763	3	3.48	2	2.08	4543.49	Gain
13	52920000	53050000	130000	14	1	1.7	2	2.06	38.25	Loss
13	53170000	53250000	80000	9	1	1.66	2	2.04	23.62	Loss
13	53270000	61530000	8260000	827	0	0	2	2.08	9770.31	Loss
14	20440000	34910000	14470000	1448	3	2.81	2	2.06	3396.91	Gain
14	35120000	36600000	1480000	149	3	2.8	2	2.11	311.77	Gain
14	46240000	60780000	14540000	1455	3	3.38	2	2.06	3812.64	Gain
14	65450000	69990000	4540000	455	3	2.66	2	2.05	1074.98	Gain
14	75410000	86300000	10890000	1090	3	3.8	2	2.02	3282.83	Gain
14	86340000	101560000	15220000	1523	3	4.57	2	1.96	5650.48	Gain
14	106020000	106230000	210000	22	2	1.43	1	1.14	38.67	Gain
14	106330000	106420000	90000	10	2	2.38	0	0.01	112.87	Gain
14	106440000	106700000	260000	27	3	2.65	0	0	655.29	Gain
14	106720000	106780000	60000	7	3	3.15	1	1.1	70.73	Gain
14	106800000	107130000	330000	34	3	2.8	2	2.17	62.23	Gain
15	20850000	20890000	40000	5	0	3.19	1	3.76	75.87	Loss
15	21150000	21200000	50000	6	0	0.94	1	1.13	17.79	Loss
15	28440000	28530000	90000	10	1	1.42	2	1.71	10.72	Loss
15	29030000	29150000	120000	13	1	1.39	2	1.65	10.82	Loss
15	30980000	31100000	120000	13	1	1.33	2	1.64	10.37	Loss
15	34670000	34860000	190000	20	0	0.09	1	0.61	15.19	Loss
15	55900000	77950000	22050000	2206	3	2.95	2	1.95	6548.51	Gain
15	83330000	84820000	1490000	150	3	2.78	2	1.93	451.47	Gain
15	85080000	85720000	640000	65	3	2.77	2	1.96	184.04	Gain
15	85830000	102390000	16560000	1657	3	3.76	2	1.99	5228.11	Gain
16	9980000	14770000	4790000	480	3	3.91	2	1.92	1718.32	Gain
16	15060000	15150000	90000	10	3	3.8	2	2.12	25.49	Gain
16	15340000	15460000	120000	13	1	0.7	0	0.33	12.15	Gain
16	15480000	16280000	800000	81	3	3.91	2	1.87	312.42	Gain
16	16520000	16620000	100000	11	1	0.72	0	0.3	12.04	Gain
16	16640000	16730000	90000	10	2	2.49	1	1.15	22.15	Gain
16	16750000	16840000	90000	10	1	0.65	0	0.22	14.94	Gain
16	16860000	18160000	1300000	131	3	3.86	2	1.8	547.81	Gain
16	18580000	18630000	50000	6	2	2.45	1	1.06	16.05	Gain
16	18790000	21350000	2560000	257	3	4.54	2	1.85	1082.79	Gain
16	21590000	21730000	140000	15	3	3.3	2	1.96	46.17	Gain
16	21950000	22430000	480000	49	3	4.94	2	1.99	182.09	Gain
16	22560000	22610000	50000	6	2	1.37	1	0.61	26.66	Gain
16	22720000	28330000	5610000	562	3	3.15	2	1.91	1838.75	Gain
16	28490000	28600000	110000	12	3	3.07	2	1.84	42.84	Gain
16	28830000	29040000	210000	22	3	2.9	2	1.73	89.11	Gain
16	29130000	29220000	90000	10	3	2.74	2	1.59	46.75	Gain
16	29240000	29360000	120000	13	3	2.44	1	1.44	79.4	Gain
16	29660000	30190000	530000	54	3	2.91	2	1.75	215.46	Gain
16	30330000	31940000	1610000	162	3	3.2	2	1.86	572.81	Gain
16	34180000	34460000	280000	29	2	2.35	1	0.91	98.04	Gain
16	34480000	34750000	270000	28	3	3.36	2	1.9	95.92	Gain
16	34770000	35270000	500000	51	2	2.41	1	0.94	165.22	Gain
16	46480000	62120000	15640000	1565	2	2.43	1	1	4652.34	Gain
16	62140000	65250000	3110000	312	3	2.54	1	1.05	3138	Gain
16	65270000	69970000	4700000	471	2	2.4	1	0.98	1433.32	Gain
16	69990000	70020000	30000	4	2	0.71	0	0.3	27.14	Gain
16	70040000	70140000	100000	11	2	1.82	1	0.72	44.85	Gain
16	70210000	70840000	630000	64	2	2.25	1	0.9	217.21	Gain
16	70860000	71190000	330000	34	1	0.82	0	0.33	33.59	Gain
16	71210000	79280000	8070000	808	2	2.41	1	0.98	2442.93	Gain
16	79300000	88380000	9080000	909	3	3.18	1	0.95	10615.5	Gain
16	88450000	90160000	1710000	172	3	2.98	1	0.91	2043.4	Gain
17	1980000	2580000	600000	61	3	2.57	2	1.9	185.43	Gain
17	5040000	5640000	600000	61	3	2.63	2	1.9	188.83	Gain
17	14530000	15380000	850000	86	3	2.59	2	1.94	244.34	Gain
17	15430000	15540000	110000	12	2	1.78	1	1.32	12.17	Gain
17	15620000	15770000	150000	16	2	1.71	1	1.38	11.01	Gain
17	15890000	16580000	690000	70	3	2.54	2	2	179.09	Gain
17	18520000	18740000	220000	23	2	1.53	1	1.2	35.29	Gain
17	21270000	21340000	70000	8	2	2.58	3	3.02	20.73	Loss
17	21520000	21560000	40000	5	2	2.66	3	3.02	12.72	Loss
17	36350000	36400000	50000	6	2	2.68	3	3.6	32.61	Loss
17	60330000	60370000	40000	5	2	0.87	1	1.01	10.97	Gain
17	65220000	77450000	12230000	1224	3	3.62	2	1.88	4478.19	Gain
17	77620000	81100000	3480000	344	3	3.61	2	1.77	1436.86	Gain
18	11450000	12140000	690000	70	3	3.43	2	1.87	253.42	Gain
18	12160000	12220000	60000	7	3	2.37	1	1.38	46.16	Gain
18	12240000	14270000	2030000	204	3	3.34	2	2.01	579.52	Gain
18	14360000	14690000	330000	34	2	2.06	1	1.28	46.78	Gain
18	14730000	14810000	80000	9	3	2.87	2	1.73	36.57	Gain
18	14830000	14890000	60000	7	3	2.25	1	1.39	44.32	Gain
18	14910000	15050000	140000	15	3	3.03	2	1.8	56.63	Gain
18	15070000	15150000	80000	9	2	1.85	1	1.1	19.45	Gain
18	18540000	56390000	37850000	3770	3	3.59	2	2.04	10661.6	Gain
18	56410000	72270000	15860000	1587	1	0.86	2	2.06	4961.87	Loss
18	72340000	78000000	5660000	561	1	0.85	2	1.99	1541.33	Loss
19	250000	3260000	3010000	302	1	1.43	2	1.63	208.36	Loss
19	3400000	4730000	1330000	134	1	1.44	2	1.62	86.47	Loss
19	7420000	8840000	1420000	137	1	1.43	2	1.68	128.01	Loss
19	12090000	17060000	4970000	498	3	3.36	2	1.73	2135.19	Gain
19	17500000	24500000	7000000	695	3	2.87	2	1.78	2624.11	Gain
19	24600000	24630000	30000	4	3	0.3	2	0.2	42.28	Gain
19	27750000	27820000	70000	8	3	3.03	2	2.02	21.4	Gain
19	27900000	36750000	8850000	886	3	2.68	2	1.86	2937.26	Gain
19	36820000	37740000	920000	93	3	2.64	2	1.8	336	Gain
19	37810000	38600000	790000	80	3	2.63	2	1.86	263.83	Gain
19	40360000	40400000	40000	5	2	0.71	1	0.81	15.43	Gain
19	48890000	50570000	1680000	169	1	1.23	2	1.68	177.58	Loss
19	50640000	51520000	880000	89	1	1.46	2	1.66	73.64	Loss
19	54280000	55220000	940000	95	1	1.42	2	1.68	89.54	Loss
19	55390000	56330000	940000	95	1	1.43	2	1.63	67.28	Loss
20	13610000	14510000	900000	91	3	3.09	2	2.11	204.48	Gain
20	32550000	62910000	30360000	3019	3	3.12	2	1.9	9944.19	Gain
21	9830000	9860000	30000	4	0	5.93	2	5.3	154.9	Loss
21	14610000	14690000	80000	9	1	1.49	2	1.79	13.01	Loss
21	38320000	40260000	1940000	195	1	0.86	2	2.02	571.52	Loss
21	47590000	48080000	490000	50	3	2.72	2	2.14	94.79	Gain
22	23030000	23140000	110000	12	3	3.94	2	1.94	42.1	Gain
22	23160000	23240000	80000	9	3	3.84	1	1.04	102.36	Gain
22	23260000	24260000	1000000	101	3	3.67	2	1.81	408.15	Gain
22	24410000	24990000	580000	59	3	3.88	2	1.88	222.86	Gain
22	25010000	25060000	50000	6	3	2.35	1	1.15	53.24	Gain
22	25080000	25400000	320000	33	3	3.96	2	1.92	118.92	Gain
22	25420000	25450000	30000	4	3	0.59	1	0.3	63.33	Gain
22	25470000	28200000	2730000	274	3	3.85	2	1.88	1029.46	Gain
22	28220000	28250000	30000	4	3	0.49	1	0.23	65.53	Gain
22	28270000	36480000	8210000	822	3	3.95	2	1.9	3024.18	Gain
22	36810000	42910000	6100000	611	3	3.25	2	1.82	2315.31	Gain
22	42960000	51190000	8230000	818	3	3.33	2	1.84	3021.85	Gain
X	170000	230000	60000	7	2	2.25	1	0.71	30.41	Gain
X	310000	1020000	710000	72	3	2.98	1	0.89	872.38	Gain
X	1220000	3490000	2270000	216	3	3	1	0.89	2628.75	Gain
X	3510000	3730000	220000	23	2	1.6	1	0.9	70.43	Gain
X	3870000	11310000	7440000	733	2	1.69	1	0.99	1936.27	Gain
X	31280000	31660000	380000	39	0	0	1	1.04	116.18	Loss
X	52580000	52690000	110000	12	0	0.81	1	1	28.62	Loss
X	52830000	52910000	80000	9	0	0.71	1	0.87	15.79	Loss
X	56590000	57030000	440000	45	2	1.62	1	1.01	113.5	Gain
X	61730000	62340000	610000	62	2	1.75	1	1.06	143.5	Gain
X	62480000	62610000	130000	14	2	1.93	1	1.05	34.36	Gain
X	83100000	84640000	1540000	155	0	0	1	1.06	476.78	Loss
X	84660000	88450000	3790000	380	2	1.68	1	1	983.84	Gain
X	92390000	101440000	9050000	906	2	1.65	1	1.02	2252.09	Gain
X	101750000	103110000	1360000	137	2	1.68	1	1.01	347.23	Gain
X	103340000	119160000	15820000	1571	2	1.66	1	1.02	3918.28	Gain
X	119230000	119270000	40000	5	2	1.79	1	1.1	10.83	Gain
X	119340000	120000000	660000	67	2	1.74	1	1.02	170.9	Gain
X	120130000	134840000	14710000	1472	2	1.7	1	1	3846.4	Gain
X	134980000	140070000	5090000	510	2	1.69	1	1.01	1310.29	Gain
X	140220000	140550000	330000	34	2	1.58	1	0.94	97.96	Gain
X	140700000	143150000	2450000	246	2	1.64	1	0.96	683	Gain
X	143310000	148590000	5280000	523	2	1.64	1	0.99	1379.96	Gain
X	148980000	151840000	2860000	281	2	1.65	1	0.97	763.41	Gain
X	151970000	152220000	250000	26	2	1.62	1	0.94	74.83	Gain
X	152600000	153400000	800000	81	2	1.55	1	0.94	229.45	Gain
X	153900000	154550000	650000	66	2	1.8	1	1.09	144.06	Gain
X	154760000	155230000	470000	48	2	1.84	1	1.13	97.61	Gain

## Sheet: B. CNV Amplified Genes
fid	gene id	gene name	mapped gene name	chr	start	end	cytoband	mean cnv diff	cnvhmm status	ABCTransporter GO0042626	AdherensJunction KEGGhsa04520	Alpha6Beta4IntegrinPathway CCMP	AmlCancer KEGGhsa05221	Amplification SangerCGC	AndrogenReceptorPathway CCMP	AntineoplasticTargets DrugBank	Apoptosis KEGGhsa04210	BasalCellCancer KEGGhsa05217	BladderCancer KEGGhsa05219	CancerGeneCensusPlus Sanger	CancerGeneCensus Sanger	CancerGenes Futreal2004	CancerGenes HahnAndWeinberg2002	CancerGenes Mitelman2000	CancerGenes Vogelstein2004	CellCycle KEGGhsa04110	CellSurface GO0009986	CmlCancer KEGGhsa05220	ColorectalCancer KEGGhsa05210	CytokineReceptor KEGGhsa04060	DNARepair GO0006281	DrugMetabolism GO0017144	DrugResistance GO0042493	Druggable RussLampel	EGFR1Pathway CCMP	ERBBSignaling KEGGhsa04012	EcmReceptor KEGGhsa04512	EndometrialCancer KEGGhsa05213	ExternalSideOfPlasmaMembrane GO0009897	FocalAdhesion KEGGhsa04510	FrameshiftMutation SangerCGC	GProteinCoupledReceptor GO0004930	GenesOfInterest MG	GenomeStability Entrez	GliomaCancer KEGGhsa05214	GrowthFactor GO0008083	HedgehogPathway CCMP	HistoneModification GO0016570	HormoneActivity GO0005179
ENSG00000146648	ENSG00000146648	EGFR	EGFR	7	55086714	55324313	7p11.2	0.838083	Gain	0	1	1	0	1	0	1	0	0	1	1	1	1	0	0	1	0	0	0	0	1	1	0	0	1	1	1	0	1	0	1	0	0	1	1	1	0	0	0	0
ENSG00000110092	ENSG00000110092	CCND1	CCND1	11	69455855	69469242	11q13.3	2.55757	Gain	0	0	0	1	0	1	1	0	0	1	1	1	1	1	1	1	1	0	1	1	0	0	0	1	0	0	0	0	1	0	1	0	0	1	0	1	0	0	0	0
ENSG00000157764	ENSG00000157764	BRAF	BRAF	7	140424943	140624564	7q34	3.57883	Gain	0	0	0	1	0	0	1	0	0	1	1	1	1	1	0	1	0	0	1	1	0	0	0	0	1	0	1	0	1	0	1	0	0	1	1	1	0	0	0	0
ENSG00000136997	ENSG00000136997	MYC	MYC	8	128747680	128753674	8q24.21	3.41474	Gain	0	0	0	1	1	0	0	0	0	1	1	1	1	1	1	1	1	0	1	1	0	0	0	1	0	1	1	0	1	0	0	0	0	1	1	0	0	0	0	0
ENSG00000139687	ENSG00000139687	RB1	RB1	13	48877883	49056122	13q14.2	1.77695	Gain	0	0	0	0	0	1	0	0	0	1	1	1	1	1	0	1	1	0	1	0	0	0	0	0	0	0	0	0	0	0	0	1	0	1	1	1	0	0	0	0
ENSG00000102882	ENSG00000102882	MAPK3	MAPK3	16	30125426	30134827	16p11.2	1.44442	Gain	0	1	0	1	0	0	1	0	0	1	0	0	0	0	0	0	0	0	1	1	0	0	0	0	1	1	1	0	1	0	1	0	0	1	0	1	0	0	1	0
ENSG00000132155	ENSG00000132155	RAF1	RAF1	3	12625100	12705725	3p25.2	0.916401	Gain	0	0	0	1	0	0	1	0	0	1	1	1	0	1	0	0	0	0	1	1	0	0	0	0	1	1	1	0	1	0	1	0	0	1	1	1	0	0	0	0
ENSG00000105976	ENSG00000105976	MET	MET	7	116312248	116438440	7q31.2	4.57648	Gain	0	1	1	0	0	0	0	0	0	0	1	1	1	0	0	1	0	0	0	0	1	0	0	1	1	0	0	0	0	0	1	0	0	1	1	0	0	0	0	0
ENSG00000121879	ENSG00000121879	PIK3CA	PIK3CA	3	178865902	178957881	3q26.32	0.839543	Gain	0	0	1	1	0	0	0	1	0	0	1	1	1	1	0	0	0	0	1	1	0	0	0	0	1	1	1	0	1	0	1	0	0	1	0	1	0	0	0	0
ENSG00000097007	ENSG00000097007	ABL1	ABL1	9	133589268	133763062	9q34.12	1.70016	Gain	0	0	1	0	0	0	1	0	0	0	1	1	1	0	1	1	1	0	1	0	0	1	0	0	1	0	1	0	0	0	0	0	0	1	1	0	0	0	0	0
ENSG00000169032	ENSG00000169032	MAP2K1	MAP2K1	15	66679155	66784754	15q22.31	1.20643	Gain	0	0	0	1	0	0	0	0	0	1	0	0	0	1	0	0	0	0	1	1	0	0	0	0	1	1	1	0	1	0	1	0	0	0	0	1	0	0	0	0
ENSG00000168036	ENSG00000168036	CTNNB1	CTNNB1	3	41236328	41301587	3p22.1	1.00266	Gain	0	1	0	0	0	1	0	0	1	0	1	1	1	0	1	1	0	0	0	1	0	0	0	1	0	0	0	0	1	0	1	0	0	1	1	0	0	0	0	0
ENSG00000113721	ENSG00000113721	PDGFRB	PDGFRB	5	149493400	149535423	5q32	0.853138	Gain	0	0	0	0	0	0	1	0	0	0	1	1	1	0	1	1	0	0	0	0	1	0	0	0	1	0	0	0	0	0	1	0	1	1	0	1	0	0	0	0
ENSG00000165731	ENSG00000165731	RET	RET	10	43572475	43625799	10q11.21	3.37476	Gain	0	0	0	0	0	0	1	0	0	0	1	1	1	0	1	1	0	0	0	0	0	0	0	0	1	0	0	0	0	0	0	1	0	1	1	0	0	0	0	0
ENSG00000105851	ENSG00000105851	PIK3CG	PIK3CG	7	106505723	106547590	7q22.3	2.90943	Gain	0	0	1	1	0	0	0	1	0	0	0	0	0	1	0	0	0	0	1	1	0	0	0	0	1	1	1	0	1	0	1	0	0	0	1	1	0	0	0	0
ENSG00000105810	ENSG00000105810	CDK6	CDK6	7	92234235	92465908	7q21.2	3.0181	Gain	0	0	0	0	0	0	0	0	0	0	1	1	1	1	1	0	1	0	1	0	0	0	0	0	1	0	0	0	0	0	0	0	0	1	0	1	0	0	0	0
ENSG00000133703	ENSG00000133703	KRAS	KRAS	12	25357723	25403870	12p12.1	2.91623	Gain	0	0	0	1	0	0	0	0	0	1	1	1	1	0	0	1	0	0	1	1	0	0	0	0	0	1	1	0	1	0	0	0	0	1	0	1	0	0	0	0
ENSG00000100393	ENSG00000100393	EP300	EP300	22	41487790	41576081	22q13.2	1.66441	Gain	0	1	0	0	0	1	0	0	0	0	1	1	1	0	1	0	1	0	0	0	0	0	0	1	0	0	0	0	0	0	0	0	0	1	0	0	0	0	1	0
ENSG00000117020	ENSG00000117020	AKT3	AKT3	1	243651535	244014381	1q43 - 1q44	0.951432	Gain	0	0	0	1	0	0	0	1	0	0	0	0	0	0	0	0	0	0	1	1	0	0	0	0	1	0	1	0	1	0	1	0	0	0	0	1	0	0	0	0
ENSG00000096968	ENSG00000096968	JAK2	JAK2	9	4985033	5128183	9p24.1	1.81106	Gain	0	0	0	0	0	0	0	0	0	0	1	1	1	0	1	1	0	0	0	0	0	0	0	0	1	1	0	0	0	0	0	0	0	1	1	0	0	0	1	0
ENSG00000066468	ENSG00000066468	FGFR2	FGFR2	10	123237848	123357972	10q26.13	1.72441	Gain	0	0	0	0	0	0	0	0	0	0	1	1	1	0	0	1	0	1	0	0	0	0	0	0	1	0	0	0	0	0	0	0	0	1	1	0	0	0	0	0
ENSG00000141646	ENSG00000141646	SMAD4	SMAD4	18	48494410	48611415	18q21.2	1.7984	Gain	0	1	0	0	0	1	0	0	0	0	1	1	1	0	0	1	1	0	1	1	0	0	0	0	0	0	0	0	0	0	0	1	0	1	1	0	0	0	0	0
ENSG00000240820	ENSG00000240820	AC091551.1	SMAD4	18	48633122	48633416	18q21.2	1.50615	Gain	0	1	0	0	0	1	0	0	0	0	1	1	1	0	0	1	1	0	1	1	0	0	0	0	0	0	0	0	0	0	0	1	0	1	1	0	0	0	0	0
ENSG00000100311	ENSG00000100311	PDGFB	PDGFB	22	39619364	39640756	22q13.1	1.45436	Gain	0	0	0	0	0	0	0	0	0	0	1	1	1	0	1	1	0	1	0	0	1	0	0	1	0	0	0	0	0	0	1	0	0	1	0	1	1	0	0	0
ENSG00000105647	ENSG00000105647	PIK3R2	PIK3R2	19	18263928	18281343	19p13.11	1.33542	Gain	0	0	1	1	0	0	0	1	0	0	0	0	0	0	0	0	0	0	1	1	0	0	0	0	0	1	1	0	1	0	1	0	0	0	0	1	0	0	0	0
ENSG00000051382	ENSG00000051382	PIK3CB	PIK3CB	3	138372860	138553780	3q22.3	1.96364	Gain	0	0	1	1	0	0	0	1	0	0	0	0	0	1	0	0	0	0	1	1	0	0	0	0	1	1	1	0	1	0	1	0	0	0	0	1	0	0	0	0
ENSG00000166949	ENSG00000166949	SMAD3	SMAD3	15	67356101	67487533	15q22.33	1.2005	Gain	0	1	1	0	0	1	0	0	0	0	0	0	0	0	0	0	1	0	1	1	0	0	0	0	0	1	0	0	0	0	0	0	0	0	1	0	0	0	0	0
ENSG00000173039	ENSG00000173039	RELA	RELA	11	65421067	65430565	11q13.1	2.56937	Gain	0	0	0	1	0	1	0	1	0	0	0	0	0	0	0	0	0	0	1	0	0	0	0	1	1	0	0	0	0	0	0	0	0	0	1	0	0	0	0	0
ENSG00000124762	ENSG00000124762	CDKN1A	CDKN1A	6	36644305	36655116	6p21.2	2.00085	Gain	0	0	0	0	0	0	0	0	0	1	0	0	0	1	0	0	1	0	1	0	0	0	0	1	0	0	1	0	0	0	0	0	0	0	1	1	0	0	0	0
ENSG00000039068	ENSG00000039068	CDH1	CDH1	16	68771128	68869445	16q22.1	1.641	Gain	0	1	0	0	0	0	0	0	0	1	1	1	1	0	0	1	0	0	0	0	0	0	0	1	0	0	0	0	1	0	0	1	0	1	1	0	0	0	0	0
ENSG00000163513	ENSG00000163513	TGFBR2	TGFBR2	3	30647994	30735634	3p24.1	0.966516	Gain	0	1	0	0	0	0	0	0	0	0	0	0	0	0	0	1	0	1	1	1	1	0	0	1	1	0	0	0	0	1	0	0	0	0	1	0	0	0	0	0
ENSG00000117461	ENSG00000117461	PIK3R3	PIK3R3	1	46505812	46642160	1p34.1	0.94878	Gain	0	0	1	1	0	0	0	1	0	0	0	0	0	0	0	0	0	0	1	1	0	0	0	0	0	1	1	0	1	0	1	0	0	0	0	1	0	0	0	0
ENSG00000169398	ENSG00000169398	PTK2	PTK2	8	141667999	142012315	8q24.3	3.83566	Gain	0	0	1	0	0	0	0	0	0	0	0	0	0	0	0	0	0	0	0	0	0	0	0	0	1	0	1	0	0	0	1	0	0	1	1	0	0	0	0	0
ENSG00000047936	ENSG00000047936	ROS1	ROS1	6	117609463	117747018	6q22.1	2.95411	Gain	0	0	0	0	0	0	0	0	0	0	1	1	1	0	1	0	0	0	0	0	0	0	0	0	1	0	0	0	0	0	0	0	0	1	1	0	0	0	0	0
ENSG00000140443	ENSG00000140443	IGF1R	IGF1R	15	99192200	99507759	15q26.3	2.64482	Gain	0	1	0	0	0	0	0	0	0	0	0	0	0	0	0	0	0	0	0	0	0	0	0	0	1	0	0	0	0	0	1	0	0	1	1	1	0	0	0	0
ENSG00000139618	ENSG00000139618	BRCA2	BRCA2	13	32889611	32973805	13q13.1	2.55274	Gain	0	0	0	0	0	0	0	0	0	0	1	1	1	1	1	1	0	0	0	0	0	1	0	0	0	0	0	0	0	0	0	1	0	1	1	0	0	0	1	0
ENSG00000183765	ENSG00000183765	CHEK2	CHEK2	22	29083731	29138410	22q12.1	2.40818	Gain	0	0	0	0	0	0	0	0	0	0	1	1	1	0	0	0	1	0	0	0	0	1	0	0	1	0	0	0	0	0	0	1	0	1	1	0	0	0	0	0
ENSG00000137193	ENSG00000137193	PIM1	PIM1	6	37137979	37143202	6p21.2	1.93686	Gain	0	0	0	1	0	0	0	0	0	0	1	1	1	0	1	0	0	0	0	0	0	0	0	0	1	0	0	0	0	0	0	0	0	1	1	0	0	0	0	0
ENSG00000138798	ENSG00000138798	EGF	EGF	4	110834040	110933422	4q25	1.71875	Gain	0	0	0	0	0	0	0	0	0	1	1	0	0	0	0	0	0	0	0	0	1	0	0	0	0	1	1	0	1	0	1	0	0	1	0	1	1	0	0	0
ENSG00000166501	ENSG00000166501	PRKCB	PRKCB	16	23847322	24231932	16p12.2 - 16p12.1	1.6717	Gain	0	0	0	0	0	0	0	0	0	0	0	0	0	0	0	0	0	0	0	0	0	0	0	0	1	1	1	0	0	0	1	0	0	0	0	1	0	0	1	0
ENSG00000197122	ENSG00000197122	SRC	SRC	20	35973088	36034453	20q11.23	0.95966	Gain	0	1	0	0	0	0	0	0	0	0	0	0	0	0	0	0	0	0	0	0	0	0	0	0	1	0	1	0	0	0	1	0	0	1	1	0	0	0	0	0
ENSG00000112576	ENSG00000112576	CCND3	CCND3	6	41902671	42018095	6p21.1	2.00908	Gain	0	0	0	0	0	0	0	0	0	0	1	1	1	1	1	0	1	0	0	0	0	0	0	0	0	0	0	0	0	0	1	0	0	1	0	0	0	0	0	0
ENSG00000138795	ENSG00000138795	LEF1	LEF1	4	108968701	109090112	4q25	1.73963	Gain	0	1	0	1	0	0	0	0	1	0	0	0	0	0	0	0	0	0	0	1	0	0	0	0	0	0	0	0	1	0	0	0	0	0	0	0	0	0	1	0
ENSG00000132170	ENSG00000132170	PPARG	PPARG	3	12328867	12475855	3p25.2	1.01874	Gain	0	0	0	0	0	0	0	0	0	0	1	1	1	0	1	0	0	0	0	0	0	0	0	1	1	0	0	0	0	0	0	0	1	1	0	0	0	0	0	0
ENSG00000095002	ENSG00000095002	MSH2	MSH2	2	47630108	47789450	2p21	0.997045	Gain	0	0	0	0	0	0	0	0	0	0	1	1	1	0	0	1	0	0	0	1	0	1	0	1	0	0	0	0	0	0	0	1	0	1	1	0	0	0	0	0
ENSG00000076242	ENSG00000076242	MLH1	MLH1	3	37034823	37107380	3p22.2	0.929481	Gain	0	0	0	0	0	0	0	0	0	0	1	1	1	0	0	1	0	0	0	1	0	1	0	1	1	0	0	0	1	0	0	1	0	1	1	0	0	0	0	0
ENSG00000010810	ENSG00000010810	FYN	FYN	6	111981535	112194655	6q21	0.855374	Gain	0	1	1	0	0	0	0	0	0	0	0	0	0	0	0	0	0	0	0	0	0	0	0	1	1	0	0	0	0	0	1	0	0	1	0	0	0	0	0	0
ENSG00000133895	ENSG00000133895	MEN1	MEN1	11	64570988	64578766	11q13.1	2.2034	Gain	0	0	0	0	0	0	0	0	0	0	1	1	1	0	0	1	0	0	0	0	0	1	0	0	0	0	0	0	0	0	0	1	0	1	1	0	0	0	1	0
ENSG00000140538	ENSG00000140538	NTRK3	NTRK3	15	88402982	88799999	15q25.3	1.76305	Gain	0	0	0	0	0	0	0	0	0	0	1	1	1	0	1	1	0	0	0	0	0	0	0	0	1	0	0	0	0	0	0	0	0	1	0	0	0	0	0	0
ENSG00000106799	ENSG00000106799	TGFBR1	TGFBR1	9	101866320	101916474	9q22.33	0.970885	Gain	0	1	0	0	0	0	0	0	0	0	0	0	0	0	0	1	0	0	1	1	1	0	0	0	1	0	0	0	0	0	0	0	0	0	1	0	0	0	0	0
ENSG00000143322	ENSG00000143322	ABL2	ABL2	1	179068462	179198819	1q25.2	0.916577	Gain	0	0	0	0	0	0	0	0	0	0	1	1	1	0	1	0	0	0	0	0	0	0	0	0	0	0	1	0	0	0	0	0	0	1	0	0	0	0	0	0
ENSG00000118971	ENSG00000118971	CCND2	CCND2	12	4382938	4414516	12p13.32	0.859796	Gain	0	0	0	0	0	0	0	0	0	0	1	1	1	1	1	0	1	0	0	0	0	0	0	0	0	0	0	0	0	0	1	0	0	1	1	0	0	0	0	0
ENSG00000186716	ENSG00000186716	BCR	BCR	22	23521891	23660224	22q11.23	2.20857	Gain	0	0	0	0	0	0	0	0	0	0	1	1	1	0	1	0	0	0	1	0	0	0	0	0	0	0	0	0	0	0	0	0	0	1	0	0	0	0	0	0
ENSG00000002330	ENSG00000002330	BAD	BAD	11	64037302	64052176	11q13.1	2.04836	Gain	0	0	0	1	0	0	0	1	0	0	0	0	0	0	0	0	0	0	1	1	0	0	0	0	0	0	1	0	1	0	1	0	0	0	0	0	0	0	0	0
ENSG00000196591	ENSG00000196591	HDAC2	HDAC2	6	114254192	114332472	6q21	0.96302	Gain	0	0	0	0	0	0	1	0	0	0	1	0	0	0	0	0	1	0	1	0	0	0	0	0	0	0	0	0	0	0	0	0	0	1	0	0	0	0	1	0
ENSG00000165025	ENSG00000165025	SYK	SYK	9	93564069	93660831	9q22.2	0.894167	Gain	0	0	0	0	0	0	0	0	0	0	1	1	1	0	1	0	0	0	0	0	0	0	0	0	1	0	0	0	0	0	0	0	0	1	0	0	0	0	0	0
ENSG00000182578	ENSG00000182578	CSF1R	CSF1R	5	149432854	149492935	5q32	0.870769	Gain	0	0	0	0	0	0	1	0	0	0	0	0	0	0	0	0	0	1	0	0	1	0	0	0	1	0	0	0	0	0	0	0	0	1	0	0	0	0	0	0
ENSG00000112715	ENSG00000112715	VEGFA	VEGFA	6	43737921	43754224	6p21.1	1.89726	Gain	0	0	0	0	0	0	1	0	0	1	0	0	0	0	0	0	0	1	0	0	1	0	0	0	0	0	0	0	0	0	1	0	0	1	1	0	1	0	0	0
ENSG00000177885	ENSG00000177885	GRB2	GRB2	17	73314157	73401790	17q25.1	1.84595	Gain	0	0	1	1	0	0	0	0	0	0	0	0	0	1	0	0	0	0	1	0	0	0	0	0	0	1	1	0	1	0	1	0	0	0	0	1	0	0	0	0
ENSG00000109320	ENSG00000109320	NFKB1	NFKB1	4	103422486	103538459	4q24	1.81816	Gain	0	0	0	1	0	0	0	1	0	0	0	0	0	0	0	0	0	0	1	0	0	0	0	0	1	0	0	0	0	0	0	0	0	0	1	0	0	0	0	0
ENSG00000150907	ENSG00000150907	FOXO1	FOXO1	13	41129817	41240734	13q14.11	1.68185	Gain	0	0	0	0	0	0	0	0	0	0	1	1	1	0	1	1	0	0	0	0	0	0	0	0	0	1	0	0	0	0	0	0	0	1	1	0	0	0	0	0
ENSG00000092969	ENSG00000092969	TGFB2	TGFB2	1	218519577	218617961	1q41	1.05074	Gain	0	0	0	0	0	0	0	0	0	0	0	0	0	0	0	0	1	0	1	1	1	0	0	0	0	0	0	0	0	0	0	0	0	0	0	0	1	0	0	0
ENSG00000108946	ENSG00000108946	PRKAR1A	PRKAR1A	17	66508110	66528908	17q24.2	2.85031	Gain	0	0	0	0	0	0	0	1	0	0	1	1	1	0	1	0	0	0	0	0	0	0	0	0	0	0	0	0	0	0	0	1	0	1	0	0	0	0	0	0
ENSG00000196411	ENSG00000196411	EPHB4	EPHB4	7	100400187	100425121	7q22.1	2.57947	Gain	0	0	0	0	0	0	0	0	0	0	0	0	0	0	0	0	0	1	0	0	0	0	0	0	1	0	0	0	0	0	0	0	0	1	0	0	0	0	0	0
ENSG00000099956	ENSG00000099956	SMARCB1	SMARCB1	22	24129150	24176703	22q11.23	2.42285	Gain	0	0	0	0	0	0	0	0	0	0	1	1	1	0	0	0	0	0	0	0	0	0	0	0	0	0	0	0	0	0	0	1	0	1	0	0	0	0	0	0
ENSG00000112062	ENSG00000112062	MAPK14	MAPK14	6	35995488	36079013	6p21.31	2.22304	Gain	0	0	0	0	0	0	0	0	0	0	0	0	0	0	0	0	0	0	0	0	0	0	0	0	1	1	0	0	0	0	0	0	0	0	1	0	0	0	0	0
ENSG00000175387	ENSG00000175387	SMAD2	SMAD2	18	45357922	45457515	18q21.1	1.95447	Gain	0	1	1	0	0	0	0	0	0	0	0	0	0	0	0	1	1	0	0	1	0	0	0	0	0	1	0	0	0	0	0	0	0	0	1	0	0	0	0	0
ENSG00000232810	ENSG00000232810	TNF	TNF	6	31543344	31546113	6p21.33	1.92769	Gain	0	0	0	0	0	0	0	1	0	0	0	0	0	0	0	0	0	1	0	0	1	0	0	1	0	0	0	0	0	1	0	0	0	0	1	0	0	0	0	0
ENSG00000197299	ENSG00000197299	BLM	BLM	15	91260558	91358859	15q26.1	1.9165	Gain	0	0	0	0	0	0	0	0	0	0	1	1	1	0	0	1	0	0	0	0	0	1	0	0	0	0	0	0	0	0	0	1	0	1	1	0	0	0	0	0
ENSG00000083799	ENSG00000083799	CYLD	CYLD	16	50775961	50835846	16q12.1	1.86254	Gain	0	0	0	0	0	0	0	0	0	0	1	1	1	0	0	1	0	0	0	0	0	0	0	0	0	0	0	0	0	0	0	1	0	1	0	0	0	0	0	0
ENSG00000138685	ENSG00000138685	FGF2	FGF2	4	123747863	123819391	4q27 - 4q28.1	1.8296	Gain	0	0	0	0	0	0	1	0	0	0	0	0	0	0	0	0	0	0	0	0	0	0	0	0	0	0	0	0	0	0	0	0	0	1	1	0	1	0	0	0
ENSG00000140464	ENSG00000140464	PML	PML	15	74287014	74340153	15q24.1	1.27721	Gain	0	0	0	1	0	0	0	0	0	0	1	1	1	0	1	0	0	0	0	0	0	0	0	0	0	0	0	0	0	0	0	0	0	1	0	0	0	0	1	0
ENSG00000108984	ENSG00000108984	MAP2K6	MAP2K6	17	67410838	67538451	17q24.3	2.70259	Gain	0	0	0	0	0	0	0	0	0	0	0	0	0	0	0	0	0	0	0	0	0	0	0	1	1	0	0	0	0	0	0	0	0	0	0	0	0	0	0	0
ENSG00000186575	ENSG00000186575	NF2	NF2	22	29999545	30094587	22q12.2	2.57372	Gain	0	0	0	0	0	0	0	0	0	0	1	1	1	1	0	1	0	0	0	0	0	0	0	0	0	0	0	0	0	0	0	1	0	1	0	0	0	0	0	0
ENSG00000112242	ENSG00000112242	E2F3	E2F3	6	20402137	20493945	6p22.3	2.13745	Gain	0	0	0	0	0	0	0	0	0	1	0	0	0	0	0	0	1	0	1	0	0	0	0	0	0	0	0	0	0	0	0	0	0	0	0	1	0	0	0	0
ENSG00000109471	ENSG00000109471	IL2	IL2	4	123372625	123377880	4q27	1.99429	Gain	0	0	0	0	0	0	0	0	0	0	1	1	1	0	1	0	0	0	0	0	1	0	0	0	0	0	0	0	0	0	0	0	0	1	1	0	1	0	0	0
ENSG00000175054	ENSG00000175054	ATR	ATR	3	142168077	142297668	3q23	1.98418	Gain	0	0	0	0	0	0	0	0	0	0	0	0	0	0	0	0	1	0	0	0	0	1	0	0	1	0	0	0	0	0	0	0	0	0	1	0	0	0	0	0
ENSG00000204580	ENSG00000204580	DDR1	DDR1	6	30844198	30867933	6p21.33	1.85795	Gain	0	0	0	0	0	0	1	0	0	0	0	0	0	0	0	0	0	0	0	0	0	0	0	0	1	0	0	0	0	0	0	0	0	1	0	0	0	0	0	0
ENSG00000182511	ENSG00000182511	FES	FES	15	91426925	91439006	15q26.1	1.62029	Gain	0	0	0	0	0	0	0	0	0	0	0	0	0	0	0	1	0	0	0	0	0	0	0	0	1	0	0	0	0	0	0	0	0	1	0	0	0	0	0	0
ENSG00000105639	ENSG00000105639	JAK3	JAK3	19	17935589	17958880	19p13.11	1.4105	Gain	0	0	0	0	0	0	0	0	0	0	1	1	0	0	0	0	0	0	0	0	0	0	0	0	0	0	0	0	0	0	0	0	0	1	0	0	0	0	0	0
ENSG00000245848	ENSG00000245848	CEBPA	CEBPA	19	33790840	33793470	19q13.11	0.980335	Gain	0	0	0	1	0	0	0	0	0	0	1	1	1	0	0	0	0	0	0	0	0	0	0	0	0	1	0	0	0	0	0	1	0	1	0	0	0	0	0	0
ENSG00000171720	ENSG00000171720	HDAC3	HDAC3	5	141000443	141016437	5q31.3	0.978989	Gain	0	0	0	0	0	0	1	0	0	0	1	0	0	0	0	0	0	0	0	0	0	0	0	1	0	0	0	0	0	0	0	0	0	1	0	0	0	0	1	0
ENSG00000147257	ENSG00000147257	GPC3	GPC3	X	132669773	133119922	Xq26.2	0.97115	Gain	0	0	0	0	0	0	0	0	0	0	1	1	1	0	0	1	0	0	0	0	0	0	0	0	0	0	0	0	0	0	0	1	0	1	0	0	0	0	0	0
ENSG00000243128	ENSG00000243128	AF003529.1	GPC3	X	133202269	133202344	Xq26.2	0.963061	Gain	0	0	0	0	0	0	0	0	0	0	1	1	1	0	0	1	0	0	0	0	0	0	0	0	0	0	0	0	0	0	0	1	0	1	0	0	0	0	0	0
ENSG00000232068	ENSG00000232068	AF003529.2	GPC3	X	133123470	133124113	Xq26.2	0.959406	Gain	0	0	0	0	0	0	0	0	0	0	1	1	1	0	0	1	0	0	0	0	0	0	0	0	0	0	0	0	0	0	0	1	0	1	0	0	0	0	0	0
ENSG00000073756	ENSG00000073756	PTGS2	PTGS2	1	186640923	186649559	1q31.1	0.951954	Gain	0	0	0	0	0	0	1	0	0	0	0	0	0	0	0	0	0	0	0	0	0	0	0	1	1	0	0	0	0	0	0	0	0	1	1	0	0	0	0	0
ENSG00000148053	ENSG00000148053	NTRK2	NTRK2	9	87283466	87638505	9q21.33	0.922719	Gain	0	0	0	0	0	0	0	0	0	0	0	0	0	0	0	0	0	0	0	0	0	0	0	0	1	0	0	0	0	0	0	0	0	1	0	0	0	0	0	0
ENSG00000118689	ENSG00000118689	FOXO3	FOXO3	6	108881038	109005977	6q21	0.881143	Gain	0	0	0	0	0	0	0	0	0	0	1	1	1	0	1	1	0	0	0	0	0	0	0	0	0	0	0	0	1	0	0	0	0	1	0	0	0	0	0	0
ENSG00000119508	ENSG00000119508	NR4A3	NR4A3	9	102584137	102629173	9q22.33 - 9q31.1	0.790607	Gain	0	0	0	0	0	0	0	0	0	0	1	1	1	0	1	0	0	0	0	0	0	0	0	0	1	0	0	0	0	0	0	0	0	1	0	0	0	0	0	0
ENSG00000146904	ENSG00000146904	EPHA1	EPHA1	7	143087382	143105985	7q34 - 7q35	3.02828	Gain	0	0	0	0	0	0	0	0	0	0	0	0	0	0	0	0	0	0	0	0	0	0	0	0	1	0	0	0	0	0	0	0	0	1	0	0	0	0	0	0
ENSG00000064393	ENSG00000064393	HIPK2	HIPK2	7	139246316	139477577	7q34	3.00133	Gain	0	0	0	0	0	0	0	0	0	0	0	0	0	0	0	0	0	0	0	0	0	0	0	0	1	0	0	0	0	0	0	0	0	0	1	0	0	0	0	0
ENSG00000187741	ENSG00000187741	FANCA	FANCA	16	89803957	89883065	16q24.3	2.73932	Gain	0	0	0	0	0	0	0	0	0	0	1	1	1	0	0	1	0	0	0	0	0	1	0	0	0	0	0	0	0	0	0	1	0	1	1	0	0	0	0	0
ENSG00000111816	ENSG00000111816	FRK	FRK	6	116262693	116381921	6q22.1	2.71218	Gain	0	0	0	0	0	0	0	0	0	0	0	0	0	0	0	0	0	0	0	0	0	0	0	0	1	0	0	0	0	0	0	0	0	1	1	0	0	0	0	0
ENSG00000141380	ENSG00000141380	SS18	SS18	18	23596219	23671164	18q11.2	2.01683	Gain	0	0	0	0	0	0	0	0	0	0	1	1	1	0	1	1	0	0	0	0	0	0	0	1	0	0	0	0	0	0	0	0	0	1	1	0	0	0	0	0
ENSG00000072062	ENSG00000072062	PRKACA	PRKACA	19	14202509	14228574	19p13.12	1.92445	Gain	0	0	0	0	0	0	0	1	0	0	0	0	0	0	0	0	0	0	0	0	0	0	0	0	1	0	0	0	0	0	0	0	0	0	0	0	0	0	0	0
ENSG00000150093	ENSG00000150093	ITGB1	ITGB1	10	33189247	33294720	10p11.22	1.84638	Gain	0	0	0	0	0	0	0	0	0	0	0	0	0	0	0	0	0	1	0	0	0	0	0	1	1	0	0	1	0	0	1	0	0	0	0	0	0	0	0	0
ENSG00000111276	ENSG00000111276	CDKN1B	CDKN1B	12	12867992	12875305	12p13.1	1.83253	Gain	0	0	0	0	0	0	0	0	0	0	0	0	0	0	0	0	1	0	1	0	0	0	0	0	0	0	1	0	0	0	0	0	0	0	1	0	0	0	0	0
ENSG00000070770	ENSG00000070770	CSNK2A2	CSNK2A2	16	58191811	58231824	16q21	1.80935	Gain	0	1	0	0	0	0	0	0	0	0	0	0	0	0	0	0	0	0	0	0	0	0	0	0	1	0	0	0	0	0	0	0	0	0	0	0	0	0	0	0
ENSG00000166851	ENSG00000166851	PLK1	PLK1	16	23688977	23701688	16p12.2	1.66083	Gain	0	0	0	0	0	0	0	0	0	0	0	0	0	0	0	0	1	0	0	0	0	0	0	0	1	0	0	0	0	0	0	0	0	0	1	0	0	0	0	0
ENSG00000170345	ENSG00000170345	FOS	FOS	14	75745477	75748933	14q24.3	1.54069	Gain	0	0	0	0	0	0	0	0	0	0	0	0	0	0	0	0	0	0	0	1	0	0	0	1	0	1	0	0	0	0	0	0	0	0	1	0	0	0	0	0
ENSG00000141867	ENSG00000141867	BRD4	BRD4	19	15348301	15443356	19p13.12	1.4832	Gain	0	0	0	0	0	0	0	0	0	0	1	1	1	0	1	0	0	0	0	0	0	0	0	0	0	0	0	0	0	0	0	0	0	1	1	0	0	0	1	0
ENSG00000101213	ENSG00000101213	PTK6	PTK6	20	62159778	62168723	20q13.33	1.41494	Gain	0	0	0	0	0	0	0	0	0	0	0	0	0	0	0	0	0	0	0	0	0	0	0	0	1	1	0	0	0	0	0	0	0	1	0	0	0	0	0	0
ENSG00000158169	ENSG00000158169	FANCC	FANCC	9	97861336	98079991	9q22.32	1.06051	Gain	0	0	0	0	0	0	0	0	0	0	1	1	1	0	0	1	0	0	0	0	0	1	0	0	0	0	0	0	0	0	0	1	0	1	1	0	0	0	0	0
ENSG00000103653	ENSG00000103653	CSK	CSK	15	75074398	75095539	15q24.1	1.05409	Gain	0	0	0	0	0	0	0	0	0	0	0	0	0	0	0	0	0	0	0	0	0	0	0	0	1	1	0	0	0	0	0	0	0	1	0	0	0	0	0	0
ENSG00000162733	ENSG00000162733	DDR2	DDR2	1	162601163	162750237	1q23.3	0.94496	Gain	0	0	0	0	0	0	0	0	0	0	0	0	0	0	0	0	0	0	0	0	0	0	0	0	1	0	0	0	0	0	0	0	0	1	0	0	0	0	0	0
ENSG00000169071	ENSG00000169071	ROR2	ROR2	9	94325373	94712444	9q22.31	0.917846	Gain	0	0	0	0	0	0	0	0	0	0	0	0	0	0	0	0	0	0	0	0	0	0	0	0	1	0	0	0	0	0	0	0	0	1	0	0	0	0	0	0
ENSG00000113263	ENSG00000113263	ITK	ITK	5	156569944	156682201	5q33.3	0.902051	Gain	0	0	0	0	0	0	0	0	0	0	1	1	0	0	0	0	0	0	0	0	0	0	0	0	1	0	0	0	0	0	0	0	0	1	0	0	0	0	0	0
ENSG00000070808	ENSG00000070808	CAMK2A	CAMK2A	5	149599054	149669854	5q32	0.869944	Gain	0	0	0	0	0	0	0	0	0	0	0	0	0	0	0	0	0	0	0	0	0	0	0	0	1	1	1	0	0	0	0	0	0	0	0	1	0	0	0	0
ENSG00000116062	ENSG00000116062	MSH6	MSH6	2	48010221	48034092	2p16.3	0.869005	Gain	0	0	0	0	0	0	0	0	0	0	1	1	1	0	0	1	0	0	0	1	0	1	0	0	0	0	0	0	0	0	0	1	0	1	1	0	0	0	0	0
ENSG00000010671	ENSG00000010671	BTK	BTK	X	100604435	100641183	Xq22.1	0.853731	Gain	0	0	0	0	0	0	0	0	0	0	0	0	0	0	0	0	0	0	0	0	0	0	0	0	1	0	0	0	0	0	0	0	0	1	0	0	0	0	0	0
ENSG00000109339	ENSG00000109339	MAPK10	MAPK10	4	86936276	87515284	4q21.3	0.794275	Gain	0	0	0	0	0	0	0	0	0	0	0	0	0	0	0	0	0	0	0	1	0	0	0	0	1	0	1	0	0	0	1	0	0	0	0	0	0	0	0	0
ENSG00000135605	ENSG00000135605	TEC	TEC	4	48137800	48271881	4p12 - 4p11	0.749073	Gain	0	0	0	0	0	0	0	0	0	0	0	0	1	0	0	0	0	0	0	0	0	0	0	0	1	0	0	0	0	0	0	0	0	1	0	0	0	0	0	0
ENSG00000240004	ENSG00000240004	AC003111.2	BRD4	19	15418447	15418645	19p13.12	0.201199	Gain	0	0	0	0	0	0	0	0	0	0	1	1	1	0	1	0	0	0	0	0	0	0	0	0	0	0	0	0	0	0	0	0	0	1	1	0	0	0	1	0
ENSG00000239601	ENSG00000239601	AC003111.1	BRD4	19	15418780	15419103	19p13.12	0.201199	Gain	0	0	0	0	0	0	0	0	0	0	1	1	1	0	1	0	0	0	0	0	0	0	0	0	0	0	0	0	0	0	0	0	0	1	1	0	0	0	1	0
ENSG00000241275	ENSG00000241275	AC073101.1	LMTK2	7	97775728	97775800	7q21.3	3.04315	Gain	0	0	0	0	0	0	0	0	0	0	0	0	0	0	0	0	0	0	0	0	0	0	0	0	1	0	0	0	0	0	0	0	0	1	0	0	0	0	0	0
ENSG00000106123	ENSG00000106123	EPHB6	EPHB6	7	142552792	142568847	7q34	3.00702	Gain	0	0	0	0	0	0	0	0	0	0	0	0	0	0	0	0	0	0	0	0	0	0	0	0	1	0	0	0	0	0	0	0	0	1	0	0	0	0	0	0
ENSG00000164715	ENSG00000164715	LMTK2	LMTK2	7	97736197	97838945	7q21.3	2.88294	Gain	0	0	0	0	0	0	0	0	0	0	0	0	0	0	0	0	0	0	0	0	0	0	0	0	1	0	0	0	0	0	0	0	0	1	0	0	0	0	0	0
ENSG00000185338	ENSG00000185338	SOCS1	SOCS1	16	11348262	11350036	16p13.13	2.39574	Gain	0	0	0	0	0	0	0	0	0	0	1	1	0	0	0	0	0	0	0	0	0	0	0	1	0	1	0	0	0	0	0	0	0	1	1	0	0	0	0	0
ENSG00000128602	ENSG00000128602	SMO	SMO	7	128828713	128853386	7q32.1	2.35808	Gain	0	0	0	0	0	0	0	0	1	0	1	1	1	0	0	0	0	0	0	0	0	0	0	0	0	0	0	0	0	0	0	0	1	1	0	0	0	1	0	0
ENSG00000175634	ENSG00000175634	RPS6KB2	RPS6KB2	11	67195931	67202872	11q13.2	2.2408	Gain	0	0	0	1	0	0	0	0	0	0	0	0	0	0	0	0	0	0	0	0	0	0	0	0	1	0	1	0	0	0	0	0	0	0	0	0	0	0	0	0
ENSG00000112655	ENSG00000112655	PTK7	PTK7	6	43044006	43129457	6p21.1	2.0541	Gain	0	0	0	0	0	0	0	0	0	0	0	0	0	0	0	0	0	0	0	0	0	0	0	0	1	0	0	0	0	0	0	0	0	1	0	0	0	0	0	0
ENSG00000216205	ENSG00000216205	AC036178.1	ROCK1	18	18642344	18642434	18q11.1	2.04254	Gain	0	0	0	0	0	0	0	0	0	0	0	0	0	0	0	0	0	0	0	0	0	0	0	0	1	0	0	0	0	0	1	0	0	0	0	0	0	0	0	0
ENSG00000112033	ENSG00000112033	PPARD	PPARD	6	35310335	35395968	6p21.31	2.007	Gain	0	0	0	1	0	0	1	0	0	0	0	0	0	0	0	0	0	0	0	0	0	0	0	0	1	0	0	0	0	0	0	0	0	1	1	0	0	0	0	0
ENSG00000060140	ENSG00000060140	STYK1	STYK1	12	10771538	10826917	12p13.2	1.92813	Gain	0	0	0	0	0	0	0	0	0	0	0	0	0	0	0	0	0	0	0	0	0	0	0	0	1	0	0	0	0	0	0	0	0	1	0	0	0	0	0	0
ENSG00000067900	ENSG00000067900	ROCK1	ROCK1	18	18529701	18691812	18q11.1	1.83481	Gain	0	0	0	0	0	0	0	0	0	0	0	0	0	0	0	0	0	0	0	0	0	0	0	0	1	0	0	0	0	0	1	0	0	0	0	0	0	0	0	0
ENSG00000100485	ENSG00000100485	SOS2	SOS2	14	50583847	50698276	14q21.3	1.80552	Gain	0	0	0	1	0	0	0	0	0	0	0	0	0	0	0	0	0	0	1	0	0	0	0	0	0	0	1	0	1	0	1	0	0	0	0	1	0	0	0	0
ENSG00000145349	ENSG00000145349	CAMK2D	CAMK2D	4	114372188	114683083	4q26	1.75806	Gain	0	0	0	0	0	0	0	0	0	0	0	0	0	0	0	0	0	0	0	0	0	0	0	0	1	0	1	0	0	0	0	0	0	0	0	1	0	0	0	0
ENSG00000126883	ENSG00000126883	NUP214	NUP214	9	134000948	134110057	9q34.13	1.70356	Gain	0	0	0	0	0	0	0	0	0	0	1	1	1	0	1	0	0	0	0	0	0	0	0	0	0	0	0	0	0	0	0	0	0	1	0	0	0	0	0	0
ENSG00000204231	ENSG00000204231	RXRB	RXRB	6	33161365	33168630	6p21.32	1.69604	Gain	0	0	0	0	0	0	1	0	0	0	0	0	0	0	0	0	0	0	0	0	0	0	0	0	1	0	0	0	0	0	0	0	0	1	0	0	0	0	0	0
ENSG00000137309	ENSG00000137309	HMGA1	HMGA1	6	34204577	34214008	6p21.31	1.68429	Gain	0	0	0	0	0	0	0	0	0	0	1	1	1	0	1	0	0	0	0	0	0	1	0	0	0	0	0	0	0	0	0	0	0	1	0	0	0	0	0	0
ENSG00000119699	ENSG00000119699	TGFB3	TGFB3	14	76424442	76449334	14q24.3	1.62026	Gain	0	0	0	0	0	0	0	0	0	0	0	0	0	0	0	0	1	1	1	1	1	0	0	0	0	0	0	0	0	0	0	0	0	0	0	0	1	0	0	0
ENSG00000105173	ENSG00000105173	CCNE1	CCNE1	19	30302805	30315215	19q12	1.12974	Gain	0	0	0	0	0	0	0	0	0	0	0	0	0	1	0	0	1	0	0	0	0	0	0	1	0	0	0	0	0	0	0	0	0	0	1	0	0	0	0	0
ENSG00000154928	ENSG00000154928	EPHB1	EPHB1	3	134316643	134979309	3q22.2	1.03254	Gain	0	0	0	0	0	0	0	0	0	0	0	0	0	0	0	0	0	0	0	0	0	0	0	0	1	0	0	0	0	0	0	0	0	1	0	0	0	0	0	0
ENSG00000198900	ENSG00000198900	TOP1	TOP1	20	39657458	39753127	20q12	1.02637	Gain	0	0	0	0	0	0	1	0	0	0	1	1	1	0	1	0	0	0	0	0	0	0	0	1	1	0	0	0	0	0	0	0	0	1	0	0	0	0	0	0
ENSG00000101076	ENSG00000101076	HNF4A	HNF4A	20	42984340	43060030	20q13.12	1.01075	Gain	0	0	0	0	0	0	0	0	0	0	0	0	0	0	0	0	0	0	0	0	0	0	0	1	1	0	0	0	0	0	0	0	0	0	0	0	0	0	0	0
ENSG00000136936	ENSG00000136936	XPA	XPA	9	100437191	100459639	9q22.33	0.976031	Gain	0	0	0	0	0	0	0	0	0	0	1	1	1	0	0	1	0	0	0	0	0	1	0	0	0	0	0	0	0	0	0	1	0	1	1	0	0	0	0	0
ENSG00000162889	ENSG00000162889	MAPKAPK2	MAPKAPK2	1	206858289	206907628	1q32.1	0.856228	Gain	0	0	0	0	0	0	0	0	0	0	0	0	0	0	0	0	0	0	0	0	0	0	0	0	1	0	0	0	0	0	0	0	0	0	1	0	0	0	0	0
ENSG00000243203	ENSG00000243203	AL590993.1	ESR1	6	152230273	152230345	6q25.1	0.851701	Gain	0	0	0	0	0	0	1	0	0	0	1	0	0	0	0	0	0	0	0	0	0	0	0	0	1	0	0	0	0	0	0	0	0	1	1	0	0	0	0	0
ENSG00000091831	ENSG00000091831	ESR1	ESR1	6	151977826	152450754	6q25.1	0.816753	Gain	0	0	0	0	0	0	1	0	0	0	1	0	0	0	0	0	0	0	0	0	0	0	0	0	1	0	0	0	0	0	0	0	0	1	1	0	0	0	0	0
ENSG00000044524	ENSG00000044524	EPHA3	EPHA3	3	89156674	89531284	3p11.1	0.809511	Gain	0	0	0	0	0	0	0	0	0	0	0	0	0	0	0	0	0	0	0	0	0	0	0	0	1	0	0	0	0	0	0	0	0	1	0	0	0	0	0	0
ENSG00000066455	ENSG00000066455	GOLGA5	GOLGA5	14	93260576	93306308	14q32.12	3.76308	Gain	0	0	0	0	0	0	0	0	0	0	1	1	1	0	1	0	0	0	0	0	0	0	0	0	0	0	0	0	0	0	0	0	0	1	0	0	0	0	0	0
ENSG00000055130	ENSG00000055130	CUL1	CUL1	7	148395006	148498201	7q36.1	3.75337	Gain	0	0	0	0	0	0	0	0	0	0	0	0	0	0	0	0	1	0	0	0	0	0	0	0	0	0	0	0	0	0	0	0	0	0	0	0	0	0	0	0
ENSG00000122779	ENSG00000122779	TRIM24	TRIM24	7	138144953	138274738	7q33 - 7q34	3.41499	Gain	0	0	0	0	0	0	0	0	0	0	1	1	1	0	1	0	0	0	0	0	0	0	0	0	0	0	0	0	0	0	0	0	0	1	0	0	0	0	0	0
ENSG00000160957	ENSG00000160957	RECQL4	RECQL4	8	145736667	145743229	8q24.3	3.38507	Gain	0	0	0	0	0	0	0	0	0	0	1	1	1	0	0	1	0	0	0	0	0	1	0	0	0	0	0	0	0	0	0	1	0	1	1	0	0	0	0	0
ENSG00000137265	ENSG00000137265	IRF4	IRF4	6	391739	411447	6p25.3	3.3448	Gain	0	0	0	0	0	0	0	0	0	0	1	1	1	0	1	0	0	0	0	0	0	0	0	0	0	0	0	0	0	0	0	0	0	1	0	0	0	0	1	0
ENSG00000135914	ENSG00000135914	HTR2B	HTR2B	2	231972944	231989832	2q37.1	3.20525	Gain	0	0	0	0	0	0	1	0	0	0	0	0	0	0	0	0	0	0	0	0	0	0	0	1	1	0	0	0	0	0	0	0	1	1	0	0	0	0	0	0
ENSG00000182197	ENSG00000182197	EXT1	EXT1	8	118806729	119124092	8q24.11	3.11023	Gain	0	0	0	0	0	0	0	0	0	0	1	1	1	0	0	1	0	0	0	0	0	0	0	0	0	0	0	0	0	0	0	1	0	1	0	0	0	0	0	0
ENSG00000182944	ENSG00000182944	EWSR1	EWSR1	22	29663998	29696515	22q12.2	2.68751	Gain	0	0	0	0	0	0	0	0	0	0	1	1	1	0	1	1	0	0	0	0	0	0	0	0	1	0	0	0	0	0	0	0	0	1	0	0	0	0	0	0
ENSG00000181409	ENSG00000181409	AATK	AATK	17	79091095	79139877	17q25.3	2.2106	Gain	0	0	0	0	0	0	0	0	0	0	0	0	0	0	0	0	0	0	0	0	0	0	0	0	1	0	0	0	0	0	0	0	0	1	0	0	0	0	0	0
ENSG00000101109	ENSG00000101109	STK4	STK4	20	43595115	43708600	20q13.12	2.16172	Gain	0	0	0	0	0	0	0	0	0	0	0	0	0	0	0	0	0	0	0	0	0	0	0	0	1	0	0	0	0	0	0	0	0	0	1	0	0	0	0	0
ENSG00000096384	ENSG00000096384	HSP90AB1	HSP90AB1	6	44214824	44221620	6p21.1	2.09562	Gain	0	0	0	0	0	0	0	0	0	0	1	1	1	0	0	0	0	0	0	0	0	0	0	0	1	0	0	0	0	0	0	0	0	1	0	0	0	0	0	0
ENSG00000087586	ENSG00000087586	AURKA	AURKA	20	54944445	54967393	20q13.2	2.00419	Gain	0	0	0	0	0	0	0	0	0	0	0	0	0	0	0	0	0	0	0	0	0	0	0	0	1	0	0	0	0	0	0	0	0	0	1	0	0	0	0	0
ENSG00000112039	ENSG00000112039	FANCE	FANCE	6	35420138	35434880	6p21.31	1.96509	Gain	0	0	0	0	0	0	0	0	0	0	1	1	1	0	0	1	0	0	0	0	0	1	0	0	0	0	0	0	0	0	0	1	0	1	1	0	0	0	0	0
ENSG00000142731	ENSG00000142731	PLK4	PLK4	4	128802016	128820350	4q28.2	1.83141	Gain	0	0	0	0	0	0	0	0	0	0	0	0	0	0	0	0	0	0	0	0	0	0	0	0	1	0	0	0	0	0	0	0	0	0	0	0	0	0	0	0
ENSG00000144476	ENSG00000144476	CXCR7	CXCR7	2	237476430	237491001	2q37.3	1.80152	Gain	0	0	0	0	0	0	0	0	0	0	1	1	1	0	1	0	0	0	0	0	1	0	0	0	1	0	0	0	0	0	0	0	1	1	0	0	0	0	0	0
ENSG00000111679	ENSG00000111679	PTPN6	PTPN6	12	7055631	7070479	12p13.31	1.61224	Gain	0	1	0	0	0	0	0	0	0	0	0	0	0	0	0	0	0	0	0	0	0	0	0	0	1	1	0	0	0	0	0	0	0	0	1	0	0	0	0	0
ENSG00000115085	ENSG00000115085	ZAP70	ZAP70	2	98330023	98356325	2q11.2	1.5126	Gain	0	0	0	0	0	0	0	0	0	0	0	0	0	0	0	0	0	0	0	0	0	0	0	0	1	0	0	0	0	0	0	0	0	1	0	0	0	0	0	0
ENSG00000047410	ENSG00000047410	TPR	TPR	1	186282954	186344825	1q31.1	1.06399	Gain	0	0	0	0	0	0	0	0	0	0	1	1	1	0	1	0	0	0	0	0	0	0	0	0	0	0	0	0	0	0	0	0	0	1	0	0	0	0	0	0
ENSG00000091483	ENSG00000091483	FH	FH	1	241660903	241683061	1q43	1.0567	Gain	0	0	0	0	0	0	0	0	0	0	1	1	1	0	0	1	0	0	0	0	0	0	0	0	0	0	0	0	0	0	0	1	0	1	0	0	0	0	0	0
ENSG00000163785	ENSG00000163785	RYK	RYK	3	133794023	133969689	3q22.2	1.03016	Gain	0	0	0	0	0	0	0	0	0	0	0	0	0	0	0	0	0	0	0	0	0	0	0	0	1	0	0	0	0	0	0	0	0	1	0	0	0	0	0	0
ENSG00000132356	ENSG00000132356	PRKAA1	PRKAA1	5	40759481	40798476	5p13.1	0.963321	Gain	0	0	0	0	0	0	0	0	0	0	0	0	0	0	0	0	0	0	0	0	0	0	0	0	1	0	0	0	0	0	0	0	0	0	0	0	0	0	1	0
ENSG00000124181	ENSG00000124181	PLCG1	PLCG1	20	39765600	39804361	20q12	0.958387	Gain	0	0	0	0	0	0	0	0	0	0	0	0	0	0	0	0	0	0	0	0	0	0	0	0	1	1	1	0	0	0	0	0	0	0	0	1	0	0	0	0
ENSG00000114166	ENSG00000114166	KAT2B	KAT2B	3	20081515	20195896	3p24.3	0.945076	Gain	0	0	0	0	0	1	0	0	0	0	0	0	0	0	0	0	0	0	0	0	0	0	0	0	0	0	0	0	0	0	0	0	0	0	1	0	0	0	1	0
ENSG00000078399	ENSG00000078399	HOXA9	HOXA9	7	27202057	27209269	7p15.2	0.942937	Gain	0	0	0	0	0	0	0	0	0	0	1	1	1	0	1	1	0	0	0	0	0	0	0	0	0	0	0	0	0	0	0	0	0	1	0	0	0	0	0	0
ENSG00000162924	ENSG00000162924	REL	REL	2	61108656	61150645	2p16.1	0.896369	Gain	0	0	0	0	1	0	0	0	0	0	1	1	1	0	1	0	0	0	0	0	0	0	0	0	1	0	0	0	0	0	0	0	0	1	0	0	0	0	0	0
ENSG00000143437	ENSG00000143437	ARNT	ARNT	1	150782181	150849244	1q21.3	0.841694	Gain	0	0	0	0	0	0	0	0	0	0	1	1	1	0	1	0	0	0	0	0	0	0	0	0	0	0	0	0	0	0	0	0	0	1	0	0	0	0	0	0
ENSG00000112742	ENSG00000112742	TTK	TTK	6	80713604	80752244	6q14.1	0.834979	Gain	0	0	0	0	0	0	0	0	0	0	0	0	0	0	0	0	1	0	0	0	0	0	0	0	1	0	0	0	0	0	0	0	0	0	0	0	0	0	0	0
ENSG00000204103	ENSG00000204103	MAFB	MAFB	20	39314488	39317880	20q12	0.82308	Gain	0	0	0	0	0	0	0	0	0	0	1	1	1	0	1	0	0	0	0	0	0	0	0	0	0	0	0	0	0	0	0	0	0	1	0	0	0	0	0	0
ENSG00000074966	ENSG00000074966	TXK	TXK	4	48068410	48136273	4p12	0.710128	Gain	0	0	0	0	0	0	0	0	0	0	0	0	0	0	0	0	0	0	0	0	0	0	0	0	1	0	0	0	0	0	0	0	0	1	0	0	0	0	0	0
ENSG00000105974	ENSG00000105974	CAV1	CAV1	7	116164839	116201233	7q31.2	4.72603	Gain	0	0	0	0	0	1	0	0	0	0	0	0	0	0	0	0	0	1	0	0	0	0	0	1	0	1	0	0	0	0	1	0	0	0	0	0	0	0	0	0
ENSG00000137275	ENSG00000137275	RIPK1	RIPK1	6	3064092	3115421	6p25.2	3.25789	Gain	0	0	0	0	0	0	0	1	0	0	0	0	0	0	0	0	0	0	0	0	0	0	0	0	1	1	0	0	0	0	0	0	0	0	0	0	0	0	0	0
ENSG00000065243	ENSG00000065243	PKN2	PKN2	1	89149905	89301938	1p22.2	3.10574	Gain	0	0	0	0	0	0	0	0	0	0	0	0	0	0	0	0	0	0	0	0	0	0	0	0	1	1	0	0	0	0	0	0	0	0	0	0	0	0	0	0
ENSG00000085563	ENSG00000085563	ABCB1	ABCB1	7	87132948	87342611	7q21.12	2.85205	Gain	1	0	0	0	0	0	0	0	0	0	0	0	0	0	0	0	0	1	0	0	0	0	0	1	1	0	0	0	0	0	0	0	0	0	1	0	0	0	0	0
ENSG00000175595	ENSG00000175595	ERCC4	ERCC4	16	14014014	14046202	16p13.12	2.83041	Gain	0	0	0	0	0	0	0	0	0	0	1	1	1	0	0	0	0	0	0	0	0	1	0	0	0	0	0	0	0	0	0	1	0	1	1	0	0	0	0	0
ENSG00000100105	ENSG00000100105	PATZ1	PATZ1	22	31721790	31742218	22q12.2	2.55021	Gain	0	0	0	0	0	1	0	0	0	0	1	1	1	0	1	0	0	0	0	0	0	0	0	0	0	0	0	0	0	0	0	0	0	1	0	0	0	0	0	0
ENSG00000173327	ENSG00000173327	MAP3K11	MAP3K11	11	65365226	65382853	11q13.1	2.37306	Gain	0	0	0	0	0	0	0	0	0	0	0	0	0	0	0	0	0	0	0	0	0	0	0	0	1	0	0	0	0	0	0	0	0	0	0	0	0	0	0	0
ENSG00000198355	ENSG00000198355	PIM3	PIM3	22	50354161	50357728	22q13.33	2.15143	Gain	0	0	0	0	0	0	0	0	0	0	0	0	0	0	0	0	0	0	0	0	0	0	0	0	1	0	0	0	0	0	0	0	0	0	0	0	0	0	0	0
ENSG00000099250	ENSG00000099250	NRP1	NRP1	10	33466420	33625190	10p11.22	2.11561	Gain	0	0	0	0	0	0	0	0	0	0	0	0	0	0	0	0	0	1	0	0	0	0	0	0	0	0	0	0	0	0	0	0	0	1	1	0	0	0	0	0
ENSG00000097046	ENSG00000097046	CDC7	CDC7	1	91966404	91991321	1p22.2	2.04119	Gain	0	0	0	0	0	0	0	0	0	0	0	0	0	0	0	0	1	0	0	0	0	0	0	0	1	0	0	0	0	0	0	0	0	0	0	0	0	0	0	0
ENSG00000188130	ENSG00000188130	MAPK12	MAPK12	22	50683879	50700254	22q13.33	1.99133	Gain	0	0	0	0	0	0	0	0	0	0	0	0	0	0	0	0	0	0	0	0	0	0	0	0	1	0	0	0	0	0	0	0	0	0	0	0	0	0	0	0
ENSG00000244356	ENSG00000244356	AL353600.1	NRP1	10	33577232	33577529	10p11.22	1.908	Gain	0	0	0	0	0	0	0	0	0	0	0	0	0	0	0	0	0	1	0	0	0	0	0	0	0	0	0	0	0	0	0	0	0	1	1	0	0	0	0	0
ENSG00000204435	ENSG00000204435	CSNK2B	CSNK2B	6	31633013	31638120	6p21.33	1.88797	Gain	0	1	0	0	0	0	0	0	0	0	0	0	0	0	0	0	0	0	0	0	0	0	0	0	0	0	0	0	0	0	0	0	0	0	1	0	0	0	0	0
ENSG00000115415	ENSG00000115415	STAT1	STAT1	2	191829084	191885686	2q32.2	1.83624	Gain	0	0	0	0	0	0	0	0	0	0	0	0	0	0	0	0	0	0	0	0	0	0	0	0	0	1	0	0	0	0	0	0	0	0	0	0	0	0	0	0
ENSG00000152284	ENSG00000152284	TCF7L1	TCF7L1	2	85360533	85537511	2p11.2	1.76956	Gain	0	1	0	1	0	0	0	0	1	0	0	0	0	0	0	0	0	0	0	1	0	0	0	0	0	0	0	0	1	0	0	0	0	0	0	0	0	0	0	0
ENSG00000087245	ENSG00000087245	MMP2	MMP2	16	55423612	55540603	16q12.2	1.75628	Gain	0	0	0	0	0	0	1	0	0	1	0	0	0	0	0	0	0	0	0	0	0	0	0	0	1	0	0	0	0	0	0	0	0	1	0	0	0	0	0	0
ENSG00000089280	ENSG00000089280	FUS	FUS	16	31191431	31203127	16p11.2	1.7493	Gain	0	0	0	0	0	0	0	0	0	0	1	1	1	0	1	0	0	0	0	0	0	0	0	0	1	0	0	0	0	0	0	0	0	1	0	0	0	0	0	0
ENSG00000125508	ENSG00000125508	SRMS	SRMS	20	62172163	62178857	20q13.33	1.65739	Gain	0	0	0	0	0	0	0	0	0	0	0	0	0	0	0	0	0	0	0	0	0	0	0	0	1	0	0	0	0	0	0	0	0	1	0	0	0	0	0	0
ENSG00000149930	ENSG00000149930	TAOK2	TAOK2	16	29984962	30003582	16p11.2	1.60118	Gain	0	0	0	0	0	0	0	0	0	0	0	0	0	0	0	0	0	0	0	0	0	0	0	0	1	0	0	0	0	0	0	0	0	0	1	0	0	0	0	0
ENSG00000213923	ENSG00000213923	CSNK1E	CSNK1E	22	38686697	38794527	22q13.1	1.4885	Gain	0	0	0	0	0	0	0	0	0	0	0	0	0	0	0	0	0	0	0	0	0	1	0	0	1	0	0	0	0	0	0	0	0	0	1	0	0	0	0	0
ENSG00000113594	ENSG00000113594	LIFR	LIFR	5	38475065	38608456	5p13.1	1.00175	Gain	0	0	0	0	0	0	0	0	0	0	1	1	1	0	1	0	0	0	0	0	1	0	0	0	0	0	0	0	0	0	0	0	0	1	1	0	0	0	0	0
ENSG00000158711	ENSG00000158711	ELK4	ELK4	1	205566707	205601090	1q32.1	0.979737	Gain	0	0	0	0	0	0	0	0	0	0	1	1	0	0	0	0	0	0	0	0	0	0	0	0	0	1	0	0	0	0	0	0	0	1	0	0	0	0	0	0
ENSG00000113578	ENSG00000113578	FGF1	FGF1	5	141971743	142077617	5q31.3	0.961507	Gain	0	0	0	0	0	0	0	0	0	0	0	0	0	0	0	0	0	0	0	0	0	0	0	0	0	0	0	0	0	0	0	0	0	0	1	0	1	0	0	0
ENSG00000151694	ENSG00000151694	ADAM17	ADAM17	2	9628615	9695921	2p25.1	0.936445	Gain	0	0	0	0	0	0	0	0	0	0	0	0	0	0	0	0	0	1	0	0	0	0	0	1	1	0	0	0	0	0	0	0	0	0	0	0	0	0	0	0
ENSG00000070193	ENSG00000070193	FGF10	FGF10	5	44303646	44389808	5p12	0.911363	Gain	0	0	0	0	0	0	0	0	0	0	0	0	0	0	0	0	0	1	0	0	0	1	0	0	0	0	0	0	0	0	0	0	0	0	1	0	1	0	0	0
ENSG00000077264	ENSG00000077264	PAK3	PAK3	X	110187513	110464173	Xq23	0.890517	Gain	0	0	0	0	0	0	0	0	0	0	0	0	0	0	0	0	0	0	0	0	0	0	0	0	1	0	1	0	0	0	1	0	0	0	0	0	0	0	0	0
ENSG00000100906	ENSG00000100906	NFKBIA	NFKBIA	14	35870717	35873955	14q13.2	0.776899	Gain	0	0	0	0	0	0	0	1	0	0	0	0	0	0	0	0	0	0	1	0	0	0	0	0	0	0	0	0	0	0	0	0	0	0	1	0	0	0	0	0
ENSG00000163932	ENSG00000163932	PRKCD	PRKCD	3	53190025	53226733	3p21.1	0.775193	Gain	0	0	0	0	0	0	0	0	0	0	0	0	0	0	0	0	0	0	0	0	0	0	0	0	1	0	0	0	0	0	0	0	0	0	1	0	0	0	0	0
ENSG00000005073	ENSG00000005073	HOXA11	HOXA11	7	27221129	27224842	7p15.2	0.762851	Gain	0	0	0	0	0	0	0	0	0	0	1	1	1	0	1	1	0	0	0	0	0	0	0	0	0	0	0	0	0	0	0	0	0	1	0	0	0	0	0	0
ENSG00000106031	ENSG00000106031	HOXA13	HOXA13	7	27233122	27239725	7p15.2	0.692386	Gain	0	0	0	0	0	0	0	0	0	0	1	1	1	0	1	1	0	0	0	0	0	0	0	0	0	0	0	0	0	0	0	0	0	1	0	0	0	0	0	0
ENSG00000234001	ENSG00000234001	AC000111.5	CFTR	7	117226261	117226470	7q31.2	4.83884	Gain	1	0	0	0	0	0	0	0	0	0	0	0	0	0	0	0	0	0	0	0	0	0	0	1	1	0	0	0	0	0	0	0	0	0	1	0	0	0	0	0
ENSG00000083622	ENSG00000083622	AC000111.6	CFTR	7	117244845	117287469	7q31.2	4.75166	Gain	1	0	0	0	0	0	0	0	0	0	0	0	0	0	0	0	0	0	0	0	0	0	0	1	1	0	0	0	0	0	0	0	0	0	1	0	0	0	0	0
ENSG00000232661	ENSG00000232661	AC000111.3	CFTR	7	117200787	117204730	7q31.2	4.67622	Gain	1	0	0	0	0	0	0	0	0	0	0	0	0	0	0	0	0	0	0	0	0	0	0	1	1	0	0	0	0	0	0	0	0	0	1	0	0	0	0	0
ENSG00000001626	ENSG00000001626	CFTR	CFTR	7	117105838	117308719	7q31.2	4.6468	Gain	1	0	0	0	0	0	0	0	0	0	0	0	0	0	0	0	0	0	0	0	0	0	0	1	1	0	0	0	0	0	0	0	0	0	1	0	0	0	0	0
ENSG00000237974	ENSG00000237974	AC000111.4	CFTR	7	117127791	117127983	7q31.2	4.61534	Gain	1	0	0	0	0	0	0	0	0	0	0	0	0	0	0	0	0	0	0	0	0	0	0	1	1	0	0	0	0	0	0	0	0	0	1	0	0	0	0	0
ENSG00000106462	ENSG00000106462	EZH2	EZH2	7	148504475	148581413	7q36.1	4.31303	Gain	0	0	0	0	0	0	0	0	0	0	1	1	0	0	0	0	0	0	0	0	0	0	0	0	0	0	0	0	0	0	0	0	0	1	1	0	0	0	1	0
ENSG00000100784	ENSG00000100784	RPS6KA5	RPS6KA5	14	91336799	91526980	14q32.11	3.96367	Gain	0	0	0	0	0	0	0	0	0	1	0	0	0	0	0	0	0	0	0	0	0	0	0	0	0	0	0	0	0	0	0	0	0	0	0	0	0	0	1	0
ENSG00000100721	ENSG00000100721	TCL1A	TCL1A	14	96176304	96180533	14q32.13	3.804	Gain	0	0	0	0	0	0	0	0	0	0	1	1	1	0	1	0	0	0	0	0	0	0	0	0	0	0	0	0	0	0	0	0	0	1	0	0	0	0	0	0
ENSG00000164885	ENSG00000164885	CDK5	CDK5	7	150750899	150755617	7q36.1	3.66142	Gain	0	0	0	0	0	0	0	0	0	0	0	0	0	0	0	0	0	0	0	0	0	0	0	0	1	0	0	0	0	0	0	0	0	0	0	0	0	0	0	0
ENSG00000214102	ENSG00000214102	WEE2	WEE2	7	141408153	141431071	7q34	3.44442	Gain	0	0	0	0	0	0	0	0	0	0	0	0	0	0	0	0	1	0	0	0	0	0	0	0	0	0	0	0	0	0	0	0	0	0	0	0	0	0	0	0
ENSG00000196367	ENSG00000196367	TRRAP	TRRAP	7	98475556	98610866	7q22.1	2.93235	Gain	0	0	0	0	0	0	0	0	0	0	0	0	0	0	0	0	0	0	0	0	0	0	0	0	0	0	0	0	0	0	0	0	0	0	0	0	0	0	1	0
ENSG00000019991	ENSG00000019991	HGF	HGF	7	81328322	81399754	7q21.11	2.92265	Gain	0	0	0	0	0	0	0	0	0	0	0	0	0	0	0	0	0	0	0	0	1	0	0	0	1	0	0	0	0	0	1	0	0	0	0	0	1	0	0	0
ENSG00000142867	ENSG00000142867	BCL10	BCL10	1	85731931	85743771	1p22.3	2.82926	Gain	0	0	0	0	0	0	0	0	0	0	1	1	1	0	1	0	0	0	0	0	0	0	0	0	0	0	0	0	0	0	0	0	0	1	0	0	0	0	0	0
ENSG00000169047	ENSG00000169047	IRS1	IRS1	2	227599757	227664475	2q36.3	2.74017	Gain	0	0	0	0	0	0	0	0	0	0	0	0	0	0	0	0	0	0	0	0	0	0	0	0	0	0	0	0	0	0	0	0	0	1	1	0	0	0	0	0
ENSG00000179583	ENSG00000179583	CIITA	CIITA	16	10971055	11026079	16p13.13	2.62272	Gain	0	0	0	0	0	0	0	0	0	0	1	1	1	0	1	0	0	0	0	0	0	0	0	0	0	0	0	0	0	0	0	0	0	1	0	0	0	0	0	0
ENSG00000185324	ENSG00000185324	CDK10	CDK10	16	89747145	89762772	16q24.3	2.57504	Gain	0	0	0	0	0	0	0	0	0	0	0	0	0	0	0	0	0	0	0	0	0	0	0	0	1	0	0	0	0	0	0	0	0	0	0	0	0	0	0	0
ENSG00000141551	ENSG00000141551	CSNK1D	CSNK1D	17	80202246	80231576	17q25.3	2.54675	Gain	0	0	0	0	0	0	0	0	0	0	0	0	0	0	0	0	0	0	0	0	0	1	0	0	1	0	0	0	0	0	0	0	0	0	1	0	0	0	0	0
ENSG00000072518	ENSG00000072518	MARK2	MARK2	11	63606400	63678491	11q13.1	2.39503	Gain	0	0	0	0	0	0	0	0	0	0	0	0	0	0	0	0	0	0	0	0	0	0	0	0	0	0	0	0	0	0	0	0	0	0	1	0	0	0	0	0
ENSG00000129993	ENSG00000129993	CBFA2T3	CBFA2T3	16	88941266	89043612	16q24.3	2.37131	Gain	0	0	0	0	0	0	0	0	0	0	1	1	1	0	1	0	0	0	0	0	0	0	0	0	0	0	0	0	0	0	0	0	0	1	0	0	0	0	0	0
ENSG00000169184	ENSG00000169184	MN1	MN1	22	28144265	28197486	22q12.1	2.34677	Gain	0	0	0	0	0	0	0	0	0	0	1	1	1	0	1	0	0	0	0	0	0	0	0	0	0	0	0	0	0	0	0	0	0	1	0	0	0	0	0	0
ENSG00000169750	ENSG00000169750	RAC3	RAC3	17	79989532	79992077	17q25.3	2.28836	Gain	0	1	0	0	0	1	0	0	0	0	0	0	0	0	0	0	0	0	0	1	0	0	0	0	0	0	0	0	0	0	1	0	0	0	0	0	0	0	0	0
ENSG00000162302	ENSG00000162302	RPS6KA4	RPS6KA4	11	64126620	64139687	11q13.1	2.22286	Gain	0	0	0	0	0	0	0	0	0	0	0	0	0	0	0	0	0	0	0	0	0	0	0	0	1	0	0	0	0	0	0	0	0	0	0	0	0	0	1	0
ENSG00000175592	ENSG00000175592	FOSL1	FOSL1	11	65659490	65668044	11q13.1	2.14906	Gain	0	0	0	0	0	0	0	0	0	0	0	0	0	0	0	0	0	0	0	0	0	0	0	1	0	0	0	0	0	0	0	0	0	0	0	0	0	0	0	0
ENSG00000204713	ENSG00000204713	TRIM27	TRIM27	6	28870779	28891766	6p22.1	2.09386	Gain	0	0	0	0	0	0	0	0	0	0	1	1	0	0	0	0	0	0	0	0	0	0	0	0	0	0	0	0	0	0	0	0	0	1	0	0	0	0	0	0
ENSG00000179218	ENSG00000179218	CALR	CALR	19	13049414	13055304	19p13.2	2.08375	Gain	0	0	0	0	0	1	0	0	0	0	0	0	0	0	0	0	0	1	0	0	0	0	0	1	0	0	0	0	0	1	0	0	0	0	1	0	0	0	0	0
ENSG00000185386	ENSG00000185386	MAPK11	MAPK11	22	50702142	50709196	22q13.33	1.93044	Gain	0	0	0	0	0	0	0	0	0	0	0	0	0	0	0	0	0	0	0	0	0	0	0	0	1	0	0	0	0	0	0	0	0	0	0	0	0	0	0	0
ENSG00000112561	ENSG00000112561	TFEB	TFEB	6	41651716	41703997	6p21.1	1.93039	Gain	0	0	0	0	0	0	0	0	0	0	1	1	1	1	1	0	0	0	0	0	0	0	0	0	0	0	0	0	0	0	0	0	0	1	0	0	0	0	0	0
ENSG00000123143	ENSG00000123143	PKN1	PKN1	19	14544169	14582678	19p13.12	1.91959	Gain	0	0	0	0	0	0	0	0	0	0	0	0	0	0	0	0	0	0	0	0	0	0	0	0	1	0	0	0	0	0	0	0	0	0	0	0	0	0	1	0
ENSG00000204531	ENSG00000204531	POU5F1	POU5F1	6	31130253	31148508	6p21.33	1.8949	Gain	0	0	0	0	0	0	0	0	0	0	1	1	0	0	0	0	0	0	0	0	0	0	0	0	0	0	0	0	0	0	0	0	0	1	1	0	0	0	0	0
ENSG00000064933	ENSG00000064933	PMS1	PMS1	2	190648811	190742355	2q32.2	1.84591	Gain	0	0	0	0	0	0	0	0	0	0	1	1	1	0	0	0	0	0	0	0	0	1	0	0	1	0	0	0	0	0	0	0	0	1	0	0	0	0	0	0
ENSG00000140262	ENSG00000140262	TCF12	TCF12	15	57210323	57591479	15q21.3	1.84303	Gain	0	0	0	0	0	0	0	0	0	0	1	1	1	0	1	0	0	0	0	0	0	0	0	0	0	0	0	0	0	0	0	0	0	1	0	0	0	0	0	0
ENSG00000139083	ENSG00000139083	ETV6	ETV6	12	11802788	12044558	12p13.2	1.81661	Gain	0	0	0	0	0	0	0	0	0	0	1	1	1	0	1	0	0	0	0	0	0	0	0	0	0	0	0	0	0	0	0	0	0	1	1	0	0	0	0	0
ENSG00000091409	ENSG00000091409	ITGA6	ITGA6	2	173292082	173371181	2q31.1	1.81281	Gain	0	0	1	0	0	0	0	0	0	0	0	0	0	0	0	0	0	1	0	0	0	0	0	0	1	0	0	1	0	1	1	0	0	0	1	0	0	0	0	0
ENSG00000102468	ENSG00000102468	HTR2A	HTR2A	13	47407513	47471169	13q14.2	1.80583	Gain	0	0	0	0	0	0	1	0	0	0	0	0	0	0	0	0	0	0	0	0	0	0	0	1	1	0	0	0	0	0	0	0	1	1	0	0	0	0	0	0
ENSG00000138696	ENSG00000138696	BMPR1B	BMPR1B	4	95679119	96079599	4q22.3	1.78505	Gain	0	0	0	0	0	0	0	0	0	0	0	0	0	0	0	0	0	0	0	0	1	0	0	0	1	0	0	0	0	0	0	0	0	0	0	0	0	0	0	0
ENSG00000138448	ENSG00000138448	ITGAV	ITGAV	2	187454790	187545628	2q32.1	1.74699	Gain	0	0	0	0	0	0	0	0	0	0	0	0	0	0	0	0	0	1	0	0	0	0	0	0	1	0	0	1	0	1	1	0	0	0	0	0	0	0	0	0
ENSG00000204209	ENSG00000204209	DAXX	DAXX	6	33286335	33297046	6p21.32	1.73652	Gain	0	0	0	0	0	0	0	0	0	0	1	1	0	0	0	0	0	0	0	0	0	0	0	0	0	0	0	0	0	0	0	0	0	1	0	0	0	0	0	0
ENSG00000141448	ENSG00000141448	GATA6	GATA6	18	19749404	19782491	18q11.2	1.72926	Gain	0	0	0	0	0	0	0	0	0	0	0	0	0	0	0	0	0	0	0	0	0	0	0	1	0	0	0	0	0	0	0	0	0	0	1	0	0	0	0	0
ENSG00000103522	ENSG00000103522	IL21R	IL21R	16	27413483	27462115	16p12.1	1.70597	Gain	0	0	0	0	0	0	0	0	0	0	1	1	1	0	1	0	0	0	0	0	1	0	0	0	0	0	0	0	0	0	0	0	0	1	0	0	0	0	0	0
ENSG00000144218	ENSG00000144218	AFF3	AFF3	2	100163718	100759201	2q11.2	1.64355	Gain	0	0	0	0	0	0	0	0	0	0	1	1	1	0	1	0	0	0	0	0	0	0	0	0	0	0	0	0	0	0	0	0	0	1	0	0	0	0	0	0
ENSG00000128714	ENSG00000128714	HOXD13	HOXD13	2	176957619	176960666	2q31.1	1.64125	Gain	0	0	0	0	0	0	0	0	0	0	1	1	1	0	1	1	0	0	0	0	0	0	0	0	0	0	0	0	0	0	0	0	0	1	0	0	0	0	0	0
ENSG00000101204	ENSG00000101204	CHRNA4	CHRNA4	20	61974665	62009753	20q13.33	1.59934	Gain	0	0	0	0	0	0	0	0	0	0	0	0	0	0	0	0	0	1	0	0	0	1	0	0	1	0	0	0	0	1	0	0	0	0	1	0	0	0	0	0
ENSG00000100387	ENSG00000100387	RBX1	RBX1	22	41347351	41369313	22q13.2	1.55462	Gain	0	0	0	0	0	0	0	0	0	0	0	0	0	0	0	0	1	0	0	0	0	1	0	0	0	0	0	0	0	0	0	0	0	0	1	0	0	0	0	0
ENSG00000205250	ENSG00000205250	E2F4	E2F4	16	67226072	67232821	16q22.1	1.49749	Gain	0	0	0	0	0	0	0	0	0	0	0	0	0	0	0	0	1	0	0	0	0	0	0	0	0	0	0	0	0	0	0	0	0	0	0	0	0	0	0	0
ENSG00000230393	ENSG00000230393	AC092667.2	AFF3	2	100721381	100723966	2q11.2	1.38952	Gain	0	0	0	0	0	0	0	0	0	0	1	1	1	0	1	0	0	0	0	0	0	0	0	0	0	0	0	0	0	0	0	0	0	1	0	0	0	0	0	0
ENSG00000169375	ENSG00000169375	SIN3A	SIN3A	15	75661720	75748183	15q24.2	1.22977	Gain	0	0	0	0	0	1	0	0	0	0	0	0	0	0	0	0	0	0	0	0	0	0	0	0	0	1	0	0	0	0	0	0	0	0	0	0	0	1	0	0
ENSG00000137764	ENSG00000137764	MAP2K5	MAP2K5	15	67835021	68116181	15q23	1.21523	Gain	0	0	0	0	0	0	0	0	0	0	0	0	0	0	0	0	0	0	0	0	0	0	0	0	1	0	0	0	0	0	0	0	0	0	0	0	0	0	0	0
ENSG00000113712	ENSG00000113712	CSNK1A1	CSNK1A1	5	148871760	148931007	5q32	1.09115	Gain	0	0	0	0	0	0	0	0	0	0	0	0	0	0	0	0	0	0	0	0	0	0	0	0	1	0	0	0	0	0	0	0	0	0	1	0	0	0	0	0
ENSG00000080839	ENSG00000080839	RBL1	RBL1	20	35624752	35724398	20q11.23	1.06052	Gain	0	0	0	0	0	0	0	0	0	0	0	0	0	0	0	0	1	0	0	0	0	0	0	0	0	0	0	0	0	0	0	0	0	0	0	0	0	0	0	0
ENSG00000182185	ENSG00000182185	RAD51B	RAD51B	14	68286496	69196935	14q24.1	1.05839	Gain	0	0	0	0	0	0	0	0	0	0	1	1	1	0	1	0	0	0	0	0	0	1	0	0	0	0	0	0	0	0	0	0	0	1	1	0	0	0	0	0
ENSG00000229421	ENSG00000229421	AC133141.1	RARB	3	25482655	25482993	3p24.2	1.00267	Gain	0	0	0	0	0	0	1	0	0	0	0	0	0	0	0	0	0	0	0	0	0	0	0	0	1	0	0	0	0	0	0	0	0	1	0	0	0	0	0	0
ENSG00000232696	ENSG00000232696	AC017006.2	PRKCE	2	46305154	46305967	2p21	1.00021	Gain	0	0	0	0	0	0	0	0	0	0	0	0	0	0	0	0	0	0	0	0	0	0	0	0	1	0	0	0	0	0	0	0	0	0	0	0	0	0	0	0
ENSG00000244677	ENSG00000244677	AL157915.1	RAD51B	14	68616335	68616625	14q24.1	0.992066	Gain	0	0	0	0	0	0	0	0	0	0	1	1	1	0	1	0	0	0	0	0	0	1	0	0	0	0	0	0	0	0	0	0	0	1	1	0	0	0	0	0
ENSG00000171132	ENSG00000171132	PRKCE	PRKCE	2	45878484	46415129	2p21	0.982285	Gain	0	0	0	0	0	0	0	0	0	0	0	0	0	0	0	0	0	0	0	0	0	0	0	0	1	0	0	0	0	0	0	0	0	0	0	0	0	0	0	0
ENSG00000228481	ENSG00000228481	U51244.2	PRKCE	2	45901840	45902615	2p21	0.970144	Gain	0	0	0	0	0	0	0	0	0	0	0	0	0	0	0	0	0	0	0	0	0	0	0	0	1	0	0	0	0	0	0	0	0	0	0	0	0	0	0	0
ENSG00000077092	ENSG00000077092	RARB	RARB	3	25215823	25639423	3p24.2	0.967688	Gain	0	0	0	0	0	0	1	0	0	0	0	0	0	0	0	0	0	0	0	0	0	0	0	0	1	0	0	0	0	0	0	0	0	1	0	0	0	0	0	0
ENSG00000178053	ENSG00000178053	MLF1	MLF1	3	158288952	158325041	3q25.32	0.963923	Gain	0	0	0	0	0	0	0	0	0	0	1	1	1	0	1	0	0	0	0	0	0	0	0	0	0	0	0	0	0	0	0	0	0	1	0	0	0	0	0	0
ENSG00000152332	ENSG00000152332	UHMK1	UHMK1	1	162467041	162499419	1q23.3	0.961194	Gain	0	0	0	0	0	0	0	0	0	0	0	0	0	0	0	0	0	0	0	0	0	0	0	0	1	0	0	0	0	0	0	0	0	0	0	0	0	0	0	0
ENSG00000198625	ENSG00000198625	MDM4	MDM4	1	204485511	204542871	1q32.1	0.942549	Gain	0	0	0	0	0	0	0	0	0	0	1	1	0	0	0	0	0	0	0	0	0	0	0	0	0	0	0	0	0	0	0	0	0	1	1	0	0	0	0	0
ENSG00000081237	ENSG00000081237	PTPRC	PTPRC	1	198607801	198726545	1q31.3 - 1q32.1	0.935565	Gain	0	0	0	0	0	0	0	0	0	0	0	0	0	0	0	0	0	1	0	0	0	0	0	0	1	0	0	0	0	1	0	0	0	0	0	0	0	0	0	0
ENSG00000138039	ENSG00000138039	LHCGR	LHCGR	2	48859428	48982880	2p16.3	0.929851	Gain	0	0	0	0	0	0	1	0	0	0	0	0	0	0	0	0	0	1	0	0	0	0	0	1	1	0	0	0	0	1	0	0	1	1	0	0	0	0	0	0
ENSG00000119121	ENSG00000119121	TRPM6	TRPM6	9	77337411	77503010	9q21.13	0.92293	Gain	0	0	0	0	0	0	0	0	0	0	0	0	0	0	0	0	0	0	0	0	0	0	0	0	1	0	0	0	0	0	0	0	0	0	0	0	0	0	0	0
ENSG00000243546	ENSG00000243546	AL136294.1	RAD51B	14	68702960	68703255	14q24.1	0.922356	Gain	0	0	0	0	0	0	0	0	0	0	1	1	1	0	1	0	0	0	0	0	0	1	0	0	0	0	0	0	0	0	0	0	0	1	1	0	0	0	0	0
ENSG00000231336	ENSG00000231336	AC017006.3	PRKCE	2	46393928	46395117	2p21	0.917082	Gain	0	0	0	0	0	0	0	0	0	0	0	0	0	0	0	0	0	0	0	0	0	0	0	0	1	0	0	0	0	0	0	0	0	0	0	0	0	0	0	0
ENSG00000183943	ENSG00000183943	PRKX	PRKX	X	3522411	3631649	Xp22.33	0.909746	Gain	0	0	0	0	0	0	0	1	0	0	0	0	0	0	0	0	0	0	0	0	0	0	0	0	1	0	0	0	0	0	0	0	0	0	0	0	0	0	0	0
ENSG00000114670	ENSG00000114670	NEK11	NEK11	3	130745694	131069309	3q22.1	0.907518	Gain	0	0	0	0	0	0	0	0	0	0	0	0	0	0	0	0	0	0	0	0	0	0	0	0	1	0	0	0	0	0	0	0	0	0	0	0	0	0	0	0
ENSG00000145819	ENSG00000145819	ARHGAP26	ARHGAP26	5	142149949	142608576	5q31.3	0.906316	Gain	0	0	0	0	0	0	0	0	0	0	1	1	1	0	1	0	0	0	0	0	0	0	0	0	0	0	0	0	0	0	0	1	0	1	0	0	0	0	0	0
ENSG00000151414	ENSG00000151414	NEK7	NEK7	1	198126093	198291550	1q31.3	0.898714	Gain	0	0	0	0	0	0	0	0	0	0	0	0	0	0	0	0	0	0	0	0	0	0	0	0	1	0	0	0	0	0	0	0	0	0	0	0	0	0	0	0
ENSG00000119866	ENSG00000119866	BCL11A	BCL11A	2	60678302	60780702	2p16.1	0.882777	Gain	0	0	0	0	0	0	0	0	0	0	1	1	1	0	1	0	0	0	0	0	0	0	0	0	0	0	0	0	0	0	0	0	0	1	0	0	0	0	0	0
ENSG00000143466	ENSG00000143466	IKBKE	IKBKE	1	206643791	206670223	1q32.1	0.870458	Gain	0	0	0	0	0	0	0	0	0	0	0	0	0	0	0	0	0	0	0	0	0	0	0	0	1	0	0	0	0	0	0	0	0	0	0	0	0	0	0	0
ENSG00000114739	ENSG00000114739	ACVR2B	ACVR2B	3	38495342	38524948	3p22.2	0.870413	Gain	0	0	0	0	0	0	0	0	0	0	0	0	0	0	0	0	0	1	0	0	1	0	0	0	1	0	0	0	0	0	0	0	0	0	0	0	0	0	0	0
ENSG00000221503	ENSG00000221503	AL451073.1	PTPRK	6	128476702	128476782	6q22.33	0.867243	Gain	0	0	0	0	0	0	0	0	0	0	0	0	0	0	0	0	0	1	0	0	0	0	0	0	1	0	0	0	0	0	0	0	0	0	0	0	0	0	0	0
ENSG00000147246	ENSG00000147246	HTR2C	HTR2C	X	113818551	114144624	Xq23	0.850532	Gain	0	0	0	0	0	0	1	0	0	0	0	0	0	0	0	0	0	0	0	0	0	0	0	1	1	0	0	0	0	0	0	0	1	1	0	0	0	0	0	0
ENSG00000118515	ENSG00000118515	SGK1	SGK1	6	134490384	134639250	6q23.2	0.831898	Gain	0	0	0	0	0	0	0	0	0	0	0	0	0	0	0	0	0	0	0	0	0	0	0	0	1	0	0	0	0	0	0	0	0	0	1	0	0	0	0	0
ENSG00000152894	ENSG00000152894	PTPRK	PTPRK	6	128289924	128841870	6q22.33	0.820609	Gain	0	0	0	0	0	0	0	0	0	0	0	0	0	0	0	0	0	1	0	0	0	0	0	0	1	0	0	0	0	0	0	0	0	0	0	0	0	0	0	0
ENSG00000197442	ENSG00000197442	MAP3K5	MAP3K5	6	136878185	137113656	6q23.3	0.820525	Gain	0	0	0	0	0	0	0	0	0	0	0	0	0	0	0	0	0	0	0	0	0	0	0	0	1	0	0	0	0	0	0	0	0	0	1	0	0	0	0	0
ENSG00000118503	ENSG00000118503	TNFAIP3	TNFAIP3	6	138188351	138204449	6q23.3	0.802412	Gain	0	0	0	0	0	0	0	0	0	0	1	1	0	0	0	0	0	0	0	0	0	0	0	0	0	0	0	0	0	0	0	0	0	1	0	0	0	0	0	0
ENSG00000212073	ENSG00000212073	AC121332.1	NEK11	3	130830514	130830602	3q22.1	0.770876	Gain	0	0	0	0	0	0	0	0	0	0	0	0	0	0	0	0	0	0	0	0	0	0	0	0	1	0	0	0	0	0	0	0	0	0	0	0	0	0	0	0
ENSG00000100815	ENSG00000100815	TRIP11	TRIP11	14	92432335	92507241	14q32.12	3.8477	Gain	0	0	0	0	0	0	0	0	0	0	1	1	1	0	1	0	0	0	0	0	0	0	0	0	0	0	0	0	0	0	0	0	0	1	0	0	0	0	0	0
ENSG00000100749	ENSG00000100749	VRK1	VRK1	14	97263641	97398059	14q32.2	3.6883	Gain	0	0	0	0	0	0	0	0	0	0	0	0	0	0	0	0	0	0	0	0	0	0	0	0	1	0	0	0	0	0	0	0	0	0	1	0	0	0	0	0
ENSG00000055118	ENSG00000055118	KCNH2	KCNH2	7	150642049	150675403	7q36.1	3.63391	Gain	0	0	0	0	0	0	1	0	0	0	0	0	0	0	0	0	0	0	0	0	0	0	0	0	1	0	0	0	0	0	0	0	0	1	0	0	0	0	0	0
ENSG00000258825	ENSG00000258825	AL133168.3	VRK1	14	97397704	97409917	14q32.2	3.59771	Gain	0	0	0	0	0	0	0	0	0	0	0	0	0	0	0	0	0	0	0	0	0	0	0	0	1	0	0	0	0	0	0	0	0	0	1	0	0	0	0	0
ENSG00000128340	ENSG00000128340	RAC2	RAC2	22	37621301	37640488	22q13.1	3.41966	Gain	0	1	0	0	0	0	0	0	0	0	0	0	0	0	0	0	0	0	0	1	0	0	0	0	0	0	0	0	0	0	1	0	0	0	0	0	0	0	0	0
ENSG00000135250	ENSG00000135250	SRPK2	SRPK2	7	104751151	105039755	7q22.3	2.82277	Gain	0	0	0	0	0	0	0	0	0	0	0	0	0	0	0	0	0	0	0	0	0	0	0	0	1	0	0	0	0	0	0	0	0	0	0	0	0	0	0	0
ENSG00000157240	ENSG00000157240	FZD1	FZD1	7	90893783	90898123	7q21.13	2.68553	Gain	0	0	0	0	0	0	0	0	1	0	0	0	0	0	0	0	0	1	0	0	0	0	0	1	0	0	0	0	0	0	0	0	1	0	0	0	0	0	0	0
ENSG00000221330	ENSG00000221330	AC009159.1	MAF	16	79703552	79703634	16q23.2	2.68151	Gain	0	0	0	0	0	0	0	0	0	0	1	1	1	0	1	0	0	0	0	0	0	0	0	0	0	0	0	0	0	0	0	0	0	1	0	0	0	0	0	0
ENSG00000182541	ENSG00000182541	LIMK2	LIMK2	22	31608225	31676066	22q12.2	2.62274	Gain	0	0	0	0	0	0	0	0	0	0	0	0	0	0	0	0	0	0	0	0	0	0	0	0	1	0	0	0	0	0	0	0	0	0	0	0	0	0	0	0
ENSG00000197943	ENSG00000197943	PLCG2	PLCG2	16	81772702	81991899	16q23.3	2.59317	Gain	0	0	0	0	0	0	0	0	0	0	0	0	0	0	0	0	0	0	0	0	0	0	0	0	1	0	1	0	0	0	0	0	0	0	0	1	0	0	0	0
ENSG00000178573	ENSG00000178573	MAF	MAF	16	79619740	79634611	16q23.2	2.59284	Gain	0	0	0	0	0	0	0	0	0	0	1	1	1	0	1	0	0	0	0	0	0	0	0	0	0	0	0	0	0	0	0	0	0	1	0	0	0	0	0	0
ENSG00000127946	ENSG00000127946	HIP1	HIP1	7	75162621	75368280	7q11.23	2.58151	Gain	0	0	0	0	0	0	0	0	0	0	1	1	1	0	1	0	0	0	0	0	0	0	0	0	0	1	0	0	0	0	0	0	0	1	0	0	0	0	0	0
ENSG00000048462	ENSG00000048462	TNFRSF17	TNFRSF17	16	12058964	12061925	16p13.13	2.54443	Gain	0	0	0	0	0	0	0	0	0	0	1	1	1	0	1	0	0	0	0	0	1	0	0	0	0	0	0	0	0	0	0	0	0	1	0	0	0	0	0	0
ENSG00000103222	ENSG00000103222	ABCC1	ABCC1	16	16043434	16236931	16p13.11	2.51929	Gain	1	0	0	0	0	0	0	0	0	0	0	0	0	0	0	0	0	0	0	0	0	0	0	1	1	0	0	0	0	0	0	0	0	0	1	0	0	0	0	0
ENSG00000157106	ENSG00000157106	SMG1	SMG1	16	18816175	18937776	16p12.3	2.35604	Gain	0	0	0	0	0	0	0	0	0	0	0	0	0	0	0	0	0	0	0	0	0	1	0	0	1	0	0	0	0	0	0	0	0	0	1	0	0	0	0	0
ENSG00000075388	ENSG00000075388	FGF4	FGF4	11	69587797	69590171	11q13.3	2.29329	Gain	0	0	0	0	0	0	0	0	0	0	0	0	0	0	0	0	0	0	0	0	0	0	0	0	0	0	0	0	0	0	0	0	0	0	0	0	1	0	0	0
ENSG00000134250	ENSG00000134250	NOTCH2	NOTCH2	1	120454176	120612240	1p12 - 1p11.2	2.24133	Gain	0	0	0	0	0	0	0	0	0	0	1	1	0	0	0	0	0	1	0	0	0	0	0	0	0	0	0	0	0	0	0	0	0	1	0	0	0	0	0	0
ENSG00000173020	ENSG00000173020	ADRBK1	ADRBK1	11	67033881	67054027	11q13.2	2.19673	Gain	0	0	0	0	0	0	0	0	0	0	0	0	0	0	0	0	0	0	0	0	0	0	0	0	1	0	0	0	0	0	0	0	0	0	1	0	0	0	0	0
ENSG00000173511	ENSG00000173511	VEGFB	VEGFB	11	64002010	64006259	11q13.1	2.0755	Gain	0	0	0	0	0	0	0	0	0	1	0	0	0	0	0	0	0	0	0	0	1	0	0	0	0	0	0	0	0	0	1	0	0	0	0	0	1	0	0	0
ENSG00000167460	ENSG00000167460	TPM4	TPM4	19	16178317	16213813	19p13.12	2.01013	Gain	0	0	0	0	0	0	0	0	0	0	1	1	1	0	1	0	0	0	0	0	0	0	0	0	0	0	0	0	0	0	0	0	0	1	1	0	0	0	0	0
ENSG00000171223	ENSG00000171223	JUNB	JUNB	19	12902310	12904124	19p13.2	2.00012	Gain	0	0	0	0	0	0	0	0	0	0	0	0	0	0	0	0	0	0	0	0	0	0	0	1	0	0	0	0	0	0	0	0	0	0	0	0	0	0	0	0
ENSG00000101096	ENSG00000101096	NFATC2	NFATC2	20	50003494	50179339	20q13.2	1.93684	Gain	0	0	0	0	0	0	0	0	0	0	0	0	0	0	0	0	0	0	0	0	0	0	0	1	1	0	0	0	0	0	0	0	0	0	0	0	0	0	0	0
ENSG00000213780	ENSG00000213780	GTF2H4	GTF2H4	6	30875961	30881883	6p21.33	1.9169	Gain	0	0	0	0	0	0	0	0	0	0	0	0	0	0	0	0	0	0	0	0	0	1	0	0	0	0	0	0	0	0	0	0	0	0	1	0	0	0	0	0
ENSG00000156711	ENSG00000156711	MAPK13	MAPK13	6	36095586	36107842	6p21.31	1.90296	Gain	0	0	0	0	0	0	0	0	0	0	0	0	0	0	0	0	0	0	0	0	0	0	0	0	1	0	0	0	0	0	0	0	0	0	0	0	0	0	0	0
ENSG00000126777	ENSG00000126777	KTN1	KTN1	14	56025790	56168244	14q22.3	1.90172	Gain	0	0	0	0	0	0	0	0	0	0	1	1	1	0	1	0	0	0	0	0	0	0	0	0	0	0	0	0	0	0	0	0	0	1	0	0	0	0	0	0
ENSG00000103479	ENSG00000103479	RBL2	RBL2	16	53467889	53525561	16q12.2	1.86406	Gain	0	0	0	0	0	0	0	0	0	0	0	0	0	0	0	0	1	0	0	0	0	0	0	0	0	0	0	0	0	0	0	0	0	0	0	0	0	0	0	0
ENSG00000138814	ENSG00000138814	PPP3CA	PPP3CA	4	101944566	102269435	4q24	1.84764	Gain	0	0	0	0	0	0	0	1	0	0	0	0	0	0	0	0	0	0	0	0	0	0	0	1	0	0	0	0	0	0	0	0	0	0	0	0	0	0	0	0
ENSG00000087460	ENSG00000087460	GNAS	GNAS	20	57414773	57486247	20q13.32	1.84238	Gain	0	0	0	0	0	0	0	0	0	0	1	1	1	0	0	0	0	0	0	0	0	0	0	1	0	0	0	0	0	0	0	0	0	1	0	0	0	0	0	0
ENSG00000145604	ENSG00000145604	SKP2	SKP2	5	36152091	36184421	5p13.2	1.8232	Gain	0	0	0	0	0	0	0	0	0	0	0	0	0	0	0	0	1	0	0	0	0	0	0	0	0	0	0	0	0	0	0	0	0	0	1	0	0	0	0	0
ENSG00000165409	ENSG00000165409	TSHR	TSHR	14	81421333	81612646	14q31.1	1.79066	Gain	0	0	0	0	0	0	0	0	0	0	1	1	1	0	0	0	0	0	0	0	0	0	0	0	1	0	0	0	0	0	0	0	1	1	0	0	0	0	0	0
ENSG00000100985	ENSG00000100985	MMP9	MMP9	20	44637547	44645200	20q13.12	1.782	Gain	0	0	0	0	0	0	0	0	0	1	0	0	0	0	0	0	0	0	0	0	0	0	0	1	1	0	0	0	0	0	0	0	0	0	1	0	0	0	0	0
ENSG00000120217	ENSG00000120217	CD274	CD274	9	5450503	5470566	9p24.1	1.75029	Gain	0	0	0	0	0	0	0	0	0	0	1	1	0	0	0	0	0	1	0	0	0	0	0	0	0	0	0	0	0	1	0	0	0	1	0	0	0	0	0	0
ENSG00000155657	ENSG00000155657	TTN	TTN	2	179390716	179695529	2q31.2	1.75023	Gain	0	0	0	0	0	0	0	0	0	0	0	0	0	0	0	0	0	0	0	0	0	0	0	0	0	0	0	0	0	0	0	0	0	0	1	0	0	0	0	0
ENSG00000071054	ENSG00000071054	MAP4K4	MAP4K4	2	102313312	102508449	2q11.2	1.68594	Gain	0	0	0	0	0	0	0	0	0	0	0	0	0	0	0	0	0	0	0	0	0	0	0	0	1	0	0	0	0	0	0	0	0	0	0	0	0	0	0	0
ENSG00000184640	ENSG00000184640	SEPT9	SEPT9	17	75277492	75496674	17q25.2 - 17q25.3	1.68378	Gain	0	0	0	0	0	0	0	0	0	0	1	1	1	0	1	0	0	0	0	0	0	0	0	0	0	0	0	0	0	0	0	0	0	1	0	0	0	0	0	0
ENSG00000089685	ENSG00000089685	BIRC5	BIRC5	17	76210277	76221715	17q25.3	1.68272	Gain	0	0	0	0	0	0	0	0	0	0	0	0	0	0	0	0	0	0	0	1	0	0	0	0	0	0	0	0	0	0	0	0	0	0	1	0	0	0	0	0
ENSG00000102974	ENSG00000102974	CTCF	CTCF	16	67596310	67673086	16q22.1	1.67401	Gain	0	0	0	0	0	0	0	0	0	0	0	0	0	0	0	0	0	0	0	0	0	0	0	0	0	0	0	0	0	0	0	0	0	0	0	0	0	0	1	0
ENSG00000115232	ENSG00000115232	ITGA4	ITGA4	2	182321619	182400914	2q31.3	1.67019	Gain	0	0	0	0	0	0	0	0	0	0	0	0	0	0	0	0	0	1	0	0	0	0	0	0	1	0	0	1	0	1	1	0	0	0	1	0	0	0	0	0
ENSG00000127152	ENSG00000127152	BCL11B	BCL11B	14	99635624	99737861	14q32.2	1.65227	Gain	0	0	0	0	0	0	0	0	0	0	1	1	1	0	1	0	0	0	0	0	0	0	0	0	0	0	0	0	0	0	0	0	0	1	0	0	0	0	0	0
ENSG00000168447	ENSG00000168447	SCNN1B	SCNN1B	16	23289552	23392620	16p12.2	1.60349	Gain	0	0	0	0	0	0	0	0	0	0	0	0	0	0	0	0	0	1	0	0	0	0	0	0	1	0	0	0	0	1	0	0	0	0	1	0	0	0	0	0
ENSG00000005844	ENSG00000005844	ITGAL	ITGAL	16	30483979	30534289	16p11.2	1.59433	Gain	0	0	0	0	0	0	1	0	0	0	0	0	0	0	0	0	0	1	0	0	0	0	0	0	1	0	0	0	0	1	0	0	0	1	1	0	0	0	0	0
ENSG00000109132	ENSG00000109132	PHOX2B	PHOX2B	4	41746099	41750987	4p13	1.59062	Gain	0	0	0	0	0	0	0	0	0	0	1	1	1	0	0	0	0	0	0	0	0	0	0	0	0	0	0	0	0	0	0	1	0	1	0	0	0	0	0	0
ENSG00000179348	ENSG00000179348	GATA2	GATA2	3	128198270	128212028	3q21.3	1.57776	Gain	0	0	0	0	0	0	0	0	0	0	1	1	0	0	0	0	0	0	0	0	0	0	0	0	0	0	0	0	0	0	0	0	0	1	0	0	0	0	1	0
ENSG00000166828	ENSG00000166828	SCNN1G	SCNN1G	16	23194036	23228204	16p12.2	1.54872	Gain	0	0	0	0	0	0	0	0	0	0	0	0	0	0	0	0	0	1	0	0	0	0	0	0	1	0	0	0	0	1	0	0	0	0	1	0	0	0	0	0
ENSG00000235785	ENSG00000235785	AL109767.1	BCL11B	14	99729285	99731072	14q32.2	1.54841	Gain	0	0	0	0	0	0	0	0	0	0	1	1	1	0	1	0	0	0	0	0	0	0	0	0	0	0	0	0	0	0	0	0	0	1	0	0	0	0	0	0
ENSG00000172409	ENSG00000172409	CLP1	CLP1	11	57416465	57429340	11q12.1	1.46828	Gain	0	0	0	0	0	0	0	0	0	0	1	1	1	0	1	0	0	0	0	0	0	0	0	0	0	0	0	0	0	0	0	0	0	1	0	0	0	0	0	0
ENSG00000129465	ENSG00000129465	RIPK3	RIPK3	14	24805227	24809251	14q12	1.46616	Gain	0	0	0	0	0	0	0	0	0	0	0	0	0	0	0	0	0	0	0	0	0	0	0	0	1	0	0	0	0	0	0	0	0	0	0	0	0	0	0	0
ENSG00000128713	ENSG00000128713	HOXD11	HOXD11	2	176968944	176974722	2q31.1	1.46498	Gain	0	0	0	0	0	0	0	0	0	0	1	1	1	0	1	1	0	0	0	0	0	0	0	0	0	0	0	0	0	0	0	0	0	1	0	0	0	0	0	0
ENSG00000119630	ENSG00000119630	PGF	PGF	14	75408537	75422487	14q24.3	1.34232	Gain	0	0	0	0	0	0	0	0	0	1	0	0	0	0	0	0	0	0	0	0	0	0	0	0	0	0	0	0	0	0	1	0	0	0	0	0	1	0	0	0
ENSG00000124795	ENSG00000124795	DEK	DEK	6	18224099	18265054	6p22.3	1.22084	Gain	0	0	0	0	0	0	0	0	0	0	1	1	1	0	1	0	0	0	0	0	0	0	0	0	0	0	0	0	0	0	0	0	0	1	0	0	0	0	0	0
ENSG00000029725	ENSG00000029725	RABEP1	RABEP1	17	5185558	5289129	17p13.2	1.14336	Gain	0	0	0	0	0	0	0	0	0	0	1	1	1	0	1	0	0	0	0	0	0	0	0	0	0	0	0	0	0	0	0	0	0	1	0	0	1	0	0	0
ENSG00000188257	ENSG00000188257	PLA2G2A	PLA2G2A	1	20301925	20306932	1p36.13	1.11419	Gain	0	0	0	0	0	0	1	0	0	0	0	0	0	0	0	0	0	0	0	0	0	0	0	0	1	0	0	0	0	0	0	0	0	1	0	0	0	0	0	0
ENSG00000178913	ENSG00000178913	TAF7	TAF7	5	140698057	140700330	5q31.3	1.10505	Gain	0	0	0	0	0	0	0	0	0	0	0	0	0	0	0	0	0	0	0	0	0	0	0	0	0	0	0	0	0	0	0	0	0	0	1	0	0	0	1	0
ENSG00000078401	ENSG00000078401	EDN1	EDN1	6	12290596	12297427	6p24.1	1.05516	Gain	0	0	0	0	0	0	0	0	0	0	0	0	0	0	0	0	0	0	0	0	0	0	0	1	0	0	0	0	0	0	0	0	0	0	0	0	0	0	0	1
ENSG00000077097	ENSG00000077097	TOP2B	TOP2B	3	25639475	25706398	3p24.2	1.04959	Gain	0	0	0	0	0	0	1	0	0	0	0	0	0	0	0	0	0	0	0	0	0	0	0	0	1	0	0	0	0	0	0	0	0	1	0	0	0	0	0	0
ENSG00000140474	ENSG00000140474	ULK3	ULK3	15	75128457	75135687	15q24.1	1.03519	Gain	0	0	0	0	0	0	0	0	0	0	0	0	0	0	0	0	0	0	0	0	0	0	0	0	1	0	0	0	0	0	0	0	0	0	0	0	0	0	0	0
ENSG00000158828	ENSG00000158828	PINK1	PINK1	1	20959948	20978004	1p36.12	1.00036	Gain	0	0	0	0	0	0	0	0	0	0	0	0	0	0	0	0	0	0	0	0	0	0	0	0	1	0	0	0	0	0	0	0	0	0	1	0	0	0	0	0
ENSG00000204764	ENSG00000204764	RANBP17	RANBP17	5	170288874	170727019	5q35.1	0.992852	Gain	0	0	0	0	0	0	0	0	0	0	1	1	1	0	1	0	0	0	0	0	0	0	0	0	0	0	0	0	0	0	0	0	0	1	0	0	0	0	0	0
ENSG00000117650	ENSG00000117650	NEK2	NEK2	1	211836114	211848960	1q32.3	0.984384	Gain	0	0	0	0	0	0	0	0	0	0	0	0	0	0	0	0	0	0	0	0	0	0	0	0	1	0	0	0	0	0	0	0	0	0	0	0	0	0	0	0
ENSG00000136273	ENSG00000136273	HUS1	HUS1	7	47735328	48019178	7p12.3	0.983308	Gain	0	0	0	0	0	0	0	0	0	0	0	0	0	0	0	0	0	0	0	0	0	1	0	0	0	0	0	0	0	0	0	0	0	0	1	0	0	0	0	0
ENSG00000122641	ENSG00000122641	INHBA	INHBA	7	41724712	41742706	7p14.1	0.960819	Gain	0	0	0	0	0	0	0	0	0	0	0	0	0	0	0	0	0	0	0	0	1	0	0	0	0	0	0	0	0	0	0	0	0	0	0	0	1	0	0	1
ENSG00000123080	ENSG00000123080	CDKN2C	CDKN2C	1	51426417	51440305	1p32.3	0.95405	Gain	0	0	0	0	0	0	0	0	0	0	1	1	0	0	0	0	1	0	0	0	0	0	0	0	0	0	0	0	0	0	0	0	0	1	0	0	0	0	0	0
ENSG00000134371	ENSG00000134371	CDC73	CDC73	1	193091147	193223031	1q31.2	0.952702	Gain	0	0	0	0	0	0	0	0	0	0	1	1	0	0	0	1	0	0	0	0	0	0	0	0	0	0	0	0	0	0	0	0	0	1	0	0	0	0	1	0
ENSG00000081377	ENSG00000081377	CDC14B	CDC14B	9	99252523	99382112	9q22.32 - 9q22.33	0.943104	Gain	0	0	0	0	0	0	0	0	0	0	0	0	0	0	0	0	1	0	0	0	0	1	0	0	1	0	0	0	0	0	0	0	0	0	0	0	0	0	0	0
ENSG00000085832	ENSG00000085832	EPS15	EPS15	1	51819935	51985000	1p32.3	0.939502	Gain	0	0	0	0	0	0	0	0	0	0	1	1	1	0	1	0	0	0	0	0	0	0	0	0	0	1	0	0	0	0	0	0	0	1	0	0	0	0	0	0
ENSG00000158458	ENSG00000158458	NRG2	NRG2	5	139226364	139422884	5q31.2	0.925981	Gain	0	0	0	0	0	0	0	0	0	0	0	0	0	0	0	0	0	0	0	0	0	0	0	0	0	0	1	0	0	0	0	0	0	1	0	0	1	0	0	0
ENSG00000143799	ENSG00000143799	PARP1	PARP1	1	224102741	226595780	1q42.11 - 1q42.12	0.913655	Gain	0	0	0	0	0	0	0	0	0	0	0	0	0	0	0	0	0	0	0	0	0	1	0	0	1	0	0	0	0	0	0	0	0	0	1	0	0	0	0	0
ENSG00000065883	ENSG00000065883	CDK13	CDK13	7	39989636	40136733	7p14.1	0.912046	Gain	0	0	0	0	0	0	0	0	0	0	0	0	0	0	0	0	0	0	0	0	0	0	0	0	1	0	0	0	0	0	0	0	0	0	0	0	0	0	0	0
ENSG00000143479	ENSG00000143479	DYRK3	DYRK3	1	206808881	206857764	1q32.1	0.911572	Gain	0	0	0	0	0	0	0	0	0	0	0	0	0	0	0	0	0	0	0	0	0	0	0	0	1	0	0	0	0	0	0	0	0	0	0	0	0	0	0	0
ENSG00000164985	ENSG00000164985	PSIP1	PSIP1	9	15464064	15511017	9p22.3	0.910589	Gain	0	0	0	0	0	0	0	0	0	0	1	1	1	0	1	0	0	0	0	0	0	0	0	0	0	0	0	0	0	0	0	0	0	1	0	0	0	0	0	0
ENSG00000237251	ENSG00000237251	AC072061.2	CDK13	7	39856148	39907739	7p14.1	0.900864	Gain	0	0	0	0	0	0	0	0	0	0	0	0	0	0	0	0	0	0	0	0	0	0	0	0	1	0	0	0	0	0	0	0	0	0	0	0	0	0	0	0
ENSG00000242855	ENSG00000242855	AC072061.1	CDK13	7	39927975	39928263	7p14.1	0.894077	Gain	0	0	0	0	0	0	0	0	0	0	0	0	0	0	0	0	0	0	0	0	0	0	0	0	1	0	0	0	0	0	0	0	0	0	0	0	0	0	0	0
ENSG00000116132	ENSG00000116132	PRRX1	PRRX1	1	170631869	170708560	1q24.2	0.889655	Gain	0	0	0	0	0	0	0	0	0	0	1	1	1	0	1	0	0	0	0	0	0	0	0	0	0	0	0	0	0	0	0	0	0	1	0	0	0	0	0	0
ENSG00000184216	ENSG00000184216	IRAK1	IRAK1	X	153275951	153285431	Xq28	0.88778	Gain	0	0	0	0	0	0	0	1	0	0	0	0	0	0	0	0	0	0	0	0	0	0	0	0	1	0	0	0	0	0	0	0	0	0	0	0	0	0	0	0
ENSG00000163558	ENSG00000163558	PRKCI	PRKCI	3	169940153	170023769	3q26.2	0.882338	Gain	0	0	0	0	0	0	0	0	0	0	0	0	0	0	0	0	0	0	0	0	0	0	0	0	1	1	0	0	0	0	0	0	0	0	0	0	0	0	0	0
ENSG00000010219	ENSG00000010219	DYRK4	DYRK4	12	4671370	4723325	12p13.32	0.882274	Gain	0	0	0	0	0	0	0	0	0	0	0	0	0	0	0	0	0	0	0	0	0	0	0	0	1	0	0	0	0	0	0	0	0	0	0	0	0	0	0	0
ENSG00000079277	ENSG00000079277	MKNK1	MKNK1	1	47023090	47082515	1p33	0.871918	Gain	0	0	0	0	0	0	0	0	0	0	0	0	0	0	0	0	0	0	0	0	0	0	0	0	1	0	0	0	0	0	0	0	0	0	0	0	0	0	0	0
ENSG00000118513	ENSG00000118513	MYB	MYB	6	135502453	135540311	6q23.3	0.820183	Gain	0	0	0	0	0	0	0	0	0	0	1	1	0	0	1	0	0	0	0	0	0	0	0	0	0	0	0	0	0	0	0	0	0	1	1	0	0	0	1	0
ENSG00000172493	ENSG00000172493	AFF1	AFF1	4	87856154	88062206	4q21.3 - 4q22.1	0.754554	Gain	0	0	0	0	0	0	0	0	0	0	1	1	1	0	1	0	0	0	0	0	0	0	0	0	0	0	0	0	0	0	0	0	0	1	0	0	0	0	0	0
ENSG00000176165	ENSG00000176165	FOXG1	FOXG1	14	29235050	29238870	14q12	0.714031	Gain	0	0	0	0	0	0	0	0	0	0	0	0	0	0	0	0	0	0	0	0	0	0	0	0	0	0	0	0	0	0	0	0	0	0	0	0	0	0	0	0
ENSG00000181449	ENSG00000181449	SOX2	SOX2	3	181429714	181432221	3q26.33	0.692837	Gain	0	0	0	0	0	0	0	0	0	0	1	1	0	0	0	0	0	0	0	0	0	0	0	0	0	0	0	0	0	0	0	0	0	1	0	0	0	0	0	0
ENSG00000185811	ENSG00000185811	IKZF1	IKZF1	7	50343720	50472799	7p12.2	0.551549	Gain	0	0	0	0	0	0	0	0	0	0	1	1	1	0	1	0	0	0	0	0	0	0	0	0	0	0	0	0	0	0	0	0	0	1	0	0	0	0	0	0
ENSG00000130675	ENSG00000130675	MNX1	MNX1	7	156786745	156803370	7q36.3	4.85038	Gain	0	0	0	0	0	0	0	0	0	0	1	1	1	0	1	0	0	0	0	0	0	0	0	0	0	0	0	0	0	0	0	0	0	1	0	0	0	0	0	0
ENSG00000105971	ENSG00000105971	CAV2	CAV2	7	115927434	116148595	7q31.2	4.62607	Gain	0	0	0	0	0	0	0	0	0	0	0	0	0	0	0	0	0	1	0	0	0	0	0	0	0	1	0	0	0	0	1	0	0	0	0	0	0	0	0	0
ENSG00000196628	ENSG00000196628	TCF4	TCF4	18	52889562	53332018	18q21.2	3.80877	Gain	0	0	0	0	0	0	0	0	0	0	0	0	0	0	0	0	0	0	0	0	0	0	0	0	0	0	0	0	0	0	0	0	0	0	0	0	0	0	0	0
ENSG00000187621	ENSG00000187621	TCL6	TCL6	14	96116835	96146170	14q32.13	3.62392	Gain	0	0	0	0	0	0	0	0	0	0	1	1	1	0	1	0	0	0	0	0	0	0	0	0	0	0	0	0	0	0	0	0	0	1	0	0	0	0	0	0
ENSG00000004948	ENSG00000004948	CALCR	CALCR	7	93053799	93204042	7q21.3	3.10721	Gain	0	0	0	0	0	0	0	0	0	0	0	0	1	0	0	0	0	0	0	0	0	0	0	0	1	0	0	0	0	0	0	0	1	0	1	0	0	0	0	0
ENSG00000100385	ENSG00000100385	IL2RB	IL2RB	22	37515126	37571094	22q12.3	3.10478	Gain	0	0	0	0	0	0	1	0	0	0	0	0	0	0	0	0	0	1	0	0	1	0	0	0	0	0	0	0	0	1	0	0	0	1	0	0	0	0	0	0
ENSG00000173692	ENSG00000173692	PSMD1	PSMD1	2	231921578	232037541	2q37.1	3.07072	Gain	0	0	0	0	0	0	1	0	0	0	0	0	0	0	0	0	0	0	0	0	0	0	0	0	0	0	0	0	0	0	0	0	0	1	0	0	0	0	0	0
ENSG00000181085	ENSG00000181085	MAPK15	MAPK15	8	144798429	144804628	8q24.3	3.06959	Gain	0	0	0	0	0	0	0	0	0	0	0	0	0	0	0	0	0	0	0	0	0	0	0	0	1	0	0	0	0	0	0	0	0	0	0	0	0	0	0	0
ENSG00000172572	ENSG00000172572	PDE3A	PDE3A	12	20522179	20837315	12p12.2	2.96223	Gain	0	0	0	0	0	0	0	0	0	0	0	0	0	0	0	0	0	0	0	0	0	0	0	1	1	0	0	0	0	0	0	0	0	0	0	0	0	0	0	0
ENSG00000047932	ENSG00000047932	GOPC	GOPC	6	117639374	117923691	6q22.1	2.88685	Gain	0	0	0	0	0	0	0	0	0	0	1	1	1	0	1	0	0	0	0	0	0	0	0	0	0	0	0	0	0	0	0	0	0	1	0	0	0	0	0	0
ENSG00000058091	ENSG00000058091	CDK14	CDK14	7	90095738	90839905	7q21.13	2.82584	Gain	0	0	0	0	0	0	0	0	0	0	0	0	0	0	0	0	0	0	0	0	0	0	0	0	1	0	0	0	0	0	0	0	0	0	0	0	0	0	0	0
ENSG00000100077	ENSG00000100077	ADRBK2	ADRBK2	22	25960816	26118985	22q12.1	2.58354	Gain	0	0	0	0	0	0	0	0	0	0	0	0	0	0	0	0	0	0	0	0	0	0	0	0	1	0	0	0	0	0	0	0	0	0	0	0	0	0	0	0
ENSG00000133392	ENSG00000133392	MYH11	MYH11	16	15796992	15950890	16p13.11	2.55728	Gain	0	0	0	0	0	0	0	0	0	0	1	1	1	0	1	0	0	0	0	0	0	0	0	0	0	0	0	0	0	0	0	0	0	1	0	0	0	0	0	0
ENSG00000154237	ENSG00000154237	LRRK1	LRRK1	15	101459420	101610317	15q26.3	2.55547	Gain	0	0	0	0	0	0	0	0	0	0	0	0	0	0	0	0	0	0	0	0	0	0	0	0	1	0	0	0	0	0	0	0	0	0	0	0	0	0	0	0
ENSG00000100368	ENSG00000100368	CSF2RB	CSF2RB	22	37309670	37336491	22q12.3	2.55056	Gain	0	0	0	0	0	0	1	1	0	0	0	0	0	0	0	0	0	0	0	0	1	0	0	0	0	0	0	0	0	0	0	0	0	1	0	0	0	0	0	0
ENSG00000173821	ENSG00000173821	RNF213	RNF213	17	78234665	78370078	17q25.3	2.53173	Gain	0	0	0	0	0	0	0	0	0	0	1	1	1	0	1	0	0	0	0	0	0	0	0	0	0	0	0	0	0	0	0	0	0	1	0	0	0	0	0	0
ENSG00000133083	ENSG00000133083	DCLK1	DCLK1	13	36343122	36705467	13q13.3	2.52614	Gain	0	0	0	0	0	0	0	0	0	0	0	0	0	0	0	0	0	0	0	0	0	0	0	0	1	0	0	0	0	0	0	0	0	0	0	0	0	0	0	0
ENSG00000172977	ENSG00000172977	KAT5	KAT5	11	65479467	65487075	11q13.1	2.48058	Gain	0	0	0	0	0	1	0	0	0	0	0	0	0	0	0	0	0	0	0	0	0	1	0	0	0	0	0	0	0	0	0	0	0	0	1	0	0	0	1	0
ENSG00000183134	ENSG00000183134	PTGDR2	PTGDR2	11	60618413	60623444	11q12.2	2.47295	Gain	0	0	0	0	0	0	1	0	0	0	0	0	0	0	0	0	0	0	0	0	0	0	0	0	1	0	0	0	0	0	0	0	1	1	1	0	0	0	0	0
ENSG00000106211	ENSG00000106211	HSPB1	HSPB1	7	75931861	75933612	7q11.23	2.46655	Gain	0	0	0	0	0	0	0	0	0	0	0	0	0	0	0	0	0	1	0	0	0	0	0	0	0	0	0	0	0	0	0	0	0	0	1	0	0	0	0	0
ENSG00000169696	ENSG00000169696	ASPSCR1	ASPSCR1	17	79935426	79975280	17q25.3	2.44608	Gain	0	0	0	0	0	0	0	0	0	0	1	1	1	0	1	0	0	0	0	0	0	0	0	0	0	0	0	0	0	0	0	0	0	1	0	0	0	0	0	0
ENSG00000054598	ENSG00000054598	FOXC1	FOXC1	6	1610679	1614127	6p25.3	2.43211	Gain	0	0	0	0	0	0	0	0	0	0	0	0	0	0	0	0	0	0	0	0	0	0	0	0	0	0	0	0	0	0	0	0	0	0	0	0	0	0	0	0
ENSG00000168067	ENSG00000168067	MAP4K2	MAP4K2	11	64556290	64570713	11q13.1	2.41927	Gain	0	0	0	0	0	0	0	0	0	0	0	0	0	0	0	0	0	0	0	0	0	0	0	0	1	0	0	0	0	0	0	0	0	0	0	0	0	0	0	0
ENSG00000128271	ENSG00000128271	ADORA2A	ADORA2A	22	24813847	24838328	22q11.23	2.37795	Gain	0	0	0	0	0	0	0	0	0	0	0	0	0	0	0	0	0	0	0	0	0	0	0	1	1	0	0	0	0	0	0	0	1	0	1	0	0	0	0	0
ENSG00000084207	ENSG00000084207	GSTP1	GSTP1	11	67351066	67354131	11q13.2	2.35248	Gain	0	0	0	0	0	0	0	0	0	0	0	0	0	0	1	0	0	0	0	0	0	0	0	0	0	0	0	0	0	0	0	0	0	0	1	0	0	0	0	0
ENSG00000099985	ENSG00000099985	OSM	OSM	22	30658818	30662829	22q12.2	2.35043	Gain	0	0	0	0	0	0	0	0	0	0	0	0	0	0	0	0	0	0	0	0	1	0	0	0	0	0	0	0	0	0	0	0	0	0	0	0	1	0	0	0
ENSG00000128342	ENSG00000128342	LIF	LIF	22	30636436	30642840	22q12.2	2.32711	Gain	0	0	0	0	0	0	0	0	0	0	0	0	0	0	0	0	0	0	0	0	1	0	0	0	0	0	0	0	0	0	0	0	0	0	0	0	1	0	0	0
ENSG00000015413	ENSG00000015413	DPEP1	DPEP1	16	89679716	89704839	16q24.3	2.32163	Gain	0	0	0	0	0	0	0	0	0	0	0	0	0	0	0	0	0	0	0	0	0	0	1	1	0	0	0	0	0	0	0	0	0	0	0	0	0	0	0	0
ENSG00000185551	ENSG00000185551	NR2F2	NR2F2	15	96869167	96883492	15q26.2	2.22652	Gain	0	0	0	0	0	0	0	0	0	0	0	0	0	0	0	0	0	0	0	0	0	0	0	0	1	0	0	0	0	0	0	0	0	0	0	0	0	0	0	0
ENSG00000099953	ENSG00000099953	MMP11	MMP11	22	24110413	24126503	22q11.23	2.21821	Gain	0	0	0	0	0	0	1	0	0	0	0	0	0	0	0	0	0	0	0	0	0	0	0	0	1	0	0	0	0	0	0	0	0	1	1	0	0	0	0	0
ENSG00000117525	ENSG00000117525	F3	F3	1	94994781	95007356	1p21.3	2.18757	Gain	0	0	0	0	0	0	0	0	0	0	0	0	0	0	0	0	0	1	0	0	0	0	0	0	0	0	0	0	0	1	0	0	0	0	1	0	0	0	0	0
ENSG00000096063	ENSG00000096063	SRPK1	SRPK1	6	35800743	35889119	6p21.31	2.17595	Gain	0	0	0	0	0	0	0	0	0	0	0	0	0	0	0	0	0	0	0	0	0	0	0	0	1	0	0	0	0	0	0	0	0	0	0	0	0	0	0	0
ENSG00000196396	ENSG00000196396	PTPN1	PTPN1	20	49126891	49201299	20q13.13	2.17551	Gain	0	1	0	0	0	0	0	0	0	0	0	0	0	0	0	0	0	0	0	0	0	0	0	0	1	0	0	0	0	0	0	0	0	0	1	0	0	0	0	0
ENSG00000105613	ENSG00000105613	MAST1	MAST1	19	12949259	12985765	19p13.2	2.10914	Gain	0	0	0	0	0	0	0	0	0	0	0	0	0	0	0	0	0	0	0	0	0	0	0	0	1	0	0	0	0	0	0	0	0	0	0	0	0	0	0	0
ENSG00000112081	ENSG00000112081	SRSF3	SRSF3	6	36562145	36571209	6p21.31	2.09093	Gain	0	0	0	0	0	0	0	0	0	0	1	1	1	0	1	0	0	0	0	0	0	0	0	0	0	0	0	0	0	0	0	0	0	1	0	0	0	0	0	0
ENSG00000198339	ENSG00000198339	HIST1H4I	HIST1H4I	6	27107076	27108418	6p22.1	2.04117	Gain	0	0	0	0	0	0	0	0	0	0	1	1	1	0	1	0	0	0	0	0	0	0	0	0	0	0	0	0	0	0	0	0	0	1	0	0	0	0	0	0
ENSG00000172315	ENSG00000172315	TP53RK	TP53RK	20	45313004	45318418	20q13.12	1.96255	Gain	0	0	0	0	0	0	0	0	0	0	0	0	0	0	0	0	0	0	0	0	0	0	0	0	0	0	0	0	0	0	0	0	0	0	0	0	0	0	0	0
ENSG00000172179	ENSG00000172179	PRL	PRL	6	22287480	22297730	6p22.3	1.95394	Gain	0	0	0	0	0	0	0	0	0	0	0	0	0	0	0	0	0	0	0	0	1	0	0	0	0	0	0	0	0	0	0	0	0	0	1	0	0	0	0	1
ENSG00000196839	ENSG00000196839	ADA	ADA	20	43248163	43280874	20q13.12	1.95257	Gain	0	0	0	0	0	0	1	0	0	0	0	0	0	0	0	0	0	1	0	0	0	0	0	0	1	0	0	0	0	1	0	0	0	1	0	0	0	0	0	0
ENSG00000070018	ENSG00000070018	LRP6	LRP6	12	12268959	12419946	12p13.2	1.9354	Gain	0	0	0	0	0	0	0	0	0	0	0	0	0	0	0	0	0	1	0	0	0	0	0	0	0	0	0	0	0	0	0	0	0	0	0	0	0	0	0	0
ENSG00000145386	ENSG00000145386	CCNA2	CCNA2	4	122737599	122745087	4q27	1.92904	Gain	0	0	0	0	0	0	0	0	0	0	0	0	0	0	0	0	1	0	0	0	0	0	0	0	0	0	0	0	0	0	0	0	0	0	1	0	0	0	0	0
ENSG00000012983	ENSG00000012983	MAP4K5	MAP4K5	14	50885219	51027844	14q21.3 - 14q22.1	1.9093	Gain	0	0	0	0	0	0	0	0	0	0	0	0	0	0	0	0	0	0	0	0	0	0	0	0	1	0	0	0	0	0	0	0	0	0	0	0	0	0	0	0
ENSG00000146216	ENSG00000146216	TTBK1	TTBK1	6	43211222	43255997	6p21.1	1.90685	Gain	0	0	0	0	0	0	0	0	0	0	0	0	0	0	0	0	0	0	0	0	0	0	0	0	1	0	0	0	0	0	0	0	0	0	0	0	0	0	0	0
ENSG00000069702	ENSG00000069702	TGFBR3	TGFBR3	1	92145902	92371892	1p22.1	1.87872	Gain	0	0	0	0	0	0	0	0	0	0	0	0	0	0	0	0	0	1	0	0	0	0	0	0	0	0	0	0	0	1	0	0	0	0	0	0	0	0	0	0
ENSG00000152256	ENSG00000152256	PDK1	PDK1	2	173420101	173489823	2q31.1	1.87657	Gain	0	0	0	0	0	0	0	0	0	0	0	0	0	0	0	0	0	0	0	0	0	0	0	0	1	0	0	0	0	0	0	0	0	0	0	0	0	0	0	0
ENSG00000067955	ENSG00000067955	CBFB	CBFB	16	67063019	67134961	16q22.1	1.87315	Gain	0	0	0	0	0	0	0	0	0	0	1	1	1	0	1	0	0	0	0	0	0	0	0	0	0	0	0	0	0	0	0	0	0	1	0	0	0	0	0	0
ENSG00000030110	ENSG00000030110	BAK1	BAK1	6	33540324	33548070	6p21.31	1.85475	Gain	0	0	0	0	0	0	0	0	0	0	0	0	0	0	0	0	0	0	0	0	0	0	0	1	1	0	0	0	0	0	0	0	0	0	0	0	0	0	0	0
ENSG00000163902	ENSG00000163902	RPN1	RPN1	3	128338817	128399918	3q21.3	1.8367	Gain	0	0	0	0	0	0	0	0	0	0	1	1	1	0	1	0	0	0	0	0	0	0	0	0	0	0	0	0	0	0	0	0	0	1	0	0	0	0	0	0
ENSG00000115966	ENSG00000115966	ATF2	ATF2	2	175936978	176033110	2q31.1	1.83272	Gain	0	0	0	0	0	1	0	0	0	0	0	0	0	0	0	0	0	0	0	0	0	0	0	0	0	0	0	0	0	0	0	0	0	0	1	0	0	0	0	0
ENSG00000100490	ENSG00000100490	CDKL1	CDKL1	14	50796310	50883179	14q21.3	1.83205	Gain	0	0	0	0	0	0	0	0	0	0	0	0	0	0	0	0	0	0	0	0	0	0	0	0	1	0	0	0	0	0	0	0	0	0	0	0	0	0	0	0
ENSG00000225205	ENSG00000225205	AC093818.1	PDK1	2	173345568	173421324	2q31.1	1.82947	Gain	0	0	0	0	0	0	0	0	0	0	0	0	0	0	0	0	0	0	0	0	0	0	0	0	1	0	0	0	0	0	0	0	0	0	0	0	0	0	0	0
ENSG00000136167	ENSG00000136167	LCP1	LCP1	13	46700061	46786006	13q14.13	1.80249	Gain	0	0	0	0	0	0	0	0	0	0	1	1	1	0	1	0	0	0	0	0	0	0	0	0	0	0	0	0	0	0	0	0	0	1	0	0	0	0	0	0
ENSG00000239794	ENSG00000239794	AL390780.1	TGFBR3	1	92295331	92295589	1p22.1	1.78588	Gain	0	0	0	0	0	0	0	0	0	0	0	0	0	0	0	0	0	1	0	0	0	0	0	0	0	0	0	0	0	1	0	0	0	0	0	0	0	0	0	0
ENSG00000048392	ENSG00000048392	RRM2B	RRM2B	8	103216730	103251346	8q22.3	1.78392	Gain	0	0	0	0	0	0	1	0	0	0	0	0	0	0	0	0	0	0	0	0	0	1	0	0	0	0	0	0	0	0	0	0	0	1	1	0	0	0	0	0
ENSG00000184402	ENSG00000184402	SS18L1	SS18L1	20	60718822	60757540	20q13.33	1.78333	Gain	0	0	0	0	0	0	0	0	0	0	1	1	1	0	1	0	0	0	0	0	0	0	0	0	0	0	0	0	0	0	0	0	0	1	0	0	0	0	0	0
ENSG00000244679	ENSG00000244679	AC007493.1	BRD7	16	50393552	50393631	16q12.1	1.78118	Gain	0	0	0	0	0	0	0	0	0	0	0	0	0	0	0	0	0	0	0	0	0	0	0	0	0	0	0	0	0	0	0	0	0	0	0	0	0	0	1	0
ENSG00000113494	ENSG00000113494	PRLR	PRLR	5	35048861	35230794	5p13.2	1.76701	Gain	0	0	0	0	0	0	1	0	0	0	0	0	0	0	0	0	0	1	0	0	1	0	0	0	0	0	0	0	0	0	0	0	0	1	0	0	0	0	0	0
ENSG00000183770	ENSG00000183770	FOXL2	FOXL2	3	138663066	138665982	3q22.3	1.75771	Gain	0	0	0	0	0	0	0	0	0	0	1	1	0	0	0	0	0	0	0	0	0	0	0	0	0	0	0	0	0	0	0	0	0	1	0	0	0	0	0	0
ENSG00000138698	ENSG00000138698	RAP1GDS1	RAP1GDS1	4	99182535	99365012	4q23	1.75075	Gain	0	0	0	0	0	0	0	0	0	0	1	1	1	0	1	0	0	0	0	0	0	0	0	0	0	0	0	0	0	0	0	0	0	1	0	0	0	0	0	0
ENSG00000118777	ENSG00000118777	ABCG2	ABCG2	4	89011416	89152474	4q22.1	1.74059	Gain	1	0	0	0	0	0	0	0	0	0	0	0	0	0	0	0	0	0	0	0	0	0	0	1	1	0	0	0	0	0	0	0	0	0	1	0	0	0	0	0
ENSG00000145335	ENSG00000145335	SNCA	SNCA	4	90645250	90759466	4q22.1	1.72894	Gain	0	0	0	0	0	0	0	0	0	0	0	0	0	0	0	0	0	0	0	0	0	0	0	1	0	1	0	0	0	0	0	0	0	0	1	0	0	0	1	0
ENSG00000151247	ENSG00000151247	EIF4E	EIF4E	4	99792835	99851788	4q23	1.72556	Gain	0	0	1	0	0	0	0	0	0	0	0	0	0	1	0	0	0	0	0	0	0	0	0	0	0	0	0	0	0	0	0	0	0	0	1	0	0	0	0	0
ENSG00000038382	ENSG00000038382	TRIO	TRIO	5	14143811	14532235	5p15.2	1.72016	Gain	0	0	0	0	0	0	0	0	0	0	0	0	0	0	0	0	0	0	0	0	0	0	0	0	1	0	0	0	0	0	0	0	0	0	0	0	0	0	0	0
ENSG00000231898	ENSG00000231898	AC012594.1	MYO3B	2	171199982	171207621	2q31.1	1.71761	Gain	0	0	0	0	0	0	0	0	0	0	0	0	0	0	0	0	0	0	0	0	0	0	0	0	1	0	0	0	0	0	0	0	0	0	0	0	0	0	0	0
ENSG00000244445	ENSG00000244445	AC068280.1	MYO3B	2	171197596	171200021	2q31.1	1.71761	Gain	0	0	0	0	0	0	0	0	0	0	0	0	0	0	0	0	0	0	0	0	0	0	0	0	1	0	0	0	0	0	0	0	0	0	0	0	0	0	0	0
ENSG00000172071	ENSG00000172071	EIF2AK3	EIF2AK3	2	88856259	88927094	2p11.2	1.71282	Gain	0	0	0	0	0	0	0	0	0	0	0	0	0	0	0	0	0	0	0	0	0	0	0	0	1	0	0	0	0	0	0	0	0	0	0	0	0	0	0	0
ENSG00000156873	ENSG00000156873	PHKG2	PHKG2	16	30759591	30772490	16p11.2	1.69666	Gain	0	0	0	0	0	0	0	0	0	0	0	0	0	0	0	0	0	0	0	0	0	0	0	0	1	0	0	0	0	0	0	0	0	0	0	0	0	0	0	0
ENSG00000104903	ENSG00000104903	LYL1	LYL1	19	13209848	13213681	19p13.2	1.69541	Gain	0	0	0	0	0	0	0	0	0	0	1	1	1	0	1	0	0	0	0	0	0	0	0	0	0	0	0	0	0	0	0	0	0	1	0	0	0	0	0	0
ENSG00000132470	ENSG00000132470	ITGB4	ITGB4	17	73713474	73753898	17q25.1	1.6842	Gain	0	0	1	0	0	0	0	0	0	0	0	0	0	0	0	0	0	1	0	0	0	0	0	0	1	0	0	1	0	0	1	0	0	0	1	0	0	0	0	0
ENSG00000068024	ENSG00000068024	HDAC4	HDAC4	2	239969864	240323348	2q37.3	1.68093	Gain	0	0	0	0	0	0	0	0	0	0	1	0	0	0	0	0	0	0	0	0	0	0	0	0	0	0	0	0	0	0	0	0	0	1	0	0	0	0	1	0
ENSG00000115687	ENSG00000115687	PASK	PASK	2	242045514	242089679	2q37.3	1.68093	Gain	0	0	0	0	0	0	0	0	0	0	0	0	0	0	0	0	0	0	0	0	0	0	0	0	1	0	0	0	0	0	0	0	0	0	0	0	0	0	0	0
ENSG00000071909	ENSG00000071909	MYO3B	MYO3B	2	171034655	171511662	2q31.1	1.67979	Gain	0	0	0	0	0	0	0	0	0	0	0	0	0	0	0	0	0	0	0	0	0	0	0	0	1	0	0	0	0	0	0	0	0	0	0	0	0	0	0	0
ENSG00000162992	ENSG00000162992	NEUROD1	NEUROD1	2	182537815	182545603	2q31.3	1.67031	Gain	0	0	0	0	0	0	0	0	0	0	0	0	0	0	0	0	0	0	0	0	0	0	0	1	0	0	0	0	0	0	0	0	0	0	0	0	0	0	0	0
ENSG00000166164	ENSG00000166164	BRD7	BRD7	16	50347398	50402845	16q12.1	1.66428	Gain	0	0	0	0	0	0	0	0	0	0	0	0	0	0	0	0	0	0	0	0	0	0	0	0	0	0	0	0	0	0	0	0	0	0	0	0	0	0	1	0
ENSG00000222040	ENSG00000222040	ADRA2B	ADRA2B	2	96778707	96781984	2q11.1	1.65251	Gain	0	0	0	0	0	0	1	0	0	0	0	0	0	0	0	0	0	0	0	0	0	0	0	0	1	0	0	0	0	0	0	0	1	1	1	0	0	0	0	0
ENSG00000186951	ENSG00000186951	PPARA	PPARA	22	46546424	46639653	22q13.31	1.64848	Gain	0	0	0	0	0	0	0	0	0	0	0	0	0	0	0	0	0	0	0	0	0	0	0	0	1	0	0	0	0	0	0	0	0	0	0	0	0	0	0	0
ENSG00000183722	ENSG00000183722	LHFP	LHFP	13	39917029	40177665	13q13.3 - 13q14.11	1.64451	Gain	0	0	0	0	0	0	0	0	0	0	1	1	1	0	1	0	0	0	0	0	0	0	0	0	0	0	0	0	0	0	0	0	0	1	0	0	0	0	0	0
ENSG00000176170	ENSG00000176170	SPHK1	SPHK1	17	74372742	74383941	17q25.1	1.63474	Gain	0	0	0	0	0	0	0	0	0	0	0	0	0	0	0	0	0	0	0	0	0	0	0	0	0	0	0	0	0	0	0	0	0	0	0	0	0	0	0	0
ENSG00000250506	ENSG00000250506	CDK3	CDK3	17	73996987	74002078	17q25.1	1.63465	Gain	0	0	0	0	0	0	0	0	0	0	0	0	0	0	0	0	0	0	0	0	0	0	0	0	1	0	0	0	0	0	0	0	0	0	0	0	0	0	0	0
ENSG00000100804	ENSG00000100804	PSMB5	PSMB5	14	23485752	23504439	14q11.2	1.62677	Gain	0	0	0	0	0	0	1	0	0	0	0	0	0	0	0	0	0	0	0	0	0	0	0	0	0	0	0	0	0	0	0	0	0	1	0	0	0	0	0	0
ENSG00000196588	ENSG00000196588	MKL1	MKL1	22	40806285	41032706	22q13.1 - 22q13.2	1.62576	Gain	0	0	0	0	0	0	0	0	0	0	1	1	1	0	1	0	0	0	0	0	0	0	0	0	0	0	0	0	0	0	0	0	0	1	0	0	0	0	0	0
ENSG00000159792	ENSG00000159792	PSKH1	PSKH1	16	67927175	67963860	16q22.1	1.62303	Gain	0	0	0	0	0	0	0	0	0	0	0	0	0	0	0	0	0	0	0	0	0	0	0	0	1	0	0	0	0	0	0	0	0	0	0	0	0	0	0	0
ENSG00000134398	ENSG00000134398	ERN2	ERN2	16	23701647	23724821	16p12.2	1.61018	Gain	0	0	0	0	0	0	0	0	0	0	0	0	0	0	0	0	0	0	0	0	0	0	0	0	0	0	0	0	0	0	0	0	0	0	0	0	0	0	0	0
ENSG00000168421	ENSG00000168421	RHOH	RHOH	4	40192673	40246281	4p14	1.60953	Gain	0	0	0	0	0	0	0	0	0	0	1	1	1	0	1	0	0	0	0	0	0	0	0	0	0	0	0	0	0	0	0	0	0	1	0	0	0	0	0	0
ENSG00000083093	ENSG00000083093	PALB2	PALB2	16	23614488	23652631	16p12.2	1.60317	Gain	0	0	0	0	0	0	0	0	0	0	1	1	0	0	0	0	0	0	0	0	0	1	0	0	0	0	0	0	0	0	0	0	0	1	1	0	0	0	0	0
ENSG00000139908	ENSG00000139908	TSSK4	TSSK4	14	24674903	24677568	14q12	1.60096	Gain	0	0	0	0	0	0	0	0	0	0	0	0	0	0	0	0	0	0	0	0	0	0	0	0	1	0	0	0	0	0	0	0	0	0	0	0	0	0	0	0
ENSG00000184381	ENSG00000184381	PLA2G6	PLA2G6	22	38507502	38588107	22q13.1	1.59066	Gain	0	0	0	0	0	0	1	0	0	0	0	0	0	0	0	0	0	0	0	0	0	0	0	0	0	0	0	0	0	0	0	0	0	1	0	0	0	0	0	0
ENSG00000184611	ENSG00000184611	KCNH7	KCNH7	2	163227917	163695240	2q24.2	1.57284	Gain	0	0	0	0	0	0	1	0	0	0	0	0	0	0	0	0	0	0	0	0	0	0	0	0	1	0	0	0	0	0	0	0	0	1	0	0	0	0	0	0
ENSG00000115694	ENSG00000115694	STK25	STK25	2	242432089	242449145	2q37.3	1.55127	Gain	0	0	0	0	0	0	0	0	0	0	0	0	0	0	0	0	0	0	0	0	0	0	0	0	1	0	0	0	0	0	0	0	0	0	0	0	0	0	0	0
ENSG00000118762	ENSG00000118762	PKD2	PKD2	4	88928820	88998929	4q22.1	1.54874	Gain	0	0	0	0	0	0	0	0	0	0	0	0	0	0	0	0	0	0	0	0	0	0	0	0	1	0	0	0	0	0	0	0	0	0	0	0	0	0	0	0
ENSG00000165752	ENSG00000165752	STK32C	STK32C	10	134020994	134145353	10q26.3	1.51793	Gain	0	0	0	0	0	0	0	0	0	0	0	0	0	0	0	0	0	0	0	0	0	0	0	0	1	0	0	0	0	0	0	0	0	0	0	0	0	0	0	0
ENSG00000157227	ENSG00000157227	MMP14	MMP14	14	23305766	23318236	14q11.2	1.50851	Gain	0	0	0	0	0	0	1	0	0	0	0	0	0	0	0	0	0	0	0	0	0	0	0	0	1	0	0	0	0	0	0	0	0	1	0	0	0	0	0	0
ENSG00000100811	ENSG00000100811	YY1	YY1	14	100704635	100749129	14q32.2	1.46627	Gain	0	0	0	0	0	0	0	0	0	0	0	0	0	0	0	0	0	0	0	0	0	1	0	0	0	0	0	0	0	0	0	0	0	0	1	0	0	0	0	0
ENSG00000105656	ENSG00000105656	ELL	ELL	19	18553475	18632937	19p13.11	1.43781	Gain	0	0	0	0	0	0	0	0	0	0	1	1	1	0	1	0	0	0	0	0	0	0	0	0	0	0	0	0	0	0	0	0	0	1	0	0	0	0	0	0
ENSG00000099308	ENSG00000099308	MAST3	MAST3	19	18208603	18262499	19p13.11	1.42986	Gain	0	0	0	0	0	0	0	0	0	0	0	0	0	0	0	0	0	0	0	0	0	0	0	0	1	0	0	0	0	0	0	0	0	0	0	0	0	0	0	0
ENSG00000178093	ENSG00000178093	TSSK6	TSSK6	19	19623230	19626838	19p13.11	1.41903	Gain	0	0	0	0	0	0	0	0	0	0	0	0	0	0	0	0	0	0	0	0	0	0	0	0	1	0	0	0	0	0	0	0	0	0	0	0	0	0	0	0
ENSG00000256989	ENSG00000256989	AC010335.1	ELL	19	18553705	18554469	19p13.11	1.41555	Gain	0	0	0	0	0	0	0	0	0	0	1	1	1	0	1	0	0	0	0	0	0	0	0	0	0	0	0	0	0	0	0	0	0	1	0	0	0	0	0	0
ENSG00000103507	ENSG00000103507	BCKDK	BCKDK	16	31117428	31124110	16p11.2	1.38197	Gain	0	0	0	0	0	0	0	0	0	0	0	0	0	0	0	0	0	0	0	0	0	0	0	0	1	0	0	0	0	0	0	0	0	0	0	0	0	0	0	0
ENSG00000184557	ENSG00000184557	SOCS3	SOCS3	17	76352864	76356158	17q25.3	1.371	Gain	0	0	0	0	0	0	0	0	0	0	0	0	0	0	0	0	0	0	0	0	0	0	0	1	0	1	0	0	0	0	0	0	0	0	0	0	0	0	0	0
ENSG00000140459	ENSG00000140459	CYP11A1	CYP11A1	15	74630100	74660081	15q24.1	1.26174	Gain	0	0	0	0	0	0	1	0	0	0	0	0	0	0	0	0	0	0	0	0	0	0	0	1	1	0	0	0	0	0	0	0	0	1	0	0	0	0	0	0
ENSG00000130522	ENSG00000130522	JUND	JUND	19	18390563	18392432	19p13.11	1.20414	Gain	0	0	0	0	0	0	0	0	0	0	0	0	0	0	0	0	0	0	0	0	0	0	0	0	0	1	0	0	0	0	0	0	0	0	0	0	0	0	0	0
ENSG00000179335	ENSG00000179335	CLK3	CLK3	15	74890841	74932057	15q24.1	1.189	Gain	0	0	0	0	0	0	0	0	0	0	0	0	0	0	0	0	0	0	0	0	0	0	0	0	1	0	0	0	0	0	0	0	0	0	0	0	0	0	0	0
ENSG00000111837	ENSG00000111837	MAK	MAK	6	10762956	10838764	6p24.2	1.14994	Gain	0	0	0	0	0	0	0	0	0	0	0	0	0	0	0	0	0	0	0	0	0	0	0	0	1	0	0	0	0	0	0	0	0	0	0	0	0	0	0	0
ENSG00000140465	ENSG00000140465	CYP1A1	CYP1A1	15	75011883	75017951	15q24.1	1.14447	Gain	0	0	0	0	0	0	0	0	0	0	0	0	0	0	0	0	0	0	0	0	0	0	1	1	1	0	0	0	0	0	0	0	0	0	0	0	0	0	0	0
ENSG00000035664	ENSG00000035664	DAPK2	DAPK2	15	64199235	64364232	15q22.31	1.14428	Gain	0	0	0	0	0	0	0	0	0	1	0	0	0	0	0	0	0	0	0	0	0	0	0	0	0	0	0	0	0	0	0	0	0	0	0	0	0	0	0	0
ENSG00000222331	ENSG00000222331	AC104434.1	SNRK	3	43252233	43252363	3p22.1	1.08551	Gain	0	0	0	0	0	0	0	0	0	0	0	0	0	0	0	0	0	0	0	0	0	0	0	0	1	0	0	0	0	0	0	0	0	0	0	0	0	0	0	0
ENSG00000105675	ENSG00000105675	ATP4A	ATP4A	19	36041096	36054560	19q13.12	1.06875	Gain	1	0	0	0	0	0	0	0	0	0	0	0	0	0	0	0	0	0	0	0	0	0	0	1	1	0	0	0	0	0	0	0	0	0	0	0	0	0	0	0
ENSG00000134602	ENSG00000134602	MST4	MST4	X	131157293	131209971	Xq26.2	1.03207	Gain	0	0	0	0	0	0	0	0	0	0	0	0	0	0	0	0	0	0	0	0	0	0	0	0	1	0	0	0	0	0	0	0	0	0	0	0	0	0	0	0
ENSG00000115380	ENSG00000115380	EFEMP1	EFEMP1	2	56093102	56151274	2p16.1	1.03081	Gain	0	0	0	0	0	0	0	0	0	0	0	0	0	0	0	0	0	0	0	0	0	0	0	0	0	0	0	0	0	0	0	0	0	1	0	0	1	0	0	0
ENSG00000169302	ENSG00000169302	STK32A	STK32A	5	146614526	146767415	5q32	1.02645	Gain	0	0	0	0	0	0	0	0	0	0	0	0	0	0	0	0	0	0	0	0	0	0	0	0	1	0	0	0	0	0	0	0	0	0	0	0	0	0	0	0
ENSG00000163823	ENSG00000163823	CCR1	CCR1	3	46243200	46249887	3p21.31	0.997658	Gain	0	0	0	0	0	0	0	0	0	0	0	0	0	0	0	0	0	1	0	0	1	0	0	0	1	0	0	0	0	1	0	0	1	0	0	0	0	0	0	0
ENSG00000008118	ENSG00000008118	CAMK1G	CAMK1G	1	209757062	209787283	1q32.2	0.993823	Gain	0	0	0	0	0	0	0	0	0	0	0	0	0	0	0	0	0	0	0	0	0	0	0	0	1	0	0	0	0	0	0	0	0	0	0	0	0	0	0	0
ENSG00000164543	ENSG00000164543	STK17A	STK17A	7	43622357	43666385	7p13	0.993801	Gain	0	0	0	0	0	0	0	0	0	0	0	0	0	0	0	0	0	0	0	0	0	0	0	0	1	0	0	0	0	0	0	0	0	0	0	0	0	0	0	0
ENSG00000196455	ENSG00000196455	PIK3R4	PIK3R4	3	130397779	130465673	3q22.1	0.993155	Gain	0	0	0	0	0	0	0	0	0	0	0	0	0	0	0	0	0	0	0	0	0	0	0	0	1	0	0	0	0	0	0	0	0	0	0	0	0	0	0	0
ENSG00000171723	ENSG00000171723	GPHN	GPHN	14	66974125	67648520	14q23.3	0.983621	Gain	0	0	0	0	0	0	0	0	0	0	1	1	1	0	1	0	0	0	0	0	0	0	0	0	0	0	0	0	0	0	0	0	0	1	0	0	0	0	0	0
ENSG00000116141	ENSG00000116141	MARK1	MARK1	1	220701568	220837803	1q41	0.982277	Gain	0	0	0	0	0	0	0	0	0	0	0	0	0	0	0	0	0	0	0	0	0	0	0	0	1	0	0	0	0	0	0	0	0	0	0	0	0	0	0	0
ENSG00000116711	ENSG00000116711	PLA2G4A	PLA2G4A	1	186798085	186958113	1q31.1	0.981406	Gain	0	0	0	0	0	0	1	0	0	0	0	0	0	0	0	0	0	0	0	0	0	0	0	0	0	0	0	0	0	0	0	0	0	1	0	0	0	0	0	0
ENSG00000092853	ENSG00000092853	CLSPN	CLSPN	1	36185819	36235568	1p34.3	0.981211	Gain	0	0	0	0	0	0	0	0	0	0	0	0	0	0	0	0	0	0	0	0	0	1	0	0	0	0	0	0	0	0	0	0	0	0	1	0	0	0	0	0
ENSG00000163673	ENSG00000163673	DCLK3	DCLK3	3	36753913	36781352	3p22.2	0.978896	Gain	0	0	0	0	0	0	0	0	0	0	0	0	0	0	0	0	0	0	0	0	0	0	0	0	1	0	0	0	0	0	0	0	0	0	0	0	0	0	0	0
ENSG00000185515	ENSG00000185515	BRCC3	BRCC3	X	154299695	154351349	Xq28	0.968832	Gain	0	0	0	0	0	0	0	0	0	0	0	0	0	0	0	0	0	0	0	0	0	1	0	0	0	0	0	0	0	0	0	0	0	0	1	0	0	0	1	0
ENSG00000163491	ENSG00000163491	NEK10	NEK10	3	27151576	27410951	3p24.1	0.965738	Gain	0	0	0	0	0	0	0	0	0	0	0	0	0	0	0	0	0	0	0	0	0	0	0	0	0	0	0	0	0	0	0	0	0	0	0	0	0	0	0	0
ENSG00000101049	ENSG00000101049	SGK2	SGK2	20	42187608	42216877	20q13.12	0.963417	Gain	0	0	0	0	0	0	0	0	0	0	0	0	0	0	0	0	0	0	0	0	0	0	0	0	1	0	0	0	0	0	0	0	0	0	0	0	0	0	0	0
ENSG00000111206	ENSG00000111206	FOXM1	FOXM1	12	2966847	2986206	12p13.33	0.955911	Gain	0	0	0	0	0	0	0	0	0	0	0	0	0	0	0	0	0	0	0	0	0	1	0	0	0	0	0	0	0	0	0	0	0	0	0	0	0	0	0	0
ENSG00000114904	ENSG00000114904	NEK4	NEK4	3	52744800	52804965	3p21.1	0.951203	Gain	0	0	0	0	0	0	0	0	0	0	0	0	0	0	0	0	0	0	0	0	0	0	0	0	1	0	0	0	0	0	0	0	0	0	0	0	0	0	0	0
ENSG00000163655	ENSG00000163655	GMPS	GMPS	3	155588325	155658457	3q25.31	0.946968	Gain	0	0	0	0	0	0	0	0	0	0	1	1	1	0	1	0	0	0	0	0	0	0	0	0	0	0	0	0	0	0	0	0	0	1	0	0	0	0	0	0
ENSG00000214827	ENSG00000214827	MTCP1	MTCP1	X	154289897	154376212	Xq28	0.945167	Gain	0	0	0	0	0	0	0	0	0	0	1	1	1	0	1	0	0	0	0	0	0	0	0	0	0	0	0	0	0	0	0	0	0	1	0	0	0	0	0	0
ENSG00000163545	ENSG00000163545	NUAK2	NUAK2	1	205271187	205290883	1q32.1	0.938369	Gain	0	0	0	0	0	0	0	0	0	0	0	0	0	0	0	0	0	0	0	0	0	0	0	0	1	0	0	0	0	0	0	0	0	0	0	0	0	0	0	0
ENSG00000168038	ENSG00000168038	ULK4	ULK4	3	41288090	42003922	3p22.1	0.934402	Gain	0	0	0	0	0	0	0	0	0	0	0	0	0	0	0	0	0	0	0	0	0	0	0	0	1	0	0	0	0	0	0	0	0	0	0	0	0	0	0	0
ENSG00000196482	ENSG00000196482	ESRRG	ESRRG	1	216676588	217311097	1q41	0.931486	Gain	0	0	0	0	0	0	1	0	0	0	0	0	0	0	0	0	0	0	0	0	0	0	0	0	1	0	0	0	0	0	0	0	0	1	1	0	0	0	0	0
ENSG00000101966	ENSG00000101966	XIAP	XIAP	X	122993574	123047829	Xq25	0.930691	Gain	0	0	0	0	0	0	0	1	0	0	0	0	0	0	0	0	0	0	0	0	0	0	0	0	0	0	0	0	0	0	1	0	0	0	1	0	0	0	0	0
ENSG00000145888	ENSG00000145888	GLRA1	GLRA1	5	151202074	151304403	5q33.1	0.930445	Gain	0	0	0	0	0	0	0	0	0	0	0	0	0	0	0	0	0	1	0	0	0	0	0	0	1	0	0	0	0	1	0	0	0	0	0	0	0	0	0	0
ENSG00000162772	ENSG00000162772	ATF3	ATF3	1	212738676	212794119	1q32.3	0.924119	Gain	0	0	0	0	0	0	0	0	0	0	0	0	0	0	0	0	0	0	0	0	0	0	0	0	0	0	0	0	0	0	0	0	0	0	1	0	0	0	0	0
ENSG00000168356	ENSG00000168356	SCN11A	SCN11A	3	38887260	38992052	3p22.2	0.923545	Gain	0	0	0	0	0	0	0	0	0	0	0	0	0	0	0	0	0	0	0	0	0	0	0	1	1	0	0	0	0	0	0	0	0	0	0	0	0	0	0	0
ENSG00000163788	ENSG00000163788	SNRK	SNRK	3	43328004	43466256	3p22.1	0.92185	Gain	0	0	0	0	0	0	0	0	0	0	0	0	0	0	0	0	0	0	0	0	0	0	0	0	1	0	0	0	0	0	0	0	0	0	0	0	0	0	0	0
ENSG00000243589	ENSG00000243589	AC104434.3	SNRK	3	43271079	43271144	3p22.1	0.920463	Gain	0	0	0	0	0	0	0	0	0	0	0	0	0	0	0	0	0	0	0	0	0	0	0	0	1	0	0	0	0	0	0	0	0	0	0	0	0	0	0	0
ENSG00000240937	ENSG00000240937	AC104434.2	SNRK	3	43271009	43271076	3p22.1	0.920463	Gain	0	0	0	0	0	0	0	0	0	0	0	0	0	0	0	0	0	0	0	0	0	0	0	0	1	0	0	0	0	0	0	0	0	0	0	0	0	0	0	0
ENSG00000213190	ENSG00000213190	MLLT11	MLLT11	1	151030234	151040970	1q21.3	0.917115	Gain	0	0	0	0	0	0	0	0	0	0	1	1	1	0	1	0	0	0	0	0	0	0	0	0	0	0	0	0	0	0	0	0	0	1	0	0	0	0	0	0
ENSG00000133059	ENSG00000133059	DSTYK	DSTYK	1	205111632	205180727	1q32.1	0.915258	Gain	0	0	0	0	0	0	0	0	0	0	0	0	0	0	0	0	0	0	0	0	0	0	0	0	1	0	0	0	0	0	0	0	0	0	0	0	0	0	0	0
ENSG00000113580	ENSG00000113580	NR3C1	NR3C1	5	142657496	142815077	5q31.3	0.912842	Gain	0	0	0	0	0	0	1	0	0	0	0	0	0	0	0	0	0	0	0	0	0	0	0	0	1	0	0	0	0	0	0	0	0	1	1	0	0	0	0	0
ENSG00000153814	ENSG00000153814	JAZF1	JAZF1	7	27870192	28220362	7p15.2 - 7p15.1	0.911333	Gain	0	0	0	0	0	0	0	0	0	0	1	1	1	0	1	0	0	0	0	0	0	0	0	0	0	0	0	0	0	0	0	0	0	1	0	0	0	0	0	0
ENSG00000082898	ENSG00000082898	XPO1	XPO1	2	61704984	61765761	2p15	0.909439	Gain	0	0	0	0	0	0	0	0	0	0	0	0	0	0	0	0	0	0	0	0	0	0	0	1	0	0	0	0	0	0	0	0	0	0	0	0	0	0	0	0
ENSG00000221337	ENSG00000221337	AC099537.1	ULK4	3	41690747	41690828	3p22.1	0.908997	Gain	0	0	0	0	0	0	0	0	0	0	0	0	0	0	0	0	0	0	0	0	0	0	0	0	1	0	0	0	0	0	0	0	0	0	0	0	0	0	0	0
ENSG00000170214	ENSG00000170214	ADRA1B	ADRA1B	5	159343790	159399551	5q33.3	0.90774	Gain	0	0	0	0	0	0	1	0	0	0	0	0	0	0	0	0	0	0	0	0	0	0	0	0	1	0	0	0	0	0	0	0	1	1	0	0	0	0	0	0
ENSG00000232887	ENSG00000232887	AC006466.5	ADCYAP1R1	7	31158898	31159186	7p14.3	0.906383	Gain	0	0	0	0	0	0	0	0	0	0	0	0	0	0	0	0	0	1	0	0	0	0	0	1	1	0	0	0	0	0	0	0	1	0	0	0	0	0	0	0
ENSG00000086015	ENSG00000086015	MAST2	MAST2	1	46252659	46501896	1p34.1	0.904586	Gain	0	0	0	0	0	0	0	0	0	0	0	0	0	0	0	0	0	0	0	0	0	0	0	0	1	0	0	0	0	0	0	0	0	0	0	0	0	0	0	0
ENSG00000112144	ENSG00000112144	ICK	ICK	6	52866077	52926600	6p12.2 - 6p12.1	0.894202	Gain	0	0	0	0	0	0	0	0	0	0	0	0	0	0	0	0	0	0	0	0	0	0	0	0	1	0	0	0	0	0	0	0	0	0	0	0	0	0	0	0
ENSG00000253311	ENSG00000253311	AC011343.1	ADRA1B	5	159203779	159298391	5q33.3	0.882307	Gain	0	0	0	0	0	0	1	0	0	0	0	0	0	0	0	0	0	0	0	0	0	0	0	0	1	0	0	0	0	0	0	0	1	1	0	0	0	0	0	0
ENSG00000123572	ENSG00000123572	NRK	NRK	X	105066536	105202602	Xq22.3	0.877984	Gain	0	0	0	0	0	0	0	0	0	0	0	0	0	0	0	0	0	0	0	0	0	0	0	0	1	0	0	0	0	0	0	0	0	0	0	0	0	0	0	0
ENSG00000110799	ENSG00000110799	VWF	VWF	12	6058040	6233936	12p13.31	0.874266	Gain	0	0	0	0	0	0	0	0	0	0	0	0	0	0	0	0	0	1	0	0	0	0	0	0	1	0	0	1	0	1	1	0	0	0	1	0	0	0	0	0
ENSG00000117266	ENSG00000117266	CDK18	CDK18	1	205473723	205501921	1q32.1	0.871381	Gain	0	0	0	0	0	0	0	0	0	0	0	0	0	0	0	0	0	0	0	0	0	0	0	0	1	0	0	0	0	0	0	0	0	0	0	0	0	0	0	0
ENSG00000078549	ENSG00000078549	ADCYAP1R1	ADCYAP1R1	7	31092076	31151089	7p14.3	0.868289	Gain	0	0	0	0	0	0	0	0	0	0	0	0	0	0	0	0	0	1	0	0	0	0	0	1	1	0	0	0	0	0	0	0	1	0	0	0	0	0	0	0
ENSG00000101890	ENSG00000101890	GUCY2F	GUCY2F	X	108616135	108725301	Xq22.3 - Xq23	0.86421	Gain	0	0	0	0	0	0	0	0	0	0	0	0	0	0	0	0	0	0	0	0	0	0	0	0	1	0	0	0	0	0	0	0	0	0	0	0	0	0	0	0
ENSG00000135828	ENSG00000135828	RNASEL	RNASEL	1	182542769	182558391	1q25.3	0.857842	Gain	0	0	0	0	0	0	0	0	0	0	0	0	0	0	0	0	0	0	0	0	0	0	0	0	1	0	0	0	0	0	0	0	0	0	0	0	0	0	0	0
ENSG00000136634	ENSG00000136634	IL10	IL10	1	206940947	206945839	1q32.1	0.856814	Gain	0	0	0	0	0	0	0	0	0	0	0	0	0	0	0	0	0	0	0	0	1	0	0	1	0	0	0	0	0	0	0	0	0	0	0	0	1	0	0	0
ENSG00000211455	ENSG00000211455	STK38L	STK38L	12	27396901	27478892	12p11.23	0.851091	Gain	0	0	0	0	0	0	0	0	0	0	0	0	0	0	0	0	0	0	0	0	0	0	0	0	1	0	0	0	0	0	0	0	0	0	0	0	0	0	0	0
ENSG00000186051	ENSG00000186051	TAL2	TAL2	9	108424738	108425367	9q31.2	0.848993	Gain	0	0	0	0	0	0	0	0	0	0	1	1	1	0	1	0	0	0	0	0	0	0	0	0	0	0	0	0	0	0	0	0	0	1	0	0	0	0	0	0
ENSG00000183873	ENSG00000183873	SCN5A	SCN5A	3	38589548	38691164	3p22.2	0.847239	Gain	0	0	0	0	0	0	0	0	0	0	0	0	0	0	0	0	0	1	0	0	0	0	0	0	1	0	0	0	0	0	0	0	0	0	1	0	0	0	0	0
ENSG00000160791	ENSG00000160791	CCR5	CCR5	3	46411633	46417697	3p21.31	0.840743	Gain	0	0	0	0	0	0	0	0	0	0	0	0	0	0	0	0	0	1	0	0	1	0	0	0	1	0	0	0	0	1	0	0	1	0	0	0	0	0	0	0
ENSG00000138675	ENSG00000138675	FGF5	FGF5	4	81187753	81257834	4q21.21	0.817513	Gain	0	0	0	0	0	0	0	0	0	0	0	0	0	0	0	0	0	0	0	0	0	0	0	0	0	0	0	0	0	0	0	0	0	0	0	0	1	0	0	0
ENSG00000222161	ENSG00000222161	Z97356.1	NRK	X	105104682	105104755	Xq22.3	0.817123	Gain	0	0	0	0	0	0	0	0	0	0	0	0	0	0	0	0	0	0	0	0	0	0	0	0	1	0	0	0	0	0	0	0	0	0	0	0	0	0	0	0
ENSG00000154310	ENSG00000154310	TNIK	TNIK	3	170779128	171178197	3q26.2 - 3q26.31	0.795034	Gain	0	0	0	0	0	0	0	0	0	0	0	0	0	0	0	0	0	0	0	0	0	0	0	0	1	0	0	0	0	0	0	0	0	0	0	0	0	0	0	0
ENSG00000082805	ENSG00000082805	ERC1	ERC1	12	1099675	1605090	12p13.33	0.791722	Gain	0	0	0	0	0	0	0	0	0	0	1	1	1	0	1	0	0	0	0	0	0	0	0	0	0	0	0	0	0	0	0	0	0	1	0	0	0	0	0	0
ENSG00000184343	ENSG00000184343	SRPK3	SRPK3	X	153041867	153051187	Xq28	0.752853	Gain	0	0	0	0	0	0	0	0	0	0	0	0	0	0	0	0	0	0	0	0	0	0	0	0	1	0	0	0	0	0	0	0	0	0	0	0	0	0	0	0
ENSG00000060237	ENSG00000060237	WNK1	WNK1	12	861759	1020618	12p13.33	0.743469	Gain	0	0	0	0	0	0	0	0	0	0	0	0	0	0	0	0	0	0	0	0	0	0	0	0	1	0	0	0	0	0	0	0	0	0	0	0	0	0	0	0
ENSG00000180138	ENSG00000180138	CSNK1A1L	CSNK1A1L	13	37677398	37679803	13q13.3	0.740414	Gain	0	0	0	0	0	0	0	0	0	0	0	0	0	0	0	0	0	0	0	0	0	0	0	0	1	0	0	0	0	0	0	0	0	0	0	0	0	0	0	0
ENSG00000115594	ENSG00000115594	IL1R1	IL1R1	2	102681004	102796334	2q11.2 - 2q12.1	0.734592	Gain	0	0	0	0	0	0	0	1	0	0	0	0	0	0	0	0	0	1	0	0	1	0	0	0	0	0	0	0	0	0	0	0	0	0	1	0	0	0	0	0
ENSG00000130822	ENSG00000130822	PNCK	PNCK	X	152935185	152954465	Xq28	0.721362	Gain	0	0	0	0	0	0	0	0	0	0	0	0	0	0	0	0	0	0	0	0	0	0	0	0	1	0	0	0	0	0	0	0	0	0	0	0	0	0	0	0
ENSG00000057657	ENSG00000057657	PRDM1	PRDM1	6	106534195	106557814	6q21	0.70652	Gain	0	0	0	0	0	0	0	0	0	0	1	1	0	0	0	0	0	0	0	0	0	0	0	0	0	0	0	0	0	0	0	0	0	1	0	0	0	0	0	0
ENSG00000078403	ENSG00000078403	MLLT10	MLLT10	10	21823094	22032559	10p12.31	0.599376	Gain	0	0	0	0	0	0	0	0	0	0	1	1	1	0	1	0	0	0	0	0	0	0	0	0	0	0	0	0	0	0	0	0	0	1	0	0	0	0	0	0
ENSG00000128573	ENSG00000128573	FOXP2	FOXP2	7	113726382	114333827	7q31.1	4.73811	Gain	0	0	0	0	0	0	0	0	0	0	0	0	0	0	0	0	0	0	0	0	0	0	0	0	0	0	0	0	0	0	0	0	0	0	1	0	0	0	0	0
ENSG00000244189	ENSG00000244189	AC092148.1	FOXP2	7	113781957	113782051	7q31.1	4.73591	Gain	0	0	0	0	0	0	0	0	0	0	0	0	0	0	0	0	0	0	0	0	0	0	0	0	0	0	0	0	0	0	0	0	0	0	1	0	0	0	0	0
ENSG00000184408	ENSG00000184408	KCND2	KCND2	7	119913722	120390385	7q31.31	4.73528	Gain	0	0	0	0	0	0	0	0	0	0	0	0	0	0	0	0	0	1	0	0	0	0	0	0	1	0	0	0	0	0	0	0	0	0	0	0	0	0	0	0
ENSG00000002726	ENSG00000002726	ABP1	ABP1	7	150521715	150558592	7q36.1	4.37287	Gain	0	0	0	0	0	0	0	0	0	0	0	0	0	0	0	0	0	0	0	0	0	0	0	1	0	0	0	0	0	0	0	0	0	0	0	0	0	0	0	0
ENSG00000106617	ENSG00000106617	PRKAG2	PRKAG2	7	151253210	151574210	7q36.1	4.18198	Gain	0	0	0	0	0	0	0	0	0	0	0	0	0	0	0	0	0	0	0	0	0	0	0	0	0	0	0	0	0	0	0	0	0	0	0	0	0	0	0	0
ENSG00000164896	ENSG00000164896	FASTK	FASTK	7	150773679	150777953	7q36.1	3.93707	Gain	0	0	0	0	0	0	0	0	0	0	0	0	0	0	0	0	0	0	0	0	0	0	0	0	0	0	0	0	0	0	0	0	0	0	0	0	0	0	0	0
ENSG00000164867	ENSG00000164867	NOS3	NOS3	7	150688083	150711676	7q36.1	3.77073	Gain	0	0	0	0	0	0	0	0	0	0	0	0	0	0	0	0	0	0	0	0	0	0	0	1	1	0	0	0	0	0	0	0	0	0	0	0	0	0	0	0
ENSG00000173137	ENSG00000173137	ADCK5	ADCK5	8	145596790	145618457	8q24.3	3.67063	Gain	0	0	0	0	0	0	0	0	0	0	0	0	0	0	0	0	0	0	0	0	0	0	0	0	0	0	0	0	0	0	0	0	0	0	0	0	0	0	0	0
ENSG00000112739	ENSG00000112739	PRPF4B	PRPF4B	6	4021501	4065217	6p25.2	3.58804	Gain	0	0	0	0	0	0	0	0	0	0	0	0	0	0	0	0	0	0	0	0	0	0	0	0	1	0	0	0	0	0	0	0	0	0	0	0	0	0	0	0
ENSG00000145949	ENSG00000145949	MYLK4	MYLK4	6	2663863	2751200	6p25.2	3.51901	Gain	0	0	0	0	0	0	0	0	0	0	0	0	0	0	0	0	0	0	0	0	0	0	0	0	0	0	0	0	0	0	0	0	0	0	0	0	0	0	0	0
ENSG00000085662	ENSG00000085662	AKR1B1	AKR1B1	7	134127127	134144036	7q33	3.51592	Gain	0	0	0	0	0	0	1	0	0	0	0	0	0	0	0	0	0	0	0	0	0	0	0	0	1	0	0	0	0	0	0	0	0	1	0	0	0	0	0	0
ENSG00000103319	ENSG00000103319	EEF2K	EEF2K	16	22217603	22298554	16p12.2	3.48587	Gain	0	0	0	0	0	0	0	0	0	0	0	0	0	0	0	0	0	0	0	0	0	0	0	0	0	0	0	0	0	0	0	0	0	0	0	0	0	0	0	0
ENSG00000124784	ENSG00000124784	RIOK1	RIOK1	6	7389729	7418270	6p24.3	3.45051	Gain	0	0	0	0	0	0	0	0	0	0	0	0	0	0	0	0	0	0	0	0	0	0	0	0	0	0	0	0	0	0	0	0	0	0	0	0	0	0	0	0
ENSG00000173334	ENSG00000173334	TRIB1	TRIB1	8	126442563	126450647	8q24.13	3.4417	Gain	0	0	0	0	0	0	0	0	0	0	0	0	0	0	0	0	0	0	0	0	0	0	0	0	1	0	0	0	0	0	0	0	0	0	0	0	0	0	0	0
ENSG00000160882	ENSG00000160882	CYP11B1	CYP11B1	8	143953772	143961262	8q24.3	3.36038	Gain	0	0	0	0	0	0	1	0	0	0	0	0	0	0	0	0	0	0	0	0	0	0	0	0	1	0	0	0	0	0	0	0	0	1	1	0	0	0	0	0
ENSG00000133597	ENSG00000133597	ADCK2	ADCK2	7	140372953	140396061	7q34	3.18253	Gain	0	0	0	0	0	0	0	0	0	0	0	0	0	0	0	0	0	0	0	0	0	0	0	0	0	0	0	0	0	0	0	0	0	0	0	0	0	0	0	0
ENSG00000137975	ENSG00000137975	CLCA2	CLCA2	1	86889769	86922241	1p22.3	3.06556	Gain	0	0	1	0	0	0	0	0	0	0	0	0	0	0	0	0	0	0	0	0	0	0	0	0	1	0	0	0	0	0	0	0	0	0	0	0	0	0	0	0
ENSG00000185189	ENSG00000185189	NRBP2	NRBP2	8	144915764	144924200	8q24.3	3.04511	Gain	0	0	0	0	0	0	0	0	0	0	0	0	0	0	0	0	0	0	0	0	0	0	0	0	1	0	0	0	0	0	0	0	0	0	0	0	0	0	0	0
ENSG00000127947	ENSG00000127947	PTPN12	PTPN12	7	77166592	77269388	7q11.23	2.92835	Gain	0	0	0	0	0	0	0	0	0	0	0	0	0	0	0	0	0	0	0	0	0	0	0	0	1	1	0	0	0	0	0	0	0	0	0	0	0	0	0	0
ENSG00000160868	ENSG00000160868	CYP3A4	CYP3A4	7	99354604	99381888	7q22.1	2.9264	Gain	0	0	0	0	0	0	0	0	0	0	0	0	0	0	0	0	0	1	0	0	0	0	1	1	1	0	0	0	0	0	0	0	0	0	0	0	0	0	0	0
ENSG00000135932	ENSG00000135932	CAB39	CAB39	2	231577560	231685790	2q37.1	2.90244	Gain	0	0	0	0	0	0	0	0	0	0	0	0	0	0	0	0	0	0	0	0	0	0	0	0	0	0	0	0	0	0	0	0	0	0	0	0	0	0	0	0
ENSG00000221262	ENSG00000221262	AC005159.1	CACNA2D1	7	81919393	81919478	7q21.11	2.89343	Gain	0	0	0	0	0	0	0	0	0	0	0	0	0	0	0	0	0	0	0	0	0	0	0	0	1	0	0	0	0	0	0	0	0	0	0	0	0	0	0	0
ENSG00000153956	ENSG00000153956	CACNA2D1	CACNA2D1	7	81575760	82073114	7q21.11	2.88852	Gain	0	0	0	0	0	0	0	0	0	0	0	0	0	0	0	0	0	0	0	0	0	0	0	0	1	0	0	0	0	0	0	0	0	0	0	0	0	0	0	0
ENSG00000005471	ENSG00000005471	ABCB4	ABCB4	7	87031013	87109751	7q21.12	2.80136	Gain	1	0	0	0	0	0	0	0	0	0	0	0	0	0	0	0	0	0	0	0	0	0	0	1	1	0	0	0	0	0	0	0	0	0	0	0	0	0	0	0
ENSG00000237363	ENSG00000237363	AP006288.1	SLC22A11	11	64298516	64300442	11q13.1	2.64578	Gain	0	0	0	0	0	0	0	0	0	0	0	0	0	0	0	0	0	1	0	0	0	0	0	0	1	0	0	0	0	1	0	0	0	0	0	0	0	0	0	0
ENSG00000256181	ENSG00000256181	AP000438.4	CHRM1	11	63033308	63033728	11q12.3	2.62315	Gain	0	0	0	0	0	0	0	0	0	0	0	0	0	0	0	0	0	0	0	0	0	0	0	0	1	0	0	0	0	0	0	0	1	0	0	0	0	0	0	0
ENSG00000149534	ENSG00000149534	MS4A2	MS4A2	11	59855734	59863444	11q12.1	2.62165	Gain	0	0	0	0	0	0	0	0	0	0	0	0	0	0	0	0	0	1	0	0	0	0	0	0	0	0	0	0	0	1	0	0	0	0	0	0	0	0	0	0
ENSG00000141564	ENSG00000141564	RPTOR	RPTOR	17	78518619	78940171	17q25.3	2.6123	Gain	0	0	0	0	0	0	0	0	0	0	0	0	0	0	0	0	0	0	0	0	0	0	0	0	0	0	0	0	0	0	0	0	0	0	0	0	0	0	0	0
ENSG00000239306	ENSG00000239306	RBM14	RBM14	11	66384053	66406124	11q13.2	2.57969	Gain	0	0	0	0	0	0	0	0	0	0	0	0	0	0	0	0	0	0	0	0	0	1	0	0	0	0	0	0	0	0	0	0	0	0	1	0	0	0	1	0
ENSG00000241082	ENSG00000241082	AP000438.1	CHRM1	11	62703454	62703701	11q12.3	2.57916	Gain	0	0	0	0	0	0	0	0	0	0	0	0	0	0	0	0	0	0	0	0	0	0	0	0	1	0	0	0	0	0	0	0	1	0	0	0	0	0	0	0
ENSG00000166508	ENSG00000166508	MCM7	MCM7	7	99690351	99699563	7q22.1	2.51546	Gain	0	0	0	0	0	0	0	0	0	0	0	0	0	0	0	0	1	0	0	0	0	0	0	0	0	0	0	0	0	0	0	0	0	0	1	0	0	0	0	0
ENSG00000142319	ENSG00000142319	SLC6A3	SLC6A3	5	1392909	1445545	5p15.33	2.51014	Gain	0	0	0	0	0	0	0	0	0	0	0	0	0	0	0	0	0	0	0	0	0	0	0	1	1	0	0	0	0	0	0	0	0	0	0	0	0	0	0	0
ENSG00000168065	ENSG00000168065	SLC22A11	SLC22A11	11	64323098	64340347	11q13.1	2.48365	Gain	0	0	0	0	0	0	0	0	0	0	0	0	0	0	0	0	0	1	0	0	0	0	0	0	1	0	0	0	0	1	0	0	0	0	0	0	0	0	0	0
ENSG00000257002	ENSG00000257002	AP000438.2	CHRM1	11	62677018	62685833	11q12.3	2.43509	Gain	0	0	0	0	0	0	0	0	0	0	0	0	0	0	0	0	0	0	0	0	0	0	0	0	1	0	0	0	0	0	0	0	1	0	0	0	0	0	0	0
ENSG00000168539	ENSG00000168539	CHRM1	CHRM1	11	62676151	62689279	11q12.3	2.43509	Gain	0	0	0	0	0	0	0	0	0	0	0	0	0	0	0	0	0	0	0	0	0	0	0	0	1	0	0	0	0	0	0	0	1	0	0	0	0	0	0	0
ENSG00000106366	ENSG00000106366	SERPINE1	SERPINE1	7	100770370	100782547	7q22.1	2.40319	Gain	0	0	0	0	0	0	0	0	0	0	0	0	0	0	0	0	0	0	0	0	0	0	0	0	1	0	0	0	0	0	0	0	0	0	1	0	0	0	0	0
ENSG00000131165	ENSG00000131165	CHMP1A	CHMP1A	16	89710839	89724253	16q24.3	2.3897	Gain	0	0	0	0	0	0	0	0	0	0	0	0	0	0	0	0	0	0	0	0	0	0	0	0	1	0	0	0	0	0	0	0	0	0	0	0	0	0	0	0
ENSG00000252177	ENSG00000252177	AC005513.1	CACNA1A	19	13486743	13486827	19p13.2	2.36099	Gain	0	0	0	0	0	0	0	0	0	0	0	0	0	0	0	0	0	0	0	0	0	0	0	0	1	0	0	0	0	0	0	0	0	0	0	0	0	0	0	0
ENSG00000182162	ENSG00000182162	P2RY8	P2RY8	X	1581465	1656000	Xp22.33	2.35457	Gain	0	0	0	0	0	0	0	0	0	0	1	1	0	0	0	0	0	0	0	0	0	0	0	0	1	0	0	0	0	0	0	0	1	1	0	0	0	0	0	0
ENSG00000110090	ENSG00000110090	CPT1A	CPT1A	11	68522088	68611878	11q13.3	2.34414	Gain	0	0	0	0	0	0	0	0	0	0	0	0	0	0	0	0	0	0	0	0	0	0	0	1	1	0	0	0	0	0	0	0	0	0	0	0	0	0	0	0
ENSG00000171219	ENSG00000171219	CDC42BPG	CDC42BPG	11	64590859	64612041	11q13.1	2.33837	Gain	0	0	0	0	0	0	0	0	0	0	0	0	0	0	0	0	0	0	0	0	0	0	0	0	0	0	0	0	0	0	0	0	0	0	0	0	0	0	0	0
ENSG00000162337	ENSG00000162337	LRP5	LRP5	11	68080077	68216743	11q13.2	2.26168	Gain	0	0	0	0	0	0	0	0	0	0	0	0	0	0	0	0	0	0	0	0	0	0	0	0	0	0	0	0	0	0	0	0	0	0	0	0	0	0	0	0
ENSG00000169100	ENSG00000169100	SLC25A6	SLC25A6	X	1505045	1511626	Xp22.33	2.26162	Gain	0	0	0	0	0	0	1	0	0	0	0	0	0	0	0	0	0	0	0	0	0	0	0	0	1	0	0	0	0	0	0	0	0	1	0	0	0	0	0	0
ENSG00000164362	ENSG00000164362	TERT	TERT	5	1253262	1295184	5p15.33	2.25007	Gain	0	0	0	0	0	0	0	0	0	0	0	0	0	1	0	0	0	0	0	0	0	0	0	0	1	0	0	0	0	0	0	0	0	0	1	0	0	0	0	0
ENSG00000162344	ENSG00000162344	FGF19	FGF19	11	69513000	69519410	11q13.3	2.22915	Gain	0	0	0	0	0	0	0	0	0	0	0	0	0	0	0	0	0	0	0	0	0	0	0	0	0	0	0	0	0	0	0	0	0	0	0	0	1	0	0	0
ENSG00000001167	ENSG00000001167	NFYA	NFYA	6	41040684	41067715	6p21.1	2.22428	Gain	0	0	0	0	0	0	0	0	0	0	0	0	0	0	0	0	0	0	0	0	0	0	0	0	0	0	0	0	0	0	0	0	0	0	0	0	0	0	0	0
ENSG00000124564	ENSG00000124564	SLC17A3	SLC17A3	6	25833294	25882514	6p22.2	2.21677	Gain	0	0	0	0	0	0	0	0	0	0	0	0	0	0	0	0	0	0	0	0	0	0	0	1	1	0	0	0	0	0	0	0	0	0	0	0	0	0	0	0
ENSG00000172613	ENSG00000172613	RAD9A	RAD9A	11	67159176	67165881	11q13.2	2.20247	Gain	0	0	0	0	0	0	0	0	0	0	0	0	0	0	0	0	0	0	0	0	0	1	0	0	0	0	0	0	0	0	0	0	0	0	1	0	0	0	0	0
ENSG00000100429	ENSG00000100429	HDAC10	HDAC10	22	50683612	50689834	22q13.33	2.19398	Gain	0	0	0	0	0	0	0	0	0	0	1	0	0	0	0	0	0	0	0	0	0	0	0	0	0	0	0	0	0	0	0	0	0	1	0	0	0	0	1	0
ENSG00000142186	ENSG00000142186	SCYL1	SCYL1	11	65292548	65306175	11q13.1	2.185	Gain	0	0	0	0	0	0	0	0	0	0	0	0	0	0	0	0	0	0	0	0	0	0	0	0	0	0	0	0	0	0	0	0	0	0	0	0	0	0	0	0
ENSG00000124813	ENSG00000124813	RUNX2	RUNX2	6	45295894	45632086	6p21.1	2.18301	Gain	0	0	0	0	0	1	0	0	0	0	0	0	0	0	0	0	0	0	0	0	0	0	0	0	0	0	0	0	0	0	0	0	0	0	0	0	0	0	0	0
ENSG00000240972	ENSG00000240972	MIF	MIF	22	24236191	24237414	22q11.23	2.15656	Gain	0	0	0	0	0	0	0	0	0	0	0	0	0	0	0	0	0	1	0	0	0	0	0	0	0	0	0	0	0	0	0	0	0	0	1	0	0	0	0	0
ENSG00000141837	ENSG00000141837	CACNA1A	CACNA1A	19	13317256	13734804	19p13.2	2.15212	Gain	0	0	0	0	0	0	0	0	0	0	0	0	0	0	0	0	0	0	0	0	0	0	0	0	1	0	0	0	0	0	0	0	0	0	0	0	0	0	0	0
ENSG00000112079	ENSG00000112079	STK38	STK38	6	36461669	36515247	6p21.31	2.14025	Gain	0	0	0	0	0	0	0	0	0	0	0	0	0	0	0	0	0	0	0	0	0	0	0	0	1	0	0	0	0	0	0	0	0	0	0	0	0	0	0	0
ENSG00000117528	ENSG00000117528	ABCD3	ABCD3	1	94883933	94984222	1p21.3	2.12144	Gain	1	0	0	0	0	0	0	0	0	0	0	0	0	0	0	0	0	0	0	0	0	0	0	1	1	0	0	0	0	0	0	0	0	0	0	0	0	0	0	0
ENSG00000091262	ENSG00000091262	ABCC6	ABCC6	16	16242785	16317379	16p13.11	2.0916	Gain	1	0	0	0	0	0	0	0	0	0	0	0	0	0	0	0	0	0	0	0	0	0	0	1	1	0	0	0	0	0	0	0	0	0	0	0	0	0	0	0
ENSG00000204681	ENSG00000204681	GABBR1	GABBR1	6	29523406	29601753	6p22.1	2.07523	Gain	0	0	0	0	0	0	0	0	0	0	0	0	0	0	0	0	0	0	0	0	0	0	0	0	1	0	0	0	0	0	0	0	1	0	1	0	0	0	0	0
ENSG00000137337	ENSG00000137337	MDC1	MDC1	6	30667584	30685666	6p21.33	1.96723	Gain	0	0	0	0	0	0	0	0	0	0	0	0	0	0	0	0	0	0	0	0	0	1	0	0	0	0	0	0	0	0	0	0	0	0	1	0	0	0	0	0
ENSG00000078043	ENSG00000078043	PIAS2	PIAS2	18	44392060	44497468	18q21.1	1.96467	Gain	0	0	0	0	0	1	0	0	0	0	0	0	0	0	0	0	0	0	0	0	0	0	0	0	0	0	0	0	0	0	0	0	0	0	1	0	0	0	0	0
ENSG00000221294	ENSG00000221294	AL021394.1	NCOA3	20	46199679	46199759	20q13.12	1.96343	Gain	0	0	0	0	0	1	0	0	0	0	0	0	0	0	0	0	0	0	0	0	0	0	0	0	0	0	0	0	0	0	0	0	0	0	1	0	0	0	1	0
ENSG00000204256	ENSG00000204256	BRD2	BRD2	6	32936437	32949282	6p21.32	1.94882	Gain	0	0	0	0	0	0	0	0	0	0	0	0	0	0	0	0	0	0	0	0	0	0	0	0	0	0	0	0	0	0	0	0	0	0	0	0	0	0	0	0
ENSG00000101773	ENSG00000101773	RBBP8	RBBP8	18	20513290	20606449	18q11.2	1.94788	Gain	0	0	0	0	0	0	0	0	0	0	0	0	0	0	0	0	0	0	0	0	0	1	0	0	0	0	0	0	0	0	0	0	0	0	1	0	0	0	0	0
ENSG00000107949	ENSG00000107949	BCCIP	BCCIP	10	127512115	127542264	10q26.2	1.94706	Gain	0	0	0	0	0	0	0	0	0	0	0	0	0	0	0	0	0	0	0	0	0	1	0	0	0	0	0	0	0	0	0	0	0	0	1	0	0	0	0	0
ENSG00000124151	ENSG00000124151	NCOA3	NCOA3	20	46130601	46285621	20q13.12	1.94076	Gain	0	0	0	0	0	1	0	0	0	0	0	0	0	0	0	0	0	0	0	0	0	0	0	0	0	0	0	0	0	0	0	0	0	0	1	0	0	0	1	0
ENSG00000185291	ENSG00000185291	IL3RA	IL3RA	X	1455509	1501578	Xp22.33	1.90265	Gain	0	0	0	0	0	0	1	1	0	0	0	0	0	0	0	0	0	0	0	0	1	0	0	0	0	0	0	0	0	0	0	0	0	1	0	0	0	0	0	0
ENSG00000196230	ENSG00000196230	TUBB	TUBB	6	30687978	30693203	6p21.33	1.89798	Gain	0	0	0	0	0	0	1	0	0	0	0	0	0	0	0	0	0	0	0	0	0	0	0	0	1	0	0	0	0	0	0	0	0	1	1	0	0	0	0	0
ENSG00000126787	ENSG00000126787	DLGAP5	DLGAP5	14	55614830	55658396	14q22.3	1.89341	Gain	0	0	0	0	0	0	0	0	0	0	0	0	0	0	0	0	0	0	0	0	0	0	0	0	0	0	0	0	0	0	0	0	0	0	1	0	0	0	0	0
ENSG00000070019	ENSG00000070019	GUCY2C	GUCY2C	12	14765576	14849519	12p13.1 - 12p12.3	1.88686	Gain	0	0	0	0	0	0	0	0	0	0	0	0	0	0	0	0	0	0	0	0	0	0	0	0	1	0	0	0	0	0	0	0	0	0	0	0	0	0	0	0
ENSG00000137845	ENSG00000137845	ADAM10	ADAM10	15	58887403	59042177	15q21.3	1.88629	Gain	0	0	0	0	0	0	0	0	0	0	0	0	0	0	0	0	0	1	0	0	0	0	0	0	1	0	0	0	0	0	0	0	0	0	0	0	0	0	0	0
ENSG00000100479	ENSG00000100479	POLE2	POLE2	14	50110273	50155140	14q21.3	1.88291	Gain	0	0	0	0	0	0	1	0	0	0	0	0	0	0	0	0	0	0	0	0	0	1	0	0	0	0	0	0	0	0	0	0	0	1	1	0	0	0	0	0
ENSG00000053900	ENSG00000053900	ANAPC4	ANAPC4	4	25378835	25420120	4p15.2	1.88098	Gain	0	0	0	0	0	0	0	0	0	0	0	0	0	0	0	0	1	0	0	0	0	0	0	0	0	0	0	0	0	0	0	0	0	0	1	0	0	0	0	0
ENSG00000101144	ENSG00000101144	BMP7	BMP7	20	55743804	55841685	20q13.31	1.87021	Gain	0	0	0	0	0	0	0	0	0	0	0	0	0	0	0	0	0	0	0	0	1	0	0	0	0	0	0	0	0	0	0	0	0	0	0	0	1	0	0	0
ENSG00000102908	ENSG00000102908	NFAT5	NFAT5	16	69598997	69738569	16q22.1	1.86894	Gain	0	0	0	0	0	0	0	0	0	0	0	0	0	0	0	0	0	0	0	0	0	0	0	0	1	0	0	0	0	0	0	0	0	0	1	0	0	0	0	0
ENSG00000100503	ENSG00000100503	NIN	NIN	14	51186481	51297839	14q22.1	1.85772	Gain	0	0	0	0	0	0	0	0	0	0	1	1	1	0	0	0	0	0	0	0	0	0	0	0	0	0	0	0	0	0	0	0	0	1	0	0	0	0	0	0
ENSG00000242182	ENSG00000242182	AC106033.1	RBBP8	18	20584522	20584825	18q11.2	1.85752	Gain	0	0	0	0	0	0	0	0	0	0	0	0	0	0	0	0	0	0	0	0	0	1	0	0	0	0	0	0	0	0	0	0	0	0	1	0	0	0	0	0
ENSG00000128656	ENSG00000128656	CHN1	CHN1	2	175664091	175870097	2q31.1	1.84878	Gain	0	0	0	0	0	0	0	0	0	0	1	1	1	0	0	0	0	0	0	0	0	0	0	0	0	0	0	0	0	0	0	0	0	1	0	0	0	0	0	0
ENSG00000147852	ENSG00000147852	VLDLR	VLDLR	9	2621834	2654480	9p24.2	1.84702	Gain	0	0	0	0	0	0	0	0	0	0	0	0	0	0	0	0	0	1	0	0	0	0	0	1	0	0	0	0	0	0	0	0	0	0	0	0	0	0	0	0
ENSG00000144481	ENSG00000144481	TRPM8	TRPM8	2	234826043	234928166	2q37.1	1.83515	Gain	0	0	0	0	0	0	0	0	0	0	0	0	0	0	0	0	0	1	0	0	0	0	0	0	1	0	0	0	0	1	0	0	0	0	0	0	0	0	0	0
ENSG00000262870	ENSG00000262870	CYCS	CYCS	17	75195032	75195625	17q25.2	1.83036	Gain	0	0	0	0	0	0	0	1	0	0	0	0	0	0	0	0	0	0	0	1	0	0	0	0	0	0	0	0	0	0	0	0	0	0	0	0	0	0	0	0
ENSG00000168404	ENSG00000168404	MLKL	MLKL	16	74705753	74734858	16q23.1	1.82747	Gain	0	0	0	0	0	0	0	0	0	0	0	0	0	0	0	0	0	0	0	0	0	0	0	0	1	0	0	0	0	0	0	0	0	0	0	0	0	0	0	0
ENSG00000205755	ENSG00000205755	CRLF2	CRLF2	X	1314890	1331616	Xp22.33	1.81785	Gain	0	0	0	0	0	0	0	0	0	0	1	1	0	0	0	0	0	0	0	0	1	0	0	0	0	0	0	0	0	0	0	0	0	1	0	0	0	0	0	0
ENSG00000154485	ENSG00000154485	MMP21	MMP21	10	127455022	127464390	10q26.13	1.81419	Gain	0	0	0	0	0	0	1	0	0	0	0	0	0	0	0	0	0	0	0	0	0	0	0	0	1	0	0	0	0	0	0	0	0	1	0	0	0	0	0	0
ENSG00000119638	ENSG00000119638	NEK9	NEK9	14	75548822	75594047	14q24.3	1.80021	Gain	0	0	0	0	0	0	0	0	0	0	0	0	0	0	0	0	0	0	0	0	0	0	0	0	0	0	0	0	0	0	0	0	0	0	0	0	0	0	0	0
ENSG00000080618	ENSG00000080618	CPB2	CPB2	13	46627321	46679161	13q14.13	1.79094	Gain	0	0	0	0	0	0	0	0	0	0	0	0	0	0	0	0	0	0	0	0	0	0	0	1	1	0	0	0	0	0	0	0	0	0	1	0	0	0	0	0
ENSG00000157456	ENSG00000157456	CCNB2	CCNB2	15	59397277	59417244	15q22.2	1.77601	Gain	0	0	0	0	0	0	0	0	0	0	0	0	0	0	0	0	1	0	0	0	0	0	0	0	0	0	0	0	0	0	0	0	0	0	0	0	0	0	0	0
ENSG00000141639	ENSG00000141639	MAPK4	MAPK4	18	48086484	48258196	18q21.1 - 18q21.2	1.76584	Gain	0	0	0	0	0	0	0	0	0	0	0	0	0	0	0	0	0	0	0	0	0	0	0	0	1	0	0	0	0	0	0	0	0	0	0	0	0	0	0	0
ENSG00000198586	ENSG00000198586	TLK1	TLK1	2	171847333	172087824	2q31.1	1.76434	Gain	0	0	0	0	0	0	0	0	0	0	0	0	0	0	0	0	0	0	0	0	0	0	0	0	1	0	0	0	0	0	0	0	0	0	0	0	0	0	0	0
ENSG00000138435	ENSG00000138435	CHRNA1	CHRNA1	2	175612320	175629200	2q31.1	1.75661	Gain	0	0	0	0	0	0	0	0	0	0	0	0	0	0	0	0	0	1	0	0	0	0	0	0	1	0	0	0	0	0	0	0	0	0	0	0	0	0	0	0
ENSG00000140795	ENSG00000140795	MYLK3	MYLK3	16	46740891	46824319	16q11.2	1.75323	Gain	0	0	0	0	0	0	0	0	0	0	0	0	0	0	0	0	0	0	0	0	0	0	0	0	1	0	0	0	0	0	1	0	0	0	0	0	0	0	0	0
ENSG00000125378	ENSG00000125378	BMP4	BMP4	14	54416454	54425479	14q22.2	1.70086	Gain	0	0	0	0	0	0	0	0	1	0	0	0	0	0	0	0	0	0	0	0	0	0	0	0	0	0	0	0	0	0	0	0	0	0	0	0	1	0	0	0
ENSG00000198648	ENSG00000198648	STK39	STK39	2	168810530	169104651	2q24.3	1.68381	Gain	0	0	0	0	0	0	0	0	0	0	0	0	0	0	0	0	0	0	0	0	0	0	0	0	1	0	0	0	0	0	0	0	0	0	0	0	0	0	0	0
ENSG00000075043	ENSG00000075043	KCNQ2	KCNQ2	20	62037542	62103993	20q13.33	1.6786	Gain	0	0	0	0	0	0	0	0	0	0	0	0	0	0	0	0	0	0	0	0	0	0	0	0	1	0	0	0	0	0	0	0	0	0	1	0	0	0	0	0
ENSG00000116044	ENSG00000116044	NFE2L2	NFE2L2	2	178092323	178257425	2q31.2	1.67372	Gain	0	0	0	0	0	0	0	0	0	0	1	1	0	0	0	0	0	0	0	0	0	0	0	0	0	0	0	0	0	0	0	0	0	1	1	0	0	0	0	0
ENSG00000172216	ENSG00000172216	CEBPB	CEBPB	20	48807376	48809212	20q13.13	1.66888	Gain	0	0	0	0	0	0	0	0	0	0	0	0	0	0	0	0	0	0	0	0	0	0	0	0	0	1	0	0	0	0	0	0	0	0	0	0	0	0	0	0
ENSG00000100814	ENSG00000100814	CCNB1IP1	CCNB1IP1	14	20779527	20801471	14q11.2	1.66624	Gain	0	0	0	0	0	0	0	0	0	0	1	1	1	0	0	0	0	0	0	0	0	0	0	0	0	0	0	0	0	0	0	0	0	1	0	0	0	0	0	0
ENSG00000063761	ENSG00000063761	ADCK1	ADCK1	14	78266426	78401355	14q24.3	1.62731	Gain	0	0	0	0	0	0	0	0	0	0	0	0	0	0	0	0	0	0	0	0	0	0	0	0	0	0	0	0	0	0	0	0	0	0	0	0	0	0	0	0
ENSG00000158050	ENSG00000158050	DUSP2	DUSP2	2	96808905	96811179	2q11.2	1.61406	Gain	0	0	0	0	0	0	0	0	0	0	0	0	0	0	0	0	0	0	0	0	0	0	0	0	1	0	0	0	0	0	0	0	0	0	0	0	0	0	0	0
ENSG00000237286	ENSG00000237286	AC004906.3	CARD11	7	2983669	2986725	7p22.2	1.6075	Gain	0	0	0	0	0	0	0	0	0	0	1	1	0	0	0	0	0	0	0	0	0	0	0	0	0	0	0	0	0	0	0	0	0	1	0	0	0	0	0	0
ENSG00000175029	ENSG00000175029	CTBP2	CTBP2	10	126676421	126849739	10q26.13	1.60054	Gain	0	0	0	0	0	0	0	0	0	0	0	0	0	0	0	0	0	0	1	0	0	0	0	0	0	0	0	0	0	0	0	0	0	0	0	0	0	0	0	0
ENSG00000100968	ENSG00000100968	NFATC4	NFATC4	14	24834879	24848810	14q12	1.55782	Gain	0	0	0	0	0	0	0	0	0	0	0	0	0	0	0	0	0	0	0	0	0	0	0	0	1	0	0	0	0	0	0	0	0	0	0	0	0	0	0	0
ENSG00000128272	ENSG00000128272	ATF4	ATF4	22	39915700	39918691	22q13.1	1.54557	Gain	0	0	0	0	0	0	0	0	0	0	0	0	0	0	0	0	0	0	0	0	0	0	0	0	0	0	0	0	0	0	0	0	0	0	1	0	0	0	0	0
ENSG00000102996	ENSG00000102996	MMP15	MMP15	16	58059470	58080805	16q21	1.53793	Gain	0	0	0	0	0	0	1	0	0	0	0	0	0	0	0	0	0	0	0	0	0	0	0	0	1	0	0	0	0	0	0	0	0	1	0	0	0	0	0	0
ENSG00000188389	ENSG00000188389	PDCD1	PDCD1	2	242792033	242801060	2q37.3	1.53503	Gain	0	0	0	0	0	0	0	0	0	0	0	0	0	0	0	0	0	1	0	0	0	0	0	0	0	0	0	0	0	1	0	0	0	0	0	0	0	0	0	0
ENSG00000100346	ENSG00000100346	CACNA1I	CACNA1I	22	39966758	40085742	22q13.1	1.48345	Gain	0	0	0	0	0	0	0	0	0	0	0	0	0	0	0	0	0	0	0	0	0	0	0	0	1	0	0	0	0	0	0	0	0	0	0	0	0	0	0	0
ENSG00000188322	ENSG00000188322	SBK1	SBK1	16	28303840	28335170	16p11.2	1.46315	Gain	0	0	0	0	0	0	0	0	0	0	0	0	0	0	0	0	0	0	0	0	0	0	0	0	0	0	0	0	0	0	0	0	0	0	0	0	0	0	0	0
ENSG00000105662	ENSG00000105662	CRTC1	CRTC1	19	18794425	18893142	19p13.11	1.41817	Gain	0	0	0	0	0	0	0	0	0	0	1	1	0	0	1	0	0	0	0	0	0	0	0	0	0	0	0	0	0	0	0	0	0	1	0	0	0	0	0	0
ENSG00000033800	ENSG00000033800	PIAS1	PIAS1	15	68346517	68483096	15q23	1.3083	Gain	0	0	0	0	0	1	0	0	0	0	0	0	0	0	0	0	0	0	0	0	0	0	0	0	0	0	0	0	0	0	0	0	0	0	0	0	0	0	0	0
ENSG00000183454	ENSG00000183454	GRIN2A	GRIN2A	16	9852376	10276611	16p13.2	1.30364	Gain	0	0	0	0	0	0	0	0	0	0	0	0	0	0	0	0	0	0	0	0	0	0	0	1	1	0	0	0	0	0	0	0	0	0	0	0	0	0	0	0
ENSG00000198286	ENSG00000198286	CARD11	CARD11	7	2945775	3083579	7p22.2	1.28173	Gain	0	0	0	0	0	0	0	0	0	0	1	1	0	0	0	0	0	0	0	0	0	0	0	0	0	0	0	0	0	0	0	0	0	1	0	0	0	0	0	0
ENSG00000169118	ENSG00000169118	CSNK1G1	CSNK1G1	15	64457716	64665968	15q22.31	1.22766	Gain	0	0	0	0	0	0	0	0	0	0	0	0	0	0	0	0	0	0	0	0	0	0	0	0	1	0	0	0	0	0	0	0	0	0	0	0	0	0	0	0
ENSG00000173517	ENSG00000173517	PEAK1	PEAK1	15	77400471	77712486	15q24.3	1.2184	Gain	0	0	0	0	0	0	0	0	0	0	0	0	0	0	0	0	0	0	0	0	0	0	0	0	0	0	0	0	0	0	0	0	0	0	0	0	0	0	0	0
ENSG00000137834	ENSG00000137834	SMAD6	SMAD6	15	66994670	67074338	15q22.31	1.20656	Gain	0	0	0	0	0	0	0	0	0	0	0	0	0	0	0	0	0	0	0	0	0	0	0	0	0	0	0	0	0	0	0	0	0	0	0	0	0	0	0	0
ENSG00000125966	ENSG00000125966	MMP24	MMP24	20	33814457	33864804	20q11.22	1.16643	Gain	0	0	0	0	0	0	1	0	0	0	0	0	0	0	0	0	0	0	0	0	0	0	0	0	1	0	0	0	0	0	0	0	0	1	0	0	0	0	0	0
ENSG00000127472	ENSG00000127472	PLA2G5	PLA2G5	1	20354672	20417683	1p36.13 - 1p36.12	1.10433	Gain	0	0	0	0	0	0	0	0	0	0	0	0	0	0	0	0	0	1	0	0	0	0	0	0	1	0	0	0	0	0	0	0	0	0	0	0	0	0	0	0
ENSG00000160310	ENSG00000160310	PRMT2	PRMT2	21	48055079	48085036	21q22.3	1.0687	Gain	0	0	0	0	0	0	0	0	0	0	0	0	0	0	0	0	0	0	0	0	0	0	0	0	0	0	0	0	0	0	0	0	0	0	0	0	0	0	1	0
ENSG00000196090	ENSG00000196090	PTPRT	PTPRT	20	40701392	41818610	20q12 - 20q13.11	1.04128	Gain	0	0	0	0	0	0	0	0	0	0	0	0	0	0	0	0	0	1	0	0	0	0	0	0	1	0	0	0	0	0	0	0	0	0	0	0	0	0	0	0
ENSG00000135046	ENSG00000135046	ANXA1	ANXA1	9	75766673	75785309	9q21.13	1.03463	Gain	0	0	0	0	0	0	1	0	0	0	0	0	0	0	0	0	0	0	0	0	0	0	0	1	0	0	0	0	0	0	0	0	0	1	0	0	0	0	0	0
ENSG00000242541	ENSG00000242541	AL121763.1	PTPRT	20	41455197	41455253	20q12	1.01688	Gain	0	0	0	0	0	0	0	0	0	0	0	0	0	0	0	0	0	1	0	0	0	0	0	0	1	0	0	0	0	0	0	0	0	0	0	0	0	0	0	0
ENSG00000172939	ENSG00000172939	OXSR1	OXSR1	3	38206580	38296979	3p22.2	1.00608	Gain	0	0	0	0	0	0	0	0	0	0	0	0	0	0	0	0	0	0	0	0	0	0	0	0	1	0	0	0	0	0	0	0	0	0	0	0	0	0	0	0
ENSG00000164611	ENSG00000164611	PTTG1	PTTG1	5	159848829	159855748	5q33.3	1.00015	Gain	0	0	0	0	0	0	0	0	0	0	0	0	0	0	0	0	1	0	0	0	0	1	0	0	0	0	0	0	0	0	0	0	0	0	1	0	0	0	0	0
ENSG00000179546	ENSG00000179546	HTR1D	HTR1D	1	23516993	23521222	1p36.12	0.993648	Gain	0	0	0	0	0	0	1	0	0	0	0	0	0	0	0	0	0	0	0	0	0	0	0	0	1	0	0	0	0	0	0	0	1	1	0	0	0	0	0	0
ENSG00000168811	ENSG00000168811	IL12A	IL12A	3	159706537	159713806	3q25.33	0.991522	Gain	0	0	0	0	0	0	0	0	0	0	0	0	0	0	0	0	0	0	0	0	1	0	0	0	0	0	0	0	0	0	0	0	0	0	0	0	1	0	0	0
ENSG00000126067	ENSG00000126067	PSMB2	PSMB2	1	36067185	36107445	1p34.3	0.982083	Gain	0	0	0	0	0	0	1	0	0	0	0	0	0	0	0	0	0	0	0	0	0	0	0	0	0	0	0	0	0	0	0	0	0	1	0	0	0	0	0	0
ENSG00000177463	ENSG00000177463	NR2C2	NR2C2	3	14989091	15095107	3p25.1	0.981444	Gain	0	0	0	0	0	1	0	0	0	0	0	0	0	0	0	0	0	0	0	0	0	0	0	0	1	0	0	0	0	0	0	0	0	0	0	0	0	0	0	0
ENSG00000180772	ENSG00000180772	AGTR2	AGTR2	X	115301975	115306225	Xq23	0.977065	Gain	0	0	0	0	0	0	0	0	0	0	0	0	0	0	0	0	0	0	0	0	0	0	0	0	1	0	0	0	0	0	0	0	1	0	1	0	0	0	0	0
ENSG00000117560	ENSG00000117560	FASLG	FASLG	1	172628154	172636014	1q24.3	0.971482	Gain	0	0	0	0	0	0	0	1	0	0	0	0	0	0	0	0	0	1	0	0	1	0	0	0	0	0	0	0	0	1	0	0	0	0	0	0	0	0	0	0
ENSG00000116016	ENSG00000116016	EPAS1	EPAS1	2	46520806	46613836	2p21	0.963441	Gain	0	0	0	0	0	0	0	0	0	0	0	0	0	0	0	0	0	0	0	0	0	0	0	0	0	0	0	0	0	0	0	0	0	0	0	0	0	0	0	0
ENSG00000117724	ENSG00000117724	CENPF	CENPF	1	214776538	214837931	1q41	0.963098	Gain	0	0	0	0	0	0	0	0	0	0	0	0	0	0	0	0	0	0	0	0	0	0	0	1	0	0	0	0	0	0	0	0	0	0	0	0	0	0	0	0
ENSG00000151067	ENSG00000151067	CACNA1C	CACNA1C	12	2079952	2807115	12p13.33	0.955453	Gain	0	0	0	0	0	0	0	0	0	0	0	0	0	0	0	0	0	0	0	0	0	0	0	0	1	0	0	0	0	0	0	0	0	0	0	0	0	0	0	0
ENSG00000100614	ENSG00000100614	PPM1A	PPM1A	14	60712470	60765805	14q23.1	0.953377	Gain	0	0	0	0	0	0	0	0	0	0	0	0	0	0	0	0	0	0	0	0	0	0	0	0	0	0	0	0	0	0	0	0	0	0	0	0	0	0	0	0
ENSG00000252004	ENSG00000252004	AC079394.1	FSHR	2	49286726	49286818	2p16.3	0.949576	Gain	0	0	0	0	0	0	1	0	0	0	0	0	0	0	0	0	0	1	0	0	0	0	0	0	1	0	0	0	0	0	0	0	1	1	0	0	0	0	0	0
ENSG00000136643	ENSG00000136643	RPS6KC1	RPS6KC1	1	213224589	213448116	1q32.3	0.946722	Gain	0	0	0	0	0	0	0	0	0	0	0	0	0	0	0	0	0	0	0	0	0	0	0	0	1	0	0	0	0	0	0	0	0	0	0	0	0	0	0	0
ENSG00000165704	ENSG00000165704	HPRT1	HPRT1	X	133594183	133654543	Xq26.2 - Xq26.3	0.943385	Gain	0	0	0	0	0	0	1	0	0	0	0	0	0	0	0	0	0	0	0	0	0	0	0	0	1	0	0	0	0	0	0	0	0	1	1	0	0	0	0	0
ENSG00000188386	ENSG00000188386	PPP3R2	PPP3R2	9	104353897	104357283	9q31.1	0.937243	Gain	0	0	0	0	0	0	0	1	0	0	0	0	0	0	0	0	0	0	0	0	0	0	0	0	0	0	0	0	0	0	0	0	0	0	0	0	0	0	0	0
ENSG00000019582	ENSG00000019582	CD74	CD74	5	149781200	149792492	5q32	0.926419	Gain	0	0	0	0	0	0	0	0	0	0	1	1	0	0	0	0	0	1	0	0	0	0	0	0	0	0	0	0	0	1	0	0	0	1	0	0	0	0	0	0
ENSG00000151914	ENSG00000151914	DST	DST	6	56322785	56819426	6p12.1	0.926247	Gain	1	0	1	0	0	0	0	0	0	0	0	0	0	0	0	0	0	0	0	0	0	0	0	0	0	0	0	0	0	0	0	0	0	0	0	0	0	0	0	0
ENSG00000073614	ENSG00000073614	KDM5A	KDM5A	12	389223	498620	12p13.33	0.923372	Gain	0	0	0	0	0	0	0	0	0	0	1	1	0	0	0	0	0	0	0	0	0	0	0	0	0	0	0	0	0	0	0	0	0	1	0	0	0	0	0	0
ENSG00000141027	ENSG00000141027	NCOR1	NCOR1	17	15934718	16119010	17p12 - 17p11.2	0.921265	Gain	0	0	0	0	0	0	0	0	0	0	0	0	0	0	0	0	0	0	0	0	0	0	0	0	0	0	0	0	0	0	0	0	0	0	0	0	0	0	1	0
ENSG00000163939	ENSG00000163939	PBRM1	PBRM1	3	52579368	52719933	3p21.1	0.921073	Gain	0	0	0	0	0	0	0	0	0	0	1	1	0	0	0	0	0	0	0	0	0	0	0	0	0	0	0	0	0	0	0	0	0	1	0	0	0	0	0	0
ENSG00000170820	ENSG00000170820	FSHR	FSHR	2	49189296	49381676	2p16.3	0.920998	Gain	0	0	0	0	0	0	1	0	0	0	0	0	0	0	0	0	0	1	0	0	0	0	0	0	1	0	0	0	0	0	0	0	1	1	0	0	0	0	0	0
ENSG00000113328	ENSG00000113328	CCNG1	CCNG1	5	162864575	162875197	5q34	0.917737	Gain	0	0	0	0	0	0	0	0	0	0	0	0	0	0	0	0	0	0	0	0	0	0	0	0	0	0	0	0	0	0	0	0	0	0	0	0	0	0	0	0
ENSG00000157445	ENSG00000157445	CACNA2D3	CACNA2D3	3	54156574	55108584	3p21.1 - 3p14.3	0.916039	Gain	0	0	0	0	0	0	0	0	0	0	0	0	0	0	0	0	0	0	0	0	0	0	0	0	1	0	0	0	0	0	0	0	0	0	0	0	0	0	0	0
ENSG00000251738	ENSG00000251738	AC073215.1	VRK2	2	58289716	58289800	2p16.1	0.914005	Gain	0	0	0	0	0	0	0	0	0	0	0	0	0	0	0	0	0	0	0	0	0	0	0	0	0	0	0	0	0	0	0	0	0	0	0	0	0	0	0	0
ENSG00000135744	ENSG00000135744	AGT	AGT	1	230838269	230850043	1q42.2	0.907329	Gain	0	0	0	0	0	0	0	0	0	0	0	0	0	0	0	0	0	0	0	0	0	0	0	0	1	0	0	0	0	0	0	0	0	0	1	0	1	0	0	1
ENSG00000133056	ENSG00000133056	PIK3C2B	PIK3C2B	1	204391756	204463852	1q32.1	0.906488	Gain	0	0	0	0	0	0	0	0	0	0	0	0	0	0	0	0	0	0	0	0	0	0	0	0	1	1	0	0	0	0	0	0	0	0	0	0	0	0	0	0
ENSG00000185532	ENSG00000185532	PRKG1	PRKG1	10	52750945	54058110	10q11.23 - 10q21.1	0.902383	Gain	0	0	0	0	0	0	0	0	0	0	0	0	0	0	0	0	0	0	0	0	0	0	0	0	1	0	0	0	0	0	0	0	0	0	0	0	0	0	0	0
ENSG00000118785	ENSG00000118785	SPP1	SPP1	4	88896802	88904562	4q22.1	0.895319	Gain	0	0	0	0	0	0	0	0	0	0	0	0	0	0	0	0	0	0	0	0	0	0	0	0	0	0	0	1	0	0	1	0	0	0	1	0	0	0	0	0
ENSG00000157388	ENSG00000157388	CACNA1D	CACNA1D	3	53528683	53846490	3p21.1	0.891402	Gain	0	0	0	0	0	0	0	0	0	0	0	0	0	0	0	0	0	0	0	0	0	0	0	0	1	0	0	0	0	0	0	0	0	0	0	0	0	0	0	0
ENSG00000118972	ENSG00000118972	FGF23	FGF23	12	4477393	4488894	12p13.32	0.889484	Gain	0	0	0	0	0	0	0	0	0	0	0	0	0	0	0	0	0	0	0	0	0	0	0	0	0	0	0	0	0	0	0	0	0	0	0	0	1	0	0	0
ENSG00000155111	ENSG00000155111	CDK19	CDK19	6	110931181	111137161	6q21	0.88824	Gain	0	0	0	0	0	0	0	0	0	0	0	0	0	0	0	0	0	0	0	0	0	0	0	0	1	0	0	0	0	0	0	0	0	0	0	0	0	0	0	0
ENSG00000125952	ENSG00000125952	MAX	MAX	14	65472892	65569413	14q23.3	0.881371	Gain	0	0	0	0	0	0	0	0	0	0	0	0	0	0	0	0	0	0	0	0	0	0	0	0	0	0	0	0	0	0	0	0	0	0	0	0	0	0	0	0
ENSG00000125354	ENSG00000125354	SEPT6	SEPT6	X	118749687	118827333	Xq24	0.876285	Gain	0	0	0	0	0	0	0	0	0	0	1	1	1	0	0	0	0	0	0	0	0	0	0	0	0	0	0	0	0	0	0	0	0	1	0	0	0	0	0	0
ENSG00000113302	ENSG00000113302	IL12B	IL12B	5	158741791	158757895	5q33.3	0.875933	Gain	0	0	0	0	0	0	0	0	0	0	0	0	0	0	0	0	0	0	0	0	1	0	0	0	0	0	0	0	0	0	0	0	0	0	0	0	1	0	0	0
ENSG00000112964	ENSG00000112964	GHR	GHR	5	42423879	42721979	5p13.1 - 5p12	0.873033	Gain	0	0	0	0	0	0	0	0	0	0	0	0	0	0	0	0	0	1	0	0	1	0	0	0	0	0	0	0	0	0	0	0	0	0	1	0	0	0	0	0
ENSG00000118523	ENSG00000118523	CTGF	CTGF	6	132269316	132272513	6q23.2	0.86602	Gain	0	0	0	0	0	0	0	0	0	0	0	0	0	0	0	0	0	0	0	0	0	0	0	0	0	0	0	0	0	0	0	0	0	0	1	0	1	0	0	0
ENSG00000156052	ENSG00000156052	GNAQ	GNAQ	9	80331003	80646374	9q21.2	0.86088	Gain	0	0	0	0	0	0	0	0	0	0	1	1	0	0	0	0	0	0	0	0	0	0	0	0	0	0	0	0	0	0	0	0	0	1	1	0	0	0	0	0
ENSG00000184304	ENSG00000184304	PRKD1	PRKD1	14	30045687	30661104	14q12	0.846394	Gain	0	0	0	0	0	0	0	0	0	0	0	0	0	0	0	0	0	0	0	0	0	0	0	0	0	1	0	0	0	0	0	0	0	0	0	0	0	0	0	0
ENSG00000211445	ENSG00000211445	GPX3	GPX3	5	150400124	150408554	5q33.1	0.843976	Gain	0	0	0	0	0	0	0	0	0	0	0	0	0	0	0	0	0	0	0	0	0	0	0	1	1	0	0	0	0	0	0	0	0	0	0	0	0	0	0	0
ENSG00000148082	ENSG00000148082	SHC3	SHC3	9	91628060	91793682	9q22.1	0.84199	Gain	0	0	0	0	0	0	0	0	0	0	0	0	0	0	0	0	0	0	1	0	0	0	0	0	0	0	1	0	0	0	1	0	0	0	0	1	0	0	0	0
ENSG00000240583	ENSG00000240583	AQP1	AQP1	7	30893010	30965131	7p14.3	0.841674	Gain	0	0	0	0	0	0	0	0	0	0	0	0	0	0	0	0	0	0	0	0	0	0	0	1	0	0	0	0	0	0	0	0	0	0	0	0	0	0	0	0
ENSG00000005022	ENSG00000005022	SLC25A5	SLC25A5	X	118602363	118605282	Xq24	0.836383	Gain	0	0	0	0	0	0	1	0	0	0	0	0	0	0	0	0	0	0	0	0	0	0	0	0	1	0	0	0	0	0	0	0	0	1	0	0	0	0	0	0
ENSG00000028116	ENSG00000028116	VRK2	VRK2	2	58134786	58387055	2p16.1	0.829346	Gain	0	0	0	0	0	0	0	0	0	0	0	0	0	0	0	0	0	0	0	0	0	0	0	0	0	0	0	0	0	0	0	0	0	0	0	0	0	0	0	0
ENSG00000163518	ENSG00000163518	FCRL4	FCRL4	1	157543539	157567870	1q23.1	0.816039	Gain	0	0	0	0	0	0	0	0	0	0	1	1	1	0	0	0	0	0	0	0	0	0	0	0	0	0	0	0	0	0	0	0	0	1	0	0	0	0	0	0
ENSG00000138669	ENSG00000138669	PRKG2	PRKG2	4	82009837	82136218	4q21.21	0.814621	Gain	0	0	0	0	0	0	0	0	0	0	0	0	0	0	0	0	0	0	0	0	0	0	0	0	1	0	0	0	0	0	0	0	0	0	0	0	0	0	0	0
ENSG00000111241	ENSG00000111241	FGF6	FGF6	12	4537321	4554780	12p13.32	0.805823	Gain	0	0	0	0	0	0	0	0	0	0	0	0	0	0	0	0	0	0	0	0	0	0	0	0	0	0	0	0	0	0	0	0	0	0	0	0	1	0	0	0
ENSG00000136603	ENSG00000136603	SKIL	SKIL	3	170075466	170114623	3q26.2	0.78976	Gain	0	0	0	0	0	0	0	0	0	0	0	0	0	0	0	0	0	0	0	0	0	0	0	0	0	0	0	0	0	0	0	0	0	0	0	0	0	0	0	0
ENSG00000012779	ENSG00000012779	ALOX5	ALOX5	10	45869661	45941561	10q11.21	0.774348	Gain	0	0	0	0	0	0	1	0	0	0	0	0	0	0	0	0	0	0	0	0	0	0	0	0	1	0	0	0	0	0	0	0	0	1	1	0	0	0	0	0
ENSG00000183813	ENSG00000183813	CCR4	CCR4	3	32993066	32997841	3p22.3	0.693336	Gain	0	0	0	0	0	0	0	0	0	0	0	0	0	0	0	0	0	1	0	0	1	0	0	0	1	0	0	0	0	1	0	0	1	0	0	0	0	0	0	0
ENSG00000055609	ENSG00000055609	MLL3	MLL3	7	151832010	152133090	7q36.1	5.00247	Gain	0	0	0	0	0	0	0	0	0	0	1	1	0	0	0	0	0	0	0	0	0	0	0	0	0	0	0	0	0	0	0	0	0	1	0	0	0	0	1	0
ENSG00000112679	ENSG00000112679	DUSP22	DUSP22	6	292097	351355	6p25.3	4.85085	NA	0	0	0	0	0	0	0	0	0	0	0	0	0	0	0	0	0	0	0	0	0	0	0	0	1	0	0	0	0	0	0	0	0	0	0	0	0	0	0	0
ENSG00000164690	ENSG00000164690	SHH	SHH	7	155592680	155604967	7q36.3	4.36068	Gain	0	0	0	0	0	0	0	0	1	0	0	0	0	0	0	0	0	1	0	0	0	0	0	0	0	0	0	0	0	0	0	0	0	0	0	0	0	1	0	0
ENSG00000164692	ENSG00000164692	COL1A2	COL1A2	7	94023873	94060544	7q21.3	3.92282	Gain	0	0	0	0	0	0	0	0	0	0	0	0	0	0	1	0	0	0	0	0	0	0	0	0	0	0	0	1	0	0	1	0	0	0	1	0	0	0	0	0
ENSG00000160973	ENSG00000160973	FOXH1	FOXH1	8	145698795	145701718	8q24.3	3.87636	Gain	0	0	0	0	0	0	0	0	0	0	0	0	0	0	0	0	0	0	0	0	0	0	0	0	0	0	0	0	0	0	0	0	0	0	0	0	0	0	0	0
ENSG00000184156	ENSG00000184156	KCNQ3	KCNQ3	8	133139193	133493200	8q24.22	3.83176	Gain	0	0	0	0	0	0	0	0	0	0	0	0	0	0	0	0	0	0	0	0	0	0	0	0	1	0	0	0	0	0	0	0	0	0	0	0	0	0	0	0
ENSG00000188488	ENSG00000188488	SERPINA5	SERPINA5	14	95027779	95059457	14q32.13	3.58032	Gain	0	0	0	0	0	0	0	0	0	0	0	0	0	0	0	0	0	1	0	0	0	0	0	0	1	0	0	0	0	1	0	0	0	0	0	0	0	0	0	0
ENSG00000107562	ENSG00000107562	CXCL12	CXCL12	10	44793038	44881941	10q11.21	3.49627	Gain	0	0	0	0	0	0	0	0	0	0	0	0	0	0	0	0	0	0	0	0	1	0	0	0	0	0	0	0	0	0	0	0	0	0	1	0	1	0	0	0
ENSG00000053254	ENSG00000053254	FOXN3	FOXN3	14	89591215	90085493	14q31.3 - 14q32.11	3.48864	Gain	0	0	0	0	0	0	0	0	0	0	0	0	0	0	0	0	0	0	0	0	0	0	0	0	0	0	0	0	0	0	0	0	0	0	0	0	0	0	0	0
ENSG00000184428	ENSG00000184428	TOP1MT	TOP1MT	8	144386554	144442149	8q24.3	3.48382	Gain	0	0	0	0	0	0	1	0	0	0	0	0	0	0	0	0	0	0	0	0	0	0	0	0	1	0	0	0	0	0	0	0	0	1	0	0	0	0	0	0
ENSG00000168398	ENSG00000168398	BDKRB2	BDKRB2	14	96671016	96710666	14q32.2	3.46319	Gain	0	0	0	0	0	0	0	0	0	0	0	0	0	0	0	0	0	0	0	0	0	0	0	0	1	0	0	0	0	0	0	0	1	0	0	0	0	0	0	0
ENSG00000198074	ENSG00000198074	AKR1B10	AKR1B10	7	134212344	134226160	7q33	3.42404	Gain	0	0	0	0	0	0	0	0	0	0	0	0	0	0	0	0	0	0	0	0	0	0	0	0	1	0	0	0	0	0	0	0	0	0	1	0	0	0	0	0
ENSG00000106144	ENSG00000106144	CASP2	CASP2	7	142985308	143004789	7q34	3.38063	Gain	0	0	0	0	0	0	0	0	0	0	0	0	0	0	0	0	0	0	0	0	0	0	0	0	1	0	0	0	0	0	0	0	0	0	0	0	0	0	0	0
ENSG00000122787	ENSG00000122787	AKR1D1	AKR1D1	7	137687070	137802732	7q33	3.34011	Gain	0	0	0	0	0	0	1	0	0	0	0	0	0	0	0	0	0	0	0	0	0	0	0	0	1	0	0	0	0	0	0	0	0	1	0	0	0	0	0	0
ENSG00000169427	ENSG00000169427	KCNK9	KCNK9	8	140613081	140715299	8q24.3	3.332	Gain	0	0	0	0	0	0	0	0	0	0	0	0	0	0	0	0	0	0	0	0	0	0	0	0	1	0	0	0	0	0	0	0	0	0	0	0	0	0	0	0
ENSG00000182158	ENSG00000182158	CREB3L2	CREB3L2	7	137559725	137686813	7q33	3.23409	Gain	0	0	0	0	0	0	0	0	0	0	1	1	0	0	0	0	0	0	0	0	0	0	0	0	0	0	0	0	0	0	0	0	0	1	0	0	0	0	0	0
ENSG00000121361	ENSG00000121361	KCNJ8	KCNJ8	12	21917889	21928515	12p12.1	3.09409	Gain	0	0	0	0	0	0	0	0	0	0	0	0	0	0	0	0	0	0	0	0	0	0	0	0	1	0	0	0	0	0	0	0	0	0	0	0	0	0	0	0
ENSG00000135218	ENSG00000135218	CD36	CD36	7	79998891	80308593	7q21.11	3.06869	Gain	0	0	0	0	0	0	0	0	0	0	0	0	0	0	0	0	0	1	0	0	0	0	0	0	0	0	0	1	0	1	0	0	0	0	0	0	0	0	0	0
ENSG00000004799	ENSG00000004799	PDK4	PDK4	7	95212811	95225828	7q21.3	3.06368	Gain	0	0	0	0	0	0	0	0	0	0	0	0	0	0	0	0	0	0	0	0	0	0	0	0	1	0	0	0	0	0	0	0	0	0	0	0	0	0	0	0
ENSG00000069431	ENSG00000069431	ABCC9	ABCC9	12	21950335	22094336	12p12.1	3.05559	Gain	1	0	0	0	0	0	0	0	0	0	0	0	0	0	0	0	0	0	0	0	0	0	0	0	1	0	0	0	0	0	0	0	0	0	0	0	0	0	0	0
ENSG00000231170	ENSG00000231170	AC002451.3	PDK4	7	95225994	95243031	7q21.3	3.04003	Gain	0	0	0	0	0	0	0	0	0	0	0	0	0	0	0	0	0	0	0	0	0	0	0	0	1	0	0	0	0	0	0	0	0	0	0	0	0	0	0	0
ENSG00000127914	ENSG00000127914	AKAP9	AKAP9	7	91570181	91739987	7q21.2	3.00082	Gain	0	0	0	0	0	0	0	0	0	0	1	1	0	0	0	0	0	0	0	0	0	0	0	0	0	0	0	0	0	0	0	0	0	1	0	0	0	0	0	0
ENSG00000016490	ENSG00000016490	CLCA1	CLCA1	1	86934051	86965972	1p22.3	2.99594	Gain	0	0	1	0	0	0	0	0	0	0	0	0	0	0	0	0	0	0	0	0	0	0	0	0	1	0	0	0	0	0	0	0	0	0	0	0	0	0	0	0
ENSG00000181790	ENSG00000181790	BAI1	BAI1	8	143530791	143626370	8q24.3	2.98302	Gain	0	0	0	0	0	0	0	0	0	0	0	0	0	0	0	0	0	0	0	0	0	0	0	0	1	0	0	0	0	0	0	0	1	0	0	0	0	0	0	0
ENSG00000134240	ENSG00000134240	HMGCS2	HMGCS2	1	120290619	120311528	1p12	2.97655	Gain	0	0	0	0	0	0	0	0	0	0	0	0	0	0	0	0	0	0	0	0	0	0	0	1	1	0	0	0	0	0	0	0	0	0	0	0	0	0	0	0
ENSG00000161057	ENSG00000161057	PSMC2	PSMC2	7	102984701	103009842	7q22.1	2.90862	Gain	0	0	0	0	0	0	0	0	0	0	0	0	0	0	0	0	0	0	0	0	0	0	0	0	0	0	0	0	0	0	0	0	0	0	0	0	0	0	0	0
ENSG00000189056	ENSG00000189056	RELN	RELN	7	103112231	103629963	7q22.1	2.84307	Gain	0	0	0	0	0	0	0	0	0	0	0	0	0	0	0	0	0	0	0	0	0	0	0	0	0	0	0	1	0	0	1	0	0	0	0	0	0	0	0	0
ENSG00000068305	ENSG00000068305	MEF2A	MEF2A	15	100017370	100256671	15q26.3	2.78532	Gain	0	0	0	0	0	0	0	0	0	0	0	0	0	0	0	0	0	0	0	0	0	0	0	0	0	0	0	0	0	0	0	0	0	0	0	0	0	0	0	0
ENSG00000156738	ENSG00000156738	MS4A1	MS4A1	11	60223225	60238233	11q12.2	2.76047	Gain	0	0	0	0	0	0	1	0	0	0	0	0	0	0	0	0	0	1	0	0	0	0	0	0	0	0	0	0	0	1	0	0	0	1	0	0	0	0	0	0
ENSG00000133119	ENSG00000133119	RFC3	RFC3	13	34392186	34540695	13q13.2	2.66997	Gain	0	0	0	0	0	0	0	0	0	0	0	0	0	0	0	0	0	0	0	0	0	1	0	0	0	0	0	0	0	0	0	0	0	0	1	0	0	0	0	0
ENSG00000103175	ENSG00000103175	WFDC1	WFDC1	16	84328252	84363450	16q24.1	2.6315	Gain	0	0	0	0	0	0	0	0	0	0	0	0	0	0	0	0	0	0	0	0	0	0	0	1	0	0	0	0	0	0	0	0	0	0	0	0	0	0	0	0
ENSG00000127948	ENSG00000127948	POR	POR	7	75528518	75616173	7q11.23	2.60499	Gain	0	0	0	0	0	0	0	0	0	0	0	0	0	0	0	0	0	0	0	0	0	0	0	1	1	0	0	0	0	0	0	0	0	0	0	0	0	0	0	0
ENSG00000166862	ENSG00000166862	CACNG2	CACNG2	22	36959968	37099603	22q12.3	2.60078	Gain	0	0	0	0	0	0	0	0	0	0	0	0	0	0	0	0	0	0	0	0	0	0	0	0	0	0	0	0	0	0	0	0	0	0	1	0	0	0	0	0
ENSG00000198211	ENSG00000198211	TUBB3	TUBB3	16	89987800	90005169	16q24.3	2.59311	Gain	0	0	0	0	0	0	1	0	0	0	0	0	0	0	0	0	0	0	0	0	0	0	0	0	1	0	0	0	0	0	0	0	0	1	0	0	0	0	0	0
ENSG00000167986	ENSG00000167986	DDB1	DDB1	11	61066923	61110068	11q12.2	2.58924	Gain	0	0	0	0	0	0	0	0	0	0	0	0	0	0	0	0	0	0	0	0	0	1	0	0	0	0	0	0	0	0	0	0	0	0	1	0	0	0	0	0
ENSG00000125398	ENSG00000125398	SOX9	SOX9	17	70117161	70122561	17q24.3	2.57392	Gain	0	0	0	0	0	0	0	0	0	0	0	0	0	0	0	0	0	0	0	0	0	0	0	0	0	0	0	0	0	0	0	0	0	0	0	0	0	0	0	0
ENSG00000068971	ENSG00000068971	PPP2R5B	PPP2R5B	11	64685025	64701947	11q13.1	2.55155	Gain	0	0	0	0	0	0	0	0	0	0	0	0	0	0	0	0	0	0	0	0	0	0	0	0	0	0	0	0	0	0	0	0	0	0	0	0	0	0	0	0
ENSG00000174697	ENSG00000174697	LEP	LEP	7	127881337	127897681	7q32.1	2.54906	Gain	0	0	0	0	0	0	0	0	0	0	0	0	0	0	0	0	0	0	0	0	1	0	0	0	0	0	0	0	0	0	0	0	0	0	0	0	1	0	0	1
ENSG00000100297	ENSG00000100297	MCM5	MCM5	22	35796056	35820495	22q12.3	2.52876	Gain	0	0	0	0	0	0	0	0	0	0	0	0	0	0	0	0	1	0	0	0	0	0	0	0	0	0	0	0	0	0	0	0	0	0	0	0	0	0	0	0
ENSG00000175643	ENSG00000175643	RMI2	RMI2	16	11343476	11445619	16p13.13	2.52591	Gain	0	0	0	0	0	0	0	0	0	0	1	1	0	0	0	0	0	0	0	0	0	0	0	0	0	0	0	0	0	0	0	0	0	1	1	0	0	0	0	0
ENSG00000128245	ENSG00000128245	YWHAH	YWHAH	22	32340447	32353590	22q12.3	2.51672	Gain	0	0	1	0	0	0	0	0	0	0	0	0	0	0	0	0	1	0	0	0	0	0	0	0	0	0	0	0	0	0	0	0	0	0	0	0	0	0	0	0
ENSG00000197891	ENSG00000197891	SLC22A12	SLC22A12	11	64358113	64369820	11q13.1	2.51254	Gain	0	0	0	0	0	0	0	0	0	0	0	0	0	0	0	0	0	0	0	0	0	0	0	1	1	0	0	0	0	0	0	0	0	0	0	0	0	0	0	0
ENSG00000141552	ENSG00000141552	ANAPC11	ANAPC11	17	79848666	79858867	17q25.3	2.48845	Gain	0	0	0	0	0	0	0	0	0	0	0	0	0	0	0	0	1	0	0	0	0	0	0	0	0	0	0	0	0	0	0	0	0	0	1	0	0	0	0	0
ENSG00000197901	ENSG00000197901	SLC22A6	SLC22A6	11	62703857	62752469	11q12.3	2.48291	Gain	0	0	0	0	0	0	0	0	0	0	0	0	0	0	0	0	0	0	0	0	0	0	0	0	1	0	0	0	0	0	0	0	0	0	1	0	0	0	0	0
ENSG00000100029	ENSG00000100029	PES1	PES1	22	30972615	31003070	22q12.2	2.46935	Gain	0	0	0	0	0	0	0	0	0	0	0	0	0	0	0	0	0	0	0	0	0	0	0	0	0	0	0	0	0	0	0	0	0	0	1	0	0	0	0	0
ENSG00000106348	ENSG00000106348	IMPDH1	IMPDH1	7	128032331	128050306	7q32.1	2.4334	Gain	0	0	0	0	0	0	1	0	0	0	0	0	0	0	0	0	0	0	0	0	0	0	0	0	1	0	0	0	0	0	0	0	0	1	0	0	0	0	0	0
ENSG00000176485	ENSG00000176485	PLA2G16	PLA2G16	11	63340667	63384355	11q12.3	2.42806	Gain	0	0	0	0	0	0	0	0	0	0	0	0	0	0	0	0	0	0	0	0	0	0	0	0	0	0	0	0	0	0	0	0	0	0	0	0	0	0	0	0
ENSG00000106290	ENSG00000106290	TAF6	TAF6	7	99704693	99717464	7q22.1	2.39841	Gain	0	0	0	0	0	0	0	0	0	0	0	0	0	0	0	0	0	0	0	0	0	0	0	0	0	0	0	0	0	0	0	0	0	0	0	0	0	0	0	0
ENSG00000170027	ENSG00000170027	YWHAG	YWHAG	7	75956116	75988348	7q11.23	2.38106	Gain	0	0	0	0	0	0	0	0	0	0	0	0	0	0	0	0	1	0	0	0	0	0	0	0	0	0	0	0	0	0	0	0	0	0	0	0	0	0	0	0
ENSG00000173153	ENSG00000173153	ESRRA	ESRRA	11	64073044	64084215	11q13.1	2.34092	Gain	0	0	0	0	0	0	0	0	0	0	0	0	0	0	0	0	0	0	0	0	0	0	0	0	1	0	0	0	0	0	0	0	0	0	0	0	0	0	0	0
ENSG00000169710	ENSG00000169710	FASN	FASN	17	80036215	80056106	17q25.3	2.33631	Gain	0	0	0	0	0	0	0	0	0	0	0	0	0	0	0	0	0	0	0	0	0	0	0	0	1	0	0	0	0	0	0	0	0	0	0	0	0	0	0	0
ENSG00000110711	ENSG00000110711	AIP	AIP	11	67250512	67258574	11q13.2	2.28687	Gain	0	0	0	0	0	0	0	0	0	0	0	0	0	0	0	0	0	0	0	0	0	0	0	0	1	0	0	0	0	0	0	0	0	0	1	0	0	0	0	0
ENSG00000186895	ENSG00000186895	FGF3	FGF3	11	69624992	69633792	11q13.3	2.24293	Gain	0	0	0	0	0	0	0	0	0	0	0	0	0	0	0	0	0	0	0	0	0	0	0	0	0	0	0	0	0	0	0	0	0	0	0	0	1	0	0	0
ENSG00000198223	ENSG00000198223	CSF2RA	CSF2RA	X	1387693	1429274	Xp22.33	2.21245	Gain	0	0	0	0	0	0	1	0	0	0	0	0	0	0	0	0	0	0	0	0	1	0	0	0	0	0	0	0	0	0	0	0	0	1	0	0	0	0	0	0
ENSG00000224132	ENSG00000224132	AC112715.2	COL6A3	2	238165734	238166319	2q37.3	2.2053	Gain	0	0	0	0	0	0	0	0	0	0	0	0	0	0	0	0	0	0	0	0	0	0	0	0	1	0	0	1	0	0	1	0	0	0	0	0	0	0	0	0
ENSG00000181408	ENSG00000181408	UTS2R	UTS2R	17	80332153	80333462	17q25.3	2.12936	Gain	0	0	0	0	0	0	0	0	0	0	0	0	0	0	0	0	0	0	0	0	0	0	0	1	1	0	0	0	0	0	0	0	1	0	0	0	0	0	0	0
ENSG00000172201	ENSG00000172201	ID4	ID4	6	19837617	19840915	6p22.3	2.04316	Gain	0	0	0	0	0	0	0	0	0	0	0	0	0	0	0	0	0	0	0	0	0	0	0	0	0	0	0	0	0	0	0	0	0	0	0	0	0	0	0	0
ENSG00000110848	ENSG00000110848	CD69	CD69	12	9905082	9913497	12p13.31	2.00341	Gain	0	0	0	0	0	0	0	0	0	0	0	0	0	0	0	0	0	1	0	0	0	0	0	1	0	0	0	0	0	1	0	0	0	0	0	0	0	0	0	0
ENSG00000064655	ENSG00000064655	EYA2	EYA2	20	45523263	45817492	20q13.12	1.95129	Gain	0	0	0	0	0	0	0	0	0	0	0	0	0	0	0	0	0	0	0	0	0	1	0	0	0	0	0	0	0	0	0	0	0	0	1	0	0	0	1	0
ENSG00000069764	ENSG00000069764	PLA2G10	PLA2G10	16	14766405	14788526	16p13.12	1.93562	Gain	0	0	0	0	0	0	0	0	0	0	0	0	0	0	0	0	0	0	0	0	0	0	0	0	1	0	0	0	0	0	0	0	0	0	0	0	0	0	0	0
ENSG00000111266	ENSG00000111266	DUSP16	DUSP16	12	12628829	12715317	12p13.2	1.92211	Gain	0	0	0	0	0	0	0	0	0	0	0	0	0	0	0	0	0	0	0	0	0	0	0	0	1	0	0	0	0	0	0	0	0	0	0	0	0	0	0	0
ENSG00000108094	ENSG00000108094	CUL2	CUL2	10	35297479	35379570	10p11.21	1.91157	Gain	0	0	0	0	0	0	0	0	0	0	0	0	0	0	0	0	0	0	0	0	0	0	0	0	0	0	0	0	0	0	0	0	0	0	0	0	0	0	0	0
ENSG00000163359	ENSG00000163359	COL6A3	COL6A3	2	238232646	238323018	2q37.3	1.91156	Gain	0	0	0	0	0	0	0	0	0	0	0	0	0	0	0	0	0	0	0	0	0	0	0	0	1	0	0	1	0	0	1	0	0	0	0	0	0	0	0	0
ENSG00000112658	ENSG00000112658	SRF	SRF	6	43139037	43149243	6p21.1	1.90401	Gain	0	0	0	0	0	0	0	0	0	0	0	0	0	0	0	0	0	0	0	0	0	0	0	0	0	0	0	0	0	0	0	0	0	0	0	0	0	0	0	0
ENSG00000137948	ENSG00000137948	BRDT	BRDT	1	92414928	92479983	1p22.1	1.9029	Gain	0	0	0	0	0	0	0	0	0	0	0	0	0	0	0	0	0	0	0	0	0	0	0	0	0	0	0	0	0	0	0	0	0	0	0	0	0	0	0	0
ENSG00000113456	ENSG00000113456	RAD1	RAD1	5	34905369	34919094	5p13.2	1.89942	Gain	0	0	0	0	0	0	0	0	0	0	0	0	0	0	0	0	0	0	0	0	0	1	0	0	0	0	0	0	0	0	0	0	0	0	1	0	0	0	0	0
ENSG00000151490	ENSG00000151490	PTPRO	PTPRO	12	15475331	15750333	12p12.3	1.89262	Gain	0	0	0	0	0	0	0	0	0	0	0	0	0	0	0	0	0	0	0	0	0	0	0	0	1	0	0	0	0	0	0	0	0	0	0	0	0	0	0	0
ENSG00000101162	ENSG00000101162	TUBB1	TUBB1	20	57594309	57601709	20q13.32	1.88948	Gain	0	0	0	0	0	0	1	0	0	0	0	0	0	0	0	0	0	0	0	0	0	0	0	0	1	0	0	0	0	0	0	0	0	1	0	0	0	0	0	0
ENSG00000144285	ENSG00000144285	SCN1A	SCN1A	2	166845670	166930149	2q24.3	1.88409	Gain	0	0	0	0	0	0	0	0	0	0	0	0	0	0	0	0	0	0	0	0	0	0	0	0	1	0	0	0	0	0	0	0	0	0	0	0	0	0	0	0
ENSG00000153253	ENSG00000153253	SCN3A	SCN3A	2	165944032	166060577	2q24.3	1.8784	Gain	0	0	0	0	0	0	0	0	0	0	0	0	0	0	0	0	0	0	0	0	0	0	0	0	1	0	0	0	0	0	0	0	0	0	0	0	0	0	0	0
ENSG00000072736	ENSG00000072736	NFATC3	NFATC3	16	68118654	68263162	16q22.1	1.87813	Gain	0	0	0	0	0	0	0	0	0	0	0	0	0	0	0	0	0	0	0	0	0	0	0	0	1	0	0	0	0	0	0	0	0	0	0	0	0	0	0	0
ENSG00000124205	ENSG00000124205	EDN3	EDN3	20	57875482	57901047	20q13.32	1.87011	Gain	0	0	0	0	0	0	0	0	0	0	0	0	0	0	0	0	0	0	0	0	0	0	0	0	0	0	0	0	0	0	0	0	0	0	0	0	0	0	0	1
ENSG00000196811	ENSG00000196811	CHRNG	CHRNG	2	233404437	233412546	2q37.1	1.86403	Gain	0	0	0	0	0	0	0	0	0	0	0	0	0	0	0	0	0	0	0	0	0	0	0	0	1	0	0	0	0	0	0	0	0	0	0	0	0	0	0	0
ENSG00000079215	ENSG00000079215	SLC1A3	SLC1A3	5	36606457	36688436	5p13.2	1.85538	Gain	0	0	0	0	0	0	0	0	0	0	0	0	0	0	0	0	0	1	0	0	0	0	0	1	0	0	0	0	0	0	0	0	0	0	0	0	0	0	0	0
ENSG00000136531	ENSG00000136531	SCN2A	SCN2A	2	166095912	166248818	2q24.3	1.85252	Gain	0	0	0	0	0	0	0	0	0	0	0	0	0	0	0	0	0	0	0	0	0	0	0	0	1	0	0	0	0	0	0	0	0	0	0	0	0	0	0	0
ENSG00000114124	ENSG00000114124	GRK7	GRK7	3	141496990	141537332	3q23	1.84734	Gain	0	0	0	0	0	0	0	0	0	0	0	0	0	0	0	0	0	0	0	0	0	0	0	0	1	0	0	0	0	0	0	0	0	0	0	0	0	0	0	0
ENSG00000140534	ENSG00000140534	C15orf42	TICRR	15	90118713	90174287	15q26.1	1.83277	Gain	0	0	0	0	0	0	0	0	0	0	0	0	0	0	0	0	0	0	0	0	0	1	0	0	0	0	0	0	0	0	0	0	0	0	1	0	0	0	0	0
ENSG00000124766	ENSG00000124766	SOX4	SOX4	6	21593972	21598847	6p22.3	1.83014	Gain	0	0	0	0	0	0	0	0	0	0	0	0	0	0	0	0	0	0	0	0	0	0	0	0	0	0	0	0	0	0	0	0	0	0	0	0	0	0	0	0
ENSG00000140937	ENSG00000140937	CDH11	CDH11	16	64977656	65160015	16q21	1.82486	Gain	0	0	0	0	0	0	0	0	0	0	1	1	0	0	0	0	0	0	0	0	0	0	0	0	0	0	0	0	0	0	0	0	0	1	0	0	0	0	0	0
ENSG00000197646	ENSG00000197646	PDCD1LG2	PDCD1LG2	9	5510545	5571282	9p24.1	1.82128	Gain	0	0	0	0	0	0	0	0	0	0	1	1	0	0	0	0	0	0	0	0	0	0	0	0	0	0	0	0	0	0	0	0	0	1	0	0	0	0	0	0
ENSG00000236283	ENSG00000236283	AC013463.2	SCN3A	2	165848494	165947803	2q24.3	1.81898	Gain	0	0	0	0	0	0	0	0	0	0	0	0	0	0	0	0	0	0	0	0	0	0	0	0	1	0	0	0	0	0	0	0	0	0	0	0	0	0	0	0
ENSG00000092201	ENSG00000092201	SUPT16H	SUPT16H	14	21819631	21852425	14q11.2	1.81879	Gain	0	0	0	0	0	0	0	0	0	0	0	0	0	0	0	0	0	0	0	0	0	1	0	0	1	0	0	0	0	0	0	0	0	0	1	0	0	0	0	0
ENSG00000175792	ENSG00000175792	RUVBL1	RUVBL1	3	127783625	127872757	3q21.3	1.81805	Gain	0	0	0	0	0	0	0	0	0	0	0	0	0	0	0	0	0	0	0	0	0	1	0	0	0	0	0	0	0	0	0	0	0	0	0	0	0	0	1	0
ENSG00000168685	ENSG00000168685	IL7R	IL7R	5	35852797	35879705	5p13.2	1.81784	Gain	0	0	0	0	0	0	0	0	0	0	0	0	0	0	0	0	0	1	0	0	1	0	0	0	0	0	0	0	0	1	0	0	0	0	0	0	0	0	0	0
ENSG00000153707	ENSG00000153707	PTPRD	PTPRD	9	8314246	10612723	9p24.1 - 9p23	1.81649	Gain	0	0	0	0	0	0	0	0	0	0	0	0	0	0	0	0	0	0	0	0	0	0	0	0	1	0	0	0	0	0	0	0	0	0	0	0	0	0	0	0
ENSG00000169432	ENSG00000169432	SCN9A	SCN9A	2	167051695	167232503	2q24.3	1.8153	Gain	0	0	0	0	0	0	0	0	0	0	0	0	0	0	0	0	0	0	0	0	0	0	0	0	1	0	0	0	0	0	0	0	0	0	0	0	0	0	0	0
ENSG00000173559	ENSG00000173559	OBFC2A	NABP1	2	192542794	192553251	2q32.3	1.8111	Gain	0	0	0	0	0	0	0	0	0	0	0	0	0	0	0	0	0	0	0	0	0	1	0	0	0	0	0	0	0	0	0	0	0	0	1	0	0	0	0	0
ENSG00000100526	ENSG00000100526	CDKN3	CDKN3	14	54863567	54886936	14q22.2	1.80098	Gain	0	0	0	0	0	0	0	0	0	0	0	0	0	0	0	0	0	0	0	0	0	0	0	0	0	0	0	0	0	0	0	0	0	0	0	0	0	0	0	0
ENSG00000101782	ENSG00000101782	RIOK3	RIOK3	18	21032787	21063104	18q11.2	1.79682	Gain	0	0	0	0	0	0	0	0	0	0	0	0	0	0	0	0	0	0	0	0	0	0	0	0	0	0	0	0	0	0	0	0	0	0	0	0	0	0	0	0
ENSG00000069667	ENSG00000069667	RORA	RORA	15	60780483	61521518	15q22.2	1.77875	Gain	0	0	0	0	0	0	0	0	0	0	0	0	0	0	0	0	0	0	0	0	0	0	0	0	1	0	0	0	0	0	0	0	0	0	0	0	0	0	0	0
ENSG00000129484	ENSG00000129484	PARP2	PARP2	14	20811741	20826064	14q11.2	1.77544	Gain	0	0	0	0	0	0	0	0	0	0	0	0	0	0	0	0	0	0	0	0	0	1	0	0	1	0	0	0	0	0	0	0	0	0	1	0	0	0	0	0
ENSG00000130649	ENSG00000130649	CYP2E1	CYP2E1	10	135333910	135374724	10q26.3	1.77426	Gain	0	0	0	0	0	0	0	0	0	0	0	0	0	0	0	0	0	0	0	0	0	0	1	1	1	0	0	0	0	0	0	0	0	0	0	0	0	0	0	0
ENSG00000102967	ENSG00000102967	DHODH	DHODH	16	72042487	72058954	16q22.2	1.76914	Gain	0	0	0	0	0	0	1	0	0	0	0	0	0	0	0	0	0	0	0	0	0	0	0	0	1	0	0	0	0	0	0	0	0	1	0	0	0	0	0	0
ENSG00000133107	ENSG00000133107	TRPC4	TRPC4	13	38210773	38444562	13q13.3	1.76796	Gain	0	0	0	0	0	0	0	0	0	0	0	0	0	0	0	0	0	1	0	0	0	0	0	0	1	0	0	0	0	0	0	0	0	0	0	0	0	0	0	0
ENSG00000124140	ENSG00000124140	SLC12A5	SLC12A5	20	44650329	44688789	20q13.12	1.76663	Gain	0	0	0	0	0	0	0	0	0	0	0	0	0	0	0	0	0	0	0	0	0	0	0	0	1	0	0	0	0	0	0	0	0	0	0	0	0	0	0	0
ENSG00000164930	ENSG00000164930	FZD6	FZD6	8	104310661	104345094	8q22.3	1.76123	Gain	0	0	0	0	0	0	0	0	1	0	0	0	0	0	0	0	0	0	0	0	0	0	0	0	0	0	0	0	0	0	0	0	1	0	0	0	0	0	0	0
ENSG00000073734	ENSG00000073734	ABCB11	ABCB11	2	169779448	169887832	2q31.1	1.75412	Gain	1	0	0	0	0	0	0	0	0	0	0	0	0	0	0	0	0	0	0	0	0	0	0	0	1	0	0	0	0	0	0	0	0	0	0	0	0	0	0	0
ENSG00000152661	ENSG00000152661	GJA1	GJA1	6	121756791	121770873	6q22.31	1.74906	Gain	0	0	0	0	0	0	0	0	0	0	0	0	0	0	0	0	0	0	0	0	0	0	0	0	0	1	0	0	0	0	0	0	0	0	1	0	0	0	0	0
ENSG00000164109	ENSG00000164109	MAD2L1	MAD2L1	4	120980577	120988229	4q27	1.74249	Gain	0	0	0	0	0	0	0	0	0	0	0	0	0	0	0	0	1	0	0	0	0	0	0	0	0	0	0	0	0	0	0	0	0	0	1	0	0	0	0	0
ENSG00000109332	ENSG00000109332	UBE2D3	UBE2D3	4	103715540	103790053	4q24	1.73395	Gain	0	0	0	0	0	0	0	0	0	0	0	0	0	0	0	0	0	0	0	0	0	1	0	0	0	0	0	0	0	0	0	0	0	0	0	0	0	0	0	0
ENSG00000180616	ENSG00000180616	SSTR2	SSTR2	17	71161160	71168060	17q25.1	1.72274	Gain	0	0	0	0	0	0	1	0	0	0	0	0	0	0	0	0	0	0	0	0	0	0	0	0	1	0	0	0	0	0	0	0	1	1	0	0	0	0	0	0
ENSG00000100462	ENSG00000100462	PRMT5	PRMT5	14	23389720	23398794	14q11.2	1.71341	Gain	0	0	0	0	0	0	0	0	0	0	0	0	0	0	0	0	0	0	0	0	0	0	0	0	0	0	0	0	0	0	0	0	0	0	0	0	0	0	1	0
ENSG00000138792	ENSG00000138792	ENPEP	ENPEP	4	111286889	111486441	4q25	1.71124	Gain	0	0	0	0	0	0	0	0	0	0	0	0	0	0	0	0	0	1	0	0	0	0	0	0	1	0	0	0	0	1	0	0	0	0	0	0	0	0	0	0
ENSG00000166825	ENSG00000166825	ANPEP	ANPEP	15	90328120	90358633	15q26.1	1.70942	Gain	0	0	0	0	0	0	0	0	0	0	0	0	0	0	0	0	0	0	0	0	0	0	0	0	1	0	0	0	0	0	0	0	0	0	0	0	0	0	0	0
ENSG00000120659	ENSG00000120659	TNFSF11	TNFSF11	13	43136872	43182149	13q14.11	1.69949	Gain	0	0	0	0	0	0	1	0	0	0	0	0	0	0	0	0	0	0	0	0	1	0	0	0	0	0	0	0	0	0	0	0	0	1	0	0	0	0	0	0
ENSG00000135902	ENSG00000135902	CHRND	CHRND	2	233390703	233401377	2q37.1	1.69914	Gain	0	0	0	0	0	0	0	0	0	0	0	0	0	0	0	0	0	0	0	0	0	0	0	0	1	0	0	0	0	0	0	0	0	0	0	0	0	0	0	0
ENSG00000132334	ENSG00000132334	PTPRE	PTPRE	10	129705325	129884119	10q26.2	1.69463	Gain	0	0	0	0	0	0	0	0	0	0	0	0	0	0	0	0	0	0	0	0	0	0	0	0	1	0	0	0	0	0	0	0	0	0	0	0	0	0	0	0
ENSG00000145348	ENSG00000145348	TBCK	TBCK	4	106965474	107242652	4q24	1.69158	Gain	0	0	0	0	0	0	0	0	0	0	0	0	0	0	0	0	0	0	0	0	0	0	0	0	1	0	0	0	0	0	0	0	0	0	0	0	0	0	0	0
ENSG00000168769	ENSG00000168769	TET2	TET2	4	106067032	106200973	4q24	1.69101	Gain	0	0	0	0	0	0	0	0	0	0	1	1	0	0	0	0	0	0	0	0	0	0	0	0	0	0	0	0	0	0	0	0	0	1	0	0	0	0	0	0
ENSG00000168477	ENSG00000168477	TNXB	TNXB	6	32008931	32083111	6p21.33	1.68747	Gain	0	0	0	0	0	0	0	0	0	0	0	0	0	0	0	0	0	0	0	0	0	0	0	0	1	0	0	1	0	0	1	0	0	0	1	0	0	0	0	0
ENSG00000119715	ENSG00000119715	ESRRB	ESRRB	14	76776957	76968178	14q24.3	1.67511	Gain	0	0	0	0	0	0	0	0	0	0	0	0	0	0	0	0	0	0	0	0	0	0	0	0	1	0	0	0	0	0	0	0	0	0	0	0	0	0	0	0
ENSG00000204344	ENSG00000204344	STK19	STK19	6	31938868	31949228	6p21.33	1.67302	Gain	0	0	0	0	0	0	0	0	0	0	0	0	0	0	0	0	0	0	0	0	0	0	0	0	0	0	0	0	0	0	0	0	0	0	0	0	0	0	0	0
ENSG00000170430	ENSG00000170430	MGMT	MGMT	10	131265448	131566271	10q26.3	1.66419	Gain	0	0	0	0	0	0	0	0	0	0	0	0	0	0	0	0	0	0	0	0	0	1	0	1	0	0	0	0	0	0	0	0	0	0	1	0	0	0	0	0
ENSG00000198805	ENSG00000198805	PNP	PNP	14	20937113	20945253	14q11.2	1.64592	Gain	0	0	0	0	0	0	1	0	0	0	0	0	0	0	0	0	0	0	0	0	0	0	0	1	0	0	0	0	0	0	0	0	0	1	0	0	0	0	0	0
ENSG00000075218	ENSG00000075218	GTSE1	GTSE1	22	46692638	46726707	22q13.31	1.64238	Gain	0	0	0	0	0	0	0	0	0	0	0	0	0	0	0	0	0	0	0	0	0	0	0	0	0	0	0	0	0	0	0	0	0	0	0	0	0	0	0	0
ENSG00000073331	ENSG00000073331	ALPK1	ALPK1	4	113206665	113363776	4q25	1.6405	Gain	0	0	0	0	0	0	0	0	0	0	0	0	0	0	0	0	0	0	0	0	0	0	0	0	0	0	0	0	0	0	0	0	0	0	0	0	0	0	0	0
ENSG00000196470	ENSG00000196470	SIAH1	SIAH1	16	48390275	48482313	16q12.1	1.63781	Gain	0	0	0	0	0	0	0	0	0	0	0	0	0	0	0	0	0	0	0	0	0	0	0	0	0	0	0	0	0	0	0	0	0	0	1	0	0	0	0	0
ENSG00000166869	ENSG00000166869	CHP2	CHP2	16	23765948	23770272	16p12.2	1.59743	Gain	0	0	0	0	0	0	0	1	0	0	0	0	0	0	0	0	0	0	0	0	0	0	0	0	0	0	0	0	0	0	0	0	0	0	0	0	0	0	0	0
ENSG00000164093	ENSG00000164093	PITX2	PITX2	4	111538579	111563279	4q25	1.59655	Gain	0	0	0	0	0	0	0	0	0	0	0	0	0	0	0	0	0	0	0	0	0	0	0	0	0	0	0	0	0	0	0	0	0	0	0	0	0	0	0	0
ENSG00000243383	ENSG00000243383	AC026029.1	TET2	4	106214814	106215095	4q24	1.5775	Gain	0	0	0	0	0	0	0	0	0	0	1	1	0	0	0	0	0	0	0	0	0	0	0	0	0	0	0	0	0	0	0	0	0	1	0	0	0	0	0	0
ENSG00000177283	ENSG00000177283	FZD8	FZD8	10	35927177	35930362	10p11.21	1.57644	Gain	0	0	0	0	0	0	0	0	1	0	0	0	0	0	0	0	0	0	0	0	0	0	0	0	0	0	0	0	0	0	0	0	1	0	0	0	0	0	0	0
ENSG00000100823	ENSG00000100823	APEX1	APEX1	14	20923350	20925927	14q11.2	1.56529	Gain	0	0	0	0	0	0	0	0	0	0	0	0	0	0	0	0	0	0	0	0	0	1	0	0	1	0	0	0	0	0	0	0	0	0	1	0	0	0	0	0
ENSG00000149923	ENSG00000149923	PPP4C	PPP4C	16	30087299	30096698	16p11.2	1.56166	Gain	0	0	0	0	0	0	0	0	0	0	0	0	0	0	0	0	0	0	0	0	0	1	0	0	0	0	0	0	0	0	0	0	0	0	0	0	0	0	0	0
ENSG00000140564	ENSG00000140564	FURIN	FURIN	15	91411822	91426688	15q26.1	1.55252	Gain	0	0	0	0	0	0	0	0	0	0	0	0	0	0	0	0	0	1	0	0	0	0	0	0	0	0	0	0	0	0	0	0	0	0	1	0	0	0	0	0
ENSG00000198561	ENSG00000198561	CTNND1	CTNND1	11	57520715	57587018	11q12.1	1.55085	Gain	0	1	0	0	0	0	0	0	0	0	0	0	0	0	0	0	0	0	0	0	0	0	0	0	0	1	0	0	0	0	0	0	0	0	1	0	0	0	0	0
ENSG00000130702	ENSG00000130702	LAMA5	LAMA5	20	60883011	60942368	20q13.33	1.54316	Gain	0	0	0	0	0	0	0	0	0	0	0	0	0	0	0	0	0	0	0	0	0	0	0	0	0	0	0	1	0	0	1	0	0	0	0	0	0	0	0	0
ENSG00000174343	ENSG00000174343	CHRNA9	CHRNA9	4	40337346	40357234	4p14	1.52433	Gain	0	0	0	0	0	0	0	0	0	0	0	0	0	0	0	0	0	0	0	0	0	0	0	0	1	0	0	0	0	0	0	0	0	0	0	0	0	0	0	0
ENSG00000050555	ENSG00000050555	LAMC3	LAMC3	9	133884469	133969860	9q34.12	1.48347	Gain	0	0	0	0	0	0	0	0	0	0	0	0	0	0	0	0	0	0	0	0	0	0	0	0	0	0	0	1	0	0	1	0	0	0	1	0	0	0	0	0
ENSG00000096996	ENSG00000096996	IL12RB1	IL12RB1	19	18170371	18197697	19p13.11	1.43722	Gain	0	0	0	0	0	0	0	0	0	0	0	0	0	0	0	0	0	1	0	0	1	0	0	0	0	0	0	0	0	1	0	0	0	0	0	0	0	0	0	0
ENSG00000144485	ENSG00000144485	HES6	HES6	2	239146908	239149303	2q37.3	1.42797	Gain	0	0	0	0	0	0	0	0	0	0	0	0	0	0	0	0	0	0	0	0	0	0	0	0	0	0	0	0	0	0	0	0	0	0	1	0	0	0	0	0
ENSG00000198646	ENSG00000198646	NCOA6	NCOA6	20	33302578	33413452	20q11.22	1.36464	Gain	0	0	0	0	0	0	0	0	0	0	0	0	0	0	0	0	0	0	0	0	0	1	0	0	0	0	0	0	0	0	0	0	0	0	1	0	0	0	0	0
ENSG00000123983	ENSG00000123983	ACSL3	ACSL3	2	223725652	223809357	2q36.1	1.18087	Gain	0	0	0	0	0	0	0	0	0	0	1	1	0	0	0	0	0	0	0	0	0	0	0	0	0	0	0	0	0	0	0	0	0	1	0	0	0	0	0	0
ENSG00000185088	ENSG00000185088	RPS27L	RPS27L	15	63418071	63450220	15q22.2	1.17918	Gain	0	0	0	0	0	0	0	0	0	0	0	0	0	0	0	0	0	0	0	0	0	1	0	0	0	0	0	0	0	0	0	0	0	0	1	0	0	0	0	0
ENSG00000124523	ENSG00000124523	SIRT5	SIRT5	6	13574826	13612524	6p23	1.17438	Gain	0	0	0	0	0	0	1	0	0	0	0	0	0	0	0	0	0	0	0	0	0	0	0	0	0	0	0	0	0	0	0	0	0	1	0	0	0	0	0	0
ENSG00000136383	ENSG00000136383	ALPK3	ALPK3	15	85359911	85416713	15q25.3	1.16376	Gain	0	0	0	0	0	0	0	0	0	0	0	0	0	0	0	0	0	0	0	0	0	0	0	0	0	0	0	0	0	0	0	0	0	0	0	0	0	0	0	0
ENSG00000143514	ENSG00000143514	TP53BP2	TP53BP2	1	223967601	224033674	1q41	1.14523	Gain	0	0	0	0	0	0	0	0	0	0	0	0	0	0	0	0	0	0	0	0	0	0	0	0	0	0	0	0	0	0	0	0	0	0	0	0	0	0	0	0
ENSG00000004487	ENSG00000004487	KDM1A	KDM1A	1	23345941	23410182	1p36.12	1.12541	Gain	0	0	0	0	0	0	0	0	0	0	0	0	0	0	0	0	0	0	0	0	0	0	0	0	1	0	0	0	0	0	0	0	0	0	0	0	0	0	1	0
ENSG00000169313	ENSG00000169313	P2RY12	P2RY12	3	151055168	151102600	3q25.1	1.10282	Gain	0	0	0	0	0	0	0	0	0	0	0	0	0	0	0	0	0	0	0	0	0	0	0	0	1	0	0	0	0	0	0	0	1	0	0	0	0	0	0	0
ENSG00000158786	ENSG00000158786	PLA2G2F	PLA2G2F	1	20465819	20476879	1p36.12	1.07602	Gain	0	0	0	0	0	0	0	0	0	0	0	0	0	0	0	0	0	0	0	0	0	0	0	0	1	0	0	0	0	0	0	0	0	0	0	0	0	0	0	0
ENSG00000170776	ENSG00000170776	AKAP13	AKAP13	15	85777817	86292586	15q25.3	1.06659	Gain	0	0	0	0	0	0	0	0	0	0	0	0	0	0	0	0	0	0	0	0	0	0	0	0	0	0	0	0	0	0	0	0	0	0	0	0	0	0	0	0
ENSG00000140505	ENSG00000140505	CYP1A2	CYP1A2	15	75041185	75048543	15q24.1	1.06181	Gain	0	0	0	0	0	0	0	0	0	0	0	0	0	0	0	0	0	0	0	0	0	0	1	1	1	0	0	0	0	0	0	0	0	0	0	0	0	0	0	0
ENSG00000180914	ENSG00000180914	OXTR	OXTR	3	8792094	8811314	3p25.3	1.03261	Gain	0	0	0	0	0	0	0	0	0	0	0	0	0	0	0	0	0	0	0	0	0	0	0	1	1	0	0	0	0	0	0	0	1	0	0	0	0	0	0	0
ENSG00000105707	ENSG00000105707	HPN	HPN	19	35531410	35557475	19q13.12	1.03089	Gain	0	0	0	0	0	0	0	0	0	0	0	0	0	0	0	0	0	1	0	0	0	0	0	0	1	0	0	0	0	0	0	0	0	0	0	0	0	0	0	0
ENSG00000144891	ENSG00000144891	AGTR1	AGTR1	3	148415571	148460795	3q24	1.02695	Gain	0	0	0	0	0	0	0	0	0	0	0	0	0	0	0	0	0	0	0	0	0	0	0	0	1	0	0	0	0	0	0	0	1	0	1	0	0	0	0	0
ENSG00000129204	ENSG00000129204	USP6	USP6	17	5019733	5078329	17p13.2	1.02477	Gain	0	0	0	0	0	0	0	0	0	0	1	1	0	0	0	0	0	0	0	0	0	0	0	0	0	0	0	0	0	0	0	0	0	1	0	0	0	0	0	0
ENSG00000137203	ENSG00000137203	TFAP2A	TFAP2A	6	10393419	10419892	6p24.3	1.01751	Gain	0	0	0	0	0	0	0	0	0	0	0	0	0	0	0	0	0	0	0	0	0	0	0	0	0	0	0	0	0	0	0	0	0	0	1	0	0	0	0	0
ENSG00000132911	ENSG00000132911	NMUR2	NMUR2	5	151771093	151812929	5q33.1	1.00762	Gain	0	0	0	0	0	0	0	0	0	0	0	0	0	0	0	0	0	0	0	0	0	0	0	0	1	0	0	0	0	0	0	0	1	0	0	0	0	0	0	0
ENSG00000188784	ENSG00000188784	PLA2G2E	PLA2G2E	1	20246502	20250110	1p36.13	1.00082	Gain	0	0	0	0	0	0	0	0	0	0	0	0	0	0	0	0	0	0	0	0	0	0	0	0	1	0	0	0	0	0	0	0	0	0	0	0	0	0	0	0
ENSG00000132164	ENSG00000132164	SLC6A11	SLC6A11	3	10857885	10982419	3p25.3	0.984923	Gain	0	0	0	0	0	0	0	0	0	0	0	0	0	0	0	0	0	0	0	0	0	0	0	1	1	0	0	0	0	0	0	0	0	0	0	0	0	0	0	0
ENSG00000102245	ENSG00000102245	CD40LG	CD40LG	X	135730352	135742549	Xq26.3	0.98454	Gain	0	0	0	0	0	0	0	0	0	0	0	0	0	0	0	0	0	1	0	0	1	0	0	0	0	0	0	0	0	1	0	0	0	0	1	0	0	0	0	0
ENSG00000251183	ENSG00000251183	AC091962.3	GRIA1	5	153266988	153278547	5q33.2	0.981554	Gain	0	0	0	0	0	0	0	0	0	0	0	0	0	0	0	0	0	0	0	0	0	0	0	0	1	0	0	0	0	0	0	0	0	0	0	0	0	0	0	0
ENSG00000242976	ENSG00000242976	AC091960.1	GRIA1	5	153134942	153135240	5q33.2	0.977775	Gain	0	0	0	0	0	0	0	0	0	0	0	0	0	0	0	0	0	0	0	0	0	0	0	0	1	0	0	0	0	0	0	0	0	0	0	0	0	0	0	0
ENSG00000157500	ENSG00000157500	APPL1	APPL1	3	57261765	57312980	3p14.3	0.974495	Gain	0	0	0	0	0	1	0	0	0	0	0	0	0	0	0	0	0	0	0	1	0	0	0	0	0	1	0	0	0	0	0	0	0	0	0	0	0	0	0	0
ENSG00000185313	ENSG00000185313	SCN10A	SCN10A	3	38738293	38835501	3p22.2	0.969461	Gain	0	0	0	0	0	0	0	0	0	0	0	0	0	0	0	0	0	0	0	0	0	0	0	0	1	0	0	0	0	0	0	0	0	0	0	0	0	0	0	0
ENSG00000112769	ENSG00000112769	LAMA4	LAMA4	6	112429963	112576141	6q21	0.968472	Gain	0	0	0	0	0	0	0	0	0	0	0	0	0	0	1	0	0	0	0	0	0	0	0	0	0	0	0	1	0	0	1	0	0	0	0	0	0	0	0	0
ENSG00000155511	ENSG00000155511	GRIA1	GRIA1	5	152869175	153193240	5q33.2	0.96446	Gain	0	0	0	0	0	0	0	0	0	0	0	0	0	0	0	0	0	0	0	0	0	0	0	0	1	0	0	0	0	0	0	0	0	0	0	0	0	0	0	0
ENSG00000169252	ENSG00000169252	ADRB2	ADRB2	5	148206156	148208196	5q32	0.957086	Gain	0	0	0	0	0	0	0	0	0	0	0	0	0	0	0	0	0	0	0	0	0	0	0	0	1	0	0	0	0	0	0	0	1	0	0	0	0	0	0	0
ENSG00000151090	ENSG00000151090	THRB	THRB	3	24158651	24536773	3p24.2	0.954978	Gain	0	0	0	0	0	0	0	0	0	0	0	0	0	0	0	0	0	0	0	0	0	0	0	0	1	0	0	0	0	0	0	0	0	0	0	0	0	0	0	0
ENSG00000143476	ENSG00000143476	DTL	DTL	1	212208919	212280742	1q32.3	0.954168	Gain	0	0	0	0	0	0	0	0	0	0	0	0	0	0	0	0	0	0	0	0	0	1	0	0	0	0	0	0	0	0	0	0	0	0	1	0	0	0	0	0
ENSG00000183960	ENSG00000183960	KCNH8	KCNH8	3	19189946	19577138	3p24.3	0.950826	Gain	0	0	0	0	0	0	0	0	0	0	0	0	0	0	0	0	0	0	0	0	0	0	0	0	1	0	0	0	0	0	0	0	0	0	0	0	0	0	0	0
ENSG00000085999	ENSG00000085999	RAD54L	RAD54L	1	46713360	46744145	1p34.1	0.949992	Gain	0	0	0	0	0	0	0	0	0	0	0	0	0	0	0	0	0	0	0	0	0	1	0	1	0	0	0	0	0	0	0	0	0	0	1	0	0	0	0	0
ENSG00000143473	ENSG00000143473	KCNH1	KCNH1	1	210856555	211307457	1q32.2	0.947995	Gain	0	0	0	0	0	0	0	0	0	0	0	0	0	0	0	0	0	0	0	0	0	0	0	0	1	0	0	0	0	0	0	0	0	0	0	0	0	0	0	0
ENSG00000134308	ENSG00000134308	YWHAQ	YWHAQ	2	9724101	9771143	2p25.1	0.947617	Gain	0	0	1	0	0	0	0	0	0	0	0	0	0	0	0	0	1	0	0	0	0	0	0	0	0	0	0	0	0	0	0	0	0	0	0	0	0	0	0	0
ENSG00000157103	ENSG00000157103	SLC6A1	SLC6A1	3	11034410	11080933	3p25.3	0.945108	Gain	0	0	0	0	0	0	0	0	0	0	0	0	0	0	0	0	0	1	0	0	0	0	0	0	1	0	0	0	0	0	0	0	0	0	0	0	0	0	0	0
ENSG00000114346	ENSG00000114346	ECT2	ECT2	3	172468472	172539264	3q26.31	0.941245	Gain	0	0	0	0	0	0	0	0	0	0	0	0	0	0	0	0	0	0	0	0	0	0	0	0	0	0	0	0	0	0	0	0	0	0	0	0	0	0	0	0
ENSG00000146535	ENSG00000146535	GNA12	GNA12	7	2767746	2883958	7p22.3 - 7p22.2	0.934423	Gain	0	0	0	0	0	0	0	0	0	0	0	0	0	0	0	0	0	0	0	0	0	0	0	1	0	0	0	0	0	0	0	0	0	0	0	0	0	0	0	0
ENSG00000196277	ENSG00000196277	GRM7	GRM7	3	6811688	7783215	3p26.1	0.931861	Gain	0	0	0	0	0	0	0	0	0	0	0	0	0	0	0	0	0	0	0	0	0	0	0	0	1	0	0	0	0	0	0	0	1	0	0	0	0	0	0	0
ENSG00000143207	ENSG00000143207	RFWD2	RFWD2	1	175911248	176176629	1q25.1 - 1q25.2	0.925372	Gain	0	0	0	0	0	0	0	0	0	0	0	0	0	0	0	0	0	0	0	0	0	0	0	0	0	0	0	0	0	0	0	0	0	0	0	0	0	0	0	0
ENSG00000006451	ENSG00000006451	RALA	RALA	7	39663082	39747723	7p14.1	0.923445	Gain	0	0	0	0	0	0	0	0	0	0	0	0	0	0	0	0	0	1	0	0	0	0	0	0	0	0	0	0	0	0	0	0	0	0	0	0	0	0	0	0
ENSG00000164330	ENSG00000164330	EBF1	EBF1	5	158122924	158526788	5q33.3	0.923422	Gain	0	0	0	0	0	0	0	0	0	0	1	1	0	0	0	0	0	0	0	0	0	0	0	0	0	0	0	0	0	0	0	0	0	1	0	0	0	0	0	0
ENSG00000111262	ENSG00000111262	KCNA1	KCNA1	12	5019071	5040527	12p13.32	0.921547	Gain	0	0	0	0	0	0	0	0	0	0	0	0	0	0	0	0	0	0	0	0	0	0	0	0	1	0	0	0	0	0	0	0	0	0	0	0	0	0	0	0
ENSG00000022355	ENSG00000022355	GABRA1	GABRA1	5	161274197	161326975	5q34	0.920826	Gain	0	0	0	0	0	0	0	0	0	0	0	0	0	0	0	0	0	0	0	0	0	0	0	0	1	0	0	0	0	0	0	0	0	0	0	0	0	0	0	0
ENSG00000072401	ENSG00000072401	UBE2D1	UBE2D1	10	60094735	60129403	10q21.1	0.914768	Gain	0	0	0	0	0	0	0	0	0	0	0	0	0	0	0	0	0	0	0	0	0	0	0	0	0	0	0	0	0	0	0	0	0	0	0	0	0	0	0	0
ENSG00000158019	ENSG00000158019	BRE	BRE	2	28112808	28561768	2p23.2	0.914514	Gain	0	0	0	0	0	0	0	0	0	0	0	0	0	0	0	0	0	0	0	0	0	1	0	0	0	0	0	0	0	0	0	0	0	0	1	0	0	0	0	0
ENSG00000117215	ENSG00000117215	PLA2G2D	PLA2G2D	1	20438432	20446050	1p36.12	0.913407	Gain	0	0	0	0	0	0	0	0	0	0	0	0	0	0	0	0	0	0	0	0	0	0	0	0	1	0	0	0	0	0	0	0	0	0	0	0	0	0	0	0
ENSG00000198785	ENSG00000198785	GRIN3A	GRIN3A	9	104331635	104500862	9q31.1	0.913028	Gain	0	0	0	0	0	0	0	0	0	0	0	0	0	0	0	0	0	0	0	0	0	0	0	0	1	0	0	0	0	0	0	0	0	0	0	0	0	0	0	0
ENSG00000017260	ENSG00000017260	ATP2C1	ATP2C1	3	130569439	130735556	3q22.1	0.912699	Gain	1	0	0	0	0	0	0	0	0	0	0	0	0	0	0	0	0	0	0	0	0	0	0	0	1	0	0	0	0	0	0	0	0	0	0	0	0	0	0	0
ENSG00000117707	ENSG00000117707	PROX1	PROX1	1	214156524	214214853	1q32.3	0.909611	Gain	0	0	0	0	0	0	0	0	0	0	0	0	0	0	0	0	0	0	0	0	0	0	0	0	0	0	0	0	0	0	0	0	0	0	0	0	0	0	0	0
ENSG00000174175	ENSG00000174175	SELP	SELP	1	169558037	169599380	1q24.2	0.90906	Gain	0	0	0	0	0	0	0	0	0	0	0	0	0	0	0	0	0	1	0	0	0	0	0	0	0	0	0	0	0	1	0	0	0	0	1	0	0	0	0	0
ENSG00000113070	ENSG00000113070	HBEGF	HBEGF	5	139712428	139726216	5q31.3	0.90884	Gain	0	0	0	0	0	0	0	0	0	0	0	0	0	0	0	0	0	1	0	0	0	0	0	0	0	0	1	0	0	0	0	0	0	0	1	0	1	0	0	0
ENSG00000112118	ENSG00000112118	MCM3	MCM3	6	52128807	52149582	6p12.2	0.899553	Gain	0	0	0	0	0	0	0	0	0	0	0	0	0	0	0	0	1	0	0	0	0	0	0	0	0	0	0	0	0	0	0	0	0	0	0	0	0	0	0	0
ENSG00000170142	ENSG00000170142	UBE2E1	UBE2E1	3	23847394	23932807	3p24.3 - 3p24.2	0.899173	Gain	0	0	0	0	0	0	0	0	0	0	0	0	0	0	0	0	0	0	0	0	0	0	0	0	0	0	0	0	0	0	0	0	0	0	0	0	0	0	1	0
ENSG00000198626	ENSG00000198626	RYR2	RYR2	1	237205505	238129359	1q43	0.894589	Gain	0	0	0	0	0	0	0	0	0	0	0	0	0	0	0	0	0	0	0	0	0	0	0	0	1	0	0	0	0	0	0	0	0	0	0	0	0	0	0	0
ENSG00000120332	ENSG00000120332	TNN	TNN	1	175036994	175117202	1q25.1	0.891917	Gain	0	0	0	0	0	0	0	0	0	0	0	0	0	0	0	0	0	1	0	0	0	0	0	0	1	0	0	1	0	0	1	0	0	0	0	0	0	0	0	0
ENSG00000170315	ENSG00000170315	UBB	UBB	17	16284113	16286054	17p11.2	0.89098	Gain	0	0	0	0	0	0	0	0	0	0	0	0	0	0	0	0	0	0	0	0	0	1	0	0	0	0	0	0	0	0	0	0	0	0	1	0	0	0	0	0
ENSG00000107984	ENSG00000107984	DKK1	DKK1	10	54074056	54077802	10q21.1	0.889528	Gain	0	0	0	0	0	0	0	0	0	0	0	0	0	0	0	0	0	0	0	0	0	0	0	0	0	0	0	0	0	0	0	0	0	0	0	0	1	0	0	0
ENSG00000129682	ENSG00000129682	FGF13	FGF13	X	137713735	138304939	Xq26.3 - Xq27.1	0.889502	Gain	0	0	0	0	0	0	0	0	0	0	0	0	0	0	0	0	0	0	0	0	0	0	0	0	0	0	0	0	0	0	0	0	0	0	0	0	1	0	0	0
ENSG00000240641	ENSG00000240641	AL121946.1	PKHD1	6	51840470	51840757	6p12.2	0.885261	Gain	0	0	0	0	0	0	0	0	0	0	0	0	0	0	0	0	0	1	0	0	0	0	0	0	0	0	0	0	0	1	0	0	0	0	0	0	0	0	0	0
ENSG00000142973	ENSG00000142973	CYP4B1	CYP4B1	1	47223510	47285085	1p33	0.880206	Gain	0	0	0	0	0	0	0	0	0	0	0	0	0	0	0	0	0	0	0	0	0	0	1	1	1	0	0	0	0	0	0	0	0	0	0	0	0	0	0	0
ENSG00000112115	ENSG00000112115	IL17A	IL17A	6	52051185	52055436	6p12.2	0.880107	Gain	0	0	0	0	0	0	0	0	0	0	0	0	0	0	0	0	0	1	0	0	1	0	0	0	0	0	0	0	0	1	0	0	0	0	0	0	0	0	0	0
ENSG00000116147	ENSG00000116147	TNR	TNR	1	175291935	175712906	1q25.1	0.879161	Gain	0	0	0	0	0	0	0	0	0	0	0	0	0	0	0	0	0	1	0	0	0	0	0	0	1	0	0	1	0	0	1	0	0	0	0	0	0	0	0	0
ENSG00000133019	ENSG00000133019	CHRM3	CHRM3	1	239549865	240078750	1q43	0.87772	Gain	0	0	0	0	0	0	0	0	0	0	0	0	0	0	0	0	0	0	0	0	0	0	0	0	1	0	0	0	0	0	0	0	1	0	0	0	0	0	0	0
ENSG00000143839	ENSG00000143839	REN	REN	1	204123944	204135465	1q32.1	0.877395	Gain	0	0	0	0	0	0	0	0	0	0	0	0	0	0	0	0	0	0	0	0	0	0	0	1	1	0	0	0	0	0	0	0	0	0	0	0	0	0	0	0
ENSG00000251826	ENSG00000251826	AL365332.1	RYR2	1	237766512	237766585	1q43	0.874724	Gain	0	0	0	0	0	0	0	0	0	0	0	0	0	0	0	0	0	0	0	0	0	0	0	0	1	0	0	0	0	0	0	0	0	0	0	0	0	0	0	0
ENSG00000000457	ENSG00000000457	SCYL3	SCYL3	1	169821804	169863408	1q24.2	0.873966	Gain	0	0	0	0	0	0	0	0	0	0	0	0	0	0	0	0	0	0	0	0	0	0	0	0	0	0	0	0	0	0	0	0	0	0	0	0	0	0	0	0
ENSG00000170927	ENSG00000170927	PKHD1	PKHD1	6	51480098	51952423	6p12.3 - 6p12.2	0.867737	Gain	0	0	0	0	0	0	0	0	0	0	0	0	0	0	0	0	0	1	0	0	0	0	0	0	0	0	0	0	0	1	0	0	0	0	0	0	0	0	0	0
ENSG00000198216	ENSG00000198216	CACNA1E	CACNA1E	1	181382238	181777219	1q25.3	0.858728	Gain	0	0	0	0	0	0	0	0	0	0	0	0	0	0	0	0	0	0	0	0	0	0	0	0	1	0	0	0	0	0	0	0	0	0	0	0	0	0	0	0
ENSG00000172936	ENSG00000172936	MYD88	MYD88	3	38179969	38184513	3p22.2	0.851901	Gain	0	0	0	0	0	0	0	1	0	0	1	1	0	0	0	0	0	0	0	0	0	0	0	0	0	0	0	0	0	0	0	0	0	1	0	0	0	0	0	0
ENSG00000198796	ENSG00000198796	ALPK2	ALPK2	18	56148479	56296189	18q21.31 - 18q21.32	0.84949	Gain	0	0	0	0	0	0	0	0	0	0	0	0	0	0	0	0	0	0	0	0	0	0	0	0	0	0	0	0	0	0	0	0	0	0	0	0	0	0	0	0
ENSG00000180447	ENSG00000180447	GAS1	GAS1	9	89559279	89562104	9q21.33	0.839464	Gain	0	0	0	0	0	0	0	0	0	0	0	0	0	0	0	0	0	0	0	0	0	0	0	0	0	0	0	0	0	0	0	0	0	0	0	0	0	1	0	0
ENSG00000112333	ENSG00000112333	NR2E1	NR2E1	6	108487262	108510013	6q21	0.834896	Gain	0	0	0	0	0	0	0	0	0	0	0	0	0	0	0	0	0	0	0	0	0	0	0	0	1	0	0	0	0	0	0	0	0	0	0	0	0	0	0	0
ENSG00000123561	ENSG00000123561	SERPINA7	SERPINA7	X	105277197	105282729	Xq22.3	0.832674	Gain	0	0	0	0	0	0	0	0	0	0	0	0	0	0	0	0	0	0	0	0	0	0	0	1	1	0	0	0	0	0	0	0	0	0	0	0	0	0	0	0
ENSG00000158715	ENSG00000158715	SLC45A3	SLC45A3	1	205626979	205649587	1q32.1	0.82985	Gain	0	0	0	0	0	0	0	0	0	0	1	1	0	0	0	0	0	0	0	0	0	0	0	0	1	0	0	0	0	0	0	0	0	1	0	0	0	0	0	0
ENSG00000151062	ENSG00000151062	CACNA2D4	CACNA2D4	12	1901123	2028002	12p13.33	0.826008	Gain	0	0	0	0	0	0	0	0	0	0	0	0	0	0	0	0	0	0	0	0	0	0	0	0	1	0	0	0	0	0	0	0	0	0	0	0	0	0	0	0
ENSG00000118495	ENSG00000118495	PLAGL1	PLAGL1	6	144261437	144385735	6q24.2	0.80737	Gain	0	0	0	0	0	0	0	0	0	0	0	0	0	0	0	0	0	0	0	0	0	0	0	0	0	0	0	0	0	0	0	0	0	0	0	0	0	0	0	0
ENSG00000187688	ENSG00000187688	TRPV2	TRPV2	17	16318888	16340317	17p11.2	0.802686	Gain	0	0	0	0	0	0	0	0	0	0	0	0	0	0	0	0	0	1	0	0	0	0	0	0	1	0	0	0	0	0	0	0	0	0	0	0	0	0	0	0
ENSG00000143507	ENSG00000143507	DUSP10	DUSP10	1	221874766	221915518	1q41	0.799898	Gain	0	0	0	0	0	0	0	0	0	0	0	0	0	0	0	0	0	0	0	0	0	0	0	0	1	0	0	0	0	0	0	0	0	0	0	0	0	0	0	0
ENSG00000102034	ENSG00000102034	ELF4	ELF4	X	129198849	129244691	Xq26.1	0.794508	Gain	0	0	0	0	0	0	0	0	0	0	1	1	0	0	0	0	0	0	0	0	0	0	0	0	0	0	0	0	0	0	0	0	0	1	0	0	0	0	0	0
ENSG00000163322	ENSG00000163322	FAM175A	FAM175A	4	84382092	84444501	4q21.23	0.791433	Gain	0	0	0	0	0	0	0	0	0	0	0	0	0	0	0	0	0	0	0	0	0	1	0	0	0	0	0	0	0	0	0	0	0	0	1	0	0	0	0	0
ENSG00000170364	ENSG00000170364	SETMAR	SETMAR	3	4344988	4359251	3p26.1	0.778529	Gain	0	0	0	0	0	0	0	0	0	0	0	0	0	0	0	0	0	0	0	0	0	1	0	0	0	0	0	0	0	0	0	0	0	0	1	0	0	0	0	0
ENSG00000133101	ENSG00000133101	CCNA1	CCNA1	13	37005967	37017019	13q13.3	0.755197	Gain	0	0	0	1	0	0	0	0	0	0	0	0	0	0	0	0	1	0	0	0	0	0	0	0	0	0	0	0	0	0	0	0	0	0	0	0	0	0	0	0
ENSG00000138756	ENSG00000138756	BMP2K	BMP2K	4	79697496	79837526	4q21.21	0.739177	Gain	0	0	0	0	0	0	0	0	0	0	0	0	0	0	0	0	0	0	0	0	0	0	0	0	0	0	0	0	0	0	0	0	0	0	0	0	0	0	0	0
ENSG00000243380	ENSG00000243380	AL160059.3	CACNA1E	1	181391921	181391984	1q25.3	0.729856	Gain	0	0	0	0	0	0	0	0	0	0	0	0	0	0	0	0	0	0	0	0	0	0	0	0	1	0	0	0	0	0	0	0	0	0	0	0	0	0	0	0
ENSG00000243371	ENSG00000243371	AL160059.2	CACNA1E	1	181391985	181392043	1q25.3	0.729856	Gain	0	0	0	0	0	0	0	0	0	0	0	0	0	0	0	0	0	0	0	0	0	0	0	0	1	0	0	0	0	0	0	0	0	0	0	0	0	0	0	0
ENSG00000243019	ENSG00000243019	AL160059.1	CACNA1E	1	181392044	181392114	1q25.3	0.729856	Gain	0	0	0	0	0	0	0	0	0	0	0	0	0	0	0	0	0	0	0	0	0	0	0	0	1	0	0	0	0	0	0	0	0	0	0	0	0	0	0	0
ENSG00000164442	ENSG00000164442	CITED2	CITED2	6	139693393	139695757	6q24.1	0.728038	Gain	0	0	0	0	0	0	0	0	0	0	0	0	0	0	0	0	0	0	0	0	0	0	0	0	0	0	0	0	0	0	0	0	0	0	0	0	0	0	0	0
ENSG00000109158	ENSG00000109158	GABRA4	GABRA4	4	46920917	46996424	4p12	0.705286	Gain	0	0	0	0	0	0	0	0	0	0	0	0	0	0	0	0	0	0	0	0	0	0	0	0	1	0	0	0	0	0	0	0	0	0	0	0	0	0	0	0
ENSG00000130829	ENSG00000130829	DUSP9	DUSP9	X	152907946	152916781	Xq28	0.665233	Gain	0	0	0	0	0	0	0	0	0	0	0	0	0	0	0	0	0	0	0	0	0	0	0	0	1	0	0	0	0	0	0	0	0	0	0	0	0	0	0	0
ENSG00000157212	ENSG00000157212	PAXIP1	PAXIP1	7	154735397	154794794	7q36.2	5.77337	Gain	0	0	0	0	0	0	0	0	0	0	0	0	0	0	0	0	0	0	0	0	0	1	0	0	0	0	0	0	0	0	0	0	0	0	1	0	0	0	1	0
ENSG00000222012	ENSG00000222012	AC005481.5	PTPRN2	7	157406715	157411457	7q36.3	5.32591	Gain	0	0	0	0	0	0	0	0	0	0	0	0	0	0	0	0	0	0	0	0	0	0	0	0	1	0	0	0	0	0	0	0	0	0	0	0	0	0	0	0
ENSG00000231515	ENSG00000231515	AC006003.3	PTPRN2	7	157531702	157533148	7q36.3	5.12792	Gain	0	0	0	0	0	0	0	0	0	0	0	0	0	0	0	0	0	0	0	0	0	0	0	0	1	0	0	0	0	0	0	0	0	0	0	0	0	0	0	0
ENSG00000241875	ENSG00000241875	AC019043.1	PTPRN2	7	158263259	158263365	7q36.3	5.06421	Gain	0	0	0	0	0	0	0	0	0	0	0	0	0	0	0	0	0	0	0	0	0	0	0	0	1	0	0	0	0	0	0	0	0	0	0	0	0	0	0	0
ENSG00000155093	ENSG00000155093	PTPRN2	PTPRN2	7	157331750	158380480	7q36.3	5.05914	Gain	0	0	0	0	0	0	0	0	0	0	0	0	0	0	0	0	0	0	0	0	0	0	0	0	1	0	0	0	0	0	0	0	0	0	0	0	0	0	0	0
ENSG00000156831	ENSG00000156831	NSMCE2	NSMCE2	8	126103921	126379362	8q24.13	4.6548	Gain	0	0	0	0	0	0	0	0	0	0	0	0	0	0	0	0	0	0	0	0	0	1	0	0	0	0	0	0	0	0	0	0	0	0	1	0	0	0	0	0
ENSG00000242170	ENSG00000242170	AC084083.1	NSMCE2	8	126282846	126283144	8q24.13	4.51342	Gain	0	0	0	0	0	0	0	0	0	0	0	0	0	0	0	0	0	0	0	0	0	1	0	0	0	0	0	0	0	0	0	0	0	0	1	0	0	0	0	0
ENSG00000106615	ENSG00000106615	RHEB	RHEB	7	151163098	151217206	7q36.1	4.49969	Gain	0	0	0	0	0	0	0	0	0	0	0	0	0	0	0	0	0	0	0	0	0	0	0	0	0	0	0	0	0	0	0	0	0	0	0	0	0	0	0	0
ENSG00000105989	ENSG00000105989	WNT2	WNT2	7	116916685	116963343	7q31.2	4.48141	Gain	0	0	0	0	0	0	0	0	1	0	0	0	0	0	0	0	0	0	0	0	0	0	0	0	0	0	0	0	0	0	0	0	0	0	0	0	0	0	0	0
ENSG00000197150	ENSG00000197150	ABCB8	ABCB8	7	150725510	150744869	7q36.1	3.87165	Gain	1	0	0	0	0	0	0	0	0	0	0	0	0	0	0	0	0	0	0	0	0	0	0	0	1	0	0	0	0	0	0	0	0	0	0	0	0	0	0	0
ENSG00000100697	ENSG00000100697	DICER1	DICER1	14	95552565	95624347	14q32.13	3.84788	Gain	0	0	0	0	0	0	0	0	0	0	1	1	0	0	0	0	0	0	0	0	0	0	0	0	0	0	0	0	0	0	0	0	0	1	0	0	0	0	0	0
ENSG00000042832	ENSG00000042832	TG	TG	8	133879203	134147147	8q24.22	3.79576	Gain	0	0	0	0	0	0	0	0	0	0	0	0	0	0	0	0	0	1	0	0	0	0	0	0	1	0	0	0	0	0	0	0	0	0	0	0	0	0	0	1
ENSG00000152315	ENSG00000152315	KCNK13	KCNK13	14	90528109	90652201	14q32.11	3.74982	Gain	0	0	0	0	0	0	0	0	0	0	0	0	0	0	0	0	0	0	0	0	0	0	0	0	1	0	0	0	0	0	0	0	0	0	0	0	0	0	0	0
ENSG00000005483	ENSG00000005483	MLL5	MLL5	7	104654626	104754808	7q22.3	3.74524	Gain	0	0	0	0	0	0	0	0	0	0	0	0	0	0	0	0	0	0	0	0	0	0	0	0	0	0	0	0	0	0	0	0	0	0	0	0	0	0	1	0
ENSG00000070778	ENSG00000070778	PTPN21	PTPN21	14	88932122	89021077	14q31.3	3.70654	Gain	0	0	0	0	0	0	0	0	0	0	0	0	0	0	0	0	0	0	0	0	0	0	0	0	1	0	0	0	0	0	0	0	0	0	0	0	0	0	0	0
ENSG00000223657	ENSG00000223657	AC020581.4	CHRM2	7	136623027	136623300	7q33	3.61094	Gain	0	0	0	0	0	0	0	0	0	0	0	0	0	0	0	0	0	0	0	0	0	0	0	0	1	0	0	0	0	0	0	0	1	0	0	0	0	0	0	0
ENSG00000100739	ENSG00000100739	BDKRB1	BDKRB1	14	96722161	96735304	14q32.2	3.52622	Gain	0	0	0	0	0	0	0	0	0	0	0	0	0	0	0	0	0	0	0	0	0	0	0	0	1	0	0	0	0	0	0	0	1	0	0	0	0	0	0	0
ENSG00000196136	ENSG00000196136	SERPINA3	SERPINA3	14	95058395	95090983	14q32.13	3.52441	Gain	0	0	0	0	0	0	0	0	0	0	0	0	0	0	0	0	0	0	0	0	0	0	0	0	1	0	0	0	0	0	0	0	0	0	1	0	0	0	0	0
ENSG00000221983	ENSG00000221983	UBA52	UBA52	19	18682614	18688269	19p13.11	3.50775	Gain	0	0	0	0	0	0	0	0	0	0	0	0	0	0	0	0	0	0	0	0	0	1	0	0	0	0	0	0	0	0	0	0	0	0	0	0	0	0	0	0
ENSG00000181072	ENSG00000181072	CHRM2	CHRM2	7	136553416	136705002	7q33	3.49423	Gain	0	0	0	0	0	0	0	0	0	0	0	0	0	0	0	0	0	0	0	0	0	0	0	0	1	0	0	0	0	0	0	0	1	0	0	0	0	0	0	0
ENSG00000100764	ENSG00000100764	PSMC1	PSMC1	14	90722839	90738968	14q32.11	3.46272	Gain	0	0	0	0	0	0	0	0	0	0	0	0	0	0	0	0	0	0	0	0	0	0	0	0	0	0	0	0	0	0	0	0	0	0	0	0	0	0	0	0
ENSG00000124535	ENSG00000124535	WRNIP1	WRNIP1	6	2765648	2786927	6p25.2	3.45454	Gain	0	0	0	0	0	0	0	0	0	0	0	0	0	0	0	0	0	0	0	0	0	1	0	0	0	0	0	0	0	0	0	0	0	0	1	0	0	0	0	0
ENSG00000197249	ENSG00000197249	SERPINA1	SERPINA1	14	94843084	94857030	14q32.13	3.45043	Gain	0	0	0	0	0	0	0	0	0	0	0	0	0	0	0	0	0	0	0	0	0	0	0	0	1	0	0	0	0	0	0	0	0	0	1	0	0	0	0	0
ENSG00000122778	ENSG00000122778	KIAA1549	KIAA1549	7	138516126	138666064	7q34	3.43804	Gain	0	0	0	0	0	0	0	0	0	0	1	1	0	0	0	0	0	0	0	0	0	0	0	0	0	0	0	0	0	0	0	0	0	1	0	0	0	0	0	0
ENSG00000128510	ENSG00000128510	CPA4	CPA4	7	129932974	129964020	7q32.2	3.36304	Gain	0	0	0	0	0	0	0	0	0	0	0	0	0	0	0	0	0	0	0	0	0	0	0	0	1	0	0	0	0	0	0	0	0	0	0	0	0	0	1	0
ENSG00000127412	ENSG00000127412	TRPV5	TRPV5	7	142605267	142630905	7q34	3.2927	Gain	0	0	0	0	0	0	0	0	0	0	0	0	0	0	0	0	0	0	0	0	0	0	0	0	1	0	0	0	0	0	0	0	0	0	0	0	0	0	0	0
ENSG00000188037	ENSG00000188037	CLCN1	CLCN1	7	143013219	143049176	7q34	3.2377	Gain	0	0	0	0	0	0	0	0	0	0	0	0	0	0	0	0	0	0	0	0	0	0	0	0	1	0	0	0	0	0	0	0	0	0	0	0	0	0	0	0
ENSG00000016602	ENSG00000016602	CLCA4	CLCA4	1	87012761	87046437	1p22.3	3.14602	Gain	0	0	0	0	0	0	0	0	0	0	0	0	0	0	0	0	0	0	0	0	0	0	0	0	1	0	0	0	0	0	0	0	0	0	0	0	0	0	0	0
ENSG00000180900	ENSG00000180900	SCRIB	SCRIB	8	144873090	144897549	8q24.3	3.1394	Gain	0	0	0	0	0	0	0	0	0	0	0	0	0	0	0	0	0	0	0	0	0	0	0	0	0	0	0	0	0	0	0	0	0	0	0	0	0	0	0	0
ENSG00000055732	ENSG00000055732	MCOLN3	MCOLN3	1	85483765	85514182	1p22.3	2.99713	Gain	0	0	0	0	0	0	0	0	0	0	0	0	0	0	0	0	0	0	0	0	0	0	0	0	1	0	0	0	0	0	0	0	0	0	0	0	0	0	0	0
ENSG00000182759	ENSG00000182759	MAFA	MAFA	8	144501352	144512576	8q24.3	2.99419	Gain	0	0	0	0	0	0	0	0	0	0	0	0	0	0	0	0	0	0	0	0	0	0	0	0	0	0	0	0	0	0	0	0	0	0	1	0	0	0	0	0
ENSG00000105856	ENSG00000105856	HBP1	HBP1	7	106809406	106842974	7q22.3	2.98539	Gain	0	0	0	0	0	0	0	0	0	0	0	0	0	0	0	0	0	0	0	0	0	0	0	0	0	0	0	0	0	0	0	0	0	0	0	0	0	0	0	0
ENSG00000137273	ENSG00000137273	FOXF2	FOXF2	6	1390069	1395832	6p25.3	2.95739	Gain	0	0	0	0	0	0	0	0	0	0	0	0	0	0	0	0	0	0	0	0	0	0	0	0	0	0	0	0	0	0	0	0	0	0	0	0	0	0	0	0
ENSG00000013725	ENSG00000013725	CD6	CD6	11	60739115	60787849	11q12.2	2.93976	Gain	0	0	0	0	0	0	0	0	0	0	0	0	0	0	0	0	0	1	0	0	0	0	0	0	1	0	0	0	0	0	0	0	0	0	0	0	0	0	0	0
ENSG00000137947	ENSG00000137947	GTF2B	GTF2B	1	89318615	89357627	1p22.2	2.93697	Gain	0	0	0	0	0	0	0	0	0	0	0	0	0	0	0	0	0	0	0	0	0	0	0	0	0	0	0	0	0	0	0	0	0	0	0	0	0	0	0	0
ENSG00000164815	ENSG00000164815	ORC5	ORC5	7	103766788	103848495	7q22.1 - 7q22.2	2.92856	Gain	0	0	0	0	0	0	0	0	0	0	0	0	0	0	0	0	1	0	0	0	0	0	0	0	0	0	0	0	0	0	0	0	0	0	0	0	0	0	0	0
ENSG00000164761	ENSG00000164761	TNFRSF11B	TNFRSF11B	8	119935796	119964439	8q24.12	2.92442	Gain	0	0	0	0	0	0	0	0	0	0	0	0	0	0	0	0	0	0	0	0	1	0	0	1	0	0	0	0	0	0	0	0	0	0	0	0	0	0	0	0
ENSG00000064313	ENSG00000064313	TAF2	TAF2	8	120743015	120845103	8q24.12	2.90805	Gain	0	0	0	0	0	0	0	0	0	0	0	0	0	0	0	0	0	0	0	0	0	0	0	0	0	0	0	0	0	0	0	0	0	0	0	0	0	0	0	0
ENSG00000165125	ENSG00000165125	TRPV6	TRPV6	7	142568956	142583507	7q34	2.9062	Gain	0	0	0	0	0	0	0	0	0	0	0	0	0	0	0	0	0	0	0	0	0	0	0	0	1	0	0	0	0	0	0	0	0	0	0	0	0	0	0	0
ENSG00000005469	ENSG00000005469	CROT	CROT	7	86974997	87029111	7q21.12	2.87804	Gain	0	0	0	0	0	0	0	0	0	0	0	0	0	0	0	0	0	0	0	0	0	0	0	1	1	0	0	0	0	0	0	0	0	0	0	0	0	0	0	0
ENSG00000091128	ENSG00000091128	LAMB4	LAMB4	7	107663993	107770801	7q31.1	2.8739	Gain	0	0	0	0	0	0	0	0	0	0	0	0	0	0	0	0	0	0	0	0	0	0	0	0	0	0	0	1	0	0	1	0	0	0	0	0	0	0	0	0
ENSG00000008277	ENSG00000008277	ADAM22	ADAM22	7	87563458	87832204	7q21.12	2.8511	Gain	0	0	0	0	0	0	0	0	0	0	0	0	0	0	0	0	0	0	0	0	0	0	0	0	1	0	0	0	0	0	0	0	0	0	1	0	0	0	0	0
ENSG00000141338	ENSG00000141338	ABCA8	ABCA8	17	66863433	66951533	17q24.2	2.84551	Gain	1	0	0	0	0	0	0	0	0	0	0	0	0	0	0	0	0	0	0	0	0	0	0	0	1	0	0	0	0	0	0	0	0	0	0	0	0	0	0	0
ENSG00000135249	ENSG00000135249	RINT1	RINT1	7	105172532	105208124	7q22.3	2.839	Gain	0	0	0	0	0	0	0	0	0	0	0	0	0	0	0	0	0	0	0	0	0	0	0	0	0	0	0	0	0	0	0	0	0	0	0	0	0	0	0	0
ENSG00000197170	ENSG00000197170	PSMD12	PSMD12	17	65334032	65362743	17q24.2	2.83363	Gain	0	0	0	0	0	0	0	0	0	0	0	0	0	0	0	0	0	0	0	0	0	0	0	0	0	0	0	0	0	0	0	0	0	0	0	0	0	0	0	0
ENSG00000006634	ENSG00000006634	DBF4	DBF4	7	87505531	87538856	7q21.12	2.83235	Gain	0	0	0	0	0	0	0	0	0	0	0	0	0	0	0	0	1	0	0	0	0	0	0	0	0	0	0	0	0	0	0	0	0	0	0	0	0	0	0	0
ENSG00000216085	ENSG00000216085	AC005048.1	LAMB4	7	107677291	107677381	7q31.1	2.82353	Gain	0	0	0	0	0	0	0	0	0	0	0	0	0	0	0	0	0	0	0	0	0	0	0	0	0	0	0	1	0	0	1	0	0	0	0	0	0	0	0	0
ENSG00000153898	ENSG00000153898	MCOLN2	MCOLN2	1	85391268	85462796	1p22.3	2.81871	Gain	0	0	0	0	0	0	0	0	0	0	0	0	0	0	0	0	0	0	0	0	0	0	0	0	1	0	0	0	0	0	0	0	0	0	0	0	0	0	0	0
ENSG00000136960	ENSG00000136960	ENPP2	ENPP2	8	120569326	120685693	8q24.12	2.80929	Gain	0	0	0	0	0	0	0	0	0	0	0	0	0	0	0	0	0	0	0	0	0	0	0	0	1	0	0	0	0	0	0	0	0	0	0	0	0	0	0	0
ENSG00000091136	ENSG00000091136	LAMB1	LAMB1	7	107564244	107643700	7q31.1	2.80355	Gain	0	0	0	0	0	0	0	0	0	0	0	0	0	0	0	0	0	0	0	0	0	0	0	0	0	0	0	1	0	0	1	0	0	0	0	0	0	0	0	0
ENSG00000058668	ENSG00000058668	ATP2B4	ATP2B4	1	203595689	203713209	1q32.1	2.7773	Gain	1	0	0	0	0	0	0	0	0	0	0	0	0	0	0	0	0	0	0	0	0	0	0	0	1	0	0	0	0	0	0	0	0	0	0	0	0	0	0	0
ENSG00000167985	ENSG00000167985	SDHAF2	SDHAF2	11	61197514	61215001	11q12.2	2.76725	Gain	0	0	0	0	0	0	0	0	0	0	1	1	0	0	0	0	0	0	0	0	0	0	0	0	0	0	0	0	0	0	0	0	0	1	0	0	0	0	0	0
ENSG00000106299	ENSG00000106299	WASL	WASL	7	123321989	123389121	7q31.32	2.76578	Gain	0	1	0	0	0	0	0	0	0	0	0	0	0	0	0	0	0	0	0	0	0	0	0	0	0	1	0	0	0	0	0	0	0	0	0	0	0	0	0	0
ENSG00000104419	ENSG00000104419	NDRG1	NDRG1	8	134249414	134314265	8q24.22	2.76553	Gain	0	0	0	0	0	0	0	0	0	0	0	0	0	0	0	0	0	0	0	0	0	0	0	0	0	0	0	0	0	0	0	0	0	0	0	0	0	0	0	0
ENSG00000198691	ENSG00000198691	ABCA4	ABCA4	1	94458391	94586688	1p22.1	2.76388	Gain	1	0	0	0	0	0	0	0	0	0	0	0	0	0	0	0	0	0	0	0	0	0	0	0	1	0	0	0	0	0	0	0	0	0	0	0	0	0	0	0
ENSG00000182481	ENSG00000182481	KPNA2	KPNA2	17	66031848	66042969	17q24.2	2.76095	Gain	0	0	0	0	0	0	0	0	0	0	0	0	0	0	0	0	0	0	0	0	0	0	0	0	0	0	0	0	0	0	0	0	0	0	0	0	0	0	0	0
ENSG00000143013	ENSG00000143013	LMO4	LMO4	1	87794151	87812788	1p22.3	2.75666	Gain	0	0	0	0	0	0	0	0	0	0	0	0	0	0	0	0	0	0	0	0	0	0	0	0	0	0	0	0	0	0	0	0	0	0	0	0	0	0	0	0
ENSG00000182851	ENSG00000182851	GPIHBP1	GPIHBP1	8	144295068	144299044	8q24.3	2.7127	Gain	0	0	0	0	0	0	0	0	0	0	0	0	0	0	0	0	0	1	0	0	0	0	0	0	0	0	0	0	0	1	0	0	0	0	0	0	0	0	0	0
ENSG00000106278	ENSG00000106278	PTPRZ1	PTPRZ1	7	121513143	121702090	7q31.32	2.71089	Gain	0	0	0	0	0	0	0	0	0	0	0	0	0	0	0	0	0	0	0	0	0	0	0	0	1	0	0	0	0	0	0	0	0	0	0	0	0	0	0	0
ENSG00000100078	ENSG00000100078	PLA2G3	PLA2G3	22	31530795	31536593	22q12.2	2.69251	Gain	0	0	0	0	0	0	0	0	0	0	0	0	0	0	0	0	0	0	0	0	0	0	0	0	0	0	0	0	0	0	0	0	0	0	0	0	0	0	0	0
ENSG00000185760	ENSG00000185760	KCNQ5	KCNQ5	6	73331520	73908574	6q13	2.68154	Gain	0	0	0	0	0	0	0	0	0	0	0	0	0	0	0	0	0	0	0	0	0	0	0	0	1	0	0	0	0	0	0	0	0	0	0	0	0	0	0	0
ENSG00000153822	ENSG00000153822	KCNJ16	KCNJ16	17	68071426	68131744	17q24.3	2.67383	Gain	0	0	0	0	0	0	0	0	0	0	0	0	0	0	0	0	0	0	0	0	0	0	0	0	1	0	0	0	0	0	0	0	0	0	0	0	0	0	0	0
ENSG00000112941	ENSG00000112941	PAPD7	PAPD7	5	6714718	6757161	5p15.31	2.67103	Gain	0	0	0	0	0	0	0	0	0	0	0	0	0	0	0	0	0	0	0	0	0	1	0	1	0	0	0	0	0	0	0	0	0	0	0	0	0	0	0	0
ENSG00000103264	ENSG00000103264	FBXO31	FBXO31	16	87362942	87425748	16q24.2	2.66594	Gain	0	0	0	0	0	0	0	0	0	0	0	0	0	0	0	0	0	0	0	0	0	0	0	0	0	0	0	0	0	0	0	0	0	0	0	0	0	0	0	0
ENSG00000241360	ENSG00000241360	PDXP	PDXP	22	38054734	38062941	22q13.1	2.65976	Gain	0	0	0	0	0	0	0	0	0	0	0	0	0	0	0	0	0	0	0	0	0	0	0	0	0	0	0	0	0	0	0	0	0	0	0	0	0	0	0	0
ENSG00000100219	ENSG00000100219	XBP1	XBP1	22	29190543	29196585	22q12.1	2.65575	Gain	0	0	0	0	0	0	0	0	0	0	0	0	0	0	0	0	0	0	0	0	0	0	0	1	0	0	0	0	0	0	0	0	0	0	0	0	0	0	0	0
ENSG00000081052	ENSG00000081052	COL4A4	COL4A4	2	227867427	228028829	2q36.3	2.65115	Gain	0	0	0	0	0	0	0	0	0	0	0	0	0	0	0	0	0	0	0	0	0	0	0	0	0	0	0	1	0	0	1	0	0	0	0	0	0	0	0	0
ENSG00000123095	ENSG00000123095	BHLHE41	BHLHE41	12	26272959	26278060	12p12.1	2.62498	Gain	0	0	0	0	0	0	0	0	0	0	0	0	0	0	0	0	0	0	0	0	0	0	0	0	0	0	0	0	0	0	0	0	0	0	0	0	0	0	0	0
ENSG00000145545	ENSG00000145545	SRD5A1	SRD5A1	5	6633456	6669675	5p15.31	2.62256	Gain	0	0	0	0	0	0	0	0	0	0	0	0	0	0	0	0	0	0	0	0	0	0	0	1	0	0	0	0	0	0	0	0	0	0	0	0	0	0	0	0
ENSG00000173612	ENSG00000173612	GPRC6A	GPRC6A	6	117113248	117150200	6q22.1	2.61238	Gain	0	0	0	0	0	0	0	0	0	0	0	0	0	0	0	0	0	1	0	0	0	0	0	0	1	0	0	0	0	0	0	0	1	0	0	0	0	0	0	0
ENSG00000242689	ENSG00000242689	CNTF	CNTF	11	58390146	58393198	11q12.1	2.60942	Gain	0	0	0	0	0	0	0	0	0	0	0	0	0	0	0	0	0	0	0	0	1	0	0	0	0	0	0	0	0	0	0	0	0	0	0	0	1	0	0	0
ENSG00000123700	ENSG00000123700	KCNJ2	KCNJ2	17	68164814	68176160	17q24.3	2.60662	Gain	0	0	0	0	0	0	0	0	0	0	0	0	0	0	0	0	0	0	0	0	0	0	0	0	1	0	0	0	0	0	0	0	0	0	0	0	0	0	0	0
ENSG00000100234	ENSG00000100234	TIMP3	TIMP3	22	33197687	33259030	22q12.3	2.58792	Gain	0	0	0	0	0	0	0	0	0	0	0	0	0	0	0	0	0	0	0	0	0	0	0	0	0	0	0	0	0	0	0	0	0	0	0	0	0	0	0	0
ENSG00000168418	ENSG00000168418	KCNG4	KCNG4	16	84255823	84273356	16q24.1	2.58475	Gain	0	0	0	0	0	0	0	0	0	0	0	0	0	0	0	0	0	0	0	0	0	0	0	0	1	0	0	0	0	0	0	0	0	0	0	0	0	0	0	0
ENSG00000014216	ENSG00000014216	CAPN1	CAPN1	11	64948037	64979477	11q13.1	2.58101	Gain	0	0	0	0	0	0	0	1	0	0	0	0	0	0	0	0	0	0	0	0	0	0	0	0	1	0	0	0	0	0	0	0	0	0	1	0	0	0	0	0
ENSG00000164754	ENSG00000164754	RAD21	RAD21	8	117858174	117887105	8q24.11	2.57293	Gain	0	0	0	0	0	0	0	0	0	0	0	0	0	0	0	0	1	0	0	0	0	1	0	0	0	0	0	0	0	0	0	0	0	0	0	0	0	0	0	0
ENSG00000184254	ENSG00000184254	ALDH1A3	ALDH1A3	15	101402129	101456831	15q26.3	2.56519	Gain	0	0	0	0	0	0	0	0	0	0	0	0	0	0	0	0	0	0	0	0	0	0	0	1	1	0	0	0	0	0	0	0	0	0	0	0	0	0	0	0
ENSG00000176678	ENSG00000176678	FOXL1	FOXL1	16	86612115	86615303	16q24.1	2.55703	Gain	0	0	0	0	0	0	0	0	0	0	0	0	0	0	0	0	0	0	0	0	0	0	0	0	0	0	0	0	0	0	0	0	0	0	0	0	0	0	0	0
ENSG00000048471	ENSG00000048471	SNX29	SNX29	16	12070594	12668146	16p13.13 - 16p13.12	2.53654	Gain	0	0	0	0	0	0	0	0	0	0	1	1	0	0	0	0	0	0	0	0	0	0	0	0	0	0	0	0	0	0	0	0	0	1	0	0	0	0	0	0
ENSG00000126432	ENSG00000126432	PRDX5	PRDX5	11	64085560	64089283	11q13.1	2.51932	Gain	0	0	0	0	0	0	0	0	0	0	0	0	0	0	0	0	0	0	0	0	0	0	0	0	0	0	0	0	0	0	0	0	0	0	1	0	0	0	0	0
ENSG00000128519	ENSG00000128519	TAS2R16	TAS2R16	7	122634759	122635754	7q31.32	2.50344	Gain	0	0	0	0	0	0	0	0	0	0	0	0	0	0	0	0	0	1	0	0	0	0	0	0	0	0	0	0	0	1	0	0	1	0	0	0	0	0	0	0
ENSG00000149452	ENSG00000149452	SLC22A8	SLC22A8	11	62756626	62783311	11q12.3	2.50154	Gain	0	0	0	0	0	0	0	0	0	0	0	0	0	0	0	0	0	0	0	0	0	0	0	0	1	0	0	0	0	0	0	0	0	0	0	0	0	0	0	0
ENSG00000117013	ENSG00000117013	KCNQ4	KCNQ4	1	41249684	41306124	1p34.2	2.5015	Gain	0	0	0	0	0	0	0	0	0	0	0	0	0	0	0	0	0	0	0	0	0	0	0	0	1	0	0	0	0	0	0	0	0	0	0	0	0	0	0	0
ENSG00000110448	ENSG00000110448	CD5	CD5	11	60869867	60895324	11q12.2	2.49962	Gain	0	0	0	0	0	0	0	0	0	0	0	0	0	0	0	0	0	1	0	0	0	0	0	0	1	0	0	0	0	1	0	0	0	0	0	0	0	0	0	0
ENSG00000251562	ENSG00000251562	MALAT1	MALAT1	11	65265233	65273940	11q13.1	2.48912	Gain	0	0	0	0	0	0	0	0	0	0	1	1	0	0	0	0	0	0	0	0	0	0	0	0	0	0	0	0	0	0	0	0	0	1	0	0	0	0	0	0
ENSG00000146670	ENSG00000146670	CDCA5	CDCA5	11	64833772	64851636	11q13.1	2.46835	Gain	0	0	0	0	0	0	0	0	0	0	0	0	0	0	0	0	0	0	0	0	0	1	0	0	0	0	0	0	0	0	0	0	0	0	0	0	0	0	0	0
ENSG00000100348	ENSG00000100348	TXN2	TXN2	22	36863083	36878077	22q12.3	2.45495	Gain	0	0	0	0	0	0	0	0	0	0	0	0	0	0	0	0	0	0	0	0	0	0	0	1	1	0	0	0	0	0	0	0	0	0	0	0	0	0	0	0
ENSG00000167508	ENSG00000167508	MVD	MVD	16	88718343	88729569	16q24.3	2.43846	Gain	0	0	0	0	0	0	0	0	0	0	0	0	0	0	0	0	0	0	0	0	0	0	0	1	0	0	0	0	0	0	0	0	0	0	0	0	0	0	0	0
ENSG00000130427	ENSG00000130427	EPO	EPO	7	100318423	100321323	7q22.1	2.43531	Gain	0	0	0	0	0	0	0	0	0	0	0	0	0	0	0	0	0	0	0	0	1	0	0	0	0	0	0	0	0	0	0	0	0	0	0	0	0	0	0	1
ENSG00000173992	ENSG00000173992	CCS	CCS	11	66360292	66373490	11q13.2	2.43338	Gain	0	0	0	0	0	0	0	0	0	0	0	0	0	0	0	0	0	0	0	0	0	0	0	0	1	0	0	0	0	0	0	0	0	0	1	0	0	0	0	0
ENSG00000185624	ENSG00000185624	P4HB	P4HB	17	79801035	79818570	17q25.3	2.42634	Gain	0	0	0	0	0	0	0	0	0	0	0	0	0	0	0	0	0	1	0	0	0	0	0	0	1	0	0	0	0	0	0	0	0	0	0	0	0	0	0	0
ENSG00000167065	ENSG00000167065	DUSP18	DUSP18	22	31048038	31063877	22q12.2	2.42074	Gain	0	0	0	0	0	0	0	0	0	0	0	0	0	0	0	0	0	0	0	0	0	0	0	0	1	0	0	0	0	0	0	0	0	0	0	0	0	0	0	0
ENSG00000008735	ENSG00000008735	MAPK8IP2	MAPK8IP2	22	51039114	51052409	22q13.33	2.41128	Gain	0	0	0	0	0	0	0	0	0	0	0	0	0	0	0	0	0	0	0	0	0	0	0	0	0	0	0	0	0	0	0	0	0	0	0	0	0	0	0	0
ENSG00000164379	ENSG00000164379	FOXQ1	FOXQ1	6	1312675	1314992	6p25.3	2.40866	Gain	0	0	0	0	0	0	0	0	0	0	0	0	0	0	0	0	0	0	0	0	0	0	0	0	0	0	0	0	0	0	0	0	0	0	0	0	0	0	0	0
ENSG00000172830	ENSG00000172830	SSH3	SSH3	11	67070919	67080078	11q13.2	2.40612	Gain	0	0	0	0	0	0	0	0	0	0	0	0	0	0	0	0	0	0	0	0	0	0	0	0	1	0	0	0	0	0	0	0	0	0	0	0	0	0	0	0
ENSG00000106331	ENSG00000106331	PAX4	PAX4	7	127250346	127255982	7q32.1	2.40509	Gain	0	0	0	0	0	0	0	0	0	0	0	0	0	0	0	0	0	0	0	0	0	0	0	0	0	0	0	0	0	0	0	0	0	0	0	0	0	0	0	0
ENSG00000168003	ENSG00000168003	SLC3A2	SLC3A2	11	62623518	62656352	11q12.3	2.38809	Gain	0	0	0	0	0	0	0	0	0	0	0	0	0	0	0	0	0	1	0	0	0	0	0	0	1	0	0	0	0	0	0	0	0	0	0	0	0	0	0	0
ENSG00000167513	ENSG00000167513	CDT1	CDT1	16	88869621	88875666	16q24.3	2.38298	Gain	0	0	0	0	0	0	0	0	0	0	0	0	0	0	0	0	0	0	0	0	0	0	0	0	0	0	0	0	0	0	0	0	0	0	1	0	0	0	0	0
ENSG00000258839	ENSG00000258839	MC1R	MC1R	16	89984287	89987385	16q24.3	2.37504	Gain	0	0	0	0	0	0	0	0	0	0	0	0	0	0	0	0	0	0	0	0	0	1	0	0	0	0	0	0	0	0	0	0	1	0	0	0	0	0	0	0
ENSG00000132740	ENSG00000132740	IGHMBP2	IGHMBP2	11	68671310	68708070	11q13.3	2.35438	Gain	0	0	0	0	0	0	0	0	0	0	0	0	0	0	0	0	0	0	0	0	0	1	0	0	0	0	0	0	0	0	0	0	0	0	1	0	0	0	0	0
ENSG00000168040	ENSG00000168040	FADD	FADD	11	70049269	70053496	11q13.3	2.34615	Gain	0	0	0	0	0	0	0	1	0	0	0	0	0	0	0	0	0	0	0	0	0	0	0	0	0	0	0	0	0	0	0	0	0	0	0	0	0	0	0	0
ENSG00000051523	ENSG00000051523	CYBA	CYBA	16	88709691	88717560	16q24.3	2.3372	Gain	0	0	0	0	0	0	0	0	0	0	0	0	0	0	0	0	0	0	0	0	0	0	0	1	0	0	0	0	0	0	0	0	0	0	0	0	0	0	0	0
ENSG00000168002	ENSG00000168002	POLR2G	POLR2G	11	62529016	62534182	11q12.3	2.33526	Gain	0	0	0	0	0	0	0	0	0	0	0	0	0	0	0	0	0	0	0	0	0	1	0	0	0	0	0	0	0	0	0	0	0	0	0	0	0	0	0	0
ENSG00000087085	ENSG00000087085	ACHE	ACHE	7	100487615	100494594	7q22.1	2.30347	Gain	0	0	0	0	0	0	0	0	0	0	0	0	0	0	0	0	0	1	0	0	0	0	0	0	1	0	0	0	0	0	0	0	0	0	0	0	0	0	0	0
ENSG00000066230	ENSG00000066230	SLC9A3	SLC9A3	5	473425	524447	5p15.33	2.29977	Gain	0	0	0	0	0	0	0	0	0	0	0	0	0	0	0	0	0	1	0	0	0	0	0	0	1	0	0	0	0	0	0	0	0	0	0	0	0	0	0	0
ENSG00000185340	ENSG00000185340	GAS2L1	GAS2L1	22	29702572	29708774	22q12.2	2.23963	Gain	0	0	0	0	0	0	0	0	0	0	0	0	0	0	0	0	0	0	0	0	0	0	0	0	0	0	0	0	0	0	0	0	0	0	0	0	0	0	0	0
ENSG00000101665	ENSG00000101665	SMAD7	SMAD7	18	46446223	46477081	18q21.1	2.23019	Gain	0	0	0	0	0	0	0	0	0	0	0	0	0	0	0	0	0	0	0	0	0	0	0	0	0	0	0	0	0	0	0	0	0	0	0	0	0	0	0	0
ENSG00000112130	ENSG00000112130	RNF8	RNF8	6	37321748	37362514	6p21.2	2.22085	Gain	0	0	0	0	0	0	0	0	0	0	0	0	0	0	0	0	0	0	0	0	0	1	0	0	0	0	0	0	0	0	0	0	0	0	1	0	0	0	1	0
ENSG00000069482	ENSG00000069482	GAL	GAL	11	68451247	68458643	11q13.3	2.20795	Gain	0	0	0	0	0	0	0	0	0	0	0	0	0	0	0	0	0	0	0	0	0	0	0	1	0	0	0	0	0	0	0	0	0	0	0	0	0	0	0	1
ENSG00000175294	ENSG00000175294	CATSPER1	CATSPER1	11	65784223	65793988	11q13.1	2.1818	Gain	0	0	0	0	0	0	0	0	0	0	0	0	0	0	0	0	0	0	0	0	0	0	0	0	1	0	0	0	0	0	0	0	0	0	0	0	0	0	0	0
ENSG00000073150	ENSG00000073150	PANX2	PANX2	22	50609160	50618723	22q13.33	2.1775	Gain	0	0	0	0	0	0	0	0	0	0	0	0	0	0	0	0	0	0	0	0	0	0	0	0	0	0	0	0	0	0	0	0	0	0	0	0	0	0	0	0
ENSG00000179588	ENSG00000179588	ZFPM1	ZFPM1	16	88519725	88601572	16q24.2	2.16285	Gain	0	0	0	0	0	0	0	0	0	0	0	0	0	0	0	0	0	0	0	0	0	0	0	0	0	0	0	0	0	0	0	0	0	0	0	0	0	0	0	0
ENSG00000244687	ENSG00000244687	UBE2V1	UBE2V1	20	48697661	48732496	20q13.13	2.1342	Gain	0	0	0	0	0	0	0	0	0	0	0	0	0	0	0	0	0	0	0	0	0	1	0	0	0	0	0	0	0	0	0	0	0	0	1	0	0	0	0	0
ENSG00000149782	ENSG00000149782	PLCB3	PLCB3	11	64018995	64036622	11q13.1	2.13078	Gain	0	0	0	0	0	0	0	0	0	0	0	0	0	0	0	0	0	0	0	0	0	0	0	0	1	0	0	0	0	0	0	0	0	0	0	0	0	0	0	0
ENSG00000112312	ENSG00000112312	GMNN	GMNN	6	24775159	24786327	6p22.3	2.11482	Gain	0	0	0	0	0	0	0	0	0	0	0	0	0	0	0	0	0	0	0	0	0	0	0	0	0	0	0	0	0	0	0	0	0	0	0	0	0	0	0	0
ENSG00000162341	ENSG00000162341	TPCN2	TPCN2	11	68816350	68858072	11q13.3	2.10953	Gain	0	0	0	0	0	0	0	0	0	0	0	0	0	0	0	0	0	0	0	0	0	0	0	0	1	0	0	0	0	0	0	0	0	0	0	0	0	0	0	0
ENSG00000064995	ENSG00000064995	TAF11	TAF11	6	34845555	34855866	6p21.31	2.08681	Gain	0	0	0	0	0	0	0	0	0	0	0	0	0	0	0	0	0	0	0	0	0	0	0	0	0	0	0	0	0	0	0	0	0	0	0	0	0	0	0	0
ENSG00000115474	ENSG00000115474	KCNJ13	KCNJ13	2	233631174	233641278	2q37.1	2.08028	Gain	0	0	0	0	0	0	0	0	0	0	0	0	0	0	0	0	0	0	0	0	0	0	0	0	1	0	0	0	0	0	0	0	0	0	0	0	0	0	0	0
ENSG00000175505	ENSG00000175505	CLCF1	CLCF1	11	67131639	67141648	11q13.2	2.07379	Gain	0	0	0	0	0	0	0	0	0	0	0	0	0	0	0	0	0	0	0	0	1	0	0	0	0	0	0	0	0	0	0	0	0	0	0	0	1	0	0	0
ENSG00000167393	ENSG00000167393	PPP2R3B	PPP2R3B	X	294698	347690	Xp22.33	2.05994	Gain	0	0	0	0	0	0	0	0	0	0	0	0	0	0	0	0	0	0	0	0	0	0	0	0	0	0	0	0	0	0	0	0	0	0	0	0	0	0	0	0
ENSG00000166913	ENSG00000166913	YWHAB	YWHAB	20	43514317	43537173	20q13.12	2.05558	Gain	0	0	0	0	0	0	0	0	0	0	0	0	0	0	0	0	1	0	0	0	0	0	0	0	0	0	0	0	0	0	0	0	0	0	1	0	0	0	0	0
ENSG00000168394	ENSG00000168394	TAP1	TAP1	6	32812986	32821755	6p21.32	2.05349	Gain	1	0	0	0	0	0	0	0	0	0	0	0	0	0	0	0	0	0	0	0	0	0	0	0	1	0	0	0	0	0	0	0	0	0	0	0	0	0	0	0
ENSG00000252445	ENSG00000252445	AC007535.1	GRIN2B	12	13740814	13740918	12p13.1	2.04661	Gain	0	0	0	0	0	0	0	0	0	0	0	0	0	0	0	0	0	0	0	0	0	0	0	0	1	0	0	0	0	0	0	0	0	0	0	0	0	0	0	0
ENSG00000149679	ENSG00000149679	CABLES2	CABLES2	20	60963686	60982341	20q13.33	2.02895	Gain	0	0	0	0	0	0	0	0	0	0	0	0	0	0	0	0	0	0	0	0	0	0	0	0	0	0	0	0	0	0	0	0	0	0	0	0	0	0	0	0
ENSG00000204267	ENSG00000204267	TAP2	TAP2	6	32781544	32806599	6p21.32	2.02074	Gain	1	0	0	0	0	0	0	0	0	0	0	0	0	0	0	0	0	0	0	0	0	0	0	0	1	0	0	0	0	0	0	0	0	0	0	0	0	0	0	0
ENSG00000112293	ENSG00000112293	GPLD1	GPLD1	6	24424793	24495433	6p22.3	2.01628	Gain	0	0	0	0	0	0	0	0	0	0	0	0	0	0	0	0	0	0	0	0	0	0	0	0	1	0	0	0	0	0	0	0	0	0	0	0	0	0	0	0
ENSG00000158445	ENSG00000158445	KCNB1	KCNB1	20	47984946	48099184	20q13.13	1.99729	Gain	0	0	0	0	0	0	0	0	0	0	0	0	0	0	0	0	0	0	0	0	0	0	0	0	1	0	0	0	0	0	0	0	0	0	0	0	0	0	0	0
ENSG00000171860	ENSG00000171860	C3AR1	C3AR1	12	8210898	8219067	12p13.31	1.98879	Gain	0	0	0	0	0	0	0	0	0	0	0	0	0	0	0	0	0	0	0	0	0	0	0	0	1	0	0	0	0	0	0	0	1	0	0	0	0	0	0	0
ENSG00000150086	ENSG00000150086	GRIN2B	GRIN2B	12	13714144	14133053	12p13.1	1.97848	Gain	0	0	0	0	0	0	0	0	0	0	0	0	0	0	0	0	0	0	0	0	0	0	0	0	1	0	0	0	0	0	0	0	0	0	0	0	0	0	0	0
ENSG00000226979	ENSG00000226979	LTA	LTA	6	31539831	31542101	6p21.33	1.96618	Gain	0	0	0	0	0	0	0	0	0	0	0	0	0	0	0	0	0	0	0	0	1	0	0	1	0	0	0	0	0	0	0	0	0	0	0	0	0	0	0	0
ENSG00000165417	ENSG00000165417	GTF2A1	GTF2A1	14	81641796	81687721	14q31.1	1.95822	Gain	0	0	0	0	0	0	0	0	0	0	0	0	0	0	0	0	0	0	0	0	0	0	0	0	0	0	0	0	0	0	0	0	0	0	1	0	0	0	0	0
ENSG00000124574	ENSG00000124574	ABCC10	ABCC10	6	43395104	43418168	6p21.1	1.9544	Gain	1	0	0	0	0	0	0	0	0	0	0	0	0	0	0	0	0	0	0	0	0	0	0	0	1	0	0	0	0	0	0	0	0	0	0	0	0	0	0	0
ENSG00000114126	ENSG00000114126	TFDP2	TFDP2	3	141663277	141868386	3q23	1.94953	Gain	0	0	0	0	0	0	0	0	0	0	0	0	0	0	0	0	1	0	0	0	0	0	0	0	0	0	0	0	0	0	0	0	0	0	0	0	0	0	0	0
ENSG00000008394	ENSG00000008394	MGST1	MGST1	12	16500076	16762193	12p12.3	1.94139	Gain	0	0	0	0	0	0	0	0	0	0	0	0	0	0	0	0	0	0	0	0	0	0	0	1	1	0	0	0	0	0	0	0	0	0	0	0	0	0	0	0
ENSG00000198795	ENSG00000198795	ZNF521	ZNF521	18	22641888	22932214	18q11.2	1.93871	Gain	0	0	0	0	0	0	0	0	0	0	1	1	0	0	0	0	0	0	0	0	0	0	0	0	0	0	0	0	0	0	0	0	0	1	0	0	0	0	0	0
ENSG00000137166	ENSG00000137166	FOXP4	FOXP4	6	41514164	41570122	6p21.1	1.93297	Gain	0	0	0	0	0	0	0	0	0	0	0	0	0	0	0	0	0	0	0	0	0	0	0	0	0	0	0	0	0	0	0	0	0	0	0	0	0	0	0	0
ENSG00000198252	ENSG00000198252	STYX	STYX	14	53196898	53241716	14q22.1	1.93242	Gain	0	0	0	0	0	0	0	0	0	0	0	0	0	0	0	0	0	0	0	0	0	0	0	0	1	0	0	0	0	0	0	0	0	0	0	0	0	0	0	0
ENSG00000065970	ENSG00000065970	FOXJ2	FOXJ2	12	8185299	8208099	12p13.31	1.92554	Gain	0	0	0	0	0	0	0	0	0	0	0	0	0	0	0	0	0	0	0	0	0	0	0	0	0	0	0	0	0	0	0	0	0	0	0	0	0	0	0	0
ENSG00000147862	ENSG00000147862	NFIB	NFIB	9	14081842	14398982	9p23 - 9p22.3	1.92379	Gain	0	0	0	0	0	0	0	0	0	0	1	1	0	0	0	0	0	0	0	0	0	0	0	0	0	0	0	0	0	0	0	0	0	1	0	0	0	0	0	0
ENSG00000101040	ENSG00000101040	ZMYND8	ZMYND8	20	45837859	45985567	20q13.12	1.92212	Gain	0	0	0	0	0	0	0	0	0	0	0	0	0	0	0	0	0	0	0	0	0	0	0	0	0	0	0	0	0	0	0	0	0	0	0	0	0	0	0	0
ENSG00000141384	ENSG00000141384	TAF4B	TAF4B	18	23806409	23971642	18q11.2	1.90649	Gain	0	0	0	0	0	0	0	0	0	0	0	0	0	0	0	0	0	0	0	0	0	0	0	0	0	0	0	0	0	0	0	0	0	0	0	0	0	0	0	0
ENSG00000105127	ENSG00000105127	AKAP8	AKAP8	19	15464341	15490603	19p13.12	1.90612	Gain	0	0	0	0	0	0	0	0	0	0	0	0	0	0	0	0	0	0	0	0	0	0	0	0	0	0	0	0	0	0	0	0	0	0	0	0	0	0	0	0
ENSG00000096433	ENSG00000096433	ITPR3	ITPR3	6	33588522	33664351	6p21.31	1.89243	Gain	0	0	0	0	0	0	0	0	0	0	0	0	0	0	0	0	0	0	0	0	0	0	0	0	1	0	0	0	0	0	0	0	0	0	0	0	0	0	0	0
ENSG00000175354	ENSG00000175354	PTPN2	PTPN2	18	12785477	12884337	18p11.21	1.88146	Gain	0	0	0	0	0	0	0	0	0	0	0	0	0	0	0	0	0	0	0	0	0	0	0	0	1	0	0	0	0	0	0	0	0	0	0	0	0	0	0	0
ENSG00000078142	ENSG00000078142	PIK3C3	PIK3C3	18	39535171	39667794	18q12.3	1.875	Gain	0	0	0	0	0	0	0	0	0	0	0	0	0	0	0	0	0	0	0	0	0	0	0	0	1	0	0	0	0	0	0	0	0	0	0	0	0	0	0	0
ENSG00000163273	ENSG00000163273	NPPC	NPPC	2	232786530	232791113	2q37.1	1.87436	Gain	0	0	0	0	0	0	0	0	0	0	0	0	0	0	0	0	0	0	0	0	0	0	0	1	0	0	0	0	0	0	0	0	0	0	0	0	0	0	0	1
ENSG00000222391	ENSG00000222391	AL137118.1	CYSLTR2	13	49326225	49326292	13q14.2	1.86774	Gain	0	0	0	0	0	0	0	0	0	0	0	0	0	0	0	0	0	0	0	0	0	0	0	0	1	0	0	0	0	0	0	0	1	0	1	0	0	0	0	0
ENSG00000053747	ENSG00000053747	LAMA3	LAMA3	18	21269562	21535030	18q11.2	1.85893	Gain	0	0	0	0	0	0	0	0	0	0	0	0	0	0	0	0	0	0	0	0	0	0	0	0	0	0	0	1	0	0	1	0	0	0	0	0	0	0	0	0
ENSG00000148848	ENSG00000148848	ADAM12	ADAM12	10	127700950	128077024	10q26.2	1.85865	Gain	0	0	0	0	0	0	0	0	0	0	0	0	0	0	0	0	0	0	0	0	0	0	0	0	1	0	0	0	0	0	0	0	0	0	0	0	0	0	0	0
ENSG00000026559	ENSG00000026559	KCNG1	KCNG1	20	49620193	49639666	20q13.13	1.8569	Gain	0	0	0	0	0	0	0	0	0	0	0	0	0	0	0	0	0	0	0	0	0	0	0	0	1	0	0	0	0	0	0	0	0	0	0	0	0	0	0	0
ENSG00000171885	ENSG00000171885	AQP4	AQP4	18	24432002	24445749	18q11.2	1.85636	Gain	0	0	0	0	0	0	0	0	0	0	0	0	0	0	0	0	0	1	0	0	0	0	0	0	0	0	0	0	0	1	0	0	0	0	0	0	0	0	0	0
ENSG00000124134	ENSG00000124134	KCNS1	KCNS1	20	43720951	43729753	20q13.12	1.855	Gain	0	0	0	0	0	0	0	0	0	0	0	0	0	0	0	0	0	0	0	0	0	0	0	0	1	0	0	0	0	0	0	0	0	0	0	0	0	0	0	0
ENSG00000136546	ENSG00000136546	SCN7A	SCN7A	2	167260083	167350757	2q24.3	1.85256	Gain	0	0	0	0	0	0	0	0	0	0	0	0	0	0	0	0	0	0	0	0	0	0	0	0	1	0	0	0	0	0	0	0	0	0	0	0	0	0	0	0
ENSG00000115221	ENSG00000115221	ITGB6	ITGB6	2	160956177	161128399	2q24.2	1.85008	Gain	0	0	0	0	0	0	0	0	0	0	0	0	0	0	0	0	0	0	0	0	0	0	0	0	1	0	0	1	0	0	1	0	0	0	0	0	0	0	0	0
ENSG00000138741	ENSG00000138741	TRPC3	TRPC3	4	122800182	122872909	4q27	1.84727	Gain	0	0	0	0	0	0	0	0	0	0	0	0	0	0	0	0	0	0	0	0	0	0	0	0	1	0	0	0	0	0	0	0	0	0	0	0	0	0	0	0
ENSG00000154188	ENSG00000154188	ANGPT1	ANGPT1	8	108261721	108510283	8q23.1	1.8452	Gain	0	0	0	0	0	0	0	0	0	0	0	0	0	0	0	0	0	0	0	0	0	0	0	0	1	0	0	0	0	0	0	0	0	0	1	0	0	0	0	0
ENSG00000101017	ENSG00000101017	CD40	CD40	20	44746911	44758502	20q13.12	1.84399	Gain	0	0	0	0	0	0	0	0	0	0	0	0	0	0	0	0	0	1	0	0	1	0	0	0	0	0	0	0	0	1	0	0	0	0	0	0	0	0	0	0
ENSG00000134504	ENSG00000134504	KCTD1	KCTD1	18	24034874	24209206	18q11.2	1.83752	Gain	0	0	0	0	0	0	0	0	0	0	0	0	0	0	0	0	0	0	0	0	0	0	0	0	0	0	0	0	0	0	0	0	0	0	0	0	0	0	0	0
ENSG00000103035	ENSG00000103035	PSMD7	PSMD7	16	74330673	74340186	16q23.1	1.83647	Gain	0	0	0	0	0	0	0	0	0	0	0	0	0	0	0	0	0	0	0	0	0	0	0	0	0	0	0	0	0	0	0	0	0	0	0	0	0	0	0	0
ENSG00000138778	ENSG00000138778	CENPE	CENPE	4	104026963	104119566	4q24	1.83581	Gain	0	0	0	0	0	0	0	0	0	0	0	0	0	0	0	0	0	0	0	0	0	0	0	0	0	0	0	0	0	0	0	0	0	0	0	0	0	0	0	0
ENSG00000102760	ENSG00000102760	RGCC	RGCC	13	42031695	42045018	13q14.11	1.83518	Gain	0	0	0	0	0	0	0	0	0	0	0	0	0	0	0	0	0	0	0	0	0	0	0	0	0	0	0	0	0	0	0	0	0	0	0	0	0	0	0	0
ENSG00000215021	ENSG00000215021	PHB2	PHB2	12	7074490	7079988	12p13.31	1.82889	Gain	0	0	0	0	0	0	0	0	0	0	0	0	0	0	0	0	0	0	0	0	0	0	0	0	0	0	0	0	0	0	0	0	0	0	1	0	0	0	0	0
ENSG00000164111	ENSG00000164111	ANXA5	ANXA5	4	122589110	122618268	4q27	1.82504	Gain	0	0	0	0	0	0	0	0	0	0	0	0	0	0	0	0	0	1	0	0	0	0	0	0	0	0	0	0	0	1	0	0	0	0	0	0	0	0	0	0
ENSG00000159593	ENSG00000159593	NAE1	NAE1	16	66836778	66907159	16q22.1	1.82133	Gain	0	0	0	0	0	0	0	0	0	0	0	0	0	0	0	0	0	0	0	0	0	0	0	0	0	0	0	0	0	0	0	0	0	0	0	0	0	0	0	0
ENSG00000185518	ENSG00000185518	SV2B	SV2B	15	91643180	91844539	15q26.1	1.819	Gain	0	0	0	0	0	0	0	0	0	0	0	0	0	0	0	0	0	0	0	0	0	0	0	0	1	0	0	1	0	0	0	0	0	0	0	0	0	0	0	0
ENSG00000152208	ENSG00000152208	GRID2	GRID2	4	93225550	94695707	4q22.1 - 4q22.2	1.81726	Gain	0	0	0	0	0	0	0	0	0	0	0	0	0	0	0	0	0	0	0	0	0	0	0	0	1	0	0	0	0	0	0	0	0	0	0	0	0	0	0	0
ENSG00000154473	ENSG00000154473	BUB3	BUB3	10	124913793	124924886	10q26.13	1.81114	Gain	0	0	0	0	0	0	0	0	0	0	0	0	0	0	0	0	1	0	0	0	0	0	0	0	0	0	0	0	0	0	0	0	0	0	0	0	0	0	0	0
ENSG00000204227	ENSG00000204227	RING1	RING1	6	33176272	33180499	6p21.32	1.80989	Gain	0	0	0	0	0	0	0	0	0	0	0	0	0	0	0	0	0	0	0	0	0	0	0	0	0	0	0	0	0	0	0	0	0	0	0	0	0	0	1	0
ENSG00000138646	ENSG00000138646	HERC5	HERC5	4	89378268	89427314	4q22.1	1.80675	Gain	0	0	0	0	0	0	0	0	0	0	0	0	0	0	0	0	0	0	0	0	0	0	0	0	0	0	0	0	0	0	0	0	0	0	0	0	0	0	0	0
ENSG00000125384	ENSG00000125384	PTGER2	PTGER2	14	52781023	52795324	14q22.1	1.80384	Gain	0	0	0	0	0	0	0	0	0	0	0	0	0	0	0	0	0	0	0	0	0	0	0	0	1	0	0	0	0	0	0	0	1	0	0	0	0	0	0	0
ENSG00000239878	ENSG00000239878	AC108930.1	TRPC3	4	122852946	122853021	4q27	1.79948	Gain	0	0	0	0	0	0	0	0	0	0	0	0	0	0	0	0	0	0	0	0	0	0	0	0	1	0	0	0	0	0	0	0	0	0	0	0	0	0	0	0
ENSG00000148498	ENSG00000148498	PARD3	PARD3	10	34398488	35104253	10p11.22 - 10p11.21	1.79358	Gain	0	1	0	0	0	0	0	0	0	0	0	0	0	0	0	0	0	0	0	0	0	0	0	0	0	0	0	0	0	0	0	0	0	0	0	0	0	0	0	0
ENSG00000171302	ENSG00000171302	CANT1	CANT1	17	76987799	77005899	17q25.3	1.79232	Gain	0	0	0	0	0	0	0	0	0	0	1	1	0	0	0	0	0	0	0	0	0	0	0	0	0	0	0	0	0	0	0	0	0	1	0	0	0	0	0	0
ENSG00000167900	ENSG00000167900	TK1	TK1	17	76170161	76183285	17q25.3	1.79202	Gain	0	0	0	0	0	0	0	0	0	0	0	0	0	0	0	0	0	0	0	0	0	0	0	0	1	0	0	0	0	0	0	0	0	0	1	0	0	0	0	0
ENSG00000152207	ENSG00000152207	CYSLTR2	CYSLTR2	13	49280951	49283498	13q14.2	1.78964	Gain	0	0	0	0	0	0	0	0	0	0	0	0	0	0	0	0	0	0	0	0	0	0	0	0	1	0	0	0	0	0	0	0	1	0	1	0	0	0	0	0
ENSG00000140873	ENSG00000140873	ADAMTS18	ADAMTS18	16	77281710	77469011	16q23.1	1.78589	Gain	0	0	0	0	0	0	0	0	0	0	0	0	0	0	0	0	0	0	0	0	0	0	0	0	1	0	0	0	0	0	0	0	0	0	0	0	0	0	0	0
ENSG00000132329	ENSG00000132329	RAMP1	RAMP1	2	238767536	238820756	2q37.3	1.78422	Gain	0	0	0	0	0	0	0	0	0	0	0	0	0	0	0	0	0	1	0	0	0	0	0	0	0	0	0	0	0	0	0	0	1	0	0	0	0	0	0	0
ENSG00000091651	ENSG00000091651	ORC6	ORC6	16	46723555	46732306	16q11.2	1.78419	Gain	0	0	0	0	0	0	0	0	0	0	0	0	0	0	0	0	1	0	0	0	0	0	0	0	0	0	0	0	0	0	0	0	0	0	0	0	0	0	0	0
ENSG00000168411	ENSG00000168411	RFWD3	RFWD3	16	74655292	74700779	16q23.1	1.77712	Gain	0	0	0	0	0	0	0	0	0	0	0	0	0	0	0	0	0	0	0	0	0	1	0	0	0	0	0	0	0	0	0	0	0	0	0	0	0	0	0	0
ENSG00000140798	ENSG00000140798	ABCC12	ABCC12	16	48116884	48189929	16q12.1	1.76922	Gain	1	0	0	0	0	0	0	0	0	0	0	0	0	0	0	0	0	0	0	0	0	0	0	0	1	0	0	0	0	0	0	0	0	0	0	0	0	0	0	0
ENSG00000087258	ENSG00000087258	GNAO1	GNAO1	16	56225302	56391356	16q12.2	1.76707	Gain	0	0	0	0	0	0	0	0	0	0	0	0	0	0	0	0	0	0	0	0	0	0	0	1	0	0	0	0	0	0	0	0	0	0	0	0	0	0	0	0
ENSG00000132323	ENSG00000132323	ILKAP	ILKAP	2	239079042	239112370	2q37.3	1.76557	Gain	0	0	0	0	0	0	0	0	0	0	0	0	0	0	0	0	0	0	0	0	0	0	0	0	0	0	0	0	0	0	0	0	0	0	0	0	0	0	0	0
ENSG00000241635	ENSG00000241635	UGT1A1	UGT1A1	2	234668894	234681945	2q37.1	1.76544	Gain	0	0	0	0	0	0	0	0	0	0	0	0	0	0	0	0	0	0	0	0	0	0	1	1	0	0	0	0	0	0	0	0	0	0	0	0	0	0	0	0
ENSG00000103546	ENSG00000103546	SLC6A2	SLC6A2	16	55689516	55740104	16q12.2	1.76453	Gain	0	0	0	0	0	0	0	0	0	0	0	0	0	0	0	0	0	0	0	0	0	0	0	0	1	0	0	0	0	0	0	0	0	0	0	0	0	0	0	0
ENSG00000168263	ENSG00000168263	KCNV2	KCNV2	9	2717239	2730037	9p24.2	1.75707	Gain	0	0	0	0	0	0	0	0	0	0	0	0	0	0	0	0	0	0	0	0	0	0	0	0	1	0	0	0	0	0	0	0	0	0	0	0	0	0	0	0
ENSG00000162676	ENSG00000162676	GFI1	GFI1	1	92940319	92952433	1p22.1	1.75285	Gain	0	0	0	0	0	0	0	0	0	0	0	0	0	0	0	0	0	0	0	0	0	0	0	0	0	0	0	0	0	0	0	0	0	0	1	0	0	0	0	0
ENSG00000051108	ENSG00000051108	HERPUD1	HERPUD1	16	56965960	56977798	16q13	1.75163	Gain	0	0	0	0	0	0	0	0	0	0	1	1	0	0	0	0	0	0	0	0	0	0	0	0	0	0	0	0	0	0	0	0	0	1	0	0	0	0	0	0
ENSG00000111886	ENSG00000111886	GABRR2	GABRR2	6	89967239	90025018	6q15	1.75045	Gain	0	0	0	0	0	0	0	0	0	0	0	0	0	0	0	0	0	0	0	0	0	0	0	0	1	0	0	0	0	0	0	0	0	0	0	0	0	0	0	0
ENSG00000134508	ENSG00000134508	CABLES1	CABLES1	18	20714528	20840434	18q11.2	1.74609	Gain	0	0	0	0	0	0	0	0	0	0	0	0	0	0	0	0	0	0	0	0	0	0	0	0	0	0	0	0	0	0	0	0	0	0	0	0	0	0	0	0
ENSG00000162999	ENSG00000162999	DUSP19	DUSP19	2	183943287	183964733	2q32.1	1.74599	Gain	0	0	0	0	0	0	0	0	0	0	0	0	0	0	0	0	0	0	0	0	0	0	0	0	1	0	0	0	0	0	0	0	0	0	0	0	0	0	0	0
ENSG00000108100	ENSG00000108100	CCNY	CCNY	10	35535953	35860852	10p11.21	1.74588	Gain	0	0	0	0	0	0	0	0	0	0	0	0	0	0	0	0	0	0	0	0	0	0	0	0	0	0	0	0	0	0	0	0	0	0	0	0	0	0	0	0
ENSG00000064989	ENSG00000064989	CALCRL	CALCRL	2	188207856	188313187	2q32.1	1.74546	Gain	0	0	0	0	0	0	0	0	0	0	0	0	0	0	0	0	0	0	0	0	0	0	0	0	1	0	0	0	0	0	0	0	1	0	0	0	0	0	0	0
ENSG00000164024	ENSG00000164024	METAP1	METAP1	4	99916771	99983964	4q23	1.74257	Gain	0	0	0	0	0	0	0	0	0	0	0	0	0	0	0	0	0	0	0	0	0	0	0	0	1	0	0	0	0	0	0	0	0	0	0	0	0	0	0	0
ENSG00000140577	ENSG00000140577	CRTC3	CRTC3	15	91073157	91188577	15q26.1	1.74082	Gain	0	0	0	0	0	0	0	0	0	0	1	1	0	0	0	0	0	0	0	0	0	0	0	0	0	0	0	0	0	0	0	0	0	1	0	0	0	0	0	0
ENSG00000231925	ENSG00000231925	TAPBP	TAPBP	6	33267471	33282164	6p21.32	1.73427	Gain	1	0	0	0	0	0	0	0	0	0	0	0	0	0	0	0	0	0	0	0	0	0	0	0	0	0	0	0	0	0	0	0	0	0	1	0	0	0	0	0
ENSG00000226085	ENSG00000226085	UQCRFS1P1	UQCRFS1P1	22	40271293	40272119	22q13.1	1.73399	Gain	0	0	0	0	0	0	0	0	0	0	0	0	0	0	0	0	0	0	0	0	0	0	0	1	0	0	0	0	0	0	0	0	0	0	0	0	0	0	0	0
ENSG00000187008	ENSG00000187008	PKD1L3	PKD1L3	16	71963441	72033877	16q22.2	1.72989	Gain	0	0	0	0	0	0	0	0	0	0	0	0	0	0	0	0	0	0	0	0	0	0	0	0	1	0	0	0	0	0	0	0	0	0	0	0	0	0	0	0
ENSG00000090061	ENSG00000090061	CCNK	CCNK	14	99947506	100001381	14q32.2	1.72982	Gain	0	0	0	0	0	0	0	0	0	0	0	0	0	0	0	0	0	0	0	0	0	0	0	0	0	0	0	0	0	0	0	0	0	0	0	0	0	0	0	0
ENSG00000216131	ENSG00000216131	AC025284.1	ADAMTS18	16	77469907	77469999	16q23.1	1.72452	Gain	0	0	0	0	0	0	0	0	0	0	0	0	0	0	0	0	0	0	0	0	0	0	0	0	1	0	0	0	0	0	0	0	0	0	0	0	0	0	0	0
ENSG00000132819	ENSG00000132819	RBM38	RBM38	20	55966463	55984389	20q13.31	1.71722	Gain	0	0	0	0	0	0	0	0	0	0	0	0	0	0	0	0	0	0	0	0	0	0	0	0	0	0	0	0	0	0	0	0	0	0	1	0	0	0	0	0
ENSG00000003436	ENSG00000003436	TFPI	TFPI	2	188328957	188430487	2q32.1	1.71667	Gain	0	0	0	0	0	0	0	0	0	0	0	0	0	0	0	0	0	0	0	0	0	0	0	0	0	0	0	0	0	0	0	0	0	0	1	0	0	0	0	0
ENSG00000121270	ENSG00000121270	ABCC11	ABCC11	16	48200821	48281479	16q12.1	1.7147	Gain	1	0	0	0	0	0	0	0	0	0	0	0	0	0	0	0	0	0	0	0	0	0	0	0	1	0	0	0	0	0	0	0	0	0	0	0	0	0	0	0
ENSG00000070729	ENSG00000070729	CNGB1	CNGB1	16	57917503	58005020	16q21	1.71275	Gain	0	0	0	0	0	0	0	0	0	0	0	0	0	0	0	0	0	0	0	0	0	0	0	0	1	0	0	0	0	0	0	0	0	0	0	0	0	0	0	0
ENSG00000160951	ENSG00000160951	PTGER1	PTGER1	19	14583278	14586174	19p13.12	1.69938	Gain	0	0	0	0	0	0	0	0	0	0	0	0	0	0	0	0	0	0	0	0	0	0	0	0	1	0	0	0	0	0	0	0	1	0	0	0	0	0	0	0
ENSG00000006116	ENSG00000006116	CACNG3	CACNG3	16	24266874	24374122	16p12.1	1.69023	Gain	0	0	0	0	0	0	0	0	0	0	0	0	0	0	0	0	0	0	0	0	0	0	0	0	0	0	0	0	0	0	0	0	0	0	0	0	0	0	0	0
ENSG00000052344	ENSG00000052344	PRSS8	PRSS8	16	31142756	31147083	16p11.2	1.68209	Gain	0	0	0	0	0	0	0	0	0	0	0	0	0	0	0	0	0	0	0	0	0	0	0	1	1	0	0	0	0	0	0	0	0	0	0	0	0	0	0	0
ENSG00000070915	ENSG00000070915	SLC12A3	SLC12A3	16	56899119	56949762	16q13	1.68009	Gain	0	0	0	0	0	0	0	0	0	0	0	0	0	0	0	0	0	0	0	0	0	0	0	0	1	0	0	0	0	0	0	0	0	0	0	0	0	0	0	0
ENSG00000130943	ENSG00000130943	PKDREJ	PKDREJ	22	46651560	46659219	22q13.31	1.67818	Gain	0	0	0	0	0	0	0	0	0	0	0	0	0	0	0	0	0	0	0	0	0	0	0	0	1	0	0	0	0	0	0	0	0	0	0	0	0	0	0	0
ENSG00000166033	ENSG00000166033	HTRA1	HTRA1	10	124221041	124274424	10q26.13	1.67481	Gain	0	0	0	0	0	0	0	0	0	0	0	0	0	0	0	0	0	0	0	0	0	0	0	0	1	0	0	0	0	0	0	0	0	0	1	0	0	0	0	0
ENSG00000101197	ENSG00000101197	BIRC7	BIRC7	20	61867235	61871859	20q13.33	1.67462	Gain	0	0	0	0	0	0	0	1	0	0	0	0	0	0	0	0	0	0	0	0	0	0	0	0	0	0	0	0	0	0	0	0	0	0	0	0	0	0	0	0
ENSG00000140545	ENSG00000140545	MFGE8	MFGE8	15	89441916	89456642	15q26.1	1.66927	Gain	0	0	0	0	0	0	0	0	0	0	0	0	0	0	0	0	0	1	0	0	0	0	0	0	0	0	0	0	0	1	0	0	0	0	0	0	0	0	0	0
ENSG00000100603	ENSG00000100603	SNW1	SNW1	14	78183942	78227550	14q24.3	1.6627	Gain	0	0	0	0	0	0	0	0	0	0	0	0	0	0	0	0	0	0	0	0	0	0	0	0	0	0	0	0	0	0	0	0	0	0	0	0	0	0	0	0
ENSG00000172817	ENSG00000172817	CYP7B1	CYP7B1	8	65500320	65711318	8q12.3	1.65729	Gain	0	0	0	0	0	0	0	0	0	0	0	0	0	0	0	0	0	0	0	0	0	0	0	1	1	0	0	0	0	0	0	0	0	0	0	0	0	0	0	0
ENSG00000123739	ENSG00000123739	PLA2G12A	PLA2G12A	4	110631145	110651233	4q25	1.64736	Gain	0	0	0	0	0	0	0	0	0	0	0	0	0	0	0	0	0	0	0	0	0	0	0	0	0	0	0	0	0	0	0	0	0	0	0	0	0	0	0	0
ENSG00000140678	ENSG00000140678	ITGAX	ITGAX	16	31366455	31394318	16p11.2	1.6422	Gain	0	0	0	0	0	0	0	0	0	0	0	0	0	0	0	0	0	1	0	0	0	0	0	0	1	0	0	0	0	1	0	0	0	0	0	0	0	0	0	0
ENSG00000153563	ENSG00000153563	CD8A	CD8A	2	87011729	87035519	2p11.2	1.6383	Gain	0	0	0	0	0	0	0	0	0	0	0	0	0	0	0	0	0	1	0	0	0	0	0	0	0	0	0	0	0	1	0	0	0	0	0	0	0	0	0	0
ENSG00000102978	ENSG00000102978	POLR2C	POLR2C	16	57496299	57505922	16q21	1.63724	Gain	0	0	0	0	0	0	0	0	0	0	0	0	0	0	0	0	0	0	0	0	0	1	0	0	1	0	0	0	0	0	0	0	0	0	0	0	0	0	0	0
ENSG00000196419	ENSG00000196419	XRCC6	XRCC6	22	42017123	42060044	22q13.2	1.63099	Gain	0	0	0	0	0	0	0	0	0	0	0	0	0	0	0	0	0	0	0	0	0	1	0	0	0	0	0	0	0	0	0	0	0	0	1	0	0	0	0	0
ENSG00000198911	ENSG00000198911	SREBF2	SREBF2	22	42229109	42303312	22q13.2	1.62894	Gain	0	0	0	0	0	0	0	0	0	0	0	0	0	0	0	0	0	0	0	0	0	0	0	1	0	0	0	0	0	0	0	0	0	0	0	0	0	0	0	0
ENSG00000161509	ENSG00000161509	GRIN2C	GRIN2C	17	72838162	72856966	17q25.1	1.61903	Gain	0	0	0	0	0	0	0	0	0	0	0	0	0	0	0	0	0	0	0	0	0	0	0	0	1	0	0	0	0	0	0	0	0	0	0	0	0	0	0	0
ENSG00000128683	ENSG00000128683	GAD1	GAD1	2	171669723	171717661	2q31.1	1.6054	Gain	0	0	0	0	0	0	0	0	0	0	0	0	0	0	0	0	0	0	0	0	0	0	0	1	1	0	0	0	0	0	0	0	0	0	0	0	0	0	0	0
ENSG00000197471	ENSG00000197471	SPN	SPN	16	29674300	29682187	16p11.2	1.60536	Gain	0	0	0	0	0	0	0	0	0	0	0	0	0	0	0	0	0	1	0	0	0	0	0	0	0	0	0	0	0	1	0	0	0	0	0	0	0	0	0	0
ENSG00000186919	ENSG00000186919	ZACN	ZACN	17	74075263	74078885	17q25.1	1.60409	Gain	0	0	0	0	0	0	0	0	0	0	0	0	0	0	0	0	0	0	0	0	0	0	0	0	1	0	0	0	0	0	0	0	0	0	0	0	0	0	0	0
ENSG00000213928	ENSG00000213928	IRF9	IRF9	14	24630262	24635774	14q12	1.59719	Gain	0	0	0	0	0	0	0	0	0	0	0	0	0	0	0	0	0	0	0	0	0	0	0	0	1	0	0	0	0	0	0	0	0	0	0	0	0	0	0	0
ENSG00000100142	ENSG00000100142	POLR2F	POLR2F	22	38348614	38437113	22q13.1	1.59662	Gain	0	0	0	0	0	0	0	0	0	0	0	0	0	0	0	0	0	0	0	0	0	1	0	0	0	0	0	0	0	0	0	0	0	0	0	0	0	0	0	0
ENSG00000124067	ENSG00000124067	SLC12A4	SLC12A4	16	67977377	68003504	16q22.1	1.59604	Gain	0	0	0	0	0	0	0	0	0	0	0	0	0	0	0	0	0	0	0	0	0	0	0	0	1	0	0	0	0	0	0	0	0	0	0	0	0	0	0	0
ENSG00000146276	ENSG00000146276	GABRR1	GABRR1	6	89887220	89940997	6q15	1.59437	Gain	0	0	0	0	0	0	0	0	0	0	0	0	0	0	0	0	0	0	0	0	0	0	0	0	1	0	0	0	0	0	0	0	0	0	0	0	0	0	0	0
ENSG00000164794	ENSG00000164794	KCNV1	KCNV1	8	110975874	110988076	8q23.2	1.57859	Gain	0	0	0	0	0	0	0	0	0	0	0	0	0	0	0	0	0	0	0	0	0	0	0	0	1	0	0	0	0	0	0	0	0	0	0	0	0	0	0	0
ENSG00000163697	ENSG00000163697	APBB2	APBB2	4	40812044	41218731	4p14 - 4p13	1.57754	Gain	0	0	0	0	0	0	0	0	0	0	0	0	0	0	0	0	0	0	0	0	0	0	0	0	0	0	0	0	0	0	0	0	0	0	0	0	0	0	0	0
ENSG00000144191	ENSG00000144191	CNGA3	CNGA3	2	98962618	99015064	2q11.2	1.56389	Gain	0	0	0	0	0	0	0	0	0	0	0	0	0	0	0	0	0	0	0	0	0	0	0	0	1	0	0	0	0	0	0	0	0	0	0	0	0	0	0	0
ENSG00000115041	ENSG00000115041	KCNIP3	KCNIP3	2	95963052	96051825	2q11.1	1.56328	Gain	0	0	0	0	0	0	0	0	0	0	0	0	0	0	0	0	0	0	0	0	0	0	0	0	0	0	0	0	0	0	0	0	0	0	0	0	0	0	0	0
ENSG00000182054	ENSG00000182054	IDH2	IDH2	15	90626277	90645736	15q26.1	1.56207	Gain	0	0	0	0	0	0	0	0	0	0	1	1	0	0	0	0	0	0	0	0	0	0	0	0	0	0	0	0	0	0	0	0	0	1	0	0	0	0	0	0
ENSG00000100324	ENSG00000100324	TAB1	TAB1	22	39795746	39913596	22q13.1	1.5547	Gain	0	0	0	0	0	0	0	0	0	0	0	0	0	0	0	0	0	0	0	0	0	0	0	0	0	0	0	0	0	0	0	0	0	0	0	0	0	0	0	0
ENSG00000050820	ENSG00000050820	BCAR1	BCAR1	16	75262928	75301951	16q23.1	1.55173	Gain	0	0	0	0	0	0	0	0	0	0	0	0	0	0	0	0	0	0	0	0	0	0	0	0	0	1	0	0	0	0	1	0	0	0	0	0	0	0	0	0
ENSG00000176387	ENSG00000176387	HSD11B2	HSD11B2	16	67464555	67471456	16q22.1	1.54981	Gain	0	0	0	0	0	0	0	0	0	0	0	0	0	0	0	0	0	0	0	0	0	0	0	1	1	0	0	0	0	0	0	0	0	0	0	0	0	0	0	0
ENSG00000205220	ENSG00000205220	PSMB10	PSMB10	16	67968405	67970990	16q22.1	1.54724	Gain	0	0	0	0	0	0	0	0	0	0	0	0	0	0	0	0	0	0	0	0	0	0	0	0	1	0	0	0	0	0	0	0	0	0	0	0	0	0	0	0
ENSG00000105641	ENSG00000105641	SLC5A5	SLC5A5	19	17982782	18005982	19p13.11	1.54451	Gain	0	0	0	0	0	0	0	0	0	0	0	0	0	0	0	0	0	0	0	0	0	0	0	0	1	0	0	0	0	0	0	0	0	0	0	0	0	0	0	0
ENSG00000100422	ENSG00000100422	CERK	CERK	22	47080308	47134158	22q13.31	1.53825	Gain	0	0	0	0	0	0	0	0	0	0	0	0	0	0	0	0	0	0	0	0	0	0	0	0	0	0	0	0	0	0	0	0	0	0	0	0	0	0	0	0
ENSG00000013364	ENSG00000013364	MVP	MVP	16	29831715	29859355	16p11.2	1.50927	Gain	0	0	0	0	0	0	0	0	0	0	0	0	0	0	0	0	0	0	0	0	0	0	0	1	0	0	0	0	0	0	0	0	0	0	0	0	0	0	0	0
ENSG00000103449	ENSG00000103449	SALL1	SALL1	16	51169886	51185278	16q12.1	1.50387	Gain	0	0	0	0	0	0	0	0	0	0	0	0	0	0	0	0	0	0	0	0	0	0	0	0	0	0	0	0	0	0	0	0	0	0	0	0	0	0	1	0
ENSG00000188064	ENSG00000188064	WNT7B	WNT7B	22	46316242	46373009	22q13.31	1.48897	Gain	0	0	0	0	0	0	0	0	1	0	0	0	0	0	0	0	0	1	0	0	0	0	0	0	0	0	0	0	0	0	0	0	0	0	0	0	0	0	0	0
ENSG00000196296	ENSG00000196296	ATP2A1	ATP2A1	16	28889726	28915830	16p11.2	1.48723	Gain	1	0	0	0	0	0	0	0	0	0	0	0	0	0	0	0	0	0	0	0	0	0	0	0	1	0	0	0	0	0	0	0	0	0	0	0	0	0	0	0
ENSG00000100097	ENSG00000100097	LGALS1	LGALS1	22	38071615	38075813	22q13.1	1.48492	Gain	0	0	0	0	0	0	0	0	0	0	0	0	0	0	0	0	0	1	0	0	0	0	0	1	0	0	0	0	0	0	0	0	0	0	0	0	0	0	0	0
ENSG00000222999	ENSG00000222999	AC105247.1	CABLES1	18	20716399	20716476	18q11.2	1.481	Gain	0	0	0	0	0	0	0	0	0	0	0	0	0	0	0	0	0	0	0	0	0	0	0	0	0	0	0	0	0	0	0	0	0	0	0	0	0	0	0	0
ENSG00000109991	ENSG00000109991	P2RX3	P2RX3	11	57105848	57138073	11q12.1	1.45652	Gain	0	0	0	0	0	0	0	0	0	0	0	0	0	0	0	0	0	0	0	0	0	0	0	0	1	0	0	0	0	0	0	0	0	0	0	0	0	0	0	0
ENSG00000151651	ENSG00000151651	ADAM8	ADAM8	10	135075907	135090372	10q26.3	1.45212	Gain	0	0	0	0	0	0	0	0	0	0	0	0	0	0	0	0	0	1	0	0	0	0	0	0	1	0	0	0	0	0	0	0	0	0	0	0	0	0	0	0
ENSG00000168135	ENSG00000168135	KCNJ4	KCNJ4	22	38822332	38851205	22q13.1	1.44412	Gain	0	0	0	0	0	0	0	0	0	0	0	0	0	0	0	0	0	0	0	0	0	0	0	0	1	0	0	0	0	0	0	0	0	0	0	0	0	0	0	0
ENSG00000144935	ENSG00000144935	TRPC1	TRPC1	3	142442916	142526730	3q23	1.44302	Gain	0	0	0	0	0	0	0	0	0	0	0	0	0	0	0	0	0	0	0	0	0	0	0	0	1	0	0	0	0	0	0	0	0	0	0	0	0	0	0	0
ENSG00000185559	ENSG00000185559	DLK1	DLK1	14	101192042	101201539	14q32.2	1.43314	Gain	0	0	0	0	0	0	0	0	0	0	0	0	0	0	0	0	0	1	0	0	0	0	0	0	0	0	0	0	0	1	0	0	0	0	0	0	0	0	0	0
ENSG00000149136	ENSG00000149136	SSRP1	SSRP1	11	57093459	57103351	11q12.1	1.42545	Gain	0	0	0	0	0	0	0	0	0	0	0	0	0	0	0	0	0	0	0	0	0	1	0	0	0	0	0	0	0	0	0	0	0	0	1	0	0	0	0	0
ENSG00000159958	ENSG00000159958	TNFRSF13C	TNFRSF13C	22	42321045	42322822	22q13.2	1.42182	Gain	0	0	0	0	0	0	0	0	0	0	0	0	0	0	0	0	0	1	0	0	1	0	0	0	0	0	0	0	0	1	0	0	0	0	0	0	0	0	0	0
ENSG00000105642	ENSG00000105642	KCNN1	KCNN1	19	18062111	18110893	19p13.11	1.3995	Gain	0	0	0	0	0	0	0	0	0	0	0	0	0	0	0	0	0	0	0	0	0	0	0	0	0	0	0	0	0	0	0	0	0	0	0	0	0	0	0	0
ENSG00000100300	ENSG00000100300	TSPO	TSPO	22	43547520	43559248	22q13.2	1.39201	Gain	0	0	0	0	0	0	0	0	0	0	0	0	0	0	0	0	0	0	0	0	0	0	0	1	1	0	0	0	0	0	0	0	0	0	0	0	0	0	0	0
ENSG00000064547	ENSG00000064547	LPAR2	LPAR2	19	19734468	19739739	19p13.11	1.34956	Gain	0	0	0	0	0	0	0	0	0	0	0	0	0	0	0	0	0	1	0	0	0	0	0	0	1	0	0	0	0	0	0	0	1	0	0	0	0	0	0	0
ENSG00000105664	ENSG00000105664	COMP	COMP	19	18893583	18902123	19p13.11	1.33334	Gain	0	0	0	0	0	0	0	0	0	0	0	0	0	0	0	0	0	0	0	0	0	0	0	0	0	0	0	1	0	0	1	0	0	0	0	0	0	0	0	0
ENSG00000185022	ENSG00000185022	MAFF	MAFF	22	38597889	38612518	22q13.1	1.3274	Gain	0	0	0	0	0	0	0	0	0	0	0	0	0	0	0	0	0	0	0	0	0	0	0	0	0	0	0	0	0	0	0	0	0	0	0	0	0	0	0	0
ENSG00000259246	ENSG00000259246	HMGN2P46	HMGN2P46	15	67293118	67293519	15q22.32	1.24062	Gain	0	0	0	0	0	0	0	0	0	0	1	1	0	0	0	0	0	0	0	0	0	0	0	0	0	0	0	0	0	0	0	0	0	1	0	0	0	0	0	0
ENSG00000124789	ENSG00000124789	NUP153	NUP153	6	17615269	17706818	6p22.3	1.20517	Gain	0	0	0	0	0	0	0	0	0	0	0	0	0	0	0	0	0	0	0	0	0	0	0	0	1	0	0	0	0	0	0	0	0	0	0	0	0	0	0	0
ENSG00000125965	ENSG00000125965	GDF5	GDF5	20	34021145	34042568	20q11.22	1.18733	Gain	0	0	0	0	0	0	0	0	0	0	0	0	0	0	0	0	0	0	0	0	1	0	0	0	0	0	0	0	0	0	0	0	0	0	0	0	1	0	0	0
ENSG00000105258	ENSG00000105258	POLR2I	POLR2I	19	36604612	36606206	19q13.12	1.18268	Gain	0	0	0	0	0	0	0	0	0	0	0	0	0	0	0	0	0	0	0	0	0	1	0	0	0	0	0	0	0	0	0	0	0	0	0	0	0	0	0	0
ENSG00000137809	ENSG00000137809	ITGA11	ITGA11	15	68594050	68724502	15q23	1.16348	Gain	0	0	0	0	0	0	0	0	0	0	0	0	0	0	0	0	0	0	0	0	0	0	0	0	1	0	0	1	0	0	1	0	0	0	0	0	0	0	0	0
ENSG00000169021	ENSG00000169021	UQCRFS1	UQCRFS1	19	29698167	29704136	19q12	1.14238	Gain	0	0	0	0	0	0	0	0	0	0	0	0	0	0	0	0	0	0	0	0	0	0	0	1	0	0	0	0	0	0	0	0	0	0	0	0	0	0	0	0
ENSG00000074410	ENSG00000074410	CA12	CA12	15	63613577	63674360	15q22.2	1.13916	Gain	0	0	0	0	0	0	0	0	0	0	0	0	0	0	0	0	0	0	0	0	0	0	0	0	1	0	0	0	0	0	0	0	0	0	0	0	0	0	0	0
ENSG00000138622	ENSG00000138622	HCN4	HCN4	15	73612200	73661605	15q24.1	1.1342	Gain	0	0	0	0	0	0	0	0	0	0	0	0	0	0	0	0	0	0	0	0	0	0	0	0	1	0	0	0	0	0	0	0	0	0	0	0	0	0	0	0
ENSG00000153879	ENSG00000153879	CEBPG	CEBPG	19	33864609	33873591	19q13.11	1.12452	Gain	0	0	0	0	0	0	0	0	0	0	0	0	0	0	0	0	0	0	0	0	0	1	0	0	0	0	0	0	0	0	0	0	0	0	1	0	0	0	0	0
ENSG00000187980	ENSG00000187980	PLA2G2C	PLA2G2C	1	20487746	20503917	1p36.12	1.12212	Gain	0	0	0	0	0	0	0	0	0	0	0	0	0	0	0	0	0	0	0	0	0	0	0	0	0	0	0	0	0	0	0	0	0	0	0	0	0	0	0	0
ENSG00000169410	ENSG00000169410	PTPN9	PTPN9	15	75759462	75871630	15q24.2	1.12171	Gain	0	0	0	0	0	0	0	0	0	0	0	0	0	0	0	0	0	0	0	0	0	0	0	0	1	0	0	0	0	0	0	0	0	0	0	0	0	0	0	0
ENSG00000143727	ENSG00000143727	ACP1	ACP1	2	264140	278283	2p25.3	1.09457	Gain	0	1	0	0	0	0	0	0	0	0	0	0	0	0	0	0	0	0	0	0	0	0	0	0	0	0	0	0	0	0	0	0	0	0	0	0	0	0	0	0
ENSG00000127083	ENSG00000127083	OMD	OMD	9	95176527	95186743	9q22.31	1.09135	Gain	0	0	0	0	0	0	0	0	0	0	1	1	0	0	0	0	0	0	0	0	0	0	0	0	0	0	0	0	0	0	0	0	0	1	0	0	0	0	0	0
ENSG00000198887	ENSG00000198887	SMC5	SMC5	9	72873937	72969804	9q21.12	1.06759	Gain	0	0	0	0	0	0	0	0	0	0	0	0	0	0	0	0	0	0	0	0	0	1	0	0	0	0	0	0	0	0	0	0	0	0	1	0	0	0	0	0
ENSG00000100554	ENSG00000100554	ATP6V1D	ATP6V1D	14	67761088	67826982	14q23.3	1.03892	Gain	1	0	0	0	0	0	0	0	0	0	0	0	0	0	0	0	0	0	0	0	0	0	0	0	0	0	0	0	0	0	0	0	0	0	0	0	0	0	0	0
ENSG00000185513	ENSG00000185513	L3MBTL1	L3MBTL1	20	42136320	42179590	20q13.12	1.03797	Gain	0	0	0	0	0	0	0	0	0	0	0	0	0	0	0	0	0	0	0	0	0	0	0	0	0	0	0	0	0	0	0	0	0	0	0	0	0	0	0	0
ENSG00000163781	ENSG00000163781	TOPBP1	TOPBP1	3	133317019	133380737	3q22.1	1.02807	Gain	0	0	0	0	0	0	0	0	0	0	0	0	0	0	0	0	0	0	0	0	0	1	0	0	0	0	0	0	0	0	0	0	0	0	1	0	0	0	0	0
ENSG00000105698	ENSG00000105698	USF2	USF2	19	35759896	35770718	19q13.12	1.02559	Gain	0	0	0	0	0	0	0	0	0	0	0	0	0	0	0	0	0	0	0	0	0	0	0	0	0	0	0	0	0	0	0	0	0	0	0	0	0	0	0	0
ENSG00000196220	ENSG00000196220	SRGAP3	SRGAP3	3	9022275	9404737	3p25.3	1.02282	Gain	0	0	0	0	0	0	0	0	0	0	1	1	0	0	0	0	0	0	0	0	0	0	0	0	0	0	0	0	0	0	0	0	0	1	0	0	0	0	0	0
ENSG00000080546	ENSG00000080546	SESN1	SESN1	6	109307640	109416022	6q21	1.01068	Gain	0	0	0	0	0	0	0	0	0	0	0	0	0	0	0	0	0	0	0	0	0	0	0	0	0	0	0	0	0	0	0	0	0	0	0	0	0	0	0	0
ENSG00000035687	ENSG00000035687	ADSS	ADSS	1	244571796	244615436	1q44	1.01025	Gain	0	0	0	0	0	0	1	0	0	0	0	0	0	0	0	0	0	0	0	0	0	0	0	0	0	0	0	0	0	0	0	0	0	1	0	0	0	0	0	0
ENSG00000119888	ENSG00000119888	EPCAM	EPCAM	2	47572297	47614740	2p21	1.00406	Gain	0	0	0	0	0	0	0	0	0	0	0	0	0	0	0	0	0	1	0	0	0	0	0	0	0	0	0	0	0	0	0	0	0	0	0	0	0	0	0	0
ENSG00000066136	ENSG00000066136	NFYC	NFYC	1	41157320	41237275	1p34.2	1.00272	Gain	0	0	0	0	0	0	0	0	0	0	0	0	0	0	0	0	0	0	0	0	0	0	0	0	0	0	0	0	0	0	0	0	0	0	0	0	0	0	0	0
ENSG00000135766	ENSG00000135766	EGLN1	EGLN1	1	231499497	231560790	1q42.2	0.994456	Gain	0	0	0	0	0	0	0	0	0	0	0	0	0	0	0	0	0	0	0	0	0	0	0	0	0	0	0	0	0	0	0	0	0	0	1	0	0	0	0	0
ENSG00000113722	ENSG00000113722	CDX1	CDX1	5	149546359	149565107	5q32	0.992444	Gain	0	0	0	0	0	0	0	0	0	0	0	0	0	0	0	0	0	0	0	0	0	0	0	0	0	0	0	0	0	0	0	0	0	0	0	0	0	0	0	0
ENSG00000244580	ENSG00000244580	AL121959.1	EYA4	6	133593943	133594166	6q23.2	0.986863	Gain	0	0	0	0	0	0	0	0	0	0	0	0	0	0	0	0	0	0	0	0	0	1	0	0	0	0	0	0	0	0	0	0	0	0	1	0	0	0	0	0
ENSG00000171792	ENSG00000171792	C12orf32	C12ORF32	12	2985424	2998626	12p13.33	0.98561	Gain	0	0	0	0	0	0	0	0	0	0	0	0	0	0	0	0	0	0	0	0	0	1	0	0	0	0	0	0	0	0	0	0	0	0	0	0	0	0	0	0
ENSG00000164327	ENSG00000164327	RICTOR	RICTOR	5	38938021	39074510	5p13.1	0.98504	Gain	0	0	0	0	0	0	0	0	0	0	0	0	0	0	0	0	0	0	0	0	0	0	0	0	0	0	0	0	0	0	0	0	0	0	0	0	0	0	0	0
ENSG00000031544	ENSG00000031544	NR2E3	NR2E3	15	72084977	72110600	15q23	0.983823	Gain	0	0	0	0	0	0	0	0	0	0	0	0	0	0	0	0	0	0	0	0	0	0	0	0	1	0	0	0	0	0	0	0	0	0	0	0	0	0	0	0
ENSG00000113327	ENSG00000113327	GABRG2	GABRG2	5	161494546	161582542	5q34	0.983346	Gain	0	0	0	0	0	0	0	0	0	0	0	0	0	0	0	0	0	0	0	0	0	0	0	0	1	0	0	0	0	0	0	0	0	0	0	0	0	0	0	0
ENSG00000162687	ENSG00000162687	KCNT2	KCNT2	1	196194909	196577541	1q31.3	0.978891	Gain	0	0	0	0	0	0	0	0	0	0	0	0	0	0	0	0	0	0	0	0	0	0	0	0	1	0	0	0	0	0	0	0	0	0	0	0	0	0	0	0
ENSG00000244684	ENSG00000244684	AL358786.1	TRPM3	9	73194079	73194376	9q21.12	0.977004	Gain	0	0	0	0	0	0	0	0	0	0	0	0	0	0	0	0	0	0	0	0	0	0	0	0	1	0	0	0	0	0	0	0	0	0	0	0	0	0	0	0
ENSG00000185104	ENSG00000185104	FAF1	FAF1	1	50905150	51425935	1p32.3	0.974352	Gain	0	0	0	0	0	0	0	0	0	0	0	0	0	0	0	0	0	0	0	0	0	0	0	0	0	0	0	0	0	0	0	0	0	0	0	0	0	0	0	0
ENSG00000078618	ENSG00000078618	NRD1	NRD1	1	52254863	52344477	1p32.3	0.962404	Gain	0	0	0	0	0	0	0	0	0	0	0	0	0	0	0	0	0	1	0	0	0	0	0	0	1	0	0	0	0	0	0	0	0	0	0	0	0	0	0	0
ENSG00000009413	ENSG00000009413	REV3L	REV3L	6	111620234	111804918	6q21	0.962344	Gain	0	0	0	0	0	0	0	0	0	0	0	0	0	0	0	0	0	0	0	0	0	1	0	0	1	0	0	0	0	0	0	0	0	0	1	0	0	0	0	0
ENSG00000241186	ENSG00000241186	TDGF1	TDGF1	3	46616045	46668033	3p21.31	0.961566	Gain	0	0	0	0	0	0	0	0	0	0	0	0	0	0	0	0	0	1	0	0	0	0	0	0	0	0	0	0	0	0	0	0	0	0	0	0	1	0	0	0
ENSG00000169282	ENSG00000169282	KCNAB1	KCNAB1	3	155755490	156256545	3q25.31	0.961088	Gain	0	0	0	0	0	0	0	0	0	0	0	0	0	0	0	0	0	0	0	0	0	0	0	0	1	0	0	0	0	0	0	0	0	0	0	0	0	0	0	0
ENSG00000146399	ENSG00000146399	TAAR1	TAAR1	6	132966123	132967142	6q23.2	0.960773	Gain	0	0	0	0	0	0	0	0	0	0	0	0	0	0	0	0	0	0	0	0	0	0	0	0	1	0	0	0	0	0	0	0	1	0	0	0	0	0	0	0
ENSG00000157087	ENSG00000157087	ATP2B2	ATP2B2	3	10365707	10749716	3p25.3	0.960585	Gain	1	0	0	0	0	0	0	0	0	0	0	0	0	0	0	0	0	0	0	0	0	0	0	0	1	0	0	0	0	0	0	0	0	0	0	0	0	0	0	0
ENSG00000105711	ENSG00000105711	SCN1B	SCN1B	19	35521592	35531352	19q13.12	0.957657	Gain	0	0	0	0	0	0	0	0	0	0	0	0	0	0	0	0	0	0	0	0	0	0	0	0	0	0	0	0	0	0	0	0	0	0	0	0	0	0	0	0
ENSG00000152104	ENSG00000152104	PTPN14	PTPN14	1	214530851	214725792	1q41	0.95574	Gain	0	0	0	0	0	0	0	0	0	0	0	0	0	0	0	0	0	0	0	0	0	0	0	0	1	0	0	0	0	0	0	0	0	0	0	0	0	0	0	0
ENSG00000196549	ENSG00000196549	MME	MME	3	154741913	154901497	3q25.2	0.954642	Gain	0	0	0	0	0	0	0	0	0	0	0	0	0	0	0	0	0	0	0	0	0	0	0	0	1	0	0	0	0	0	0	0	0	0	0	0	0	0	0	0
ENSG00000222133	ENSG00000222133	AC003666.1	CLCN4	X	10184638	10184739	Xp22.2	0.952919	Gain	0	0	0	0	0	0	0	0	0	0	0	0	0	0	0	0	0	0	0	0	0	0	0	0	1	0	0	0	0	0	0	0	0	0	0	0	0	0	0	0
ENSG00000172215	ENSG00000172215	CXCR6	CXCR6	3	45982425	45989845	3p21.31	0.945655	Gain	0	0	0	0	0	0	0	0	0	0	0	0	0	0	0	0	0	0	0	0	1	0	0	0	1	0	0	0	0	0	0	0	1	0	0	0	0	0	0	0
ENSG00000135829	ENSG00000135829	DHX9	DHX9	1	182808439	182856886	1q25.3	0.944696	Gain	0	0	0	0	0	0	0	0	0	0	0	0	0	0	0	0	0	0	0	0	0	0	0	0	0	0	0	0	0	0	0	0	0	0	1	0	0	0	0	0
ENSG00000196639	ENSG00000196639	HRH1	HRH1	3	11178779	11305243	3p25.3	0.94443	Gain	0	0	0	0	0	0	0	0	0	0	0	0	0	0	0	0	0	0	0	0	0	0	0	0	1	0	0	0	0	0	0	0	1	0	0	0	0	0	0	0
ENSG00000073464	ENSG00000073464	CLCN4	CLCN4	X	10125024	10205700	Xp22.2	0.943773	Gain	0	0	0	0	0	0	0	0	0	0	0	0	0	0	0	0	0	0	0	0	0	0	0	0	1	0	0	0	0	0	0	0	0	0	0	0	0	0	0	0
ENSG00000121807	ENSG00000121807	CCR2	CCR2	3	46395225	46402419	3p21.31	0.940819	Gain	0	0	0	0	0	0	0	0	0	0	0	0	0	0	0	0	0	0	0	0	1	0	0	0	1	0	0	0	0	0	0	0	1	0	0	0	0	0	0	0
ENSG00000106571	ENSG00000106571	GLI3	GLI3	7	42000548	42277469	7p14.1	0.940383	Gain	0	0	0	0	0	0	0	0	1	0	0	0	0	0	0	0	0	0	0	0	0	0	0	0	0	0	0	0	0	0	0	0	0	0	0	0	0	0	0	0
ENSG00000083067	ENSG00000083067	TRPM3	TRPM3	9	73149949	74061820	9q21.12 - 9q21.13	0.939077	Gain	0	0	0	0	0	0	0	0	0	0	0	0	0	0	0	0	0	0	0	0	0	0	0	0	1	0	0	0	0	0	0	0	0	0	0	0	0	0	0	0
ENSG00000146414	ENSG00000146414	SHPRH	SHPRH	6	146185381	146285559	6q24.3	0.938277	Gain	0	0	0	0	0	0	0	0	0	0	0	0	0	0	0	0	0	0	0	0	0	1	0	0	0	0	0	0	0	0	0	0	0	0	1	0	0	0	0	0
ENSG00000163590	ENSG00000163590	PPM1L	PPM1L	3	160473390	160796695	3q25.33 - 3q26.1	0.937411	Gain	0	0	0	0	0	0	0	0	0	0	0	0	0	0	0	0	0	0	0	0	0	0	0	0	0	0	0	0	0	0	0	0	0	0	0	0	0	0	0	0
ENSG00000145864	ENSG00000145864	GABRB2	GABRB2	5	160715436	160976050	5q34	0.93699	Gain	0	0	0	0	0	0	0	0	0	0	0	0	0	0	0	0	0	0	0	0	0	0	0	0	1	0	0	0	0	0	0	0	0	0	0	0	0	0	0	0
ENSG00000168329	ENSG00000168329	CX3CR1	CX3CR1	3	39304985	39323226	3p22.2	0.936052	Gain	0	0	0	0	0	0	0	0	0	0	0	0	0	0	0	0	0	0	0	0	1	0	0	0	1	0	0	0	0	0	0	0	1	0	0	0	0	0	0	0
ENSG00000074935	ENSG00000074935	TUBE1	TUBE1	6	112391861	112408716	6q21	0.935545	Gain	0	0	0	0	0	0	1	0	0	0	0	0	0	0	0	0	0	0	0	0	0	0	0	0	1	0	0	0	0	0	0	0	0	1	0	0	0	0	0	0
ENSG00000135750	ENSG00000135750	KCNK1	KCNK1	1	233749750	233808258	1q42.2	0.934539	Gain	0	0	0	0	0	0	0	0	0	0	0	0	0	0	0	0	0	0	0	0	0	0	0	0	0	0	0	0	0	0	0	0	0	0	0	0	0	0	0	0
ENSG00000106399	ENSG00000106399	RPA3	RPA3	7	7676149	7758238	7p21.3	0.93285	Gain	0	0	0	0	0	0	0	0	0	0	0	0	0	0	0	0	0	0	0	0	0	1	0	0	0	0	0	0	0	0	0	0	0	0	0	0	0	0	0	0
ENSG00000082482	ENSG00000082482	KCNK2	KCNK2	1	215179118	215410436	1q41	0.930959	Gain	0	0	0	0	0	0	0	0	0	0	0	0	0	0	0	0	0	0	0	0	0	0	0	0	0	0	0	0	0	0	0	0	0	0	0	0	0	0	0	0
ENSG00000022267	ENSG00000022267	FHL1	FHL1	X	135229559	135293518	Xq26.3	0.92991	Gain	0	0	0	0	0	0	0	0	0	0	0	0	0	0	0	0	0	0	0	0	0	0	0	0	0	0	0	0	0	0	0	0	0	0	0	0	0	0	0	0
ENSG00000081721	ENSG00000081721	DUSP12	DUSP12	1	161719548	161727028	1q23.3	0.92253	Gain	0	0	0	0	0	0	0	0	0	0	0	0	0	0	0	0	0	0	0	0	0	0	0	0	1	0	0	0	0	0	0	0	0	0	0	0	0	0	0	0
ENSG00000198049	ENSG00000198049	AVPR1B	AVPR1B	1	206223976	206231639	1q32.1	0.922129	Gain	0	0	0	0	0	0	0	0	0	0	0	0	0	0	0	0	0	0	0	0	0	0	0	0	1	0	0	0	0	0	0	0	1	0	0	0	0	0	0	0
ENSG00000077721	ENSG00000077721	UBE2A	UBE2A	X	118708501	118718381	Xq24	0.922109	Gain	0	0	0	0	0	0	0	0	0	0	0	0	0	0	0	0	0	0	0	0	0	1	0	0	0	0	0	0	0	0	0	0	0	0	1	0	0	0	1	0
ENSG00000221002	ENSG00000221002	AC022120.1	GABRB2	5	160657057	160657154	5q34	0.921502	Gain	0	0	0	0	0	0	0	0	0	0	0	0	0	0	0	0	0	0	0	0	0	0	0	0	1	0	0	0	0	0	0	0	0	0	0	0	0	0	0	0
ENSG00000177485	ENSG00000177485	ZBTB33	ZBTB33	X	119384607	119392253	Xq24	0.921069	Gain	0	0	0	0	0	0	0	0	0	0	0	0	0	0	0	0	0	0	0	0	0	0	0	0	0	0	0	0	0	0	0	0	0	0	0	0	0	0	0	0
ENSG00000094755	ENSG00000094755	GABRP	GABRP	5	170190354	170241051	5q35.1	0.920914	Gain	0	0	0	0	0	0	0	0	0	0	0	0	0	0	0	0	0	0	0	0	0	0	0	0	1	0	0	0	0	0	0	0	0	0	0	0	0	0	0	0
ENSG00000197584	ENSG00000197584	KCNMB2	KCNMB2	3	177990720	178562217	3q26.32	0.920774	Gain	0	0	0	0	0	0	0	0	0	0	0	0	0	0	0	0	0	0	0	0	0	0	0	0	0	0	0	0	0	0	0	0	0	0	0	0	0	0	0	0
ENSG00000168269	ENSG00000168269	FOXI1	FOXI1	5	169532901	169536727	5q35.1	0.920525	Gain	0	0	0	0	0	0	0	0	0	0	0	0	0	0	0	0	0	0	0	0	0	0	0	0	0	0	0	0	0	0	0	0	0	0	0	0	0	0	0	0
ENSG00000173578	ENSG00000173578	XCR1	XCR1	3	46058516	46069234	3p21.31	0.919913	Gain	0	0	0	0	0	0	0	0	0	0	0	0	0	0	0	0	0	0	0	0	1	0	0	0	1	0	0	0	0	0	0	0	1	0	0	0	0	0	0	0
ENSG00000196878	ENSG00000196878	LAMB3	LAMB3	1	209788220	209825811	1q32.2	0.919748	Gain	0	0	0	0	0	0	0	0	0	0	0	0	0	0	0	0	0	0	0	0	0	0	0	0	0	0	0	1	0	0	1	0	0	0	0	0	0	0	0	0
ENSG00000123975	ENSG00000123975	CKS2	CKS2	9	91926113	91931618	9q22.2	0.918997	Gain	0	0	0	0	0	0	0	0	0	0	0	0	0	0	0	0	0	0	0	0	0	0	0	0	0	0	0	0	0	0	0	0	0	0	0	0	0	0	0	0
ENSG00000136928	ENSG00000136928	GABBR2	GABBR2	9	101050391	101471479	9q22.33	0.915605	Gain	0	0	0	0	0	0	0	0	0	0	0	0	0	0	0	0	0	0	0	0	0	0	0	0	1	0	0	0	0	0	0	0	1	0	1	0	0	0	0	0
ENSG00000106128	ENSG00000106128	GHRHR	GHRHR	7	30978284	31032869	7p14.3	0.913632	Gain	0	0	0	0	0	0	0	0	0	0	0	0	0	0	0	0	0	1	0	0	0	0	0	0	1	0	0	0	0	0	0	0	1	0	0	0	0	0	0	0
ENSG00000125675	ENSG00000125675	GRIA3	GRIA3	X	122318006	122624766	Xq25	0.912271	Gain	0	0	0	0	0	0	0	0	0	0	0	0	0	0	0	0	0	0	0	0	0	0	0	0	1	0	0	0	0	0	0	0	0	0	0	0	0	0	0	0
ENSG00000112319	ENSG00000112319	EYA4	EYA4	6	133561736	133853258	6q23.2	0.912067	Gain	0	0	0	0	0	0	0	0	0	0	0	0	0	0	0	0	0	0	0	0	0	1	0	0	0	0	0	0	0	0	0	0	0	0	1	0	0	0	0	0
ENSG00000183625	ENSG00000183625	CCR3	CCR3	3	46205096	46308197	3p21.31	0.912044	Gain	0	0	0	0	0	0	0	0	0	0	0	0	0	0	0	0	0	0	0	0	1	0	0	0	1	0	0	0	0	0	0	0	1	0	0	0	0	0	0	0
ENSG00000116833	ENSG00000116833	NR5A2	NR5A2	1	199996730	200146552	1q32.1	0.910881	Gain	0	0	0	0	0	0	0	0	0	0	0	0	0	0	0	0	0	0	0	0	0	0	0	0	1	0	0	0	0	0	0	0	0	0	0	0	0	0	0	0
ENSG00000173585	ENSG00000173585	CCR9	CCR9	3	45927996	45944667	3p21.31	0.908665	Gain	0	0	0	0	0	0	0	0	0	0	0	0	0	0	0	0	0	0	0	0	1	0	0	0	1	0	0	0	0	0	0	0	1	0	0	0	0	0	0	0
ENSG00000101849	ENSG00000101849	TBL1X	TBL1X	X	9431335	9687780	Xp22.31 - Xp22.2	0.907479	Gain	0	0	0	0	0	0	0	0	0	0	0	0	0	0	0	0	0	0	0	0	0	0	0	0	0	0	0	0	0	0	0	0	0	0	0	0	0	0	0	0
ENSG00000179934	ENSG00000179934	CCR8	CCR8	3	39371197	39375171	3p22.2	0.906654	Gain	0	0	0	0	0	0	0	0	0	0	0	0	0	0	0	0	0	0	0	0	1	0	0	0	1	0	0	0	0	0	0	0	1	0	0	0	0	0	0	0
ENSG00000011677	ENSG00000011677	GABRA3	GABRA3	X	151334706	151620337	Xq28	0.90549	Gain	0	0	0	0	0	0	0	0	0	0	0	0	0	0	0	0	0	0	0	0	0	0	0	0	1	0	0	0	0	0	0	0	0	0	0	0	0	0	0	0
ENSG00000115738	ENSG00000115738	ID2	ID2	2	8818975	8824583	2p25.1	0.898989	Gain	0	0	0	0	0	0	0	0	0	0	0	0	0	0	0	0	0	0	0	0	0	0	0	0	0	0	0	0	0	0	0	0	0	0	0	0	0	0	0	0
ENSG00000135862	ENSG00000135862	LAMC1	LAMC1	1	182992597	183114727	1q25.3	0.8946	Gain	0	0	0	0	0	0	0	0	0	0	0	0	0	0	0	0	0	0	0	0	0	0	0	0	0	0	0	1	0	0	1	0	0	0	0	0	0	0	0	0
ENSG00000076716	ENSG00000076716	GPC4	GPC4	X	132434131	132549518	Xq26.2	0.893807	Gain	0	0	0	0	0	0	0	0	0	0	0	0	0	0	0	0	0	1	0	0	0	0	0	0	0	0	0	0	0	1	0	0	0	0	0	0	0	0	0	0
ENSG00000169714	ENSG00000169714	CNBP	CNBP	3	128888327	128902765	3q21.3	0.893499	Gain	0	0	0	0	0	0	0	0	0	0	1	1	0	0	0	0	0	0	0	0	0	0	0	0	0	0	0	0	0	0	0	0	0	1	0	0	0	0	0	0
ENSG00000198963	ENSG00000198963	RORB	RORB	9	77112281	77302117	9q21.13	0.891469	Gain	0	0	0	0	0	0	0	0	0	0	0	0	0	0	0	0	0	0	0	0	0	0	0	0	1	0	0	0	0	0	0	0	0	0	0	0	0	0	0	0
ENSG00000257365	ENSG00000257365	FNTB	FNTB	14	65453438	65529368	14q23.3	0.886852	Gain	0	0	0	0	0	0	0	0	0	0	0	0	0	0	0	0	0	0	0	0	0	0	0	0	1	0	0	0	0	0	0	0	0	0	0	0	0	0	0	0
ENSG00000146674	ENSG00000146674	IGFBP3	IGFBP3	7	45951850	45961473	7p12.3	0.885568	Gain	0	0	0	0	0	0	0	0	0	0	0	0	0	0	0	0	0	0	0	0	0	0	0	0	0	0	0	0	0	0	0	0	0	0	0	0	0	0	0	0
ENSG00000101972	ENSG00000101972	STAG2	STAG2	X	123094062	123556514	Xq25	0.884277	Gain	0	0	0	0	0	0	0	0	0	0	0	0	0	0	0	0	1	0	0	0	0	0	0	0	0	0	0	0	0	0	0	0	0	0	0	0	0	0	0	0
ENSG00000156709	ENSG00000156709	AIFM1	AIFM1	X	129263337	129299861	Xq26.1	0.883467	Gain	0	0	0	0	0	0	0	1	0	0	0	0	0	0	0	0	0	0	0	0	0	0	0	0	1	0	0	0	0	0	0	0	0	0	1	0	0	0	0	0
ENSG00000112237	ENSG00000112237	CCNC	CCNC	6	99990256	100016849	6q16.2	0.880053	Gain	0	0	0	0	0	0	0	0	0	0	0	0	0	0	0	0	0	0	0	0	0	0	0	0	0	0	0	0	0	0	0	0	0	0	0	0	0	0	0	0
ENSG00000151079	ENSG00000151079	KCNA6	KCNA6	12	4918342	4960277	12p13.32	0.880031	Gain	0	0	0	0	0	0	0	0	0	0	0	0	0	0	0	0	0	0	0	0	0	0	0	0	1	0	0	0	0	0	0	0	0	0	0	0	0	0	0	0
ENSG00000144668	ENSG00000144668	ITGA9	ITGA9	3	37493606	37865005	3p22.2	0.877647	Gain	0	0	0	0	0	0	0	0	0	0	0	0	0	0	0	0	0	0	0	0	0	0	0	0	1	0	0	1	0	0	1	0	0	0	0	0	0	0	0	0
ENSG00000100902	ENSG00000100902	PSMA6	PSMA6	14	35747839	35786699	14q13.2	0.874679	Gain	0	0	0	0	0	0	0	0	0	0	0	0	0	0	0	0	0	0	0	0	0	0	0	0	0	0	0	0	0	0	0	0	0	0	0	0	0	0	0	0
ENSG00000145936	ENSG00000145936	KCNMB1	KCNMB1	5	169805168	169816681	5q35.1	0.87091	Gain	0	0	0	0	0	0	0	0	0	0	0	0	0	0	0	0	0	0	0	0	0	0	0	0	0	0	0	0	0	0	0	0	0	0	0	0	0	0	0	0
ENSG00000176887	ENSG00000176887	SOX11	SOX11	2	5832799	5841516	2p25.2	0.870017	Gain	0	0	0	0	0	0	0	0	0	0	0	0	0	0	0	0	0	0	0	0	0	0	0	0	0	0	0	0	0	0	0	0	0	0	0	0	0	0	0	0
ENSG00000007952	ENSG00000007952	NOX1	NOX1	X	100098313	100129334	Xq22.1	0.869998	Gain	0	0	0	0	0	0	0	0	0	0	0	0	0	0	0	0	0	0	0	0	0	0	0	0	0	0	0	0	0	0	0	0	0	0	0	0	0	0	0	0
ENSG00000122566	ENSG00000122566	HNRNPA2B1	HNRNPA2B1	7	26229547	26241149	7p15.2	0.869176	Gain	0	0	0	0	0	0	0	0	0	0	1	1	0	0	0	0	0	0	0	0	0	0	0	0	0	0	0	0	0	0	0	0	0	1	0	0	0	0	0	0
ENSG00000183862	ENSG00000183862	CNGA2	CNGA2	X	150906923	150913776	Xq28	0.865926	Gain	0	0	0	0	0	0	0	0	0	0	0	0	0	0	0	0	0	0	0	0	0	0	0	0	1	0	0	0	0	0	0	0	0	0	0	0	0	0	0	0
ENSG00000058085	ENSG00000058085	LAMC2	LAMC2	1	183155373	183214035	1q25.3	0.865552	Gain	0	0	0	0	0	0	0	0	0	0	0	0	0	0	0	0	0	0	0	0	0	0	0	0	0	0	0	1	0	0	1	0	0	0	0	0	0	0	0	0
ENSG00000171522	ENSG00000171522	PTGER4	PTGER4	5	40679600	40693837	5p13.1	0.860247	Gain	0	0	0	0	0	0	0	0	0	0	0	0	0	0	0	0	0	0	0	0	0	0	0	0	1	0	0	0	0	0	0	0	1	0	1	0	0	0	0	0
ENSG00000126016	ENSG00000126016	AMOT	AMOT	X	112017731	112084043	Xq23	0.857626	Gain	0	0	0	0	0	0	0	0	0	0	0	0	0	0	0	0	0	1	0	0	0	0	0	0	0	0	0	0	0	1	0	0	0	0	1	0	0	0	0	0
ENSG00000164588	ENSG00000164588	HCN1	HCN1	5	45259349	45696253	5p12	0.856478	Gain	0	0	0	0	0	0	0	0	0	0	0	0	0	0	0	0	0	0	0	0	0	0	0	0	1	0	0	0	0	0	0	0	0	0	0	0	0	0	0	0
ENSG00000162909	ENSG00000162909	CAPN2	CAPN2	1	223889295	223963720	1q41	0.855682	Gain	0	0	0	0	0	0	0	1	0	0	0	0	0	0	0	0	0	0	0	0	0	0	0	0	1	0	0	0	0	0	1	0	0	0	0	0	0	0	0	0
ENSG00000145863	ENSG00000145863	GABRA6	GABRA6	5	160974069	161129599	5q34	0.855077	Gain	0	0	0	0	0	0	0	0	0	0	0	0	0	0	0	0	0	0	0	0	0	0	0	0	1	0	0	0	0	0	0	0	0	0	0	0	0	0	0	0
ENSG00000143384	ENSG00000143384	MCL1	MCL1	1	150547032	150552073	1q21.3	0.848955	Gain	0	0	0	0	0	0	0	0	0	0	0	0	0	0	0	0	0	0	0	0	0	0	0	0	1	0	0	0	0	0	0	0	0	0	1	0	0	0	0	0
ENSG00000072315	ENSG00000072315	TRPC5	TRPC5	X	111017543	111326004	Xq23	0.848365	Gain	0	0	0	0	0	0	0	0	0	0	0	0	0	0	0	0	0	0	0	0	0	0	0	0	1	0	0	0	0	0	0	0	0	0	0	0	0	0	0	0
ENSG00000147402	ENSG00000147402	GABRQ	GABRQ	X	151806637	151825999	Xq28	0.847949	Gain	0	0	0	0	0	0	0	0	0	0	0	0	0	0	0	0	0	0	0	0	0	0	0	0	1	0	0	0	0	0	0	0	0	0	0	0	0	0	0	0
ENSG00000157150	ENSG00000157150	TIMP4	TIMP4	3	12194551	12200851	3p25.2	0.845419	Gain	0	0	0	0	0	0	0	0	0	0	0	0	0	0	0	0	0	0	0	0	0	0	0	1	0	0	0	0	0	0	0	0	0	0	0	0	0	0	0	0
ENSG00000070444	ENSG00000070444	MNT	MNT	17	2287354	2304412	17p13.3	0.845153	Gain	0	0	0	0	0	0	0	0	0	0	0	0	0	0	0	0	0	0	0	0	0	0	0	0	0	0	0	0	0	0	0	0	0	0	0	0	0	0	0	0
ENSG00000111186	ENSG00000111186	WNT5B	WNT5B	12	1639057	1756409	12p13.33	0.842637	Gain	0	0	0	0	0	0	0	0	1	0	0	0	0	0	0	0	0	1	0	0	0	0	0	0	0	0	0	0	0	0	0	0	0	0	0	0	0	0	0	0
ENSG00000188153	ENSG00000188153	COL4A5	COL4A5	X	107683074	107940775	Xq22.3	0.841614	Gain	0	0	0	0	0	0	0	0	0	0	0	0	0	0	0	0	0	0	0	0	0	0	0	0	0	0	0	1	0	0	1	0	0	0	0	0	0	0	0	0
ENSG00000102287	ENSG00000102287	GABRE	GABRE	X	151121596	151143152	Xq28	0.841464	Gain	0	0	0	0	0	0	0	0	0	0	0	0	0	0	0	0	0	0	0	0	0	0	0	0	1	0	0	0	0	0	0	0	0	0	0	0	0	0	0	0
ENSG00000159164	ENSG00000159164	SV2A	SV2A	1	149874870	149889434	1q21.2	0.837382	Gain	0	0	0	0	0	0	0	0	0	0	0	0	0	0	0	0	0	0	0	0	0	0	0	0	1	0	0	1	0	0	0	0	0	0	0	0	0	0	0	0
ENSG00000133134	ENSG00000133134	BEX2	BEX2	X	102564274	102565974	Xq22.1	0.836174	Gain	0	0	0	0	0	0	0	0	0	0	0	0	0	0	0	0	0	0	0	0	0	0	0	0	0	0	0	0	0	0	0	0	0	0	0	0	0	0	0	0
ENSG00000163623	ENSG00000163623	NKX6-1	NKX6-1	4	85413061	85419603	4q21.23	0.829222	Gain	0	0	0	0	0	0	0	0	0	0	0	0	0	0	0	0	0	0	0	0	0	0	0	1	0	0	0	0	0	0	0	0	0	0	0	0	0	0	0	0
ENSG00000112972	ENSG00000112972	HMGCS1	HMGCS1	5	43289497	43313614	5p12	0.82652	Gain	0	0	0	0	0	0	0	0	0	0	0	0	0	0	0	0	0	0	0	0	0	0	0	1	1	0	0	0	0	0	0	0	0	0	0	0	0	0	0	0
ENSG00000055208	ENSG00000055208	TAB2	TAB2	6	149539777	149732749	6q25.1	0.825829	Gain	0	0	0	0	0	0	0	0	0	0	0	0	0	0	0	0	0	0	0	0	0	0	0	0	0	0	0	0	0	0	0	0	0	0	0	0	0	0	0	0
ENSG00000150995	ENSG00000150995	ITPR1	ITPR1	3	4535032	4889524	3p26.1	0.824769	Gain	0	0	0	0	0	0	0	0	0	0	0	0	0	0	0	0	0	0	0	0	0	0	0	0	1	0	0	0	0	0	0	0	0	0	0	0	0	0	0	0
ENSG00000229679	ENSG00000229679	AC007327.5	EEPD1	7	36268889	36270716	7p14.2	0.822877	Gain	0	0	0	0	0	0	0	0	0	0	0	0	0	0	0	0	0	0	0	0	0	1	0	0	1	0	0	0	0	0	0	0	0	0	1	0	0	0	0	0
ENSG00000121858	ENSG00000121858	TNFSF10	TNFSF10	3	172223298	172241297	3q26.31	0.822138	Gain	0	0	0	0	0	0	0	1	0	0	0	0	0	0	0	0	0	0	0	0	1	0	0	0	0	0	0	0	0	0	0	0	0	0	0	0	0	0	0	0
ENSG00000101986	ENSG00000101986	ABCD1	ABCD1	X	152990323	153010216	Xq28	0.822111	Gain	1	0	0	0	0	0	0	0	0	0	0	0	0	0	0	0	0	0	0	0	0	0	0	0	1	0	0	0	0	0	0	0	0	0	0	0	0	0	0	0
ENSG00000143162	ENSG00000143162	CREG1	CREG1	1	167498914	167523004	1q24.2	0.821662	Gain	0	0	0	0	0	0	0	0	0	0	0	0	0	0	0	0	0	0	0	0	0	0	0	0	0	0	0	0	0	0	0	0	0	0	0	0	0	0	0	0
ENSG00000165029	ENSG00000165029	ABCA1	ABCA1	9	107543283	107690518	9q31.1	0.821128	Gain	0	0	0	0	0	0	0	0	0	0	0	0	0	0	0	0	0	0	0	0	0	0	0	0	1	0	0	0	0	0	0	0	0	0	0	0	0	0	0	0
ENSG00000230090	ENSG00000230090	AC108025.2	SOX11	2	5758459	5831250	2p25.2	0.817778	Gain	0	0	0	0	0	0	0	0	0	0	0	0	0	0	0	0	0	0	0	0	0	0	0	0	0	0	0	0	0	0	0	0	0	0	0	0	0	0	0	0
ENSG00000137270	ENSG00000137270	GCM1	GCM1	6	52991762	53013627	6p12.1	0.817364	Gain	0	0	0	0	0	0	0	0	0	0	0	0	0	0	0	0	0	0	0	0	0	0	0	0	0	0	0	0	0	0	0	0	0	0	0	0	0	0	0	0
ENSG00000101843	ENSG00000101843	PSMD10	PSMD10	X	107327437	107334848	Xq22.3	0.816091	Gain	0	0	0	0	0	0	0	0	0	0	0	0	0	0	0	0	0	0	0	0	0	0	0	0	0	0	0	0	0	0	0	0	0	0	0	0	0	0	0	0
ENSG00000171121	ENSG00000171121	KCNMB3	KCNMB3	3	178957530	178984790	3q26.32	0.815989	Gain	0	0	0	0	0	0	0	0	0	0	0	0	0	0	0	0	0	0	0	0	0	0	0	0	0	0	0	0	0	0	0	0	0	0	0	0	0	0	0	0
ENSG00000055955	ENSG00000055955	ITIH4	ITIH4	3	52846991	52865495	3p21.1	0.813577	Gain	0	0	0	0	0	0	0	0	0	0	0	0	0	0	0	0	0	0	0	0	0	0	0	0	1	0	0	0	0	0	0	0	0	0	1	0	0	0	0	0
ENSG00000055957	ENSG00000055957	ITIH1	ITIH1	3	52811603	52826078	3p21.1	0.81307	Gain	0	0	0	0	0	0	0	0	0	0	0	0	0	0	0	0	0	0	0	0	0	0	0	0	1	0	0	0	0	0	0	0	0	0	1	0	0	0	0	0
ENSG00000075651	ENSG00000075651	PLD1	PLD1	3	171318195	171528740	3q26.31	0.812869	Gain	0	0	0	0	0	0	0	0	0	0	0	0	0	0	0	0	0	0	0	0	0	0	0	0	0	1	0	0	0	0	0	0	0	0	0	0	0	0	0	0
ENSG00000197565	ENSG00000197565	COL4A6	COL4A6	X	107386780	107682727	Xq22.3	0.808963	Gain	0	0	0	0	0	0	0	0	0	0	0	0	0	0	0	0	0	0	0	0	0	0	0	0	0	0	0	1	0	0	1	0	0	0	0	0	0	0	0	0
ENSG00000171033	ENSG00000171033	PKIA	PKIA	8	79428374	79517502	8q21.12	0.806534	Gain	0	0	0	0	0	0	0	0	0	0	0	0	0	0	0	0	0	0	0	0	0	0	0	0	0	0	0	0	0	0	0	0	0	0	0	0	0	0	0	0
ENSG00000196569	ENSG00000196569	LAMA2	LAMA2	6	129204286	129837714	6q22.33	0.802791	Gain	0	0	0	0	0	0	0	0	0	0	0	0	0	0	0	0	0	0	0	0	0	0	0	0	0	0	0	1	0	0	1	0	0	0	0	0	0	0	0	0
ENSG00000143947	ENSG00000143947	RPS27A	RPS27A	2	55459039	55462989	2p16.1	0.800153	Gain	0	0	0	0	0	0	0	0	0	0	0	0	0	0	0	0	0	0	0	0	0	1	0	0	0	0	0	0	0	0	0	0	0	0	0	0	0	0	0	0
ENSG00000121853	ENSG00000121853	GHSR	GHSR	3	172162923	172166246	3q26.31	0.795731	Gain	0	0	0	0	0	0	0	0	0	0	0	0	0	0	0	0	0	1	0	0	0	0	0	0	1	0	0	0	0	0	0	0	1	0	0	0	0	0	0	0
ENSG00000130037	ENSG00000130037	KCNA5	KCNA5	12	5153085	5155949	12p13.32	0.794659	Gain	0	0	0	0	0	0	0	0	0	0	0	0	0	0	0	0	0	0	0	0	0	0	0	0	1	0	0	0	0	0	0	0	0	0	0	0	0	0	0	0
ENSG00000187091	ENSG00000187091	PLCD1	PLCD1	3	38048987	38071253	3p22.2	0.793991	Gain	0	0	0	0	0	0	0	0	0	0	0	0	0	0	0	0	0	0	0	0	0	0	0	0	1	0	0	0	0	0	0	0	0	0	0	0	0	0	0	0
ENSG00000162892	ENSG00000162892	IL24	IL24	1	207070788	207077484	1q32.1	0.793078	Gain	0	0	0	0	0	0	0	0	0	0	0	0	0	0	0	0	0	0	0	0	1	0	0	0	0	0	0	0	0	0	0	0	0	0	0	0	0	0	0	0
ENSG00000228770	ENSG00000228770	AC007327.6	EEPD1	7	36268230	36268493	7p14.2	0.791878	Gain	0	0	0	0	0	0	0	0	0	0	0	0	0	0	0	0	0	0	0	0	0	1	0	0	1	0	0	0	0	0	0	0	0	0	1	0	0	0	0	0
ENSG00000135587	ENSG00000135587	SMPD2	SMPD2	6	109761966	109765122	6q21	0.779151	Gain	0	0	0	0	0	0	0	0	0	0	0	0	0	0	0	0	0	0	0	0	0	0	0	0	1	0	0	0	0	0	0	0	0	0	0	0	0	0	0	0
ENSG00000204086	ENSG00000204086	RPA4	RPA4	X	96138907	96140446	Xq21.33	0.772323	Gain	0	0	0	0	0	0	0	0	0	0	0	0	0	0	0	0	0	0	0	0	0	1	0	0	0	0	0	0	0	0	0	0	0	0	0	0	0	0	0	0
ENSG00000172534	ENSG00000172534	HCFC1	HCFC1	X	153213004	153237258	Xq28	0.769366	Gain	0	0	0	0	0	0	0	0	0	0	0	0	0	0	0	0	0	0	0	0	0	0	0	0	0	0	0	0	0	0	0	0	0	0	0	0	0	0	0	0
ENSG00000122547	ENSG00000122547	EEPD1	EEPD1	7	36192758	36341152	7p14.2	0.766818	Gain	0	0	0	0	0	0	0	0	0	0	0	0	0	0	0	0	0	0	0	0	0	1	0	0	1	0	0	0	0	0	0	0	0	0	1	0	0	0	0	0
ENSG00000198515	ENSG00000198515	CNGA1	CNGA1	4	47937994	48018689	4p12	0.758071	Gain	0	0	0	0	0	0	0	0	0	0	0	0	0	0	0	0	0	0	0	0	0	0	0	0	1	0	0	0	0	0	0	0	0	0	0	0	0	0	0	0
ENSG00000163629	ENSG00000163629	PTPN13	PTPN13	4	87515468	87736324	4q21.3	0.749604	Gain	0	0	0	0	0	0	0	0	0	0	0	0	0	0	0	0	0	0	0	0	0	0	0	0	1	0	0	0	0	0	0	0	0	0	0	0	0	0	0	0
ENSG00000027697	ENSG00000027697	IFNGR1	IFNGR1	6	137518621	137540586	6q23.3	0.747708	Gain	0	0	0	0	0	0	0	0	0	0	0	0	0	0	0	0	0	0	0	0	1	0	0	0	0	0	0	0	0	0	0	0	0	0	1	0	0	0	0	0
ENSG00000163285	ENSG00000163285	GABRG1	GABRG1	4	46037786	46126098	4p12	0.734101	Gain	0	0	0	0	0	0	0	0	0	0	0	0	0	0	0	0	0	0	0	0	0	0	0	0	1	0	0	0	0	0	0	0	0	0	0	0	0	0	0	0
ENSG00000104432	ENSG00000104432	IL7	IL7	8	79587978	79717758	8q21.12	0.728684	Gain	0	0	0	0	0	0	0	0	0	0	0	0	0	0	0	0	0	0	0	0	1	0	0	0	0	0	0	0	0	0	0	0	0	0	0	0	1	0	0	0
ENSG00000067842	ENSG00000067842	ATP2B3	ATP2B3	X	152783134	152848397	Xq28	0.722767	Gain	1	0	0	0	0	0	0	0	0	0	0	0	0	0	0	0	0	0	0	0	0	0	0	0	1	0	0	0	0	0	0	0	0	0	0	0	0	0	0	0
ENSG00000120693	ENSG00000120693	SMAD9	SMAD9	13	37418968	37494902	13q13.3	0.719378	Gain	0	0	0	0	0	0	0	0	0	0	0	0	0	0	0	0	0	0	0	0	0	0	0	0	0	0	0	0	0	0	0	0	0	0	0	0	0	0	0	0
ENSG00000134107	ENSG00000134107	BHLHE40	BHLHE40	3	5020801	5027008	3p26.1	0.699231	Gain	0	0	0	0	0	0	0	0	0	0	0	0	0	0	0	0	0	0	0	0	0	0	0	0	0	0	0	0	0	0	0	0	0	0	0	0	0	0	0	0
ENSG00000151834	ENSG00000151834	GABRA2	GABRA2	4	46250444	46477247	4p12	0.690286	Gain	0	0	0	0	0	0	0	0	0	0	0	0	0	0	0	0	0	0	0	0	0	0	0	0	1	0	0	0	0	0	0	0	0	0	0	0	0	0	0	0
ENSG00000118418	ENSG00000118418	HMGN3	HMGN3	6	79910962	79944406	6q14.1	0.662776	Gain	0	0	0	0	0	0	0	0	0	0	0	0	0	0	0	0	0	0	0	0	0	0	0	0	0	0	0	0	0	0	0	0	0	0	0	0	0	0	0	0
ENSG00000163288	ENSG00000163288	GABRB1	GABRB1	4	46995740	47428461	4p12	0.64262	Gain	0	0	0	0	0	0	0	0	0	0	0	0	0	0	0	0	0	0	0	0	0	0	0	0	1	0	0	0	0	0	0	0	0	0	0	0	0	0	0	0
ENSG00000106018	ENSG00000106018	VIPR2	VIPR2	7	158820866	158937649	7q36.3	5.62092	Gain	0	0	0	0	0	0	0	0	0	0	0	0	0	0	0	0	0	0	0	0	0	0	0	0	1	0	0	0	0	0	0	0	1	0	0	0	0	0	0	0
ENSG00000196584	ENSG00000196584	XRCC2	XRCC2	7	152341864	152373250	7q36.1	5.519	Gain	0	0	0	0	0	0	0	0	0	0	0	0	0	0	0	0	0	0	0	0	0	1	0	0	0	0	0	0	0	0	0	0	0	0	1	0	0	0	0	0
ENSG00000157219	ENSG00000157219	HTR5A	HTR5A	7	154862034	154877459	7q36.2	5.48525	Gain	0	0	0	0	0	0	0	0	0	0	0	0	0	0	0	0	0	0	0	0	0	0	0	0	1	0	0	0	0	0	0	0	1	0	0	0	0	0	0	0
ENSG00000228806	ENSG00000228806	AC092628.3	HTR5A	7	154898110	154898361	7q36.2	5.22786	Gain	0	0	0	0	0	0	0	0	0	0	0	0	0	0	0	0	0	0	0	0	0	0	0	0	1	0	0	0	0	0	0	0	1	0	0	0	0	0	0	0
ENSG00000104549	ENSG00000104549	SQLE	SQLE	8	126010739	126034525	8q24.13	4.83674	Gain	0	0	0	0	0	0	0	0	0	0	0	0	0	0	0	0	0	0	0	0	0	0	0	0	1	0	0	0	0	0	0	0	0	0	0	0	0	0	0	0
ENSG00000071243	ENSG00000071243	ING3	ING3	7	120590803	120617270	7q31.31	4.80964	Gain	0	0	0	0	0	0	0	0	0	0	0	0	0	0	0	0	0	0	0	0	0	0	0	0	0	0	0	0	0	0	0	0	0	0	0	0	0	0	1	0
ENSG00000165762	ENSG00000165762	OR4K2	OR4K2	14	20344391	20345468	14q11.2	4.61963	NA	0	0	0	0	0	0	0	0	0	0	0	0	0	0	0	0	0	0	0	0	0	0	0	0	1	0	0	0	0	0	0	0	1	0	0	0	0	0	0	0
ENSG00000176299	ENSG00000176299	OR4M1	OR4M1	14	20248401	20249516	14q11.2	4.60215	NA	0	0	0	0	0	0	0	0	0	0	0	0	0	0	0	0	0	0	0	0	0	0	0	0	1	0	0	0	0	0	0	0	1	0	0	0	0	0	0	0
ENSG00000135272	ENSG00000135272	MDFIC	MDFIC	7	114562209	114659256	7q31.1 - 7q31.2	4.55329	Gain	0	0	0	0	0	0	0	0	0	0	0	0	0	0	0	0	0	0	0	0	0	0	0	0	0	0	0	0	0	0	0	0	0	0	1	0	0	0	0	0
ENSG00000182652	ENSG00000182652	OR4Q3	OR4Q3	14	20215587	20216528	14q11.2	4.49853	NA	0	0	0	0	0	0	0	0	0	0	0	0	0	0	0	0	0	0	0	0	0	0	0	0	1	0	0	0	0	0	0	0	1	0	0	0	0	0	0	0
ENSG00000155249	ENSG00000155249	OR4K1	OR4K1	14	20403767	20404842	14q11.2	4.46178	NA	0	0	0	0	0	0	0	0	0	0	0	0	0	0	0	0	0	0	0	0	0	0	0	0	1	0	0	0	0	0	0	0	1	0	0	0	0	0	0	0
ENSG00000164604	ENSG00000164604	GPR85	GPR85	7	112720468	112727833	7q31.1	4.45326	Gain	0	0	0	0	0	0	0	0	0	0	0	0	0	0	0	0	0	0	0	0	0	0	0	0	1	0	0	0	0	0	0	0	1	0	0	0	0	0	0	0
ENSG00000033050	ENSG00000033050	ABCF2	ABCF2	7	150904923	150924316	7q36.1	4.27523	Gain	0	0	0	0	0	0	0	0	0	0	0	0	0	0	0	0	0	0	0	0	0	0	0	0	1	0	0	0	0	0	0	0	0	0	0	0	0	0	0	0
ENSG00000185122	ENSG00000185122	HSF1	HSF1	8	145515280	145538385	8q24.3	4.15074	Gain	0	0	0	0	0	0	0	0	0	0	0	0	0	0	0	0	0	0	0	0	0	0	0	0	0	0	0	0	0	0	0	0	0	0	0	0	0	0	0	0
ENSG00000176294	ENSG00000176294	OR4N2	OR4N2	14	20187174	20296531	14q11.2	4.10714	NA	0	0	0	0	0	0	0	0	0	0	0	0	0	0	0	0	0	0	0	0	0	0	0	0	1	0	0	0	0	0	0	0	1	0	0	0	0	0	0	0
ENSG00000176281	ENSG00000176281	OR4K5	OR4K5	14	20388741	20389818	14q11.2	4.07974	NA	0	0	0	0	0	0	0	0	0	0	0	0	0	0	0	0	0	0	0	0	0	0	0	0	1	0	0	0	0	0	0	0	1	0	0	0	0	0	0	0
ENSG00000241906	ENSG00000241906	AC037453.1	ADCY8	8	131747078	131747148	8q24.22	4.03391	Gain	0	0	0	0	0	0	0	0	0	0	0	0	0	0	0	0	0	0	0	0	0	0	0	0	1	0	0	0	0	0	0	0	0	0	0	0	0	0	0	0
ENSG00000171130	ENSG00000171130	ATP6V0E2	ATP6V0E2	7	149570057	149577787	7q36.1	4.02324	Gain	1	0	0	0	0	0	0	0	0	0	0	0	0	0	0	0	0	0	0	0	0	0	0	0	0	0	0	0	0	0	0	0	0	0	0	0	0	0	0	0
ENSG00000140093	ENSG00000140093	SERPINA10	SERPINA10	14	94749650	94759608	14q32.13	3.97369	Gain	0	0	0	0	0	0	0	0	0	0	0	0	0	0	0	0	0	0	0	0	0	0	0	0	1	0	0	0	0	0	0	0	0	0	0	0	0	0	0	0
ENSG00000101751	ENSG00000101751	POLI	POLI	18	51795889	51821101	18q21.2	3.84719	Gain	0	0	0	0	0	0	0	0	0	0	0	0	0	0	0	0	0	0	0	0	0	1	0	0	0	0	0	0	0	0	0	0	0	0	1	0	0	0	0	0
ENSG00000155897	ENSG00000155897	ADCY8	ADCY8	8	131792547	132054672	8q24.22	3.83081	Gain	0	0	0	0	0	0	0	0	0	0	0	0	0	0	0	0	0	0	0	0	0	0	0	0	1	0	0	0	0	0	0	0	0	0	0	0	0	0	0	0
ENSG00000042088	ENSG00000042088	TDP1	TDP1	14	90421283	90511106	14q32.11	3.80339	Gain	0	0	0	0	0	0	0	0	0	0	0	0	0	0	0	0	0	0	0	0	0	1	0	0	0	0	0	0	0	0	0	0	0	0	1	0	0	0	0	0
ENSG00000140740	ENSG00000140740	UQCRC2	UQCRC2	16	21963981	21994981	16p12.2	3.78613	Gain	0	0	0	0	0	0	0	0	0	0	0	0	0	0	0	0	0	0	0	0	0	0	0	0	1	0	0	0	0	0	0	0	0	0	0	0	0	0	0	0
ENSG00000170099	ENSG00000170099	SERPINA6	SERPINA6	14	94770585	94789731	14q32.13	3.7684	Gain	0	0	0	0	0	0	0	0	0	0	0	0	0	0	0	0	0	0	0	0	0	0	0	0	1	0	0	0	0	0	0	0	0	0	0	0	0	0	0	0
ENSG00000164889	ENSG00000164889	SLC4A2	SLC4A2	7	150754297	150773614	7q36.1	3.76449	Gain	0	0	0	0	0	0	0	0	0	0	0	0	0	0	0	0	0	0	0	0	0	0	0	0	1	0	0	0	0	0	0	0	0	0	0	0	0	0	0	0
ENSG00000170619	ENSG00000170619	COMMD5	COMMD5	8	146066427	146079121	8q24.3	3.75813	Gain	0	0	0	0	0	0	0	0	0	0	0	0	0	0	0	0	0	0	0	0	0	0	0	0	0	0	0	0	0	0	0	0	0	0	0	0	0	0	0	0
ENSG00000134046	ENSG00000134046	MBD2	MBD2	18	51677971	51751158	18q21.2	3.75031	Gain	0	0	0	0	0	0	0	0	0	0	0	0	0	0	0	0	0	0	0	0	0	0	0	0	0	0	0	0	0	0	0	0	0	0	0	0	0	0	0	0
ENSG00000066427	ENSG00000066427	ATXN3	ATXN3	14	92524896	92572965	14q32.12	3.74875	Gain	0	0	0	0	0	0	0	0	0	0	0	0	0	0	0	0	0	0	0	0	0	1	0	0	0	0	0	0	0	0	0	0	0	0	1	0	0	0	0	0
ENSG00000221058	ENSG00000221058	AC090666.1	MBD2	18	51612956	51613026	18q21.2	3.74842	Gain	0	0	0	0	0	0	0	0	0	0	0	0	0	0	0	0	0	0	0	0	0	0	0	0	0	0	0	0	0	0	0	0	0	0	0	0	0	0	0	0
ENSG00000258083	ENSG00000258083	OR9A4	OR9A4	7	141618617	141619709	7q34	3.70756	Gain	0	0	0	0	0	0	0	0	0	0	0	0	0	0	0	0	0	0	0	0	0	0	0	0	1	0	0	0	0	0	0	0	1	0	0	0	0	0	0	0
ENSG00000170054	ENSG00000170054	SERPINA9	SERPINA9	14	94929054	94946026	14q32.13	3.68799	Gain	0	0	0	0	0	0	0	0	0	0	0	0	0	0	0	0	0	0	0	0	0	0	0	0	1	0	0	0	0	0	0	0	0	0	0	0	0	0	0	0
ENSG00000213215	ENSG00000213215	OR2F1	OR2F1	7	143657027	143658108	7q35	3.68414	Gain	0	0	0	0	0	0	0	0	0	0	0	0	0	0	0	0	0	0	0	0	0	0	0	0	1	0	0	0	0	0	0	0	1	0	0	0	0	0	0	0
ENSG00000146856	ENSG00000146856	AGBL3	AGBL3	7	134671259	134832715	7q33	3.68289	Gain	0	0	0	0	0	0	0	0	0	0	0	0	0	0	0	0	0	0	0	0	0	0	0	0	1	0	0	0	0	0	0	0	0	0	0	0	0	0	0	0
ENSG00000253117	ENSG00000253117	OC90	OC90	8	133036467	133071627	8q24.22	3.65352	Gain	0	0	0	0	0	0	0	0	0	0	0	0	0	0	0	0	0	0	0	0	0	0	0	0	1	0	0	0	0	0	0	0	0	0	0	0	0	0	0	0
ENSG00000006530	ENSG00000006530	AGK	AGK	7	141250989	141355044	7q34	3.64065	Gain	0	0	0	0	0	0	0	0	0	0	0	0	0	0	0	0	0	0	0	0	0	0	0	0	0	0	0	0	0	0	0	0	0	0	0	0	0	0	0	0
ENSG00000186910	ENSG00000186910	SERPINA11	SERPINA11	14	94908801	94919127	14q32.13	3.6365	Gain	0	0	0	0	0	0	0	0	0	0	0	0	0	0	0	0	0	0	0	0	0	0	0	0	1	0	0	0	0	0	0	0	0	0	0	0	0	0	0	0
ENSG00000198668	ENSG00000198668	CALM1	CALM1	14	90862846	90874605	14q32.11	3.62633	Gain	0	0	0	0	0	0	0	0	0	0	0	0	0	0	0	0	0	0	0	0	0	0	0	0	0	0	0	0	0	0	0	0	0	0	0	1	0	0	0	0
ENSG00000104499	ENSG00000104499	GML	GML	8	143915663	143997922	8q24.3	3.61832	Gain	0	0	0	0	0	0	0	0	0	0	0	0	0	0	0	0	0	0	0	0	0	0	0	0	0	0	0	0	0	0	0	0	0	0	0	0	0	0	0	0
ENSG00000183473	ENSG00000183473	SSTR3	SSTR3	22	37600278	37608362	22q13.1	3.60577	Gain	0	0	0	0	0	0	0	0	0	0	0	0	0	0	0	0	0	0	0	0	0	0	0	0	1	0	0	0	0	0	0	0	1	0	0	0	0	0	0	0
ENSG00000100433	ENSG00000100433	KCNK10	KCNK10	14	88649113	88793251	14q31.3	3.5969	Gain	0	0	0	0	0	0	0	0	0	0	0	0	0	0	0	0	0	0	0	0	0	0	0	0	0	0	0	0	0	0	0	0	0	0	0	0	0	0	0	0
ENSG00000100665	ENSG00000100665	SERPINA4	SERPINA4	14	95027428	95036250	14q32.13	3.59204	Gain	0	0	0	0	0	0	0	0	0	0	0	0	0	0	0	0	0	0	0	0	0	0	0	0	1	0	0	0	0	0	0	0	0	0	0	0	0	0	0	0
ENSG00000188215	ENSG00000188215	DCUN1D3	DCUN1D3	16	20869396	20911706	16p12.3	3.5916	Gain	0	0	0	0	0	0	0	0	0	0	0	0	0	0	0	0	0	0	0	0	0	0	0	0	0	0	0	0	0	0	0	0	0	0	0	0	0	0	0	0
ENSG00000213199	ENSG00000213199	ASIC3	ASIC3	7	150745379	150749843	7q36.1	3.58916	Gain	0	0	0	0	0	0	0	0	0	0	0	0	0	0	0	0	0	0	0	0	0	0	0	0	0	0	0	0	0	0	0	0	0	0	0	0	0	0	0	0
ENSG00000165953	ENSG00000165953	SERPINA12	SERPINA12	14	94953611	94984181	14q32.13	3.58074	Gain	0	0	0	0	0	0	0	0	0	0	0	0	0	0	0	0	0	0	0	0	0	0	0	0	1	0	0	0	0	0	0	0	0	0	0	0	0	0	0	0
ENSG00000258597	ENSG00000258597	SERPINA2	SERPINA2	14	94830053	94833039	14q32.13	3.5771	Gain	0	0	0	0	0	0	0	0	0	0	0	0	0	0	0	0	0	0	0	0	0	0	0	0	1	0	0	0	0	0	0	0	0	0	0	0	0	0	0	0
ENSG00000100600	ENSG00000100600	LGMN	LGMN	14	93170152	93215047	14q32.12	3.57423	Gain	0	0	0	0	0	0	0	0	0	0	0	0	0	0	0	0	0	0	0	0	0	0	0	0	0	0	0	0	0	0	0	0	0	0	0	0	0	0	0	0
ENSG00000221989	ENSG00000221989	OR2A2	OR2A2	7	143806607	143807657	7q35	3.50912	Gain	0	0	0	0	0	0	0	0	0	0	0	0	0	0	0	0	0	0	0	0	0	0	0	0	1	0	0	0	0	0	0	0	1	0	0	0	0	0	0	0
ENSG00000221938	ENSG00000221938	OR2A14	OR2A14	7	143826151	143827162	7q35	3.50143	Gain	0	0	0	0	0	0	0	0	0	0	0	0	0	0	0	0	0	0	0	0	0	0	0	0	1	0	0	0	0	0	0	0	1	0	0	0	0	0	0	0
ENSG00000021355	ENSG00000021355	SERPINB1	SERPINB1	6	2832566	2842240	6p25.2	3.49687	Gain	0	0	0	0	0	0	0	0	0	0	0	0	0	0	0	0	0	0	0	0	0	0	0	0	1	0	0	0	0	0	0	0	0	0	0	0	0	0	0	0
ENSG00000221858	ENSG00000221858	OR2A12	OR2A12	7	143792141	143793186	7q35	3.48695	Gain	0	0	0	0	0	0	0	0	0	0	0	0	0	0	0	0	0	0	0	0	0	0	0	0	1	0	0	0	0	0	0	0	1	0	0	0	0	0	0	0
ENSG00000124570	ENSG00000124570	SERPINB6	SERPINB6	6	2948393	2972399	6p25.2	3.48663	Gain	0	0	0	0	0	0	0	0	0	0	0	0	0	0	0	0	0	0	0	0	0	0	0	0	1	0	0	0	0	0	0	0	0	0	0	0	0	0	0	0
ENSG00000187483	ENSG00000187483	SERPINA13	SERPINA13	14	95107062	95113331	14q32.13	3.45686	Gain	0	0	0	0	0	0	0	0	0	0	0	0	0	0	0	0	0	0	0	0	0	0	0	0	1	0	0	0	0	0	0	0	0	0	0	0	0	0	0	0
ENSG00000158516	ENSG00000158516	CPA2	CPA2	7	129906667	129929638	7q32.2	3.43948	Gain	0	0	0	0	0	0	0	0	0	0	0	0	0	0	0	0	0	0	0	0	0	0	0	0	1	0	0	0	0	0	0	0	0	0	0	0	0	0	0	0
ENSG00000257335	ENSG00000257335	MGAM	MGAM	7	141607613	141806547	7q34	3.43578	Gain	0	0	0	0	0	0	0	0	0	0	0	0	0	0	0	0	0	0	0	0	0	0	0	0	1	0	0	0	0	0	0	0	0	0	0	0	0	0	0	0
ENSG00000225781	ENSG00000225781	OR6V1	OR6V1	7	142749417	142750444	7q34	3.42848	Gain	0	0	0	0	0	0	0	0	0	0	0	0	0	0	0	0	0	0	0	0	0	0	0	0	1	0	0	0	0	0	0	0	1	0	0	0	0	0	0	0
ENSG00000221910	ENSG00000221910	OR2F2	OR2F2	7	143632259	143633372	7q35	3.41112	Gain	0	0	0	0	0	0	0	0	0	0	0	0	0	0	0	0	0	0	0	0	0	0	0	0	1	0	0	0	0	0	0	0	1	0	0	0	0	0	0	0
ENSG00000157680	ENSG00000157680	DGKI	DGKI	7	137073563	137531838	7q33	3.39642	Gain	0	0	0	0	0	0	0	0	0	0	0	0	0	0	0	0	0	0	0	0	0	0	0	0	0	0	0	0	0	0	0	0	0	0	0	0	0	0	0	0
ENSG00000119714	ENSG00000119714	GPR68	GPR68	14	91698876	91720269	14q32.11	3.3897	Gain	0	0	0	0	0	0	0	0	0	0	0	0	0	0	0	0	0	0	0	0	0	0	0	0	1	0	0	0	0	0	0	0	1	0	0	0	0	0	0	0
ENSG00000059377	ENSG00000059377	TBXAS1	TBXAS1	7	139476850	139720125	7q34	3.34098	Gain	0	0	0	0	0	0	0	0	0	0	0	0	0	0	0	0	0	0	0	0	0	0	0	0	1	0	0	0	0	0	0	0	0	0	0	0	0	0	0	0
ENSG00000170542	ENSG00000170542	SERPINB9	SERPINB9	6	2887500	2903514	6p25.2	3.34037	Gain	0	0	0	0	0	0	0	0	0	0	0	0	0	0	0	0	0	0	0	0	0	0	0	0	1	0	0	0	0	0	0	0	0	0	0	0	0	0	0	0
ENSG00000146857	ENSG00000146857	STRA8	STRA8	7	134916731	134943244	7q33	3.33815	Gain	0	0	0	0	0	0	0	0	0	0	0	0	0	0	0	0	0	0	0	0	0	0	0	0	0	0	0	0	0	0	0	0	0	0	0	0	0	0	0	0
ENSG00000167191	ENSG00000167191	GPRC5B	GPRC5B	16	19868616	19897489	16p12.3	3.31917	Gain	0	0	0	0	0	0	0	0	0	0	0	0	0	0	0	0	0	0	0	0	0	0	0	0	1	0	0	0	0	0	0	0	1	0	0	0	0	0	0	0
ENSG00000158525	ENSG00000158525	CPA5	CPA5	7	129984630	130008571	7q32.2	3.31254	Gain	0	0	0	0	0	0	0	0	0	0	0	0	0	0	0	0	0	0	0	0	0	0	0	0	1	0	0	0	0	0	0	0	0	0	0	0	0	0	0	0
ENSG00000179468	ENSG00000179468	OR9A2	OR9A2	7	142723245	142724282	7q34	3.31035	Gain	0	0	0	0	0	0	0	0	0	0	0	0	0	0	0	0	0	0	0	0	0	0	0	0	1	0	0	0	0	0	0	0	1	0	0	0	0	0	0	0
ENSG00000153162	ENSG00000153162	BMP6	BMP6	6	7726332	7881655	6p24.3	3.28902	Gain	0	0	0	0	0	0	0	0	0	0	0	0	0	0	0	0	0	0	0	0	0	0	0	0	0	0	0	0	0	0	0	0	0	0	0	0	1	0	0	0
ENSG00000150201	ENSG00000150201	FXYD4	FXYD4	10	43867090	43871783	10q11.21	3.27939	Gain	0	0	0	0	0	0	0	0	0	0	0	0	0	0	0	0	0	0	0	0	0	0	0	0	0	0	0	0	0	0	0	0	0	0	0	0	0	0	0	0
ENSG00000172209	ENSG00000172209	GPR22	GPR22	7	107110463	107116098	7q22.3	3.26832	Gain	0	0	0	0	0	0	0	0	0	0	0	0	0	0	0	0	0	0	0	0	0	0	0	0	1	0	0	0	0	0	0	0	1	0	0	0	0	0	0	0
ENSG00000157800	ENSG00000157800	SLC37A3	SLC37A3	7	139993493	140104233	7q34	3.25767	Gain	0	0	0	0	0	0	0	0	0	0	0	0	0	0	0	0	0	0	0	0	0	0	0	0	1	0	0	0	0	0	0	0	0	0	0	0	0	0	0	0
ENSG00000105929	ENSG00000105929	ATP6V0A4	ATP6V0A4	7	138391040	138484305	7q34	3.23447	Gain	0	0	0	0	0	0	0	0	0	0	0	0	0	0	0	0	0	0	0	0	0	0	0	0	0	0	0	0	0	0	0	0	0	0	1	0	0	0	0	0
ENSG00000231255	ENSG00000231255	AC005009.1	GRM3	7	86404397	86405338	7q21.12	3.17968	Gain	0	0	0	0	0	0	0	0	0	0	0	0	0	0	0	0	0	0	0	0	0	0	0	0	1	0	0	0	0	0	0	0	1	0	0	0	0	0	0	0
ENSG00000133937	ENSG00000133937	GSC	GSC	14	95234553	95236562	14q32.13	3.15011	Gain	0	0	0	0	0	0	0	0	0	0	0	0	0	0	0	0	0	0	0	0	0	0	0	0	0	0	0	0	0	0	0	0	0	0	0	0	0	0	0	0
ENSG00000091704	ENSG00000091704	CPA1	CPA1	7	130020180	130027955	7q32.2	3.1413	Gain	0	0	0	0	0	0	0	0	0	0	0	0	0	0	0	0	0	0	0	0	0	0	0	0	1	0	0	0	0	0	0	0	0	0	0	0	0	0	0	0
ENSG00000197993	ENSG00000197993	KEL	KEL	7	142638201	142659768	7q34	3.13337	Gain	0	0	0	0	0	0	0	0	0	0	0	0	0	0	0	0	0	0	0	0	0	0	0	0	1	0	0	0	0	0	0	0	0	0	0	0	0	0	0	0
ENSG00000105825	ENSG00000105825	TFPI2	TFPI2	7	93514709	93520303	7q21.3	3.13232	Gain	0	0	0	0	0	0	0	0	0	0	0	0	0	0	0	0	0	0	0	0	0	0	0	0	0	0	0	0	0	0	0	0	0	0	1	0	0	0	0	0
ENSG00000179142	ENSG00000179142	CYP11B2	CYP11B2	8	143991975	143999259	8q24.3	3.10219	Gain	0	0	0	0	0	0	0	0	0	0	0	0	0	0	0	0	0	0	0	0	0	0	0	0	1	0	0	0	0	0	0	0	0	0	1	0	0	0	0	0
ENSG00000182854	ENSG00000182854	OR4F15	OR4F15	15	102358366	102359350	15q26.3	3.09655	Gain	0	0	0	0	0	0	0	0	0	0	0	0	0	0	0	0	0	0	0	0	0	0	0	0	1	0	0	0	0	0	0	0	1	0	0	0	0	0	0	0
ENSG00000251899	ENSG00000251899	AC104169.1	LPAR3	1	85258751	85258882	1p22.3	3.08277	Gain	0	0	0	0	0	0	0	0	0	0	0	0	0	0	0	0	0	0	0	0	0	0	0	0	1	0	0	0	0	0	0	0	1	0	0	0	0	0	0	0
ENSG00000075223	ENSG00000075223	SEMA3C	SEMA3C	7	80371854	80551675	7q21.11	3.07099	Gain	0	0	0	0	0	0	0	0	0	0	0	0	0	0	0	0	0	0	0	0	0	0	0	1	0	0	0	0	0	0	0	0	0	0	0	0	0	0	0	0
ENSG00000243427	ENSG00000243427	AC004547.1	MAGI2	7	78382964	78383033	7q21.11	3.05728	Gain	0	0	0	0	0	0	0	0	0	0	0	0	0	0	0	0	0	0	0	0	0	0	0	0	0	0	0	0	0	0	0	0	0	0	0	0	0	0	0	0
ENSG00000139155	ENSG00000139155	SLCO1C1	SLCO1C1	12	20848289	20906320	12p12.2	3.03878	Gain	0	0	0	0	0	0	0	0	0	0	0	0	0	0	0	0	0	0	0	0	0	0	0	0	1	0	0	0	0	0	0	0	0	0	0	0	0	0	0	0
ENSG00000004700	ENSG00000004700	RECQL	RECQL	12	21621845	21654603	12p12.1	3.01922	Gain	0	0	0	0	0	0	0	0	0	0	0	0	0	0	0	0	0	0	0	0	0	1	0	0	0	0	0	0	0	0	0	0	0	0	1	0	0	0	0	0
ENSG00000159840	ENSG00000159840	ZYX	ZYX	7	143078173	143088204	7q34	3.00648	Gain	0	0	0	0	0	0	0	0	0	0	0	0	0	0	0	0	0	0	0	0	0	0	0	0	0	0	0	0	0	0	1	0	0	0	0	0	0	0	0	0
ENSG00000197343	ENSG00000197343	ZNF655	ZNF655	7	99156029	99205433	7q22.1	3.00047	Gain	0	0	0	0	0	0	0	0	0	0	0	0	0	0	0	0	0	0	0	0	0	0	0	0	0	0	0	0	0	0	0	0	0	0	0	0	0	0	0	0
ENSG00000184489	ENSG00000184489	PTP4A3	PTP4A3	8	142402093	142441620	8q24.3	2.99826	Gain	0	0	0	0	0	0	0	0	0	0	0	0	0	0	0	0	0	0	0	0	0	0	0	0	1	0	0	0	0	0	0	0	0	0	0	0	0	0	0	0
ENSG00000105819	ENSG00000105819	PMPCB	PMPCB	7	102937869	102969958	7q22.1	2.99209	Gain	0	0	0	0	0	0	0	0	0	0	0	0	0	0	0	0	0	0	0	0	0	0	0	0	1	0	0	0	0	0	0	0	0	0	0	0	0	0	0	0
ENSG00000023909	ENSG00000023909	GCLM	GCLM	1	94350761	94374966	1p22.1	2.98601	Gain	0	0	0	0	0	0	0	0	0	0	0	0	0	0	0	0	0	0	0	0	0	0	0	1	0	0	0	0	0	0	0	0	0	0	0	0	0	0	0	0
ENSG00000106258	ENSG00000106258	CYP3A5	CYP3A5	7	99245817	99277621	7q22.1	2.97717	Gain	0	0	0	0	0	0	0	0	0	0	0	0	0	0	0	0	0	0	0	0	0	0	1	0	1	0	0	0	0	0	0	0	0	0	0	0	0	0	0	0
ENSG00000233073	ENSG00000233073	AC005009.2	GRM3	7	86413542	86415986	7q21.12	2.97671	Gain	0	0	0	0	0	0	0	0	0	0	0	0	0	0	0	0	0	0	0	0	0	0	0	0	1	0	0	0	0	0	0	0	1	0	0	0	0	0	0	0
ENSG00000177683	ENSG00000177683	THAP5	THAP5	7	108194987	108210194	7q31.1	2.97472	Gain	0	0	0	0	0	0	0	0	0	0	0	0	0	0	0	0	0	0	0	0	0	0	0	0	0	0	0	0	0	0	0	0	0	0	0	0	0	0	0	0
ENSG00000198742	ENSG00000198742	SMURF1	SMURF1	7	98625061	98741723	7q22.1	2.96887	Gain	0	0	0	0	0	0	0	0	0	0	0	0	0	0	0	0	0	0	0	0	0	0	0	0	0	0	0	0	0	0	0	0	0	0	0	0	0	0	0	0
ENSG00000124491	ENSG00000124491	F13A1	F13A1	6	6144318	6321246	6p25.1	2.96584	Gain	0	0	0	0	0	0	0	0	0	0	0	0	0	0	0	0	0	0	0	0	0	0	0	0	1	0	0	0	0	0	0	0	0	0	1	0	0	0	0	0
ENSG00000111700	ENSG00000111700	SLCO1B3	SLCO1B3	12	20963636	21243040	12p12.2	2.96404	Gain	0	0	0	0	0	0	0	0	0	0	0	0	0	0	0	0	0	0	0	0	0	0	0	0	1	0	0	0	0	0	0	0	0	0	0	0	0	0	0	0
ENSG00000241554	ENSG00000241554	AC023425.3	ITPR2	12	26725478	26725550	12p11.23	2.96202	Gain	0	0	0	0	0	0	0	0	0	0	0	0	0	0	0	0	0	0	0	0	0	0	0	0	0	0	0	0	0	0	0	0	0	0	0	0	0	0	0	0
ENSG00000239339	ENSG00000239339	AC023425.1	ITPR2	12	26725632	26725699	12p11.23	2.96202	Gain	0	0	0	0	0	0	0	0	0	0	0	0	0	0	0	0	0	0	0	0	0	0	0	0	0	0	0	0	0	0	0	0	0	0	0	0	0	0	0	0
ENSG00000241205	ENSG00000241205	AC023425.2	ITPR2	12	26725552	26725620	12p11.23	2.96202	Gain	0	0	0	0	0	0	0	0	0	0	0	0	0	0	0	0	0	0	0	0	0	0	0	0	0	0	0	0	0	0	0	0	0	0	0	0	0	0	0	0
ENSG00000220987	ENSG00000220987	AC084368.1	SLC25A13	7	95936072	95936172	7q21.3	2.95916	Gain	0	0	0	0	0	0	0	0	0	0	0	0	0	0	0	0	0	0	0	0	0	0	0	0	1	0	0	0	0	0	0	0	0	0	0	0	0	0	0	0
ENSG00000172167	ENSG00000172167	MTBP	MTBP	8	121457640	121554373	8q24.12	2.95608	Gain	0	0	0	0	0	0	0	0	0	0	0	0	0	0	0	0	0	0	0	0	0	0	0	0	0	0	0	0	0	0	0	0	0	0	0	0	0	0	0	0
ENSG00000164434	ENSG00000164434	FABP7	FABP7	6	123100620	123105219	6q22.31	2.95608	Gain	0	0	0	0	0	0	0	0	0	0	0	0	0	0	0	0	0	0	0	0	0	0	0	0	0	0	0	0	0	0	0	0	0	0	0	0	0	0	0	0
ENSG00000157703	ENSG00000157703	SVOPL	SVOPL	7	138279030	138386097	7q34	2.95223	Gain	0	0	0	0	0	0	0	0	0	0	0	0	0	0	0	0	0	0	0	0	0	0	0	0	1	0	0	0	0	0	0	0	0	0	0	0	0	0	0	0
ENSG00000091140	ENSG00000091140	DLD	DLD	7	107531415	107572175	7q31.1	2.94951	Gain	0	0	0	0	0	0	0	0	0	0	0	0	0	0	0	0	0	0	0	0	0	0	0	0	1	0	0	0	0	0	0	0	0	0	0	0	0	0	0	0
ENSG00000178209	ENSG00000178209	PLEC	PLEC	8	144989321	145050902	8q24.3	2.92978	Gain	0	0	1	0	0	0	0	0	0	0	0	0	0	0	0	0	0	0	0	0	0	0	0	0	0	1	0	0	0	0	0	0	0	0	0	0	0	0	0	0
ENSG00000134249	ENSG00000134249	ADAM30	ADAM30	1	120436156	120439118	1p12	2.92753	Gain	0	0	0	0	0	0	0	0	0	0	0	0	0	0	0	0	0	0	0	0	0	0	0	0	1	0	0	0	0	0	0	0	0	0	0	0	0	0	0	0
ENSG00000238385	ENSG00000238385	AC004458.1	SLC25A13	7	96097643	96097734	7q21.3	2.92389	Gain	0	0	0	0	0	0	0	0	0	0	0	0	0	0	0	0	0	0	0	0	0	0	0	0	1	0	0	0	0	0	0	0	0	0	0	0	0	0	0	0
ENSG00000187391	ENSG00000187391	MAGI2	MAGI2	7	77646393	79082890	7q21.11	2.91723	Gain	0	0	0	0	0	0	0	0	0	0	0	0	0	0	0	0	0	0	0	0	0	0	0	0	0	0	0	0	0	0	0	0	0	0	0	0	0	0	0	0
ENSG00000141568	ENSG00000141568	FOXK2	FOXK2	17	80477589	80602538	17q25.3	2.91721	Gain	0	0	0	0	0	0	0	0	0	0	0	0	0	0	0	0	0	0	0	0	0	0	0	0	0	0	0	0	0	0	0	0	0	0	0	0	0	0	0	0
ENSG00000242124	ENSG00000242124	AC022335.1	SLCO1B1	12	21384219	21384319	12p12.1	2.90279	Gain	0	0	0	0	0	0	0	0	0	0	0	0	0	0	0	0	0	0	0	0	0	0	0	0	1	0	0	0	0	0	0	0	0	0	0	0	0	0	0	0
ENSG00000198822	ENSG00000198822	GRM3	GRM3	7	86273230	86494200	7q21.11 - 7q21.12	2.90232	Gain	0	0	0	0	0	0	0	0	0	0	0	0	0	0	0	0	0	0	0	0	0	0	0	0	1	0	0	0	0	0	0	0	1	0	0	0	0	0	0	0
ENSG00000175899	ENSG00000175899	A2M	A2M	12	9220260	9268825	12p13.31	2.89761	Gain	0	0	0	0	0	0	0	0	0	0	0	0	0	0	0	0	0	0	0	0	0	0	0	0	0	0	0	0	0	0	0	0	0	0	0	0	0	0	0	0
ENSG00000171517	ENSG00000171517	LPAR3	LPAR3	1	85277285	85358896	1p22.3	2.89646	Gain	0	0	0	0	0	0	0	0	0	0	0	0	0	0	0	0	0	0	0	0	0	0	0	0	1	0	0	0	0	0	0	0	1	0	0	0	0	0	0	0
ENSG00000134538	ENSG00000134538	SLCO1B1	SLCO1B1	12	21284136	21392180	12p12.2 - 12p12.1	2.88594	Gain	0	0	0	0	0	0	0	0	0	0	0	0	0	0	0	0	0	0	0	0	0	0	0	0	1	0	0	0	0	0	0	0	0	0	0	0	0	0	0	0
ENSG00000135164	ENSG00000135164	DMTF1	DMTF1	7	86781677	86825646	7q21.12	2.87933	Gain	0	0	0	0	0	0	0	0	0	0	0	0	0	0	0	0	0	0	0	0	0	0	0	0	0	0	0	0	0	0	0	0	0	0	0	0	0	0	0	0
ENSG00000005421	ENSG00000005421	PON1	PON1	7	94926988	95025673	7q21.3	2.87444	Gain	0	0	0	0	0	0	0	0	0	0	0	0	0	0	0	0	0	0	0	0	0	0	0	0	0	0	0	0	0	0	0	0	0	0	1	0	0	0	0	0
ENSG00000091129	ENSG00000091129	NRCAM	NRCAM	7	107788082	108097161	7q31.1	2.87405	Gain	0	0	0	0	0	0	0	0	0	0	0	0	0	0	0	0	0	1	0	0	0	0	0	0	0	0	0	0	0	1	0	0	0	0	0	0	0	0	0	0
ENSG00000124279	ENSG00000124279	FASTKD3	FASTKD3	5	7859272	7869150	5p15.31	2.87403	Gain	0	0	0	0	0	0	0	0	0	0	0	0	0	0	0	0	0	0	0	0	0	0	0	0	0	0	0	0	0	0	0	0	0	0	0	0	0	0	0	0
ENSG00000005249	ENSG00000005249	PRKAR2B	PRKAR2B	7	106685094	106802256	7q22.3	2.86831	Gain	0	0	0	0	0	0	0	1	0	0	0	0	0	0	0	0	0	0	0	0	0	0	0	0	0	0	0	0	0	0	0	0	0	0	0	0	0	0	0	0
ENSG00000084453	ENSG00000084453	SLCO1A2	SLCO1A2	12	21417534	21572528	12p12.1	2.85719	Gain	0	0	0	0	0	0	0	0	0	0	0	0	0	0	0	0	0	0	0	0	0	0	0	0	1	0	0	0	0	0	0	0	0	0	0	0	0	0	0	0
ENSG00000111875	ENSG00000111875	ASF1A	ASF1A	6	119215384	119230332	6q22.31	2.85685	Gain	0	0	0	0	0	0	0	0	0	0	0	0	0	0	0	0	0	0	0	0	0	1	0	0	0	0	0	0	0	0	0	0	0	0	1	0	0	0	0	0
ENSG00000004864	ENSG00000004864	SLC25A13	SLC25A13	7	95749532	95951459	7q21.3	2.84939	Gain	0	0	0	0	0	0	0	0	0	0	0	0	0	0	0	0	0	0	0	0	0	0	0	0	1	0	0	0	0	0	0	0	0	0	0	0	0	0	0	0
ENSG00000184140	ENSG00000184140	OR4F6	OR4F6	15	102345902	102346876	15q26.3	2.84767	Gain	0	0	0	0	0	0	0	0	0	0	0	0	0	0	0	0	0	0	0	0	0	0	0	0	1	0	0	0	0	0	0	0	1	0	0	0	0	0	0	0
ENSG00000001630	ENSG00000001630	CYP51A1	CYP51A1	7	91741465	91772266	7q21.2	2.83955	Gain	0	0	0	0	0	0	0	0	0	0	0	0	0	0	0	0	0	0	0	0	0	0	0	0	1	0	0	0	0	0	0	0	0	0	0	0	0	0	0	0
ENSG00000067066	ENSG00000067066	SP100	SP100	2	231280657	231408805	2q37.1	2.83455	Gain	0	0	0	0	0	0	0	0	0	0	0	0	0	0	0	0	0	0	0	0	0	0	0	0	0	0	0	0	0	0	0	0	0	0	0	0	0	0	0	0
ENSG00000145536	ENSG00000145536	ADAMTS16	ADAMTS16	5	5140443	5320417	5p15.32	2.83286	Gain	0	0	0	0	0	0	0	0	0	0	0	0	0	0	0	0	0	0	0	0	0	0	0	0	1	0	0	0	0	0	0	0	0	0	0	0	0	0	0	0
ENSG00000172362	ENSG00000172362	OR5B12	OR5B12	11	58206593	58207646	11q12.1	2.83254	Gain	0	0	0	0	0	0	0	0	0	0	0	0	0	0	0	0	0	0	0	0	0	0	0	0	1	0	0	0	0	0	0	0	1	0	0	0	0	0	0	0
ENSG00000136999	ENSG00000136999	NOV	NOV	8	120428546	120436593	8q24.12	2.83202	Gain	0	0	0	0	0	0	0	0	0	0	0	0	0	0	0	0	0	0	0	0	0	0	0	0	0	0	0	0	0	0	0	0	0	0	0	0	1	0	0	0
ENSG00000135898	ENSG00000135898	GPR55	GPR55	2	231772033	231825781	2q37.1	2.82874	Gain	0	0	0	0	0	0	0	0	0	0	0	0	0	0	0	0	0	0	0	0	0	0	0	0	1	0	0	0	0	0	0	0	1	0	0	0	0	0	0	0
ENSG00000153923	ENSG00000153923	CLCA3P	CLCA3P	1	87099956	87121059	1p22.3	2.81147	Gain	0	0	0	0	0	0	0	0	0	0	0	0	0	0	0	0	0	0	0	0	0	0	0	0	0	0	0	0	0	0	0	0	0	0	0	0	0	0	0	0
ENSG00000078295	ENSG00000078295	ADCY2	ADCY2	5	7396321	7830194	5p15.31	2.78881	Gain	0	0	0	0	0	0	0	0	0	0	0	0	0	0	0	0	0	0	0	0	0	0	0	0	1	0	0	0	0	0	0	0	0	0	0	0	0	0	0	0
ENSG00000070669	ENSG00000070669	ASNS	ASNS	7	97481430	97501854	7q21.3	2.76663	Gain	0	0	0	0	0	0	0	0	0	0	0	0	0	0	0	0	0	0	0	0	0	0	0	0	0	0	0	0	0	0	0	0	0	0	0	0	0	0	0	0
ENSG00000172324	ENSG00000172324	OR5A2	OR5A2	11	59189416	59190449	11q12.1	2.76612	Gain	0	0	0	0	0	0	0	0	0	0	0	0	0	0	0	0	0	0	0	0	0	0	0	0	1	0	0	0	0	0	0	0	1	0	0	0	0	0	0	0
ENSG00000172365	ENSG00000172365	OR5B2	OR5B2	11	58189738	58190786	11q12.1	2.76462	Gain	0	0	0	0	0	0	0	0	0	0	0	0	0	0	0	0	0	0	0	0	0	0	0	0	1	0	0	0	0	0	0	0	1	0	0	0	0	0	0	0
ENSG00000163053	ENSG00000163053	SLC16A14	SLC16A14	2	230899698	230933715	2q36.3	2.76349	Gain	0	0	0	0	0	0	0	0	0	0	0	0	0	0	0	0	0	0	0	0	0	0	0	0	1	0	0	0	0	0	0	0	0	0	0	0	0	0	0	0
ENSG00000140968	ENSG00000140968	IRF8	IRF8	16	85932409	85956197	16q24.1	2.761	Gain	0	0	0	0	0	0	0	0	0	0	0	0	0	0	0	0	0	0	0	0	0	0	0	0	0	0	0	0	0	0	0	0	0	0	0	0	0	0	0	0
ENSG00000100191	ENSG00000100191	SLC5A4	SLC5A4	22	32614465	32651328	22q12.3	2.74377	Gain	0	0	0	0	0	0	0	0	0	0	0	0	0	0	0	0	0	0	0	0	0	0	0	0	1	0	0	0	0	0	0	0	0	0	0	0	0	0	0	0
ENSG00000176495	ENSG00000176495	OR5AN1	OR5AN1	11	59131885	59132921	11q12.1	2.74262	Gain	0	0	0	0	0	0	0	0	0	0	0	0	0	0	0	0	0	0	0	0	0	0	0	0	1	0	0	0	0	0	0	0	1	0	0	0	0	0	0	0
ENSG00000108932	ENSG00000108932	SLC16A6	SLC16A6	17	66263167	66287405	17q24.2	2.73749	Gain	0	0	0	0	0	0	0	0	0	0	0	0	0	0	0	0	0	0	0	0	0	0	0	0	1	0	0	0	0	0	0	0	0	0	0	0	0	0	0	0
ENSG00000254466	ENSG00000254466	OR4D10	OR4D10	11	59244846	59245869	11q12.1	2.73694	Gain	0	0	0	0	0	0	0	0	0	0	0	0	0	0	0	0	0	0	0	0	0	0	0	0	1	0	0	0	0	0	0	0	1	0	0	0	0	0	0	0
ENSG00000204301	ENSG00000204301	NOTCH4	NOTCH4	6	32162620	32191844	6p21.32	2.7355	Gain	0	0	0	0	0	0	0	0	0	0	0	0	0	0	0	0	0	1	0	0	0	0	0	0	0	0	0	0	0	0	0	0	0	0	0	0	0	0	0	0
ENSG00000221702	ENSG00000221702	AL356270.1	CLCA3P	1	87071953	87072040	1p22.3	2.72955	Gain	0	0	0	0	0	0	0	0	0	0	0	0	0	0	0	0	0	0	0	0	0	0	0	0	0	0	0	0	0	0	0	0	0	0	0	0	0	0	0	0
ENSG00000153823	ENSG00000153823	PID1	PID1	2	229715242	230136001	2q36.3	2.72245	Gain	0	0	0	0	0	0	0	0	0	0	0	0	0	0	0	0	0	0	0	0	0	0	0	0	0	0	0	0	0	0	0	0	0	0	0	0	0	0	0	0
ENSG00000171634	ENSG00000171634	BPTF	BPTF	17	65821637	66033571	17q24.2	2.71506	Gain	0	0	0	0	0	0	0	0	0	0	0	0	0	0	0	0	0	0	0	0	0	0	0	0	0	0	0	0	0	0	0	0	0	0	0	0	0	0	0	0
ENSG00000169876	ENSG00000169876	MUC17	MUC17	7	100663353	100702020	7q22.1	2.71443	Gain	0	0	0	0	0	0	0	0	0	0	0	0	0	0	0	0	0	1	0	0	0	0	0	0	0	0	0	0	0	1	0	0	0	0	0	0	0	0	0	0
ENSG00000240606	ENSG00000240606	AL645811.1	FABP7	6	123066485	123066653	6q22.31	2.70948	Gain	0	0	0	0	0	0	0	0	0	0	0	0	0	0	0	0	0	0	0	0	0	0	0	0	0	0	0	0	0	0	0	0	0	0	0	0	0	0	0	0
ENSG00000168496	ENSG00000168496	FEN1	FEN1	11	61560109	61564716	11q12.2	2.70423	Gain	0	0	0	0	0	0	0	0	0	0	0	0	0	0	0	0	0	0	0	0	0	1	0	0	0	0	0	0	0	0	0	0	0	0	1	0	0	0	0	0
ENSG00000100170	ENSG00000100170	SLC5A1	SLC5A1	22	32439019	32509016	22q12.3	2.69563	Gain	0	0	0	0	0	0	0	0	0	0	0	0	0	0	0	0	0	0	0	0	0	0	0	0	1	0	0	0	0	0	0	0	0	0	0	0	0	0	0	0
ENSG00000172320	ENSG00000172320	OR5A1	OR5A1	11	59210617	59211667	11q12.1	2.6932	Gain	0	0	0	0	0	0	0	0	0	0	0	0	0	0	0	0	0	0	0	0	0	0	0	0	1	0	0	0	0	0	0	0	1	0	0	0	0	0	0	0
ENSG00000128617	ENSG00000128617	OPN1SW	OPN1SW	7	128412545	128415844	7q32.1	2.69113	Gain	0	0	0	0	0	0	0	0	0	0	0	0	0	0	0	0	0	0	0	0	0	0	0	0	1	0	0	0	0	0	0	0	1	0	0	0	0	0	0	0
ENSG00000172769	ENSG00000172769	OR5B3	OR5B3	11	58169937	58170882	11q12.1	2.68161	Gain	0	0	0	0	0	0	0	0	0	0	0	0	0	0	0	0	0	0	0	0	0	0	0	0	1	0	0	0	0	0	0	0	1	0	0	0	0	0	0	0
ENSG00000014138	ENSG00000014138	POLA2	POLA2	11	65029233	65073060	11q13.1	2.67256	Gain	0	0	0	0	0	0	1	0	0	0	0	0	0	0	0	0	0	0	0	0	0	0	0	0	0	0	0	0	0	0	0	0	0	1	0	0	0	0	0	0
ENSG00000244623	ENSG00000244623	OR2AE1	OR2AE1	7	99473610	99474680	7q22.1	2.65427	Gain	0	0	0	0	0	0	0	0	0	0	0	0	0	0	0	0	0	0	0	0	0	0	0	0	1	0	0	0	0	0	0	0	1	0	0	0	0	0	0	0
ENSG00000172289	ENSG00000172289	OR10V1	OR10V1	11	59480296	59481337	11q12.1	2.64807	Gain	0	0	0	0	0	0	0	0	0	0	0	0	0	0	0	0	0	0	0	0	0	0	0	0	1	0	0	0	0	0	0	0	1	0	0	0	0	0	0	0
ENSG00000170775	ENSG00000170775	GPR37	GPR37	7	124386051	124405681	7q31.33	2.64712	Gain	0	0	0	0	0	0	0	0	0	0	0	0	0	0	0	0	0	0	0	0	0	0	0	0	1	0	0	0	0	0	0	0	1	0	0	0	0	0	0	0
ENSG00000197887	ENSG00000197887	OR1S2	OR1S2	11	57970674	57971653	11q12.1	2.64283	Gain	0	0	0	0	0	0	0	0	0	0	0	0	0	0	0	0	0	0	0	0	0	0	0	0	1	0	0	0	0	0	0	0	1	0	0	0	0	0	0	0
ENSG00000185721	ENSG00000185721	DRG1	DRG1	22	31795509	31924726	22q12.2	2.64122	Gain	0	0	0	0	0	0	0	0	0	0	0	0	0	0	0	0	0	0	0	0	0	0	0	0	0	0	0	0	0	0	0	0	0	0	0	0	0	0	0	0
ENSG00000133321	ENSG00000133321	RARRES3	RARRES3	11	63304281	63313934	11q12.3	2.62231	Gain	0	0	0	0	0	0	0	0	0	0	0	0	0	0	0	0	0	0	0	0	0	0	0	0	0	0	0	0	0	0	0	0	0	0	0	0	0	0	0	0
ENSG00000140470	ENSG00000140470	ADAMTS17	ADAMTS17	15	100511794	100882210	15q26.3	2.62184	Gain	0	0	0	0	0	0	0	0	0	0	0	0	0	0	0	0	0	0	0	0	0	0	0	0	1	0	0	0	0	0	0	0	0	0	0	0	0	0	0	0
ENSG00000186513	ENSG00000186513	OR9Q2	OR9Q2	11	57957906	57958990	11q12.1	2.61723	Gain	0	0	0	0	0	0	0	0	0	0	0	0	0	0	0	0	0	0	0	0	0	0	0	0	1	0	0	0	0	0	0	0	1	0	0	0	0	0	0	0
ENSG00000176463	ENSG00000176463	SLCO3A1	SLCO3A1	15	92396925	92715665	15q26.1	2.61714	Gain	0	0	0	0	0	0	0	0	0	0	0	0	0	0	0	0	0	0	0	0	0	0	0	0	1	0	0	0	0	0	0	0	0	0	0	0	0	0	0	0
ENSG00000230820	ENSG00000230820	AC000362.1	GRM8	7	126621021	126621832	7q31.33	2.61514	Gain	0	0	0	0	0	0	0	0	0	0	0	0	0	0	0	0	0	0	0	0	0	0	0	0	1	0	0	0	0	0	0	0	1	0	0	0	0	0	0	0
ENSG00000064270	ENSG00000064270	ATP2C2	ATP2C2	16	84402133	84497793	16q24.1	2.61474	Gain	1	0	0	0	0	0	0	0	0	0	0	0	0	0	0	0	0	0	0	0	0	0	0	0	0	0	0	0	0	0	0	0	0	0	0	0	0	0	0	0
ENSG00000100292	ENSG00000100292	HMOX1	HMOX1	22	35776354	35790207	22q12.3	2.61049	Gain	0	0	0	0	0	0	0	0	0	0	0	0	0	0	0	0	0	0	0	0	0	0	0	0	0	0	0	0	0	0	0	0	0	0	0	0	0	0	0	0
ENSG00000179603	ENSG00000179603	GRM8	GRM8	7	126078652	126893348	7q31.33	2.60015	Gain	0	0	0	0	0	0	0	0	0	0	0	0	0	0	0	0	0	0	0	0	0	0	0	0	1	0	0	0	0	0	0	0	1	0	0	0	0	0	0	0
ENSG00000166884	ENSG00000166884	OR4D6	OR4D6	11	59224411	59225464	11q12.1	2.5978	Gain	0	0	0	0	0	0	0	0	0	0	0	0	0	0	0	0	0	0	0	0	0	0	0	0	1	0	0	0	0	0	0	0	1	0	0	0	0	0	0	0
ENSG00000172774	ENSG00000172774	OR1S1	OR1S1	11	57982217	57983195	11q12.1	2.5977	Gain	0	0	0	0	0	0	0	0	0	0	0	0	0	0	0	0	0	0	0	0	0	0	0	0	1	0	0	0	0	0	0	0	1	0	0	0	0	0	0	0
ENSG00000172742	ENSG00000172742	OR4D9	OR4D9	11	59282386	59283330	11q12.1	2.59578	Gain	0	0	0	0	0	0	0	0	0	0	0	0	0	0	0	0	0	0	0	0	0	0	0	0	1	0	0	0	0	0	0	0	1	0	0	0	0	0	0	0
ENSG00000180475	ENSG00000180475	OR10Q1	OR10Q1	11	57995354	57996390	11q12.1	2.595	Gain	0	0	0	0	0	0	0	0	0	0	0	0	0	0	0	0	0	0	0	0	0	0	0	0	1	0	0	0	0	0	0	0	1	0	0	0	0	0	0	0
ENSG00000105880	ENSG00000105880	DLX5	DLX5	7	96649704	96654409	7q21.3	2.58768	Gain	0	0	0	0	0	0	0	0	0	0	0	0	0	0	0	0	0	0	0	0	0	0	0	0	0	0	0	0	0	0	0	0	0	0	0	0	0	0	0	0
ENSG00000154118	ENSG00000154118	JPH3	JPH3	16	87635441	87731762	16q24.2	2.57716	Gain	0	0	0	0	0	0	0	0	0	0	0	0	0	0	0	0	0	0	0	0	0	0	0	0	0	0	0	0	0	0	0	0	0	0	0	0	0	0	0	0
ENSG00000236340	ENSG00000236340	AC000099.1	GRM8	7	126855181	126869975	7q31.33	2.563	Gain	0	0	0	0	0	0	0	0	0	0	0	0	0	0	0	0	0	0	0	0	0	0	0	0	1	0	0	0	0	0	0	0	1	0	0	0	0	0	0	0
ENSG00000224981	ENSG00000224981	AC000367.1	GRM8	7	126508821	126510586	7q31.33	2.56258	Gain	0	0	0	0	0	0	0	0	0	0	0	0	0	0	0	0	0	0	0	0	0	0	0	0	1	0	0	0	0	0	0	0	1	0	0	0	0	0	0	0
ENSG00000172377	ENSG00000172377	OR9I1	OR9I1	11	57885972	57886916	11q12.1	2.54973	Gain	0	0	0	0	0	0	0	0	0	0	0	0	0	0	0	0	0	0	0	0	0	0	0	0	1	0	0	0	0	0	0	0	1	0	0	0	0	0	0	0
ENSG00000167186	ENSG00000167186	COQ7	COQ7	16	19078921	19091417	16p12.3	2.54592	Gain	0	0	0	0	0	0	0	0	0	0	0	0	0	0	0	0	0	0	0	0	0	0	0	1	0	0	0	0	0	0	0	0	0	0	0	0	0	0	0	0
ENSG00000174990	ENSG00000174990	CA5A	CA5A	16	87921625	87970135	16q24.2	2.53361	Gain	0	0	0	0	0	0	0	0	0	0	0	0	0	0	0	0	0	0	0	0	0	0	0	0	1	0	0	0	0	0	0	0	0	0	0	0	0	0	0	0
ENSG00000133116	ENSG00000133116	KL	KL	13	33590207	33640282	13q13.1	2.52381	Gain	0	0	0	0	0	0	0	0	0	0	0	0	0	0	0	0	0	0	0	0	0	0	0	0	0	0	0	0	0	0	0	0	0	0	0	0	0	0	0	1
ENSG00000257923	ENSG00000257923	CUX1	CUX1	7	101459219	101927250	7q22.1	2.51563	Gain	0	0	0	0	0	0	0	0	0	0	0	0	0	0	0	0	0	0	0	0	0	0	0	0	0	0	0	0	0	0	0	0	0	0	0	0	0	0	0	0
ENSG00000135917	ENSG00000135917	SLC19A3	SLC19A3	2	228549926	228582728	2q36.3	2.50896	Gain	0	0	0	0	0	0	0	0	0	0	0	0	0	0	0	0	0	0	0	0	0	0	0	0	1	0	0	0	0	0	0	0	0	0	0	0	0	0	0	0
ENSG00000198283	ENSG00000198283	OR5B21	OR5B21	11	58274648	58275578	11q12.1	2.50129	Gain	0	0	0	0	0	0	0	0	0	0	0	0	0	0	0	0	0	0	0	0	0	0	0	0	1	0	0	0	0	0	0	0	1	0	0	0	0	0	0	0
ENSG00000185504	ENSG00000185504	C17orf70	C17ORF70	17	79506911	79520987	17q25.3	2.50034	Gain	0	0	0	0	0	0	0	0	0	0	0	0	0	0	0	0	0	0	0	0	0	1	0	0	0	0	0	0	0	0	0	0	0	0	1	0	0	0	0	0
ENSG00000162231	ENSG00000162231	NXF1	NXF1	11	62559598	62573774	11q12.3	2.49494	Gain	0	0	0	0	0	0	0	0	0	0	0	0	0	0	0	0	0	0	0	0	0	0	0	0	0	0	0	0	0	0	0	0	0	0	1	0	0	0	0	0
ENSG00000110107	ENSG00000110107	PRPF19	PRPF19	11	60658202	60674060	11q12.2	2.49372	Gain	0	0	0	0	0	0	0	0	0	0	0	0	0	0	0	0	0	0	0	0	0	1	0	0	0	0	0	0	0	0	0	0	0	0	1	0	0	0	0	0
ENSG00000172938	ENSG00000172938	MRGPRD	MRGPRD	11	68747490	68748455	11q13.3	2.47995	Gain	0	0	0	0	0	0	0	0	0	0	0	0	0	0	0	0	0	0	0	0	0	0	0	0	1	0	0	0	0	0	0	0	1	0	0	0	0	0	0	0
ENSG00000146828	ENSG00000146828	SLC12A9	SLC12A9	7	100424442	100464631	7q22.1	2.47852	Gain	0	0	0	0	0	0	0	0	0	0	0	0	0	0	0	0	0	0	0	0	0	0	0	0	1	0	0	0	0	0	0	0	0	0	0	0	0	0	0	0
ENSG00000174744	ENSG00000174744	BRMS1	BRMS1	11	66104804	66112596	11q13.2	2.47742	Gain	0	0	0	0	0	0	0	0	0	0	0	0	0	0	0	0	0	0	0	0	0	0	0	0	0	0	0	0	0	0	0	0	0	0	0	0	0	0	0	0
ENSG00000164363	ENSG00000164363	SLC6A18	SLC6A18	5	1225470	1246304	5p15.33	2.46865	Gain	0	0	0	0	0	0	0	0	0	0	0	0	0	0	0	0	0	0	0	0	0	0	0	0	1	0	0	0	0	0	0	0	0	0	0	0	0	0	0	0
ENSG00000167995	ENSG00000167995	BEST1	BEST1	11	61717293	61732987	11q12.3	2.45795	Gain	0	0	0	0	0	0	0	0	0	0	0	0	0	0	0	0	0	0	0	0	0	0	0	0	0	0	0	0	0	0	0	0	0	0	0	0	0	0	0	0
ENSG00000241921	ENSG00000241921	AC000370.2	GRM8	7	126019024	126064239	7q31.33	2.45662	Gain	0	0	0	0	0	0	0	0	0	0	0	0	0	0	0	0	0	0	0	0	0	0	0	0	1	0	0	0	0	0	0	0	1	0	0	0	0	0	0	0
ENSG00000176692	ENSG00000176692	FOXC2	FOXC2	16	86600857	86602539	16q24.1	2.44715	Gain	0	0	0	0	0	0	0	0	0	0	0	0	0	0	0	0	0	0	0	0	0	0	0	0	0	0	0	0	0	0	0	0	0	0	0	0	0	0	0	0
ENSG00000221154	ENSG00000221154	AC104236.1	SLCO3A1	15	92515228	92515305	15q26.1	2.44647	Gain	0	0	0	0	0	0	0	0	0	0	0	0	0	0	0	0	0	0	0	0	0	0	0	0	1	0	0	0	0	0	0	0	0	0	0	0	0	0	0	0
ENSG00000204304	ENSG00000204304	PBX2	PBX2	6	32151966	32157963	6p21.32	2.44588	Gain	0	0	0	0	0	0	0	0	0	0	0	0	0	0	0	0	0	0	0	0	0	0	0	0	0	0	0	0	0	0	0	0	0	0	0	0	0	0	0	0
ENSG00000166473	ENSG00000166473	PKD1L2	PKD1L2	16	81134480	81253975	16q23.2	2.44287	Gain	0	0	0	0	0	0	0	0	0	0	0	0	0	0	0	0	0	0	0	0	0	0	0	0	0	0	0	0	0	0	0	0	0	0	0	0	0	0	0	0
ENSG00000182175	ENSG00000182175	RGMA	RGMA	15	93586636	93632433	15q26.1	2.43941	Gain	0	0	0	0	0	0	0	0	0	0	0	0	0	0	0	0	0	1	0	0	0	0	0	0	0	0	0	0	0	0	0	0	0	0	0	0	0	0	0	0
ENSG00000175482	ENSG00000175482	POLD4	POLD4	11	67118248	67124443	11q13.2	2.43637	Gain	0	0	0	0	0	0	0	0	0	0	0	0	0	0	0	0	0	0	0	0	0	1	0	0	0	0	0	0	0	0	0	0	0	0	1	0	0	0	0	0
ENSG00000186509	ENSG00000186509	OR9Q1	OR9Q1	11	57791353	57949088	11q12.1	2.43111	Gain	0	0	0	0	0	0	0	0	0	0	0	0	0	0	0	0	0	0	0	0	0	0	0	0	1	0	0	0	0	0	0	0	1	0	0	0	0	0	0	0
ENSG00000100003	ENSG00000100003	SEC14L2	SEC14L2	22	30792846	30820603	22q12.2	2.42895	Gain	0	0	0	0	0	0	0	0	0	0	0	0	0	0	0	0	0	0	0	0	0	0	0	0	0	0	0	0	0	0	0	0	0	0	0	0	0	0	0	0
ENSG00000176200	ENSG00000176200	OR4D11	OR4D11	11	59271049	59271984	11q12.1	2.42721	Gain	0	0	0	0	0	0	0	0	0	0	0	0	0	0	0	0	0	0	0	0	0	0	0	0	1	0	0	0	0	0	0	0	1	0	0	0	0	0	0	0
ENSG00000171298	ENSG00000171298	GAA	GAA	17	78075355	78093678	17q25.3	2.42419	Gain	0	0	0	0	0	0	0	0	0	0	0	0	0	0	0	0	0	0	0	0	0	0	0	0	1	0	0	0	0	0	0	0	0	0	0	0	0	0	0	0
ENSG00000183048	ENSG00000183048	SLC25A10	SLC25A10	17	79670404	79688042	17q25.3	2.42368	Gain	0	0	0	0	0	0	0	0	0	0	0	0	0	0	0	0	0	0	0	0	0	0	0	0	1	0	0	0	0	0	0	0	0	0	0	0	0	0	0	0
ENSG00000172381	ENSG00000172381	OR6Q1	OR6Q1	11	57798402	57799403	11q12.1	2.41838	Gain	0	0	0	0	0	0	0	0	0	0	0	0	0	0	0	0	0	0	0	0	0	0	0	0	1	0	0	0	0	0	0	0	1	0	0	0	0	0	0	0
ENSG00000134419	ENSG00000134419	RPS15A	RPS15A	16	18792617	18801705	16p12.3	2.41115	Gain	0	0	0	0	0	0	0	0	0	0	0	0	0	0	0	0	0	0	0	0	0	0	0	0	0	0	0	0	0	0	0	0	0	0	0	0	0	0	0	0
ENSG00000110446	ENSG00000110446	SLC15A3	SLC15A3	11	60704556	60720002	11q12.2	2.41095	Gain	0	0	0	0	0	0	0	0	0	0	0	0	0	0	0	0	0	0	0	0	0	0	0	0	1	0	0	0	0	0	0	0	0	0	0	0	0	0	0	0
ENSG00000185385	ENSG00000185385	OR7A17	OR7A17	19	14991138	14992264	19p13.12	2.4036	Gain	0	0	0	0	0	0	0	0	0	0	0	0	0	0	0	0	0	0	0	0	0	0	0	0	1	0	0	0	0	0	0	0	1	0	0	0	0	0	0	0
ENSG00000103241	ENSG00000103241	FOXF1	FOXF1	16	86544133	86548076	16q24.1	2.40275	Gain	0	0	0	0	0	0	0	0	0	0	0	0	0	0	0	0	0	0	0	0	0	0	0	0	0	0	0	0	0	0	0	0	0	0	0	0	0	0	0	0
ENSG00000174576	ENSG00000174576	NPAS4	NPAS4	11	66188475	66194178	11q13.2	2.40179	Gain	0	0	0	0	0	0	0	0	0	0	0	0	0	0	0	0	0	0	0	0	0	0	0	0	0	0	0	0	0	0	0	0	0	0	0	0	0	0	0	0
ENSG00000241530	ENSG00000241530	AC006368.1	PID1	2	230045488	230045666	2q36.3	2.39837	Gain	0	0	0	0	0	0	0	0	0	0	0	0	0	0	0	0	0	0	0	0	0	0	0	0	0	0	0	0	0	0	0	0	0	0	0	0	0	0	0	0
ENSG00000172732	ENSG00000172732	MUS81	MUS81	11	65624597	65635124	11q13.1	2.38987	Gain	0	0	0	0	0	0	0	0	0	0	0	0	0	0	0	0	0	0	0	0	0	1	0	0	0	0	0	0	0	0	0	0	0	0	1	0	0	0	0	0
ENSG00000100427	ENSG00000100427	MLC1	MLC1	22	50497820	50524331	22q13.33	2.38721	Gain	0	0	0	0	0	0	0	0	0	0	0	0	0	0	0	0	0	0	0	0	0	0	0	0	0	0	0	0	0	0	0	0	0	0	0	0	0	0	0	0
ENSG00000204704	ENSG00000204704	OR2W1	OR2W1	6	29011990	29013017	6p22.1	2.38419	Gain	0	0	0	0	0	0	0	0	0	0	0	0	0	0	0	0	0	0	0	0	0	0	0	0	1	0	0	0	0	0	0	0	1	0	0	0	0	0	0	0
ENSG00000248746	ENSG00000248746	ACTN3	ACTN3	11	66313866	66330800	11q13.2	2.38066	Gain	0	1	0	0	0	0	0	0	0	0	0	0	0	0	0	0	0	0	0	0	0	0	0	0	0	0	0	0	0	0	1	0	0	0	0	0	0	0	0	0
ENSG00000103257	ENSG00000103257	SLC7A5	SLC7A5	16	87863629	87903094	16q24.2	2.37401	Gain	0	0	0	0	0	0	0	0	0	0	0	0	0	0	0	0	0	0	0	0	0	0	0	0	1	0	0	0	0	0	0	0	0	0	0	0	0	0	0	0
ENSG00000188269	ENSG00000188269	OR7A5	OR7A5	19	14938094	14945960	19p13.12	2.37033	Gain	0	0	0	0	0	0	0	0	0	0	0	0	0	0	0	0	0	0	0	0	0	0	0	0	1	0	0	0	0	0	0	0	1	0	0	0	0	0	0	0
ENSG00000002745	ENSG00000002745	WNT16	WNT16	7	120965421	120981158	7q31.31	2.36717	Gain	0	0	0	0	0	0	0	0	1	0	0	0	0	0	0	0	0	0	0	0	0	0	0	0	0	0	0	0	0	0	0	0	0	0	0	0	0	0	0	0
ENSG00000175514	ENSG00000175514	GPR152	GPR152	11	67218772	67220200	11q13.2	2.36599	Gain	0	0	0	0	0	0	0	0	0	0	0	0	0	0	0	0	0	0	0	0	0	0	0	0	1	0	0	0	0	0	0	0	1	0	0	0	0	0	0	0
ENSG00000205560	ENSG00000205560	CPT1B	CPT1B	22	51007290	51017899	22q13.33	2.35243	Gain	0	0	0	0	0	0	0	0	0	0	0	0	0	0	0	0	0	0	0	0	0	0	0	0	1	0	0	0	0	0	0	0	0	0	0	0	0	0	0	0
ENSG00000184009	ENSG00000184009	ACTG1	ACTG1	17	79476997	79490873	17q25.3	2.35016	Gain	0	1	0	0	0	0	0	0	0	0	0	0	0	0	0	0	0	0	0	0	0	0	0	0	0	0	0	0	0	0	1	0	0	0	0	0	0	0	0	0
ENSG00000171936	ENSG00000171936	OR10H3	OR10H3	19	15852203	15853153	19p13.12	2.34121	Gain	0	0	0	0	0	0	0	0	0	0	0	0	0	0	0	0	0	0	0	0	0	0	0	0	1	0	0	0	0	0	0	0	1	0	0	0	0	0	0	0
ENSG00000185669	ENSG00000185669	SNAI3	SNAI3	16	88744090	88752901	16q24.3	2.3343	Gain	0	0	0	0	0	0	0	0	0	0	0	0	0	0	0	0	0	0	0	0	0	0	0	0	0	0	0	0	0	0	0	0	0	0	0	0	0	0	0	0
ENSG00000175467	ENSG00000175467	SART1	SART1	11	65729160	65747299	11q13.1	2.33345	Gain	0	0	0	0	0	0	0	0	0	0	0	0	0	0	0	0	0	0	0	0	0	0	0	0	0	0	0	0	0	0	0	0	0	0	0	0	0	0	0	0
ENSG00000160999	ENSG00000160999	SH2B2	SH2B2	7	101928405	101962178	7q22.1	2.33163	Gain	0	0	0	0	0	0	0	0	0	0	0	0	0	0	0	0	0	0	0	0	0	0	0	0	0	0	0	0	0	0	0	0	0	0	0	0	0	0	0	0
ENSG00000124657	ENSG00000124657	OR2B6	OR2B6	6	27925019	27925960	6p22.1	2.322	Gain	0	0	0	0	0	0	0	0	0	0	0	0	0	0	0	0	0	0	0	0	0	0	0	0	1	0	0	0	0	0	0	0	1	0	0	0	0	0	0	0
ENSG00000176231	ENSG00000176231	OR10H4	OR10H4	19	16059818	16060768	19p13.12	2.32024	Gain	0	0	0	0	0	0	0	0	0	0	0	0	0	0	0	0	0	0	0	0	0	0	0	0	1	0	0	0	0	0	0	0	1	0	0	0	0	0	0	0
ENSG00000099365	ENSG00000099365	STX1B	STX1B	16	31000577	31021949	16p11.2	2.31488	Gain	0	0	0	0	0	0	0	0	0	0	0	0	0	0	0	0	0	0	0	0	0	0	0	0	0	0	0	0	0	0	0	0	0	0	0	0	0	0	0	0
ENSG00000204701	ENSG00000204701	OR2J3	OR2J3	6	29079668	29080603	6p22.1	2.30724	Gain	0	0	0	0	0	0	0	0	0	0	0	0	0	0	0	0	0	0	0	0	0	0	0	0	1	0	0	0	0	0	0	0	1	0	0	0	0	0	0	0
ENSG00000215644	ENSG00000215644	GCGR	GCGR	17	79762008	79771889	17q25.3	2.3035	Gain	0	0	0	0	0	0	0	0	0	0	0	0	0	0	0	0	0	0	0	0	0	0	0	0	1	0	0	0	0	0	0	0	1	0	0	0	0	0	0	0
ENSG00000204688	ENSG00000204688	OR2H1	OR2H1	6	29424958	29432105	6p22.1	2.3021	Gain	0	0	0	0	0	0	0	0	0	0	0	0	0	0	0	0	0	0	0	0	0	0	0	0	1	0	0	0	0	0	0	0	1	0	0	0	0	0	0	0
ENSG00000204695	ENSG00000204695	OR14J1	OR14J1	6	29274403	29275519	6p22.1	2.29193	Gain	0	0	0	0	0	0	0	0	0	0	0	0	0	0	0	0	0	0	0	0	0	0	0	0	1	0	0	0	0	0	0	0	1	0	0	0	0	0	0	0
ENSG00000131620	ENSG00000131620	ANO1	ANO1	11	69924408	70035634	11q13.3	2.29083	Gain	0	0	0	0	0	0	0	0	0	0	0	0	0	0	0	0	0	0	0	0	0	0	0	0	0	0	0	0	0	0	0	0	0	0	0	0	0	0	0	0
ENSG00000197063	ENSG00000197063	MAFG	MAFG	17	79876146	79885590	17q25.3	2.2906	Gain	0	0	0	0	0	0	0	0	0	0	0	0	0	0	0	0	0	0	0	0	0	0	0	0	0	0	0	0	0	0	0	0	0	0	0	0	0	0	0	0
ENSG00000128524	ENSG00000128524	ATP6V1F	ATP6V1F	7	128502880	128505898	7q32.1	2.28795	Gain	1	0	0	0	0	0	0	0	0	0	0	0	0	0	0	0	0	0	0	0	0	0	0	0	0	0	0	0	0	0	0	0	0	0	0	0	0	0	0	0
ENSG00000100379	ENSG00000100379	KCTD17	KCTD17	22	37447779	37459430	22q12.3	2.2858	Gain	0	0	0	0	0	0	0	0	0	0	0	0	0	0	0	0	0	0	0	0	0	0	0	0	0	0	0	0	0	0	0	0	0	0	0	0	0	0	0	0
ENSG00000133460	ENSG00000133460	SLC2A11	SLC2A11	22	24198890	24231170	22q11.23	2.28086	Gain	0	0	0	0	0	0	0	0	0	0	0	0	0	0	0	0	0	0	0	0	0	0	0	0	1	0	0	0	0	0	0	0	0	0	0	0	0	0	0	0
ENSG00000127530	ENSG00000127530	OR7C1	OR7C1	19	14909958	14911023	19p13.12	2.26438	Gain	0	0	0	0	0	0	0	0	0	0	0	0	0	0	0	0	0	0	0	0	0	0	0	0	1	0	0	0	0	0	0	0	1	0	0	0	0	0	0	0
ENSG00000124568	ENSG00000124568	SLC17A1	SLC17A1	6	25783125	25832287	6p22.2	2.25602	Gain	0	0	0	0	0	0	0	0	0	0	0	0	0	0	0	0	0	0	0	0	0	0	0	0	1	0	0	0	0	0	0	0	0	0	0	0	0	0	0	0
ENSG00000243729	ENSG00000243729	OR5V1	OR5V1	6	29323007	29399744	6p22.1	2.25455	Gain	0	0	0	0	0	0	0	0	0	0	0	0	0	0	0	0	0	0	0	0	0	0	0	0	1	0	0	0	0	0	0	0	1	0	0	0	0	0	0	0
ENSG00000204687	ENSG00000204687	MAS1L	MAS1L	6	29454474	29455738	6p22.1	2.25272	Gain	0	0	0	0	0	0	0	0	0	0	0	0	0	0	0	0	0	0	0	0	0	0	0	0	0	0	0	0	0	0	0	0	1	0	0	0	0	0	0	0
ENSG00000127529	ENSG00000127529	OR7C2	OR7C2	19	15052301	15053260	19p13.12	2.24692	Gain	0	0	0	0	0	0	0	0	0	0	0	0	0	0	0	0	0	0	0	0	0	0	0	0	1	0	0	0	0	0	0	0	1	0	0	0	0	0	0	0
ENSG00000112462	ENSG00000112462	OR12D3	OR12D3	6	29341200	29417875	6p22.1	2.24532	Gain	0	0	0	0	0	0	0	0	0	0	0	0	0	0	0	0	0	0	0	0	0	0	0	0	1	0	0	0	0	0	0	0	1	0	0	0	0	0	0	0
ENSG00000141526	ENSG00000141526	SLC16A3	SLC16A3	17	80186293	80197369	17q25.3	2.24209	Gain	0	0	0	0	0	0	0	0	0	0	0	0	0	0	0	0	0	0	0	0	0	0	0	0	1	0	0	0	0	0	0	0	0	0	0	0	0	0	0	0
ENSG00000213445	ENSG00000213445	SIPA1	SIPA1	11	65405568	65418401	11q13.1	2.24088	Gain	0	0	0	0	0	0	0	0	0	0	0	0	0	0	0	0	0	0	0	0	0	0	0	0	0	0	0	0	0	0	0	0	0	0	0	0	0	0	0	0
ENSG00000168787	ENSG00000168787	OR12D2	OR12D2	6	29364416	29365448	6p22.1	2.23257	Gain	0	0	0	0	0	0	0	0	0	0	0	0	0	0	0	0	0	0	0	0	0	0	0	0	1	0	0	0	0	0	0	0	1	0	0	0	0	0	0	0
ENSG00000103335	ENSG00000103335	PIEZO1	PIEZO1	16	88781751	88851619	16q24.3	2.22966	Gain	0	0	0	0	0	0	0	0	0	0	0	0	0	0	0	0	0	0	0	0	0	0	0	0	0	0	0	0	0	0	0	0	0	0	0	0	0	0	0	0
ENSG00000173338	ENSG00000173338	KCNK7	KCNK7	11	65360326	65363467	11q13.1	2.20994	Gain	0	0	0	0	0	0	0	0	0	0	0	0	0	0	0	0	0	0	0	0	0	0	0	0	0	0	0	0	0	0	0	0	0	0	0	0	0	0	0	0
ENSG00000172531	ENSG00000172531	PPP1CA	PPP1CA	11	67165654	67188654	11q13.2	2.20989	Gain	0	0	0	0	0	0	0	0	0	0	0	0	0	0	0	0	0	0	0	0	0	0	0	0	0	0	0	0	0	0	1	0	0	0	0	0	0	0	0	0
ENSG00000112782	ENSG00000112782	CLIC5	CLIC5	6	45848750	46048132	6p21.1	2.20947	Gain	0	0	0	0	0	0	0	0	0	0	0	0	0	0	0	0	0	0	0	0	0	0	0	0	0	0	0	0	0	0	0	0	0	0	0	0	0	0	0	0
ENSG00000198663	ENSG00000198663	C6orf89	C6ORF89	6	36839646	36892331	6p21.2	2.20627	Gain	0	0	0	0	0	0	0	0	0	0	0	0	0	0	0	0	0	0	0	0	0	0	0	0	0	0	0	0	0	0	0	0	0	0	0	0	0	0	0	0
ENSG00000172935	ENSG00000172935	MRGPRF	MRGPRF	11	68771863	68780877	11q13.3	2.19376	Gain	0	0	0	0	0	0	0	0	0	0	0	0	0	0	0	0	0	0	0	0	0	0	0	0	1	0	0	0	0	0	0	0	1	0	0	0	0	0	0	0
ENSG00000112337	ENSG00000112337	SLC17A2	SLC17A2	6	25912982	25930946	6p22.2	2.18478	Gain	0	0	0	0	0	0	0	0	0	0	0	0	0	0	0	0	0	0	0	0	0	0	0	0	1	0	0	0	0	0	0	0	0	0	0	0	0	0	0	0
ENSG00000175315	ENSG00000175315	CST6	CST6	11	65779312	65780976	11q13.1	2.18213	Gain	0	0	0	0	0	0	0	0	0	0	0	0	0	0	0	0	0	0	0	0	0	0	0	0	0	0	0	0	0	0	0	0	0	0	0	0	0	0	0	0
ENSG00000204703	ENSG00000204703	OR2B3	OR2B3	6	29053985	29055090	6p22.1	2.17637	Gain	0	0	0	0	0	0	0	0	0	0	0	0	0	0	0	0	0	0	0	0	0	0	0	0	1	0	0	0	0	0	0	0	1	0	0	0	0	0	0	0
ENSG00000128591	ENSG00000128591	FLNC	FLNC	7	128470431	128499328	7q32.1	2.17342	Gain	0	0	0	0	0	0	0	0	0	0	0	0	0	0	0	0	0	0	0	0	0	0	0	0	0	0	0	0	0	0	1	0	0	0	0	0	0	0	0	0
ENSG00000112053	ENSG00000112053	SLC26A8	SLC26A8	6	35911291	35992645	6p21.31	2.1724	Gain	0	0	0	0	0	0	0	0	0	0	0	0	0	0	0	0	0	0	0	0	0	0	0	0	0	0	0	0	0	0	0	0	0	0	0	0	0	0	0	0
ENSG00000175550	ENSG00000175550	DRAP1	DRAP1	11	65686728	65689032	11q13.1	2.17187	Gain	0	0	0	0	0	0	0	0	0	0	0	0	0	0	0	0	0	0	0	0	0	0	0	0	0	0	0	0	0	0	0	0	0	0	0	0	0	0	0	0
ENSG00000111802	ENSG00000111802	TDP2	TDP2	6	24650205	24667261	6p22.3	2.16992	Gain	0	0	0	0	0	0	0	0	0	0	0	0	0	0	0	0	0	0	0	0	0	1	0	0	1	0	0	0	0	0	0	0	0	0	0	0	0	0	0	0
ENSG00000131355	ENSG00000131355	EMR3	EMR3	19	14729929	14785730	19p13.12	2.16696	Gain	0	0	0	0	0	0	0	0	0	0	0	0	0	0	0	0	0	0	0	0	0	0	0	0	1	0	0	0	0	0	0	0	1	0	0	0	0	0	0	0
ENSG00000146039	ENSG00000146039	SLC17A4	SLC17A4	6	25754927	25781419	6p22.2	2.16661	Gain	0	0	0	0	0	0	0	0	0	0	0	0	0	0	0	0	0	0	0	0	0	0	0	0	1	0	0	0	0	0	0	0	0	0	0	0	0	0	0	0
ENSG00000168131	ENSG00000168131	OR2B2	OR2B2	6	27878963	27880174	6p22.1	2.16565	Gain	0	0	0	0	0	0	0	0	0	0	0	0	0	0	0	0	0	0	0	0	0	0	0	0	1	0	0	0	0	0	0	0	1	0	0	0	0	0	0	0
ENSG00000127507	ENSG00000127507	EMR2	EMR2	19	14843205	14889353	19p13.12	2.15881	Gain	0	0	0	0	0	0	0	0	0	0	0	0	0	0	0	0	0	0	0	0	0	0	0	0	1	0	0	0	0	0	0	0	1	0	0	0	0	0	0	0
ENSG00000182450	ENSG00000182450	KCNK4	KCNK4	11	64058774	64072241	11q13.1	2.1576	Gain	0	0	0	0	0	0	0	0	0	0	0	0	0	0	0	0	0	0	0	0	0	0	0	0	0	0	0	0	0	0	0	0	0	0	0	0	0	0	0	0
ENSG00000072954	ENSG00000072954	TMEM38A	TMEM38A	19	16771938	16799814	19p13.11	2.15655	Gain	0	0	0	0	0	0	0	0	0	0	0	0	0	0	0	0	0	0	0	0	0	0	0	0	0	0	0	0	0	0	0	0	0	0	0	0	0	0	0	0
ENSG00000171942	ENSG00000171942	OR10H2	OR10H2	19	15838834	15839862	19p13.12	2.15622	Gain	0	0	0	0	0	0	0	0	0	0	0	0	0	0	0	0	0	0	0	0	0	0	0	0	1	0	0	0	0	0	0	0	1	0	0	0	0	0	0	0
ENSG00000197045	ENSG00000197045	GMFB	GMFB	14	54941202	54955914	14q22.2	2.15355	Gain	0	0	0	0	0	0	0	0	0	0	0	0	0	0	0	0	0	0	0	0	0	0	0	0	0	0	0	0	0	0	0	0	0	0	0	0	1	0	0	0
ENSG00000113504	ENSG00000113504	SLC12A7	SLC12A7	5	1050499	1112172	5p15.33	2.14995	Gain	0	0	0	0	0	0	0	0	0	0	0	0	0	0	0	0	0	0	0	0	0	0	0	0	1	0	0	0	0	0	0	0	0	0	0	0	0	0	0	0
ENSG00000241370	ENSG00000241370	RPP21	RPP21	6	30312908	30314661	6p22.1	2.14967	Gain	0	0	0	0	0	0	0	0	0	0	0	0	0	0	0	0	0	0	0	0	0	0	0	1	0	0	0	0	0	0	0	0	0	0	0	0	0	0	0	0
ENSG00000196284	ENSG00000196284	SUPT3H	SUPT3H	6	44777054	45345690	6p21.1	2.14044	Gain	0	0	0	0	0	0	0	0	0	0	0	0	0	0	0	0	0	0	0	0	0	0	0	0	0	0	0	0	0	0	0	0	0	0	0	0	0	0	1	0
ENSG00000170734	ENSG00000170734	POLH	POLH	6	43543887	43586701	6p21.1	2.139	Gain	0	0	0	0	0	0	0	0	0	0	0	0	0	0	0	0	0	0	0	0	0	1	0	0	0	0	0	0	0	0	0	0	0	0	1	0	0	0	0	0
ENSG00000128564	ENSG00000128564	VGF	VGF	7	100805790	100808874	7q22.1	2.13734	Gain	0	0	0	0	0	0	0	0	0	0	0	0	0	0	0	0	0	0	0	0	0	0	0	0	0	0	0	0	0	0	0	0	0	0	0	0	1	0	0	1
ENSG00000171453	ENSG00000171453	POLR1C	POLR1C	6	43477440	43497323	6p21.1	2.13151	Gain	0	0	0	0	0	0	0	0	0	0	0	0	0	0	0	0	0	0	0	0	0	0	0	0	1	0	0	0	0	0	0	0	0	0	0	0	0	0	0	0
ENSG00000213886	ENSG00000213886	UBD	UBD	6	29523292	29527702	6p22.1	2.12778	Gain	0	0	0	0	0	0	0	0	0	0	0	0	0	0	0	0	0	0	0	0	0	0	0	0	0	0	0	0	0	0	0	0	0	0	0	0	0	0	0	0
ENSG00000025708	ENSG00000025708	TYMP	TYMP	22	50964181	50968485	22q13.33	2.12347	Gain	0	0	0	0	0	0	0	0	0	1	0	0	0	0	0	0	0	0	0	0	0	0	0	0	0	0	0	0	0	0	0	0	0	0	0	0	1	0	0	0
ENSG00000100889	ENSG00000100889	PCK2	PCK2	14	24563262	24579807	14q11.2	2.11761	Gain	0	0	0	0	0	0	0	0	0	0	0	0	0	0	0	0	0	0	0	0	0	0	0	0	0	0	0	0	0	0	0	0	0	0	0	0	0	0	0	0
ENSG00000096060	ENSG00000096060	FKBP5	FKBP5	6	35541362	35696360	6p21.31	2.11566	Gain	0	0	0	0	0	0	0	0	0	0	0	0	0	0	0	0	0	0	0	0	0	0	0	0	1	0	0	0	0	0	0	0	0	0	0	0	0	0	0	0
ENSG00000112078	ENSG00000112078	KCTD20	KCTD20	6	36410544	36458920	6p21.31	2.11505	Gain	0	0	0	0	0	0	0	0	0	0	0	0	0	0	0	0	0	0	0	0	0	0	0	0	0	0	0	0	0	0	0	0	0	0	0	0	0	0	0	0
ENSG00000117505	ENSG00000117505	DR1	DR1	1	93811445	93828149	1p22.1	2.11055	Gain	0	0	0	0	0	0	0	0	0	0	0	0	0	0	0	0	0	0	0	0	0	0	0	0	0	0	0	0	0	0	0	0	0	0	0	0	0	0	1	0
ENSG00000099998	ENSG00000099998	GGT5	GGT5	22	24615622	24641110	22q11.23	2.09762	Gain	0	0	0	0	0	0	0	0	0	0	0	0	0	0	0	0	0	1	0	0	0	0	0	0	0	0	0	0	0	1	0	0	0	0	0	0	0	0	0	0
ENSG00000240065	ENSG00000240065	PSMB9	PSMB9	6	32811913	32847364	6p21.32	2.09658	Gain	0	0	0	0	0	0	0	0	0	0	0	0	0	0	0	0	0	0	0	0	0	0	0	0	0	0	0	0	0	0	0	0	0	0	0	0	0	0	0	0
ENSG00000124089	ENSG00000124089	MC3R	MC3R	20	54823788	54824871	20q13.2	2.09264	Gain	0	0	0	0	0	0	0	0	0	0	0	0	0	0	0	0	0	0	0	0	0	0	0	0	1	0	0	0	0	0	0	0	1	0	0	0	0	0	0	0
ENSG00000168734	ENSG00000168734	PKIG	PKIG	20	43160426	43252888	20q13.12	2.08655	Gain	0	0	0	0	0	0	0	0	0	0	0	0	0	0	0	0	0	0	0	0	0	0	0	0	0	0	0	0	0	0	0	0	0	0	0	0	0	0	0	0
ENSG00000124688	ENSG00000124688	MAD2L1BP	MAD2L1BP	6	43597277	43608689	6p21.1	2.06598	Gain	0	0	0	0	0	0	0	0	0	0	0	0	0	0	0	0	0	0	0	0	0	0	0	0	0	0	0	0	0	0	0	0	0	0	0	0	0	0	0	0
ENSG00000221977	ENSG00000221977	OR4E2	OR4E2	14	22133297	22134238	14q11.2	2.06417	Gain	0	0	0	0	0	0	0	0	0	0	0	0	0	0	0	0	0	0	0	0	0	0	0	0	1	0	0	0	0	0	0	0	1	0	0	0	0	0	0	0
ENSG00000039987	ENSG00000039987	BEST2	BEST2	19	12862516	12869272	19p13.2	2.05931	Gain	0	0	0	0	0	0	0	0	0	0	0	0	0	0	0	0	0	0	0	0	0	0	0	0	0	0	0	0	0	0	0	0	0	0	0	0	0	0	0	0
ENSG00000019186	ENSG00000019186	CYP24A1	CYP24A1	20	52769988	52790512	20q13.2	2.04985	Gain	0	0	0	0	0	0	0	0	0	0	0	0	0	0	0	0	0	0	0	0	0	0	0	0	1	0	0	0	0	0	0	0	0	0	0	0	0	0	0	0
ENSG00000167461	ENSG00000167461	RAB8A	RAB8A	19	16222490	16244443	19p13.12	2.04945	Gain	0	0	0	0	0	0	0	0	0	0	0	0	0	0	0	0	0	0	0	0	0	0	0	0	0	0	0	0	0	0	0	0	0	0	1	0	0	0	0	0
ENSG00000167771	ENSG00000167771	RCOR2	RCOR2	11	63678693	63684316	11q13.1	2.04232	Gain	0	0	0	0	0	0	0	0	0	0	0	0	0	0	0	0	0	0	0	0	0	0	0	0	0	0	0	0	0	0	0	0	0	0	0	0	0	0	0	0
ENSG00000100031	ENSG00000100031	GGT1	GGT1	22	24979718	25024972	22q11.23	2.04216	Gain	0	0	0	0	0	0	0	0	0	0	0	0	0	0	0	0	0	1	0	0	0	0	0	0	0	0	0	0	0	1	0	0	0	0	0	0	0	0	0	0
ENSG00000107165	ENSG00000107165	TYRP1	TYRP1	9	12685439	12710274	9p23	2.03585	Gain	0	0	0	0	0	0	0	0	0	0	0	0	0	0	0	0	0	0	0	0	0	0	0	0	1	0	0	0	0	0	0	0	0	0	1	0	0	0	0	0
ENSG00000124172	ENSG00000124172	ATP5E	ATP5E	20	57600522	57607437	20q13.32	2.03444	Gain	1	0	0	0	0	0	0	0	0	0	0	0	0	0	0	0	0	0	0	0	0	0	0	0	0	0	0	0	0	0	0	0	0	0	0	0	0	0	0	0
ENSG00000197818	ENSG00000197818	SLC9A8	SLC9A8	20	48429250	48508779	20q13.13	2.03056	Gain	0	0	0	0	0	0	0	0	0	0	0	0	0	0	0	0	0	0	0	0	0	0	0	0	1	0	0	0	0	0	0	0	0	0	0	0	0	0	0	0
ENSG00000158092	ENSG00000158092	NCK1	NCK1	3	136581050	136668665	3q22.3	2.02132	Gain	0	0	0	0	0	0	0	0	0	0	0	0	0	0	0	0	0	0	0	0	0	0	0	0	0	1	1	0	0	0	0	0	0	0	0	0	0	0	0	0
ENSG00000095981	ENSG00000095981	KCNK16	KCNK16	6	39282474	39290744	6p21.2	2.01929	Gain	0	0	0	0	0	0	0	0	0	0	0	0	0	0	0	0	0	0	0	0	0	0	0	0	0	0	0	0	0	0	0	0	0	0	0	0	0	0	0	0
ENSG00000124212	ENSG00000124212	PTGIS	PTGIS	20	48123992	48184683	20q13.13	2.01906	Gain	0	0	0	0	0	0	0	0	0	0	0	0	0	0	0	0	0	0	0	0	0	0	0	0	1	0	0	0	0	0	0	0	0	0	0	0	0	0	0	0
ENSG00000151491	ENSG00000151491	EPS8	EPS8	12	15773092	16035263	12p12.3	1.99669	Gain	0	0	0	0	0	0	0	0	0	0	0	0	0	0	0	0	0	0	0	0	0	0	0	0	0	1	0	0	0	0	0	0	0	0	0	0	0	0	0	0
ENSG00000181322	ENSG00000181322	NME9	NME9	3	137980279	138048728	3q22.3	1.99485	Gain	0	0	0	0	0	0	0	0	0	0	0	0	0	0	0	0	0	0	0	0	0	0	0	0	1	0	0	0	0	0	0	0	0	0	0	0	0	0	0	0
ENSG00000187134	ENSG00000187134	AKR1C1	AKR1C1	10	4934796	5025475	10p15.1	1.98919	Gain	0	0	0	0	0	0	0	0	0	0	0	0	0	0	0	0	0	0	0	0	0	0	0	0	1	0	0	0	0	0	0	0	0	0	0	0	0	0	0	0
ENSG00000072071	ENSG00000072071	LPHN1	LPHN1	19	14258547	14316972	19p13.12	1.97727	Gain	0	0	0	0	0	0	0	0	0	0	0	0	0	0	0	0	0	0	0	0	0	0	0	0	1	0	0	0	0	0	0	0	1	0	0	0	0	0	0	0
ENSG00000220721	ENSG00000220721	OR1F12P	OR1F12	6	28041094	28042011	6p22.1	1.97378	Gain	0	0	0	0	0	0	0	0	0	0	0	0	0	0	0	0	0	0	0	0	0	0	0	0	1	0	0	0	0	0	0	0	1	0	0	0	0	0	0	0
ENSG00000204264	ENSG00000204264	PSMB8	PSMB8	6	32808494	32812480	6p21.32	1.96773	Gain	0	0	0	0	0	0	0	0	0	0	0	0	0	0	0	0	0	0	0	0	0	0	0	0	0	0	0	0	0	0	0	0	0	0	0	0	0	0	0	0
ENSG00000171681	ENSG00000171681	ATF7IP	ATF7IP	12	14518610	14651697	12p13.1	1.96673	Gain	0	0	0	0	0	0	0	0	0	0	0	0	0	0	0	0	0	0	0	0	0	0	0	0	0	0	0	0	0	0	0	0	0	0	0	0	0	0	0	0
ENSG00000112164	ENSG00000112164	GLP1R	GLP1R	6	39016574	39055519	6p21.2	1.95924	Gain	0	0	0	0	0	0	0	0	0	0	0	0	0	0	0	0	0	0	0	0	0	0	0	0	1	0	0	0	0	0	0	0	1	0	0	0	0	0	0	0
ENSG00000100532	ENSG00000100532	CGRRF1	CGRRF1	14	54976530	55005567	14q22.2	1.9582	Gain	0	0	0	0	0	0	0	0	0	0	0	0	0	0	0	0	0	0	0	0	0	0	0	0	0	0	0	0	0	0	0	0	0	0	0	0	0	0	0	0
ENSG00000124780	ENSG00000124780	KCNK17	KCNK17	6	39266777	39282329	6p21.2	1.95727	Gain	0	0	0	0	0	0	0	0	0	0	0	0	0	0	0	0	0	0	0	0	0	0	0	0	0	0	0	0	0	0	0	0	0	0	0	0	0	0	0	0
ENSG00000137204	ENSG00000137204	SLC22A7	SLC22A7	6	43263432	43273276	6p21.1	1.95725	Gain	0	0	0	0	0	0	0	0	0	0	0	0	0	0	0	0	0	0	0	0	0	0	0	0	1	0	0	0	0	0	0	0	0	0	0	0	0	0	0	0
ENSG00000154611	ENSG00000154611	PSMA8	PSMA8	18	23713816	23773319	18q11.2	1.9547	Gain	0	0	0	0	0	0	0	0	0	0	0	0	0	0	0	0	0	0	0	0	0	0	0	0	0	0	0	0	0	0	0	0	0	0	0	0	0	0	0	0
ENSG00000112294	ENSG00000112294	ALDH5A1	ALDH5A1	6	24495080	24537435	6p22.3	1.95453	Gain	0	0	0	0	0	0	0	0	0	0	0	0	0	0	0	0	0	0	0	0	0	0	0	0	1	0	0	0	0	0	0	0	0	0	0	0	0	0	0	0
ENSG00000213809	ENSG00000213809	KLRK1	KLRK1	12	10524952	10544473	12p13.2	1.95439	Gain	0	0	0	0	0	0	0	0	0	0	0	0	0	0	0	0	0	1	0	0	0	0	0	0	0	0	0	0	0	1	0	0	0	0	0	0	0	0	0	0
ENSG00000164626	ENSG00000164626	KCNK5	KCNK5	6	39156749	39197226	6p21.2	1.95086	Gain	0	0	0	0	0	0	0	0	0	0	0	0	0	0	0	0	0	0	0	0	0	0	0	0	0	0	0	0	0	0	0	0	0	0	0	0	0	0	0	0
ENSG00000069849	ENSG00000069849	ATP1B3	ATP1B3	3	141594966	141645356	3q23	1.94991	Gain	1	0	0	0	0	0	0	0	0	0	0	0	0	0	0	0	0	0	0	0	0	0	0	0	0	0	0	0	0	0	0	0	0	0	0	0	0	0	0	0
ENSG00000138684	ENSG00000138684	IL21	IL21	4	123533783	123542224	4q27	1.94925	Gain	0	0	0	0	0	0	0	0	0	0	0	0	0	0	0	0	0	0	0	0	1	0	0	0	0	0	0	0	0	0	0	0	0	0	0	0	0	0	0	0
ENSG00000139144	ENSG00000139144	PIK3C2G	PIK3C2G	12	18400548	18801348	12p12.3	1.94803	Gain	0	0	0	0	0	0	0	0	0	0	0	0	0	0	0	0	0	0	0	0	0	0	0	0	1	0	0	0	0	0	0	0	0	0	0	0	0	0	0	0
ENSG00000137936	ENSG00000137936	BCAR3	BCAR3	1	94027347	94312706	1p22.1	1.9443	Gain	0	0	0	0	0	0	0	0	0	0	0	0	0	0	0	0	0	0	0	0	0	0	0	1	0	0	0	0	0	0	0	0	0	0	0	0	0	0	0	0
ENSG00000023734	ENSG00000023734	STRAP	STRAP	12	16035325	16056412	12p12.3	1.94297	Gain	0	0	0	0	0	0	0	0	0	0	0	0	0	0	0	0	0	0	0	0	0	0	0	0	0	0	0	0	0	0	0	0	0	0	0	0	0	0	0	0
ENSG00000101624	ENSG00000101624	CEP76	CEP76	18	12672631	12702773	18p11.21	1.94289	Gain	0	0	0	0	0	0	0	0	0	0	0	0	0	0	0	0	0	0	0	0	0	0	0	0	0	0	0	0	0	0	0	0	0	0	0	0	0	0	0	0
ENSG00000168542	ENSG00000168542	COL3A1	COL3A1	2	189839046	189877472	2q32.2	1.9414	Gain	0	0	0	0	0	0	0	0	0	0	0	0	0	0	0	0	0	0	0	0	0	0	0	0	0	0	0	1	0	0	1	0	0	0	0	0	0	0	0	0
ENSG00000169484	ENSG00000169484	OR4K14	OR4K14	14	20482419	20483352	14q11.2	1.93997	Gain	0	0	0	0	0	0	0	0	0	0	0	0	0	0	0	0	0	0	0	0	0	0	0	0	1	0	0	0	0	0	0	0	1	0	0	0	0	0	0	0
ENSG00000186723	ENSG00000186723	OR10H1	OR10H1	19	15917817	15918936	19p13.12	1.93959	Gain	0	0	0	0	0	0	0	0	0	0	0	0	0	0	0	0	0	0	0	0	0	0	0	0	1	0	0	0	0	0	0	0	1	0	0	0	0	0	0	0
ENSG00000228073	ENSG00000228073	AC133106.2	COL5A2	2	189959789	189960884	2q32.2	1.93521	Gain	0	0	0	0	0	0	0	0	0	0	0	0	0	0	0	0	0	0	0	0	0	0	0	0	0	0	0	1	0	0	1	0	0	0	0	0	0	0	0	0
ENSG00000128789	ENSG00000128789	PSMG2	PSMG2	18	12702425	12725739	18p11.21	1.93468	Gain	0	0	0	0	0	0	0	0	0	0	0	0	0	0	0	0	0	0	0	0	0	0	0	0	0	0	0	0	0	0	0	0	0	0	0	0	0	0	0	0
ENSG00000127533	ENSG00000127533	F2RL3	F2RL3	19	16999826	17002830	19p13.11	1.93299	Gain	0	0	0	0	0	0	0	0	0	0	0	0	0	0	0	0	0	0	0	0	0	0	0	0	1	0	0	0	0	0	0	0	1	0	0	0	0	0	0	0
ENSG00000114115	ENSG00000114115	RBP1	RBP1	3	139236276	139258671	3q23	1.92846	Gain	0	0	0	0	0	0	0	0	0	0	0	0	0	0	0	0	0	0	0	0	0	0	0	0	0	0	0	0	0	0	0	0	0	0	0	0	0	0	0	0
ENSG00000138823	ENSG00000138823	MTTP	MTTP	4	100484918	100545156	4q23	1.92676	Gain	0	0	0	0	0	0	0	0	0	0	0	0	0	0	0	0	0	0	0	0	0	0	0	0	0	0	0	0	0	0	0	0	0	0	1	0	0	0	0	0
ENSG00000134489	ENSG00000134489	HRH4	HRH4	18	22040593	22059921	18q11.2	1.92641	Gain	0	0	0	0	0	0	0	0	0	0	0	0	0	0	0	0	0	0	0	0	0	0	0	0	1	0	0	0	0	0	0	0	1	0	0	0	0	0	0	0
ENSG00000123146	ENSG00000123146	CD97	CD97	19	14492213	14519531	19p13.12	1.92591	Gain	0	0	0	0	0	0	0	0	0	0	0	0	0	0	0	0	0	0	0	0	0	0	0	0	1	0	0	0	0	0	0	0	1	0	0	0	0	0	0	0
ENSG00000095794	ENSG00000095794	CREM	CREM	10	35415719	35501886	10p11.21	1.9232	Gain	0	0	0	0	0	0	0	0	0	0	0	0	0	0	0	0	0	0	0	0	0	0	0	0	0	0	0	0	0	0	0	0	0	0	0	0	0	0	0	0
ENSG00000180332	ENSG00000180332	KCTD4	KCTD4	13	45766988	45775175	13q14.12	1.91571	Gain	0	0	0	0	0	0	0	0	0	0	0	0	0	0	0	0	0	0	0	0	0	0	0	0	0	0	0	0	0	0	0	0	0	0	0	0	0	0	0	0
ENSG00000135945	ENSG00000135945	REV1	REV1	2	100016938	100106497	2q11.2	1.91081	Gain	0	0	0	0	0	0	0	0	0	0	0	0	0	0	0	0	0	0	0	0	0	1	0	0	0	0	0	0	0	0	0	0	0	0	1	0	0	0	0	0
ENSG00000054793	ENSG00000054793	ATP9A	ATP9A	20	50213053	50385173	20q13.2	1.90785	Gain	1	0	0	0	0	0	0	0	0	0	0	0	0	0	0	0	0	0	0	0	0	0	0	0	0	0	0	0	0	0	0	0	0	0	0	0	0	0	0	0
ENSG00000183150	ENSG00000183150	GPR19	GPR19	12	12813825	12849141	12p13.1	1.90739	Gain	0	0	0	0	0	0	0	0	0	0	0	0	0	0	0	0	0	0	0	0	0	0	0	0	1	0	0	0	0	0	0	0	1	0	0	0	0	0	0	0
ENSG00000124092	ENSG00000124092	CTCFL	CTCFL	20	56071021	56100708	20q13.31	1.90178	Gain	0	0	0	0	0	0	0	0	0	0	0	0	0	0	0	0	0	0	0	0	0	0	0	0	0	0	0	0	0	0	0	0	0	0	0	0	0	0	1	0
ENSG00000139151	ENSG00000139151	PLCZ1	PLCZ1	12	18836103	18890991	12p12.3	1.9017	Gain	0	0	0	0	0	0	0	0	0	0	0	0	0	0	0	0	0	0	0	0	0	0	0	0	1	0	0	0	0	0	0	0	0	0	0	0	0	0	0	0
ENSG00000168229	ENSG00000168229	PTGDR	PTGDR	14	52734431	52743442	14q22.1	1.90145	Gain	0	0	0	0	0	0	0	0	0	0	0	0	0	0	0	0	0	0	0	0	0	0	0	0	1	0	0	0	0	0	0	0	1	0	0	0	0	0	0	0
ENSG00000187556	ENSG00000187556	NANOS3	NANOS3	19	13987950	13991571	19p13.13	1.90064	Gain	0	0	0	0	0	0	0	0	0	0	0	0	0	0	0	0	0	0	0	0	0	0	0	0	0	0	0	0	0	0	0	0	0	0	0	0	0	0	0	0
ENSG00000170727	ENSG00000170727	BOP1	BOP1	8	145486055	145515082	8q24.3	1.89754	Gain	0	0	0	0	0	0	0	0	0	0	0	0	0	0	0	0	0	0	0	0	0	0	0	0	0	0	0	0	0	0	0	0	0	0	0	0	0	0	0	0
ENSG00000108469	ENSG00000108469	RECQL5	RECQL5	17	73622925	73663269	17q25.1	1.89569	Gain	0	0	0	0	0	0	0	0	0	0	0	0	0	0	0	0	0	0	0	0	0	1	0	0	0	0	0	0	0	0	0	0	0	0	1	0	0	0	0	0
ENSG00000007866	ENSG00000007866	TEAD3	TEAD3	6	35441374	35464861	6p21.31	1.88789	Gain	0	0	0	0	0	0	0	0	0	0	0	0	0	0	0	0	0	0	0	0	0	0	0	0	0	0	0	0	0	0	0	0	0	0	0	0	0	0	0	0
ENSG00000124253	ENSG00000124253	PCK1	PCK1	20	56131260	56141513	20q13.31	1.88636	Gain	0	0	0	0	0	0	0	0	0	0	0	0	0	0	0	0	0	0	0	0	0	0	0	0	0	0	0	0	0	0	0	0	0	0	0	0	0	0	0	0
ENSG00000172519	ENSG00000172519	OR10H5	OR10H5	19	15904761	15905892	19p13.12	1.88597	Gain	0	0	0	0	0	0	0	0	0	0	0	0	0	0	0	0	0	0	0	0	0	0	0	0	1	0	0	0	0	0	0	0	1	0	0	0	0	0	0	0
ENSG00000197496	ENSG00000197496	SLC2A10	SLC2A10	20	45338126	45364965	20q13.12	1.88133	Gain	0	0	0	0	0	0	0	0	0	0	0	0	0	0	0	0	0	0	0	0	0	0	0	0	1	0	0	0	0	0	0	0	0	0	0	0	0	0	0	0
ENSG00000172243	ENSG00000172243	CLEC7A	CLEC7A	12	10269376	10282857	12p13.2	1.88014	Gain	0	0	0	0	0	0	0	0	0	0	0	0	0	0	0	0	0	1	0	0	0	0	0	0	0	0	0	0	0	1	0	0	0	0	0	0	0	0	0	0
ENSG00000188342	ENSG00000188342	GTF2F2	GTF2F2	13	45694650	45858237	13q14.12 - 13q14.13	1.87865	Gain	0	0	0	0	0	1	0	0	0	0	0	0	0	0	0	0	0	0	0	0	0	0	0	0	0	0	0	0	0	0	0	0	0	0	0	0	0	0	0	0
ENSG00000124507	ENSG00000124507	PACSIN1	PACSIN1	6	34433916	34503006	6p21.31	1.87855	Gain	0	0	0	0	0	0	0	0	0	0	0	0	0	0	0	0	0	0	0	0	0	0	0	0	0	0	0	0	0	0	0	0	0	0	0	0	0	0	0	0
ENSG00000204262	ENSG00000204262	COL5A2	COL5A2	2	189896622	190044605	2q32.2	1.87843	Gain	0	0	0	0	0	0	0	0	0	0	0	0	0	0	0	0	0	0	0	0	0	0	0	0	0	0	0	1	0	0	1	0	0	0	0	0	0	0	0	0
ENSG00000151388	ENSG00000151388	ADAMTS12	ADAMTS12	5	33523640	33892297	5p13.3 - 5p13.2	1.87268	Gain	0	0	0	0	0	0	0	0	0	0	0	0	0	0	0	0	0	0	0	0	0	0	0	0	1	0	0	0	0	0	0	0	0	0	0	0	0	0	0	0
ENSG00000158186	ENSG00000158186	MRAS	MRAS	3	138066539	138124375	3q22.3	1.87031	Gain	0	0	0	0	0	0	0	0	0	0	0	0	0	0	0	0	0	0	0	0	0	0	0	0	0	0	0	0	0	0	0	0	0	0	0	0	0	0	0	0
ENSG00000139679	ENSG00000139679	LPAR6	LPAR6	13	48963707	49018840	13q14.2	1.86793	Gain	0	0	0	0	0	0	0	0	0	0	0	0	0	0	0	0	0	0	0	0	0	0	0	0	1	0	0	0	0	0	0	0	1	0	0	0	0	0	0	0
ENSG00000168748	ENSG00000168748	CA7	CA7	16	66878282	66888056	16q22.1	1.86656	Gain	0	0	0	0	0	0	0	0	0	0	0	0	0	0	0	0	0	0	0	0	0	0	0	0	1	0	0	0	0	0	0	0	0	0	0	0	0	0	0	0
ENSG00000100519	ENSG00000100519	PSMC6	PSMC6	14	53173890	53195305	14q22.1	1.86302	Gain	0	0	0	0	0	0	0	0	0	0	0	0	0	0	0	0	0	0	0	0	0	0	0	0	0	0	0	0	0	0	0	0	0	0	0	0	0	0	0	0
ENSG00000120690	ENSG00000120690	ELF1	ELF1	13	41506056	41635576	13q14.11	1.86054	Gain	0	0	0	0	0	0	0	0	0	0	0	0	0	0	0	0	0	0	0	0	0	0	0	0	0	0	0	0	0	0	0	0	0	0	0	0	0	0	0	0
ENSG00000119684	ENSG00000119684	MLH3	MLH3	14	75480467	75518235	14q24.3	1.85726	Gain	0	0	0	0	0	0	0	0	0	0	0	0	0	0	0	0	0	0	0	0	0	1	0	0	1	0	0	0	0	0	0	0	0	0	0	0	0	0	0	0
ENSG00000204472	ENSG00000204472	AIF1	AIF1	6	31582961	31584798	6p21.33	1.85687	Gain	0	0	0	0	0	0	0	0	0	0	0	0	0	0	0	0	0	0	0	0	0	0	0	0	0	0	0	0	0	0	0	0	0	0	0	0	0	0	0	0
ENSG00000187612	ENSG00000187612	OR5W2	OR5W2	11	55681126	55682058	11q11	1.85466	Gain	0	0	0	0	0	0	0	0	0	0	0	0	0	0	0	0	0	0	0	0	0	0	0	0	1	0	0	0	0	0	0	0	1	0	0	0	0	0	0	0
ENSG00000123104	ENSG00000123104	ITPR2	ITPR2	12	26490342	26986131	12p12.1 - 12p11.23	1.85432	Gain	0	0	0	0	0	0	0	0	0	0	0	0	0	0	0	0	0	0	0	0	0	0	0	0	0	0	0	0	0	0	0	0	0	0	0	0	0	0	0	0
ENSG00000140525	ENSG00000140525	FANCI	FANCI	15	89787180	89860492	15q26.1	1.8514	Gain	0	0	0	0	0	0	0	0	0	0	0	0	0	0	0	0	0	0	0	0	0	1	0	0	0	0	0	0	0	0	0	0	0	0	1	0	0	0	0	0
ENSG00000171956	ENSG00000171956	FOXB1	FOXB1	15	60296421	60353929	15q22.2	1.8505	Gain	0	0	0	0	0	0	0	0	0	0	0	0	0	0	0	0	0	0	0	0	0	0	0	0	0	0	0	0	0	0	0	0	0	0	0	0	0	0	0	0
ENSG00000239343	ENSG00000239343	AL035450.1	XPNPEP3	22	41313125	41313385	22q13.2	1.84899	Gain	0	0	0	0	0	0	0	0	0	0	0	0	0	0	0	0	0	0	0	0	0	0	0	0	1	0	0	0	0	0	0	0	0	0	0	0	0	0	0	0
ENSG00000081923	ENSG00000081923	ATP8B1	ATP8B1	18	55313658	55470327	18q21.31	1.84598	Gain	1	0	0	0	0	0	0	0	0	0	0	0	0	0	0	0	0	0	0	0	0	0	0	0	0	0	0	0	0	0	0	0	0	0	0	0	0	0	0	0
ENSG00000196616	ENSG00000196616	ADH1B	ADH1B	4	100226121	100242558	4q23	1.84558	Gain	0	0	0	0	0	0	0	0	0	0	0	0	0	0	0	0	0	0	0	0	0	0	0	0	1	0	0	0	0	0	0	0	0	0	0	0	0	0	0	0
ENSG00000141458	ENSG00000141458	NPC1	NPC1	18	21111401	21166451	18q11.2	1.83852	Gain	0	0	0	0	0	0	0	0	0	0	0	0	0	0	0	0	0	0	0	0	0	0	0	0	0	0	0	0	0	0	0	0	0	0	0	0	0	0	0	0
ENSG00000174564	ENSG00000174564	IL20RB	IL20RB	3	136665072	136729927	3q22.3	1.83757	Gain	0	0	0	0	0	0	0	0	0	0	0	0	0	0	0	0	0	0	0	0	1	0	0	0	0	0	0	0	0	0	0	0	0	0	0	0	0	0	0	0
ENSG00000169488	ENSG00000169488	OR4K15	OR4K15	14	20443603	20444818	14q11.2	1.83705	Gain	0	0	0	0	0	0	0	0	0	0	0	0	0	0	0	0	0	0	0	0	0	0	0	0	1	0	0	0	0	0	0	0	1	0	0	0	0	0	0	0
ENSG00000124493	ENSG00000124493	GRM4	GRM4	6	33989628	34123399	6p21.31	1.83036	Gain	0	0	0	0	0	0	0	0	0	0	0	0	0	0	0	0	0	0	0	0	0	0	0	0	1	0	0	0	0	0	0	0	1	0	0	0	0	0	0	0
ENSG00000187758	ENSG00000187758	ADH1A	ADH1A	4	100197524	100212185	4q23	1.8303	Gain	0	0	0	0	0	0	0	0	0	0	0	0	0	0	0	0	0	0	0	0	0	0	0	0	1	0	0	0	0	0	0	0	0	0	0	0	0	0	0	0
ENSG00000167825	ENSG00000167825	OR5I1	OR5I1	11	55702932	55703876	11q12.1	1.82946	Gain	0	0	0	0	0	0	0	0	0	0	0	0	0	0	0	0	0	0	0	0	0	0	0	0	1	0	0	0	0	0	0	0	1	0	0	0	0	0	0	0
ENSG00000186867	ENSG00000186867	QRFPR	QRFPR	4	122250467	122302214	4q27	1.82934	Gain	0	0	0	0	0	0	0	0	0	0	0	0	0	0	0	0	0	0	0	0	0	0	0	0	1	0	0	0	0	0	0	0	1	0	0	0	0	0	0	0
ENSG00000176230	ENSG00000176230	OR4K17	OR4K17	14	20585566	20586597	14q11.2	1.82643	Gain	0	0	0	0	0	0	0	0	0	0	0	0	0	0	0	0	0	0	0	0	0	0	0	0	1	0	0	0	0	0	0	0	1	0	0	0	0	0	0	0
ENSG00000221291	ENSG00000221291	AC090660.1	DCC	18	50463664	50463773	18q21.2	1.82448	Gain	0	0	0	0	0	0	0	0	0	0	0	0	0	0	0	0	0	0	0	1	0	0	0	0	0	0	0	0	0	0	0	0	0	0	0	0	0	0	0	0
ENSG00000242121	ENSG00000242121	AC012500.1	PDE1A	2	183179026	183179271	2q32.1	1.82374	Gain	0	0	0	0	0	0	0	0	0	0	0	0	0	0	0	0	0	0	0	0	0	0	0	0	1	0	0	0	0	0	0	0	0	0	0	0	0	0	0	0
ENSG00000138378	ENSG00000138378	STAT4	STAT4	2	191894302	192016322	2q32.2 - 2q32.3	1.82142	Gain	0	0	0	0	0	0	0	0	0	0	0	0	0	0	0	0	0	0	0	0	0	0	0	0	0	0	0	0	0	0	0	0	0	0	0	0	0	0	0	0
ENSG00000196562	ENSG00000196562	SULF2	SULF2	20	46285092	46415360	20q13.12 - 20q13.13	1.82106	Gain	0	0	0	0	0	0	0	0	0	0	0	0	0	0	0	0	0	1	0	0	0	0	0	0	1	0	0	0	0	0	0	0	0	0	0	0	0	0	0	0
ENSG00000176246	ENSG00000176246	OR4L1	OR4L1	14	20528204	20529142	14q11.2	1.81894	Gain	0	0	0	0	0	0	0	0	0	0	0	0	0	0	0	0	0	0	0	0	0	0	0	0	1	0	0	0	0	0	0	0	1	0	0	0	0	0	0	0
ENSG00000059804	ENSG00000059804	SLC2A3	SLC2A3	12	8071826	8088871	12p13.31	1.81827	Gain	0	0	0	0	0	0	0	0	0	0	0	0	0	0	0	0	0	0	0	0	0	0	0	0	1	0	0	0	0	0	0	0	0	0	0	0	0	0	0	0
ENSG00000196132	ENSG00000196132	MYT1	MYT1	20	62783144	62873604	20q13.33	1.81772	Gain	0	0	0	0	0	0	0	0	0	0	0	0	0	0	0	0	0	0	0	0	0	0	0	0	0	0	0	0	0	0	0	0	0	0	0	0	0	0	0	0
ENSG00000038210	ENSG00000038210	PI4K2B	PI4K2B	4	25162263	25280714	4p15.2	1.81647	Gain	0	0	0	0	0	0	0	0	0	0	0	0	0	0	0	0	0	0	0	0	0	0	0	0	1	0	0	0	0	0	0	0	0	0	0	0	0	0	0	0
ENSG00000174914	ENSG00000174914	OR9G1	OR9G1	11	56467864	56468781	11q12.1	1.81646	Gain	0	0	0	0	0	0	0	0	0	0	0	0	0	0	0	0	0	0	0	0	0	0	0	0	1	0	0	0	0	0	0	0	1	0	0	0	0	0	0	0
ENSG00000100567	ENSG00000100567	PSMA3	PSMA3	14	58711549	58738730	14q23.1	1.81611	Gain	0	0	0	0	0	0	0	0	0	0	0	0	0	0	0	0	0	0	0	0	0	0	0	0	0	0	0	0	0	0	0	0	0	0	0	0	0	0	0	0
ENSG00000171596	ENSG00000171596	NMUR1	NMUR1	2	232387871	232395206	2q37.1	1.816	Gain	0	0	0	0	0	0	0	0	0	0	0	0	0	0	0	0	0	0	0	0	0	0	0	0	1	0	0	0	0	0	0	0	1	0	0	0	0	0	0	0
ENSG00000168676	ENSG00000168676	KCTD19	KCTD19	16	67323331	67360666	16q22.1	1.81377	Gain	0	0	0	0	0	0	0	0	0	0	0	0	0	0	0	0	0	0	0	0	0	0	0	0	0	0	0	0	0	0	0	0	0	0	0	0	0	0	0	0
ENSG00000102780	ENSG00000102780	DGKH	DGKH	13	42614176	42830714	13q14.11	1.81319	Gain	0	0	0	0	0	0	0	0	0	0	0	0	0	0	0	0	0	0	0	0	0	0	0	0	0	0	0	0	0	0	0	0	0	0	0	0	0	0	0	0
ENSG00000124216	ENSG00000124216	SNAI1	SNAI1	20	48599536	48605423	20q13.13	1.81044	Gain	0	1	0	0	0	0	0	0	0	0	0	0	0	0	0	0	0	0	0	0	0	0	0	0	0	0	0	0	0	0	0	0	0	0	0	0	0	0	0	0
ENSG00000181698	ENSG00000181698	OR5T1	OR5T1	11	56043029	56044146	11q12.1	1.80962	Gain	0	0	0	0	0	0	0	0	0	0	0	0	0	0	0	0	0	0	0	0	0	0	0	0	1	0	0	0	0	0	0	0	1	0	0	0	0	0	0	0
ENSG00000180245	ENSG00000180245	RRH	RRH	4	110749150	110765760	4q25	1.80854	Gain	0	0	0	0	0	0	0	0	0	0	0	0	0	0	0	0	0	0	0	0	0	0	0	0	1	0	0	0	0	0	0	0	1	0	0	0	0	0	0	0
ENSG00000169208	ENSG00000169208	OR10G3	OR10G3	14	22037934	22038875	14q11.2	1.80777	Gain	0	0	0	0	0	0	0	0	0	0	0	0	0	0	0	0	0	0	0	0	0	0	0	0	1	0	0	0	0	0	0	0	1	0	0	0	0	0	0	0
ENSG00000140519	ENSG00000140519	RHCG	RHCG	15	89998680	90039844	15q26.1	1.80751	Gain	0	0	0	0	0	0	0	0	0	0	0	0	0	0	0	0	0	0	0	0	0	0	0	0	1	0	0	0	0	0	0	0	0	0	0	0	0	0	0	0
ENSG00000154493	ENSG00000154493	C10orf90	C10ORF90	10	128113566	128359079	10q26.2	1.80672	Gain	0	0	0	0	0	0	0	0	0	0	0	0	0	0	0	0	0	0	0	0	0	0	0	0	0	0	0	0	0	0	0	0	0	0	0	0	0	0	0	0
ENSG00000150269	ENSG00000150269	OR5M9	OR5M9	11	56229945	56230877	11q12.1	1.80591	Gain	0	0	0	0	0	0	0	0	0	0	0	0	0	0	0	0	0	0	0	0	0	0	0	0	1	0	0	0	0	0	0	0	1	0	0	0	0	0	0	0
ENSG00000168906	ENSG00000168906	MAT2A	MAT2A	2	85766288	85772403	2p11.2	1.80371	Gain	0	0	0	0	0	0	0	0	0	0	0	0	0	0	0	0	0	0	0	0	0	0	0	1	0	0	0	0	0	0	0	0	0	0	0	0	0	0	0	0
ENSG00000155097	ENSG00000155097	ATP6V1C1	ATP6V1C1	8	104033291	104085279	8q22.3	1.80148	Gain	1	0	0	0	0	0	0	0	0	0	0	0	0	0	0	0	0	0	0	0	0	0	0	0	0	0	0	0	0	0	0	0	0	0	0	0	0	0	0	0
ENSG00000125522	ENSG00000125522	NPBWR2	NPBWR2	20	62737173	62738524	20q13.33	1.80073	Gain	0	0	0	0	0	0	0	0	0	0	0	0	0	0	0	0	0	0	0	0	0	0	0	0	1	0	0	0	0	0	0	0	1	0	0	0	0	0	0	0
ENSG00000179776	ENSG00000179776	CDH5	CDH5	16	66400533	66438686	16q21	1.80019	Gain	0	0	0	0	0	0	1	0	0	0	0	0	0	0	0	0	0	0	0	0	0	0	0	0	0	0	0	0	0	0	0	0	0	1	0	0	0	0	0	0
ENSG00000181958	ENSG00000181958	OR4A15	OR4A15	11	55135360	55136394	11q11	1.79894	Gain	0	0	0	0	0	0	0	0	0	0	0	0	0	0	0	0	0	0	0	0	0	0	0	0	1	0	0	0	0	0	0	0	1	0	0	0	0	0	0	0
ENSG00000124664	ENSG00000124664	SPDEF	SPDEF	6	34505579	34524110	6p21.31	1.79785	Gain	0	0	0	0	0	1	0	0	0	0	0	0	0	0	0	0	0	0	0	0	0	0	0	0	0	0	0	0	0	0	0	0	0	0	0	0	0	0	0	0
ENSG00000241119	ENSG00000241119	UGT1A9	UGT1A9	2	234580499	234681946	2q37.1	1.79738	Gain	0	0	0	0	0	0	0	0	0	0	0	0	0	0	0	0	0	0	0	0	0	0	1	0	0	0	0	0	0	0	0	0	0	0	1	0	0	0	0	0
ENSG00000140307	ENSG00000140307	GTF2A2	GTF2A2	15	59930261	59949740	15q22.2	1.7957	Gain	0	0	0	0	0	0	0	0	0	0	0	0	0	0	0	0	0	0	0	0	0	0	0	0	0	0	0	0	0	0	0	0	0	0	0	0	0	0	0	0
ENSG00000147854	ENSG00000147854	UHRF2	UHRF2	9	6413151	6507054	9p24.1	1.79402	Gain	0	0	0	0	0	0	0	0	0	0	0	0	0	0	0	0	0	0	0	0	0	0	0	0	0	0	0	0	0	0	0	0	0	0	0	0	0	0	0	0
ENSG00000138738	ENSG00000138738	PRDM5	PRDM5	4	121606074	121844025	4q27	1.794	Gain	0	0	0	0	0	0	0	0	0	0	0	0	0	0	0	0	0	0	0	0	0	0	0	0	0	0	0	0	0	0	0	0	0	0	0	0	0	0	1	0
ENSG00000172487	ENSG00000172487	OR8J1	OR8J1	11	56127691	56128764	11q12.1	1.79341	Gain	0	0	0	0	0	0	0	0	0	0	0	0	0	0	0	0	0	0	0	0	0	0	0	0	1	0	0	0	0	0	0	0	1	0	0	0	0	0	0	0
ENSG00000204700	ENSG00000204700	OR2J2	OR2J2	6	29141311	29142351	6p22.1	1.78936	Gain	0	0	0	0	0	0	0	0	0	0	0	0	0	0	0	0	0	0	0	0	0	0	0	0	1	0	0	0	0	0	0	0	1	0	0	0	0	0	0	0
ENSG00000213719	ENSG00000213719	CLIC1	CLIC1	6	31698358	31707540	6p21.33	1.78832	Gain	0	0	0	0	0	0	0	0	0	0	0	0	0	0	0	0	0	0	0	0	0	0	0	0	0	0	0	0	0	0	0	0	0	0	0	0	0	0	0	0
ENSG00000065154	ENSG00000065154	OAT	OAT	10	126085872	126107545	10q26.13	1.78787	Gain	0	0	0	0	0	0	0	0	0	0	0	0	0	0	0	0	0	0	0	0	0	0	0	0	1	0	0	0	0	0	0	0	0	0	0	0	0	0	0	0
ENSG00000124249	ENSG00000124249	KCNK15	KCNK15	20	43374421	43379675	20q13.12	1.78666	Gain	0	0	0	0	0	0	0	0	0	0	0	0	0	0	0	0	0	0	0	0	0	0	0	0	0	0	0	0	0	0	0	0	0	0	0	0	0	0	0	0
ENSG00000035928	ENSG00000035928	RFC1	RFC1	4	39289076	39367995	4p14	1.78438	Gain	0	0	0	0	0	0	0	0	0	0	0	0	0	0	0	0	0	0	0	0	0	1	0	0	0	0	0	0	0	0	0	0	0	0	1	0	0	0	0	0
ENSG00000013588	ENSG00000013588	GPRC5A	GPRC5A	12	13043716	13070871	12p13.1	1.78276	Gain	0	0	0	0	0	0	0	0	0	0	0	0	0	0	0	0	0	0	0	0	0	0	0	0	0	0	0	0	0	0	0	0	1	0	0	0	0	0	0	0
ENSG00000124145	ENSG00000124145	SDC4	SDC4	20	43953928	43977064	20q13.12	1.78023	Gain	0	0	0	0	0	0	0	0	0	0	0	0	0	0	0	0	0	1	0	0	0	0	0	0	0	0	0	1	0	0	0	0	0	0	0	0	0	0	0	0
ENSG00000167881	ENSG00000167881	SRP68	SRP68	17	74035187	74068607	17q25.1	1.77934	Gain	0	0	0	0	0	0	0	0	0	0	0	0	0	0	0	0	0	0	0	0	0	0	0	1	0	0	0	0	0	0	0	0	0	0	0	0	0	0	0	0
ENSG00000204248	ENSG00000204248	COL11A2	COL11A2	6	33130458	33160276	6p21.32	1.77893	Gain	0	0	0	0	0	0	0	0	0	0	0	0	0	0	0	0	0	0	0	0	0	0	0	0	0	0	0	1	0	0	1	0	0	0	0	0	0	0	0	0
ENSG00000167822	ENSG00000167822	OR8J3	OR8J3	11	55904247	55905194	11q12.1	1.77653	Gain	0	0	0	0	0	0	0	0	0	0	0	0	0	0	0	0	0	0	0	0	0	0	0	0	1	0	0	0	0	0	0	0	1	0	0	0	0	0	0	0
ENSG00000180901	ENSG00000180901	KCTD2	KCTD2	17	73043279	73061979	17q25.1	1.77358	Gain	0	0	0	0	0	0	0	0	0	0	0	0	0	0	0	0	0	0	0	0	0	0	0	0	0	0	0	0	0	0	0	0	0	0	0	0	0	0	0	0
ENSG00000221437	ENSG00000221437	AC068058.1	CPXM2	10	125670995	125671077	10q26.13	1.77154	Gain	0	0	0	0	0	0	0	0	0	0	0	0	0	0	0	0	0	0	0	0	0	0	0	0	1	0	0	0	0	0	0	0	0	0	0	0	0	0	0	0
ENSG00000152234	ENSG00000152234	ATP5A1	ATP5A1	18	43664110	43684300	18q21.1	1.77125	Gain	1	0	0	0	0	0	0	0	0	0	0	0	0	0	0	0	0	0	0	0	0	0	0	0	0	0	0	0	0	0	0	0	0	0	0	0	0	0	0	0
ENSG00000113387	ENSG00000113387	SUB1	SUB1	5	32531739	32604185	5p13.3	1.77086	Gain	0	0	0	0	0	0	0	0	0	0	0	0	0	0	0	0	0	0	0	0	0	0	0	0	0	0	0	0	0	0	0	0	0	0	0	0	0	0	0	0
ENSG00000141434	ENSG00000141434	MEP1B	MEP1B	18	29769987	29800364	18q12.1	1.76885	Gain	0	0	0	0	0	0	0	0	0	0	0	0	0	0	0	0	0	0	0	0	0	0	0	0	1	0	0	0	0	0	0	0	0	0	0	0	0	0	0	0
ENSG00000111701	ENSG00000111701	APOBEC1	APOBEC1	12	7801996	7818499	12p13.31	1.76713	Gain	0	0	0	0	0	0	0	0	0	0	0	0	0	0	0	0	0	0	0	0	0	0	0	1	0	0	0	0	0	0	0	0	0	0	0	0	0	0	0	0
ENSG00000181371	ENSG00000181371	OR5M8	OR5M8	11	56257825	56258871	11q12.1	1.76676	Gain	0	0	0	0	0	0	0	0	0	0	0	0	0	0	0	0	0	0	0	0	0	0	0	0	1	0	0	0	0	0	0	0	1	0	0	0	0	0	0	0
ENSG00000181927	ENSG00000181927	OR4P4	OR4P4	11	55405834	55406772	11q11	1.76571	Gain	0	0	0	0	0	0	0	0	0	0	0	0	0	0	0	0	0	0	0	0	0	0	0	0	1	0	0	0	0	0	0	0	1	0	0	0	0	0	0	0
ENSG00000164038	ENSG00000164038	SLC9B2	SLC9B2	4	103941025	104006986	4q24	1.7649	Gain	0	0	0	0	0	0	0	0	0	0	0	0	0	0	0	0	0	0	0	0	0	0	0	0	1	0	0	0	0	0	0	0	0	0	0	0	0	0	0	0
ENSG00000101188	ENSG00000101188	NTSR1	NTSR1	20	61340189	61394123	20q13.33	1.76484	Gain	0	0	0	0	0	0	0	0	0	0	0	0	0	0	0	0	0	0	0	0	0	0	0	0	1	0	0	0	0	0	0	0	1	0	0	0	0	0	0	0
ENSG00000100979	ENSG00000100979	PLTP	PLTP	20	44527399	44540794	20q13.12	1.76482	Gain	0	0	0	0	0	0	0	0	0	0	0	0	0	0	0	0	0	0	0	0	0	0	0	0	1	0	0	0	0	0	0	0	0	0	0	0	0	0	0	0
ENSG00000187323	ENSG00000187323	DCC	DCC	18	49867158	51062269	18q21.2	1.76367	Gain	0	0	0	0	0	0	0	0	0	0	0	0	0	0	0	0	0	0	0	1	0	0	0	0	0	0	0	0	0	0	0	0	0	0	0	0	0	0	0	0
ENSG00000138399	ENSG00000138399	FASTKD1	FASTKD1	2	170386259	170430385	2q31.1	1.76261	Gain	0	0	0	0	0	0	0	0	0	0	0	0	0	0	0	0	0	0	0	0	0	0	0	0	0	0	0	0	0	0	0	0	0	0	0	0	0	0	0	0
ENSG00000170485	ENSG00000170485	NPAS2	NPAS2	2	101436614	101613291	2q11.2	1.76257	Gain	0	0	0	0	0	0	0	0	0	0	0	0	0	0	0	0	0	0	0	0	0	0	0	0	0	0	0	0	0	0	0	0	0	0	0	0	0	0	0	0
ENSG00000181785	ENSG00000181785	OR5AS1	OR5AS1	11	55797895	55798869	11q12.1	1.76196	Gain	0	0	0	0	0	0	0	0	0	0	0	0	0	0	0	0	0	0	0	0	0	0	0	0	1	0	0	0	0	0	0	0	1	0	0	0	0	0	0	0
ENSG00000125454	ENSG00000125454	SLC25A19	SLC25A19	17	73269062	73285530	17q25.1	1.76112	Gain	0	0	0	0	0	0	0	0	0	0	0	0	0	0	0	0	0	0	0	0	0	0	0	0	1	0	0	0	0	0	0	0	0	0	0	0	0	0	0	0
ENSG00000087237	ENSG00000087237	CETP	CETP	16	56995762	57017757	16q13	1.7605	Gain	0	0	0	0	0	0	0	0	0	0	0	0	0	0	0	0	0	0	0	0	0	0	0	0	1	0	0	0	0	0	0	0	0	0	0	0	0	0	0	0
ENSG00000181761	ENSG00000181761	OR8H3	OR8H3	11	55889849	55890787	11q12.1	1.76043	Gain	0	0	0	0	0	0	0	0	0	0	0	0	0	0	0	0	0	0	0	0	0	0	0	0	1	0	0	0	0	0	0	0	1	0	0	0	0	0	0	0
ENSG00000102893	ENSG00000102893	PHKB	PHKB	16	47495034	47735434	16q12.1	1.75971	Gain	0	0	0	0	0	0	0	0	0	0	0	0	0	0	0	0	0	0	0	0	0	0	0	0	0	0	0	0	0	0	0	0	0	0	0	0	0	0	0	0
ENSG00000150281	ENSG00000150281	CTF1	CTF1	16	30907928	30914881	16p11.2	1.75864	Gain	0	0	0	0	0	0	0	0	0	0	0	0	0	0	0	0	0	0	0	0	1	0	0	0	0	0	0	0	0	0	0	0	0	0	0	0	0	0	0	0
ENSG00000129562	ENSG00000129562	DAD1	DAD1	14	23033805	23058175	14q11.2	1.75554	Gain	0	0	0	0	0	0	0	0	0	0	0	0	0	0	0	0	0	0	0	0	0	0	0	1	0	0	0	0	0	0	0	0	0	0	0	0	0	0	0	0
ENSG00000138735	ENSG00000138735	PDE5A	PDE5A	4	120415550	120550146	4q26	1.75227	Gain	0	0	0	0	0	0	0	0	0	0	0	0	0	0	0	0	0	0	0	0	0	0	0	0	1	0	0	0	0	0	0	0	0	0	0	0	0	0	0	0
ENSG00000115252	ENSG00000115252	PDE1A	PDE1A	2	183004763	183387919	2q32.1	1.75067	Gain	0	0	0	0	0	0	0	0	0	0	0	0	0	0	0	0	0	0	0	0	0	0	0	0	1	0	0	0	0	0	0	0	0	0	0	0	0	0	0	0
ENSG00000014824	ENSG00000014824	SLC30A9	SLC30A9	4	41992489	42089551	4p13	1.74913	Gain	0	0	0	0	0	0	0	0	0	0	0	0	0	0	0	0	0	0	0	0	0	1	0	0	0	0	0	0	0	0	0	0	0	0	0	0	0	0	0	0
ENSG00000175063	ENSG00000175063	UBE2C	UBE2C	20	44441215	44445596	20q13.12	1.74694	Gain	0	0	0	0	0	0	0	0	0	0	0	0	0	0	0	0	0	0	0	0	0	0	0	0	0	0	0	0	0	0	0	0	0	0	0	0	0	0	0	0
ENSG00000172878	ENSG00000172878	METAP1D	METAP1D	2	172864490	172947158	2q31.1	1.74636	Gain	0	0	0	0	0	0	0	0	0	0	0	0	0	0	0	0	0	0	0	0	0	0	0	0	1	0	0	0	0	0	0	0	0	0	0	0	0	0	0	0
ENSG00000077044	ENSG00000077044	DGKD	DGKD	2	234263153	234380750	2q37.1	1.74595	Gain	0	0	0	0	0	0	0	0	0	0	0	0	0	0	0	0	0	0	0	0	0	0	0	0	0	0	0	0	0	0	0	0	0	0	0	0	0	0	0	0
ENSG00000078319	ENSG00000078319	PMS2P1	PMS2P1	7	99918615	99939531	7q22.1	1.74573	Gain	0	0	0	0	0	0	0	0	0	0	0	0	0	0	0	0	0	0	0	0	0	1	0	0	0	0	0	0	0	0	0	0	0	0	0	0	0	0	0	0
ENSG00000170190	ENSG00000170190	SLC16A5	SLC16A5	17	73084055	73102246	17q25.1	1.74439	Gain	0	0	0	0	0	0	0	0	0	0	0	0	0	0	0	0	0	0	0	0	0	0	0	0	1	0	0	0	0	0	0	0	0	0	0	0	0	0	0	0
ENSG00000172459	ENSG00000172459	OR5AR1	OR5AR1	11	56431138	56432163	11q12.1	1.74327	Gain	0	0	0	0	0	0	0	0	0	0	0	0	0	0	0	0	0	0	0	0	0	0	0	0	1	0	0	0	0	0	0	0	1	0	0	0	0	0	0	0
ENSG00000128655	ENSG00000128655	PDE11A	PDE11A	2	178492797	178973081	2q31.2	1.73977	Gain	0	0	0	0	0	0	0	0	0	0	0	0	0	0	0	0	0	0	0	0	0	0	0	0	1	0	0	0	0	0	0	0	0	0	0	0	0	0	0	0
ENSG00000204390	ENSG00000204390	HSPA1L	HSPA1L	6	31777396	31783437	6p21.33	1.73941	Gain	0	0	0	0	0	0	0	0	0	0	0	0	0	0	0	0	0	0	0	0	0	0	0	0	0	0	0	0	0	0	0	0	0	0	1	0	0	0	0	0
ENSG00000035862	ENSG00000035862	TIMP2	TIMP2	17	76849063	76921472	17q25.3	1.73894	Gain	0	0	0	0	0	0	0	0	0	0	0	0	0	0	0	0	0	1	0	0	0	0	0	0	0	0	0	0	0	0	0	0	0	0	0	0	0	0	0	0
ENSG00000188452	ENSG00000188452	CERKL	CERKL	2	182401403	182545392	2q31.3	1.73787	Gain	0	0	0	0	0	0	0	0	0	0	0	0	0	0	0	0	0	0	0	0	0	0	0	0	0	0	0	0	0	0	0	0	0	0	0	0	0	0	0	0
ENSG00000181273	ENSG00000181273	OR5AK2	OR5AK2	11	56756347	56757342	11q12.1	1.73753	Gain	0	0	0	0	0	0	0	0	0	0	0	0	0	0	0	0	0	0	0	0	0	0	0	0	1	0	0	0	0	0	0	0	1	0	0	0	0	0	0	0
ENSG00000115840	ENSG00000115840	SLC25A12	SLC25A12	2	172640880	172864766	2q31.1	1.73665	Gain	0	0	0	0	0	0	0	0	0	0	0	0	0	0	0	0	0	0	0	0	0	0	0	0	1	0	0	0	0	0	0	0	0	0	0	0	0	0	0	0
ENSG00000255582	ENSG00000255582	OR10G2	OR10G2	14	22101992	22103096	14q11.2	1.73662	Gain	0	0	0	0	0	0	0	0	0	0	0	0	0	0	0	0	0	0	0	0	0	0	0	0	1	0	0	0	0	0	0	0	1	0	0	0	0	0	0	0
ENSG00000102743	ENSG00000102743	SLC25A15	SLC25A15	13	41363548	41386596	13q14.11	1.73619	Gain	0	0	0	0	0	0	0	0	0	0	0	0	0	0	0	0	0	0	0	0	0	0	0	0	1	0	0	0	0	0	0	0	0	0	0	0	0	0	0	0
ENSG00000080503	ENSG00000080503	SMARCA2	SMARCA2	9	2015342	2193624	9p24.3	1.73542	Gain	0	0	0	0	0	0	0	0	0	0	0	0	0	0	0	0	0	0	0	0	0	0	0	0	0	0	0	0	0	0	0	0	0	0	0	0	0	0	0	0
ENSG00000108010	ENSG00000108010	GLRX3	GLRX3	10	131934663	131982785	10q26.3	1.73378	Gain	0	0	0	0	0	0	0	0	0	0	0	0	0	0	0	0	0	0	0	0	0	0	0	0	1	0	0	0	0	0	0	0	0	0	0	0	0	0	0	0
ENSG00000100372	ENSG00000100372	SLC25A17	SLC25A17	22	41165634	41215403	22q13.2	1.73155	Gain	0	0	0	0	0	0	0	0	0	0	0	0	0	0	0	0	0	0	0	0	0	0	0	0	1	0	0	0	0	0	0	0	0	0	0	0	0	0	0	0
ENSG00000092068	ENSG00000092068	SLC7A8	SLC7A8	14	23594504	23652883	14q11.2	1.73023	Gain	0	0	0	0	0	0	0	0	0	0	0	0	0	0	0	0	0	0	0	0	0	0	0	0	1	0	0	0	0	0	0	0	0	0	0	0	0	0	0	0
ENSG00000182885	ENSG00000182885	GPR97	GPR97	16	57702099	57723975	16q21	1.72936	Gain	0	0	0	0	0	0	0	0	0	0	0	0	0	0	0	0	0	0	0	0	0	0	0	0	1	0	0	0	0	0	0	0	1	0	0	0	0	0	0	0
ENSG00000118271	ENSG00000118271	TTR	TTR	18	29171689	29178984	18q12.1	1.72852	Gain	0	0	0	0	0	0	0	0	0	0	0	0	0	0	0	0	0	0	0	0	0	0	0	0	0	0	0	0	0	0	0	0	0	0	1	0	0	0	0	1
ENSG00000184394	ENSG00000184394	OR4N5	OR4N5	14	20611895	20612821	14q11.2	1.72688	Gain	0	0	0	0	0	0	0	0	0	0	0	0	0	0	0	0	0	0	0	0	0	0	0	0	1	0	0	0	0	0	0	0	1	0	0	0	0	0	0	0
ENSG00000101187	ENSG00000101187	SLCO4A1	SLCO4A1	20	61273797	61317137	20q13.33	1.72566	Gain	0	0	0	0	0	0	0	0	0	0	0	0	0	0	0	0	0	0	0	0	0	0	0	0	1	0	0	0	0	0	0	0	0	0	0	0	0	0	0	0
ENSG00000185231	ENSG00000185231	MC2R	MC2R	18	13882043	13915535	18p11.21	1.72429	Gain	0	0	0	0	0	0	0	0	0	0	0	0	0	0	0	0	0	0	0	0	0	0	0	0	1	0	0	0	0	0	0	0	1	0	0	0	0	0	0	0
ENSG00000107077	ENSG00000107077	KDM4C	KDM4C	9	6720863	7175648	9p24.1	1.72415	Gain	0	0	0	0	0	0	0	0	0	0	0	0	0	0	0	0	0	0	0	0	0	0	0	0	0	0	0	0	0	0	0	0	0	0	0	0	0	0	1	0
ENSG00000151475	ENSG00000151475	SLC25A31	SLC25A31	4	128651533	128695448	4q28.1	1.72299	Gain	0	0	0	0	0	0	0	0	0	0	0	0	0	0	0	0	0	0	0	0	0	0	0	0	1	0	0	0	0	0	0	0	0	0	0	0	0	0	0	0
ENSG00000092096	ENSG00000092096	SLC22A17	SLC22A17	14	23815515	23822121	14q11.2	1.72273	Gain	0	0	0	0	0	0	0	0	0	0	0	0	0	0	0	0	0	0	0	0	0	0	0	0	1	0	0	0	0	0	0	0	0	0	0	0	0	0	0	0
ENSG00000121898	ENSG00000121898	CPXM2	CPXM2	10	125465729	125699783	10q26.13	1.72233	Gain	0	0	0	0	0	0	0	0	0	0	0	0	0	0	0	0	0	0	0	0	0	0	0	0	1	0	0	0	0	0	0	0	0	0	0	0	0	0	0	0
ENSG00000159618	ENSG00000159618	GPR114	GPR114	16	57576333	57625593	16q21	1.72098	Gain	0	0	0	0	0	0	0	0	0	0	0	0	0	0	0	0	0	0	0	0	0	0	0	0	1	0	0	0	0	0	0	0	1	0	0	0	0	0	0	0
ENSG00000074181	ENSG00000074181	NOTCH3	NOTCH3	19	15270445	15311792	19p13.12	1.72077	Gain	0	0	0	0	0	0	0	0	0	0	0	0	0	0	0	0	0	0	0	0	0	0	0	0	0	0	0	0	0	0	0	0	0	0	0	0	0	0	0	0
ENSG00000128708	ENSG00000128708	HAT1	HAT1	2	172778958	172848599	2q31.1	1.72041	Gain	0	0	0	0	0	0	0	0	0	0	0	0	0	0	0	0	0	0	0	0	0	0	0	0	0	1	0	0	0	0	0	0	0	0	0	0	0	0	1	0
ENSG00000181019	ENSG00000181019	NQO1	NQO1	16	69740899	69760854	16q22.1	1.71961	Gain	0	0	0	0	0	0	0	0	0	0	0	0	0	0	0	0	0	0	0	0	0	0	0	0	0	0	0	0	0	0	0	0	0	0	1	0	0	0	0	0
ENSG00000077935	ENSG00000077935	SMC1B	SMC1B	22	45739944	45809500	22q13.31	1.71767	Gain	0	0	0	0	0	0	0	0	0	0	0	0	0	0	0	0	1	0	0	0	0	1	0	0	0	0	0	0	0	0	0	0	0	0	0	0	0	0	0	0
ENSG00000182631	ENSG00000182631	RXFP3	RXFP3	5	33936491	33939023	5p13.2	1.71696	Gain	0	0	0	0	0	0	0	0	0	0	0	0	0	0	0	0	0	0	0	0	0	0	0	0	1	0	0	0	0	0	0	0	1	0	0	0	0	0	0	0
ENSG00000138796	ENSG00000138796	HADH	HADH	4	108910870	108956331	4q25	1.71575	Gain	0	0	0	0	0	0	0	0	0	0	0	0	0	0	0	0	0	0	0	0	0	0	0	1	0	0	0	0	0	0	0	0	0	0	0	0	0	0	0	0
ENSG00000130414	ENSG00000130414	NDUFA10	NDUFA10	2	240831867	240964819	2q37.3	1.71502	Gain	0	0	0	0	0	0	0	0	0	0	0	0	0	0	0	0	0	0	0	0	0	0	0	1	0	0	0	0	0	0	0	0	0	0	0	0	0	0	0	0
ENSG00000103056	ENSG00000103056	SMPD3	SMPD3	16	68392231	68482591	16q22.1	1.71465	Gain	0	0	0	0	0	0	0	0	0	0	0	0	0	0	0	0	0	0	0	0	0	0	0	0	1	0	0	0	0	0	0	0	0	0	0	0	0	0	0	0
ENSG00000168772	ENSG00000168772	CXXC4	CXXC4	4	105389469	105416058	4q24	1.71461	Gain	0	0	0	0	0	0	0	0	0	0	0	0	0	0	0	0	0	0	0	0	0	0	0	0	0	0	0	0	0	0	0	0	0	0	0	0	0	0	0	0
ENSG00000167207	ENSG00000167207	NOD2	NOD2	16	50727514	50766988	16q12.1	1.71384	Gain	0	0	0	0	0	0	0	0	0	0	0	0	0	0	0	0	0	1	0	0	0	0	0	0	0	0	0	0	0	0	0	0	0	0	0	0	0	0	0	0
ENSG00000174937	ENSG00000174937	OR5M3	OR5M3	11	56236964	56238014	11q12.1	1.71271	Gain	0	0	0	0	0	0	0	0	0	0	0	0	0	0	0	0	0	0	0	0	0	0	0	0	1	0	0	0	0	0	0	0	1	0	0	0	0	0	0	0
ENSG00000111291	ENSG00000111291	GPRC5D	GPRC5D	12	13093709	13105081	12p13.1	1.71128	Gain	0	0	0	0	0	0	0	0	0	0	0	0	0	0	0	0	0	0	0	0	0	0	0	0	1	0	0	0	0	0	0	0	1	0	0	0	0	0	0	0
ENSG00000077684	ENSG00000077684	PHF17	PHF17	4	129730779	129796379	4q28.2	1.711	Gain	0	0	0	0	0	0	0	0	0	0	0	0	0	0	0	0	0	0	0	0	0	0	0	0	0	0	0	0	0	0	0	0	0	0	0	0	0	0	1	0
ENSG00000171551	ENSG00000171551	ECEL1	ECEL1	2	233344537	233352538	2q37.1	1.70608	Gain	0	0	0	0	0	0	0	0	0	0	0	0	0	0	0	0	0	0	0	0	0	0	0	0	1	0	0	0	0	0	0	0	0	0	0	0	0	0	0	0
ENSG00000174957	ENSG00000174957	OR5J2	OR5J2	11	55944094	55945032	11q12.1	1.70567	Gain	0	0	0	0	0	0	0	0	0	0	0	0	0	0	0	0	0	0	0	0	0	0	0	0	1	0	0	0	0	0	0	0	1	0	0	0	0	0	0	0
ENSG00000109534	ENSG00000109534	GAR1	GAR1	4	110736666	110745893	4q25	1.70284	Gain	0	0	0	0	0	0	0	0	0	0	0	0	0	0	0	0	0	0	0	0	0	0	0	0	0	0	0	0	0	0	0	0	0	0	0	0	0	0	0	0
ENSG00000181752	ENSG00000181752	OR8K5	OR8K5	11	55926870	55927793	11q12.1	1.70231	Gain	0	0	0	0	0	0	0	0	0	0	0	0	0	0	0	0	0	0	0	0	0	0	0	0	1	0	0	0	0	0	0	0	1	0	0	0	0	0	0	0
ENSG00000221717	ENSG00000221717	AL583860.1	C10ORF90	10	128245532	128245633	10q26.2	1.70172	Gain	0	0	0	0	0	0	0	0	0	0	0	0	0	0	0	0	0	0	0	0	0	0	0	0	0	0	0	0	0	0	0	0	0	0	0	0	0	0	0	0
ENSG00000188886	ENSG00000188886	ASTL	ASTL	2	96789589	96804175	2q11.1 - 2q11.2	1.70167	Gain	0	0	0	0	0	0	0	0	0	0	0	0	0	0	0	0	0	0	0	0	0	0	0	0	1	0	0	0	0	0	0	0	0	0	0	0	0	0	0	0
ENSG00000157766	ENSG00000157766	ACAN	ACAN	15	89346674	89418585	15q26.1	1.69639	Gain	0	0	0	0	0	0	0	0	0	0	0	0	0	0	0	0	0	0	0	0	0	0	0	1	0	0	0	0	0	0	0	0	0	0	0	0	0	0	0	0
ENSG00000168395	ENSG00000168395	ING5	ING5	2	242641450	242668893	2q37.3	1.69629	Gain	0	0	0	0	0	0	0	0	0	0	0	0	0	0	0	0	0	0	0	0	0	0	0	0	0	0	0	0	0	0	0	0	0	0	0	0	0	0	1	0
ENSG00000182632	ENSG00000182632	CCNYL2	CCNYL2	10	42903616	42970797	10q11.21	1.69627	Gain	0	0	0	0	0	0	0	0	0	0	0	0	0	0	0	0	0	0	0	0	0	0	0	0	0	0	0	0	0	0	0	0	0	0	0	0	0	0	0	0
ENSG00000186113	ENSG00000186113	OR5D14	OR5D14	11	55563032	55563976	11q11	1.69527	Gain	0	0	0	0	0	0	0	0	0	0	0	0	0	0	0	0	0	0	0	0	0	0	0	0	1	0	0	0	0	0	0	0	1	0	0	0	0	0	0	0
ENSG00000221779	ENSG00000221779	AL590403.1	GRM4	6	34036934	34036995	6p21.31	1.69496	Gain	0	0	0	0	0	0	0	0	0	0	0	0	0	0	0	0	0	0	0	0	0	0	0	0	1	0	0	0	0	0	0	0	1	0	0	0	0	0	0	0
ENSG00000103064	ENSG00000103064	SLC7A6	SLC7A6	16	68298433	68335722	16q22.1	1.69383	Gain	0	0	0	0	0	0	0	0	0	0	0	0	0	0	0	0	0	0	0	0	0	0	0	0	1	0	0	0	0	0	0	0	0	0	0	0	0	0	0	0
ENSG00000156127	ENSG00000156127	BATF	BATF	14	75988768	76013358	14q24.3	1.69329	Gain	0	0	0	0	0	0	0	0	0	0	0	0	0	0	0	0	0	0	0	0	0	0	0	0	0	0	0	0	0	0	0	0	0	0	0	0	0	0	0	0
ENSG00000163394	ENSG00000163394	CCKAR	CCKAR	4	26483022	26492084	4p15.2	1.6921	Gain	0	0	0	0	0	0	0	0	0	0	0	0	0	0	0	0	0	0	0	0	0	0	0	0	1	0	0	0	0	0	0	0	1	0	0	0	0	0	0	0
ENSG00000168621	ENSG00000168621	GDNF	GDNF	5	37812779	37839788	5p13.2	1.68944	Gain	0	0	0	0	0	0	0	0	0	0	0	0	0	0	0	0	0	0	0	0	0	0	0	0	0	0	0	0	0	0	0	0	0	0	0	0	1	0	0	0
ENSG00000145384	ENSG00000145384	FABP2	FABP2	4	120238405	120243545	4q26	1.68915	Gain	0	0	0	0	0	0	0	0	0	0	0	0	0	0	0	0	0	0	0	0	0	0	0	0	0	0	0	0	0	0	0	0	0	0	0	0	0	0	0	0
ENSG00000003056	ENSG00000003056	M6PR	M6PR	12	9092959	9102551	12p13.31	1.68878	Gain	0	0	0	0	0	0	0	0	0	0	0	0	0	0	0	0	0	1	0	0	0	0	0	0	0	0	0	0	0	0	0	0	0	0	0	0	0	0	0	0
ENSG00000196832	ENSG00000196832	OR11G2	OR11G2	14	20665495	20666605	14q11.2	1.68849	Gain	0	0	0	0	0	0	0	0	0	0	0	0	0	0	0	0	0	0	0	0	0	0	0	0	1	0	0	0	0	0	0	0	1	0	0	0	0	0	0	0
ENSG00000166035	ENSG00000166035	LIPC	LIPC	15	58702768	58861151	15q21.3	1.68773	Gain	0	0	0	0	0	0	0	0	0	0	0	0	0	0	0	0	0	0	0	0	0	0	0	0	1	0	0	0	0	0	0	0	0	0	0	0	0	0	0	0
ENSG00000138794	ENSG00000138794	CASP6	CASP6	4	110609785	110624739	4q25	1.68753	Gain	0	0	0	0	0	0	0	1	0	0	0	0	0	0	0	0	0	0	0	0	0	0	0	0	1	0	0	0	0	0	0	0	0	0	0	0	0	0	0	0
ENSG00000174970	ENSG00000174970	OR10AG1	OR10AG1	11	55734975	55735990	11q12.1	1.68729	Gain	0	0	0	0	0	0	0	0	0	0	0	0	0	0	0	0	0	0	0	0	0	0	0	0	1	0	0	0	0	0	0	0	1	0	0	0	0	0	0	0
ENSG00000173262	ENSG00000173262	SLC2A14	SLC2A14	12	7965108	8043744	12p13.31	1.68585	Gain	0	0	0	0	0	0	0	0	0	0	0	0	0	0	0	0	0	0	0	0	0	0	0	0	1	0	0	0	0	0	0	0	0	0	0	0	0	0	0	0
ENSG00000174942	ENSG00000174942	OR5R1	OR5R1	11	56184734	56185708	11q12.1	1.68558	Gain	0	0	0	0	0	0	0	0	0	0	0	0	0	0	0	0	0	0	0	0	0	0	0	0	1	0	0	0	0	0	0	0	1	0	0	0	0	0	0	0
ENSG00000176219	ENSG00000176219	OR11H6	OR11H6	14	20691791	20692964	14q11.2	1.68504	Gain	0	0	0	0	0	0	0	0	0	0	0	0	0	0	0	0	0	0	0	0	0	0	0	0	1	0	0	0	0	0	0	0	1	0	0	0	0	0	0	0
ENSG00000181939	ENSG00000181939	OR4C15	OR4C15	11	55321783	55322895	11q11	1.68401	Gain	0	0	0	0	0	0	0	0	0	0	0	0	0	0	0	0	0	0	0	0	0	0	0	0	1	0	0	0	0	0	0	0	1	0	0	0	0	0	0	0
ENSG00000103510	ENSG00000103510	KAT8	KAT8	16	31127075	31142714	16p11.2	1.68247	Gain	0	0	0	0	0	0	0	0	0	0	0	0	0	0	0	0	0	0	0	0	0	0	0	0	0	0	0	0	0	0	0	0	0	0	0	0	0	0	1	0
ENSG00000150261	ENSG00000150261	OR8K1	OR8K1	11	56113421	56114507	11q12.1	1.68243	Gain	0	0	0	0	0	0	0	0	0	0	0	0	0	0	0	0	0	0	0	0	0	0	0	0	1	0	0	0	0	0	0	0	1	0	0	0	0	0	0	0
ENSG00000168214	ENSG00000168214	RBPJ	RBPJ	4	26165077	26436541	4p15.2	1.68242	Gain	0	0	0	0	0	0	0	0	0	0	0	0	0	0	0	0	0	0	0	0	0	0	0	0	0	0	0	0	0	0	0	0	0	0	0	0	0	0	0	0
ENSG00000129654	ENSG00000129654	FOXJ1	FOXJ1	17	74132425	74137380	17q25.1	1.68191	Gain	0	0	0	0	0	0	0	0	0	0	0	0	0	0	0	0	0	0	0	0	0	0	0	0	0	0	0	0	0	0	0	0	0	0	0	0	0	0	0	0
ENSG00000172199	ENSG00000172199	OR8U1	OR8U1	11	56143100	56144029	11q12.1	1.68175	Gain	0	0	0	0	0	0	0	0	0	0	0	0	0	0	0	0	0	0	0	0	0	0	0	0	1	0	0	0	0	0	0	0	1	0	0	0	0	0	0	0
ENSG00000181803	ENSG00000181803	OR6S1	OR6S1	14	21108855	21109850	14q11.2	1.68139	Gain	0	0	0	0	0	0	0	0	0	0	0	0	0	0	0	0	0	0	0	0	0	0	0	0	1	0	0	0	0	0	0	0	1	0	0	0	0	0	0	0
ENSG00000169836	ENSG00000169836	TACR3	TACR3	4	104507188	104640973	4q24	1.68125	Gain	0	0	0	0	0	0	0	0	0	0	0	0	0	0	0	0	0	0	0	0	0	0	0	0	1	0	0	0	0	0	0	0	1	0	0	0	0	0	0	0
ENSG00000198877	ENSG00000198877	OR5D13	OR5D13	11	55540914	55541858	11q11	1.68041	Gain	0	0	0	0	0	0	0	0	0	0	0	0	0	0	0	0	0	0	0	0	0	0	0	0	1	0	0	0	0	0	0	0	1	0	0	0	0	0	0	0
ENSG00000261701	ENSG00000261701	HPR	HPR	16	72088522	72111145	16q22.2	1.67951	Gain	0	0	0	0	0	0	0	0	0	0	0	0	0	0	1	0	0	0	0	0	0	0	0	0	1	0	0	0	0	0	0	0	0	0	0	0	0	0	0	0
ENSG00000101182	ENSG00000101182	PSMA7	PSMA7	20	60711791	60718496	20q13.33	1.67949	Gain	0	0	0	0	0	0	0	0	0	0	0	0	0	0	0	0	0	0	0	0	0	0	0	0	0	0	0	0	0	0	0	0	0	0	0	0	0	0	0	0
ENSG00000181767	ENSG00000181767	OR8H2	OR8H2	11	55872519	55873457	11q12.1	1.67759	Gain	0	0	0	0	0	0	0	0	0	0	0	0	0	0	0	0	0	0	0	0	0	0	0	0	1	0	0	0	0	0	0	0	1	0	0	0	0	0	0	0
ENSG00000196236	ENSG00000196236	XPNPEP3	XPNPEP3	22	41253081	41368585	22q13.2	1.67755	Gain	0	0	0	0	0	0	0	0	0	0	0	0	0	0	0	0	0	0	0	0	0	0	0	0	1	0	0	0	0	0	0	0	0	0	0	0	0	0	0	0
ENSG00000172188	ENSG00000172188	OR4C11	OR4C11	11	55370830	55371874	11q11	1.67493	Gain	0	0	0	0	0	0	0	0	0	0	0	0	0	0	0	0	0	0	0	0	0	0	0	0	1	0	0	0	0	0	0	0	1	0	0	0	0	0	0	0
ENSG00000188542	ENSG00000188542	DUSP28	DUSP28	2	241499471	241503431	2q37.3	1.67424	Gain	0	0	0	0	0	0	0	0	0	0	0	0	0	0	0	0	0	0	0	0	0	0	0	0	0	0	0	0	0	0	0	0	0	0	0	0	0	0	0	0
ENSG00000140044	ENSG00000140044	JDP2	JDP2	14	75894419	75940814	14q24.3	1.67367	Gain	0	0	0	0	0	0	0	0	0	0	0	0	0	0	0	0	0	0	0	0	0	0	0	0	0	0	0	0	0	0	0	0	0	0	0	0	0	0	0	0
ENSG00000174417	ENSG00000174417	TRHR	TRHR	8	110098850	110131813	8q23.1	1.67288	Gain	0	0	0	0	0	0	0	0	0	0	0	0	0	0	0	0	0	0	0	0	0	0	0	0	1	0	0	0	0	0	0	0	1	0	0	0	0	0	0	0
ENSG00000103549	ENSG00000103549	RNF40	RNF40	16	30773066	30787628	16p11.2	1.67132	Gain	0	0	0	0	0	0	0	0	0	0	0	0	0	0	0	0	0	0	0	0	0	0	0	0	0	0	0	0	0	0	0	0	0	0	0	0	0	0	1	0
ENSG00000178623	ENSG00000178623	GPR35	GPR35	2	241544848	241570676	2q37.3	1.66826	Gain	0	0	0	0	0	0	0	0	0	0	0	0	0	0	0	0	0	0	0	0	0	0	0	0	1	0	0	0	0	0	0	0	1	0	0	0	0	0	0	0
ENSG00000140675	ENSG00000140675	SLC5A2	SLC5A2	16	31494323	31502181	16p11.2	1.6675	Gain	0	0	0	0	0	0	0	0	0	0	0	0	0	0	0	0	0	0	0	0	0	0	0	0	1	0	0	0	0	0	0	0	0	0	0	0	0	0	0	0
ENSG00000186119	ENSG00000186119	OR5D18	OR5D18	11	55587086	55588073	11q11	1.66614	Gain	0	0	0	0	0	0	0	0	0	0	0	0	0	0	0	0	0	0	0	0	0	0	0	0	1	0	0	0	0	0	0	0	1	0	0	0	0	0	0	0
ENSG00000101180	ENSG00000101180	HRH3	HRH3	20	60790026	60795323	20q13.33	1.66505	Gain	0	0	0	0	0	0	0	0	0	0	0	0	0	0	0	0	0	0	0	0	0	0	0	0	1	0	0	0	0	0	0	0	1	0	0	0	0	0	0	0
ENSG00000172005	ENSG00000172005	MAL	MAL	2	95691422	95719737	2q11.1	1.66373	Gain	0	0	0	0	0	0	0	0	0	0	0	0	0	0	0	0	0	0	0	0	0	0	0	0	0	0	0	0	0	0	0	0	0	0	0	0	0	0	0	0
ENSG00000081479	ENSG00000081479	LRP2	LRP2	2	169983619	170219195	2q31.1	1.66324	Gain	0	0	0	0	0	0	0	0	0	0	0	0	0	0	0	0	0	0	0	0	0	0	0	0	0	0	0	0	0	0	0	0	0	0	0	0	0	0	0	0
ENSG00000181903	ENSG00000181903	OR4C6	OR4C6	11	55432614	55433671	11q11	1.66246	Gain	0	0	0	0	0	0	0	0	0	0	0	0	0	0	0	0	0	0	0	0	0	0	0	0	1	0	0	0	0	0	0	0	1	0	0	0	0	0	0	0
ENSG00000240803	ENSG00000240803	AC011509.1	LPHN1	19	14323864	14324133	19p13.12	1.66088	Gain	0	0	0	0	0	0	0	0	0	0	0	0	0	0	0	0	0	0	0	0	0	0	0	0	1	0	0	0	0	0	0	0	1	0	0	0	0	0	0	0
ENSG00000172489	ENSG00000172489	OR5T3	OR5T3	11	56019676	56020698	11q12.1	1.65916	Gain	0	0	0	0	0	0	0	0	0	0	0	0	0	0	0	0	0	0	0	0	0	0	0	0	1	0	0	0	0	0	0	0	1	0	0	0	0	0	0	0
ENSG00000077235	ENSG00000077235	GTF3C1	GTF3C1	16	27470876	27561251	16p12.1	1.65674	Gain	0	0	0	0	0	0	0	0	0	0	0	0	0	0	0	0	0	0	0	0	0	0	0	0	0	0	0	0	0	0	0	0	0	0	0	0	0	0	0	0
ENSG00000233608	ENSG00000233608	TWIST2	TWIST2	2	239756673	239795893	2q37.3	1.65546	Gain	0	0	0	0	0	0	0	0	0	0	0	0	0	0	0	0	0	0	0	0	0	0	0	0	0	0	0	0	0	0	0	0	0	0	0	0	0	0	0	0
ENSG00000170412	ENSG00000170412	GPRC5C	GPRC5C	17	72427052	72446719	17q25.1	1.64919	Gain	0	0	0	0	0	0	0	0	0	0	0	0	0	0	0	0	0	0	0	0	0	0	0	0	1	0	0	0	0	0	0	0	1	0	0	0	0	0	0	0
ENSG00000163586	ENSG00000163586	FABP1	FABP1	2	88422510	88427635	2p11.2	1.64863	Gain	0	0	0	0	0	0	0	0	0	0	0	0	0	0	0	0	0	0	0	0	0	0	0	0	0	0	0	0	0	0	0	0	0	0	0	0	0	0	0	0
ENSG00000185926	ENSG00000185926	OR4C46	OR4C46	11	51515282	51516211	11p11.12	1.64773	Gain	0	0	0	0	0	0	0	0	0	0	0	0	0	0	0	0	0	0	0	0	0	0	0	0	1	0	0	0	0	0	0	0	1	0	0	0	0	0	0	0
ENSG00000140521	ENSG00000140521	POLG	POLG	15	89859534	89878092	15q26.1	1.64546	Gain	0	0	0	0	0	0	0	0	0	0	0	0	0	0	0	0	0	0	0	0	0	1	0	0	0	0	0	0	0	0	0	0	0	0	1	0	0	0	0	0
ENSG00000172154	ENSG00000172154	OR8I2	OR8I2	11	55860753	55861762	11q12.1	1.64471	Gain	0	0	0	0	0	0	0	0	0	0	0	0	0	0	0	0	0	0	0	0	0	0	0	0	1	0	0	0	0	0	0	0	1	0	0	0	0	0	0	0
ENSG00000182083	ENSG00000182083	OR6B2	OR6B2	2	240968841	240969906	2q37.3	1.6416	Gain	0	0	0	0	0	0	0	0	0	0	0	0	0	0	0	0	0	0	0	0	0	0	0	0	1	0	0	0	0	0	0	0	1	0	0	0	0	0	0	0
ENSG00000213906	ENSG00000213906	LTB4R2	LTB4R2	14	24774940	24781259	14q12	1.63918	Gain	0	0	0	0	0	0	0	0	0	0	0	0	0	0	0	0	0	0	0	0	0	0	0	0	1	0	0	0	0	0	0	0	1	0	0	0	0	0	0	0
ENSG00000101670	ENSG00000101670	LIPG	LIPG	18	47088427	47119278	18q21.1	1.63869	Gain	0	0	0	0	0	0	0	0	0	0	0	0	0	0	0	0	0	0	0	0	0	0	0	0	1	0	0	0	0	0	0	0	0	0	0	0	0	0	0	0
ENSG00000006210	ENSG00000006210	CX3CL1	CX3CL1	16	57406370	57418960	16q21	1.63739	Gain	0	0	0	0	0	0	0	0	0	0	0	0	0	0	0	0	0	1	0	0	1	0	0	0	0	0	0	0	0	0	0	0	0	0	0	0	0	0	0	0
ENSG00000087250	ENSG00000087250	MT3	MT3	16	56622986	56625000	16q12.2	1.63736	Gain	0	0	0	0	0	0	0	0	0	0	0	0	0	0	0	0	0	0	0	0	0	0	0	0	0	0	0	0	0	0	0	0	0	0	1	0	0	0	0	0
ENSG00000181689	ENSG00000181689	OR8K3	OR8K3	11	56085783	56086721	11q12.1	1.63648	Gain	0	0	0	0	0	0	0	0	0	0	0	0	0	0	0	0	0	0	0	0	0	0	0	0	1	0	0	0	0	0	0	0	1	0	0	0	0	0	0	0
ENSG00000115486	ENSG00000115486	GGCX	GGCX	2	85774743	85788670	2p11.2	1.6359	Gain	0	0	0	0	0	0	0	0	0	0	0	0	0	0	0	0	0	0	0	0	0	0	0	0	1	0	0	0	0	0	0	0	0	0	0	0	0	0	0	0
ENSG00000177455	ENSG00000177455	CD19	CD19	16	28943260	28950667	16p11.2	1.63462	Gain	0	0	0	0	0	0	0	0	0	0	0	0	0	0	0	0	0	1	0	0	0	0	0	0	0	0	0	0	0	1	0	0	0	0	0	0	0	0	0	0
ENSG00000154478	ENSG00000154478	GPR26	GPR26	10	125425871	125454123	10q26.13	1.63379	Gain	0	0	0	0	0	0	0	0	0	0	0	0	0	0	0	0	0	0	0	0	0	0	0	0	1	0	0	0	0	0	0	0	1	0	0	0	0	0	0	0
ENSG00000124406	ENSG00000124406	ATP8A1	ATP8A1	4	42410390	42659122	4p13	1.63366	Gain	1	0	0	0	0	0	0	0	0	0	0	0	0	0	0	0	0	0	0	0	0	0	0	0	0	0	0	0	0	0	0	0	0	0	0	0	0	0	0	0
ENSG00000100359	ENSG00000100359	SGSM3	SGSM3	22	40766595	40806122	22q13.1	1.63342	Gain	0	0	0	0	0	0	0	0	0	0	0	0	0	0	0	0	0	0	0	0	0	0	0	0	0	0	0	0	0	0	0	0	0	0	0	0	0	0	0	0
ENSG00000213903	ENSG00000213903	LTB4R	LTB4R	14	24780656	24787242	14q12	1.63318	Gain	0	0	0	0	0	0	0	0	0	0	0	0	0	0	0	0	0	0	0	0	0	0	0	0	1	0	0	0	0	0	0	0	1	0	0	0	0	0	0	0
ENSG00000140836	ENSG00000140836	ZFHX3	ZFHX3	16	72816784	73093597	16q22.2 - 16q22.3	1.63313	Gain	0	0	0	0	0	0	0	0	0	0	0	0	0	0	0	0	0	0	0	0	0	0	0	0	0	0	0	0	0	0	0	0	0	0	0	0	0	0	0	0
ENSG00000135940	ENSG00000135940	COX5B	COX5B	2	98262503	98264846	2q11.2	1.63257	Gain	0	0	0	0	0	1	0	0	0	0	0	0	0	0	0	0	0	0	0	0	0	0	0	0	0	0	0	0	0	0	0	0	0	0	0	0	0	0	0	0
ENSG00000140807	ENSG00000140807	NKD1	NKD1	16	50582241	50670647	16q12.1	1.63089	Gain	0	0	0	0	0	0	0	0	0	0	0	0	0	0	0	0	0	0	0	0	0	0	0	0	0	0	0	0	0	0	0	0	0	0	0	0	0	0	0	0
ENSG00000102934	ENSG00000102934	PLLP	PLLP	16	57290004	57318599	16q13	1.62983	Gain	0	0	0	0	0	0	0	0	0	0	0	0	0	0	0	0	0	0	0	0	0	0	0	0	0	0	0	0	0	0	0	0	0	0	0	0	0	0	0	0
ENSG00000182718	ENSG00000182718	ANXA2	ANXA2	15	60639333	60695082	15q22.2	1.62717	Gain	0	0	0	0	0	0	0	0	0	0	0	0	0	0	0	0	0	0	0	0	0	0	0	0	0	0	0	0	0	0	0	0	0	0	1	0	0	0	0	0
ENSG00000181693	ENSG00000181693	OR8H1	OR8H1	11	56057529	56058566	11q12.1	1.62666	Gain	0	0	0	0	0	0	0	0	0	0	0	0	0	0	0	0	0	0	0	0	0	0	0	0	1	0	0	0	0	0	0	0	1	0	0	0	0	0	0	0
ENSG00000181961	ENSG00000181961	OR4A16	OR4A16	11	55110627	55111707	11q11	1.62418	Gain	0	0	0	0	0	0	0	0	0	0	0	0	0	0	0	0	0	0	0	0	0	0	0	0	1	0	0	0	0	0	0	0	1	0	0	0	0	0	0	0
ENSG00000165119	ENSG00000165119	HNRNPK	HNRNPK	9	86582998	86595569	9q21.32	1.62045	Gain	0	0	0	0	0	0	0	0	0	0	0	0	0	0	0	0	0	0	0	0	0	0	0	0	0	0	0	0	0	0	0	0	0	0	1	0	0	0	0	0
ENSG00000174982	ENSG00000174982	OR4S2	OR4S2	11	55418380	55419315	11q11	1.62044	Gain	0	0	0	0	0	0	0	0	0	0	0	0	0	0	0	0	0	0	0	0	0	0	0	0	1	0	0	0	0	0	0	0	1	0	0	0	0	0	0	0
ENSG00000176136	ENSG00000176136	MC5R	MC5R	18	13825543	13826861	18p11.21	1.61986	Gain	0	0	0	0	0	0	0	0	0	0	0	0	0	0	0	0	0	0	0	0	0	0	0	0	1	0	0	0	0	0	0	0	1	0	0	0	0	0	0	0
ENSG00000141540	ENSG00000141540	TTYH2	TTYH2	17	72209653	72258155	17q25.1	1.61667	Gain	0	0	0	0	0	0	0	0	0	0	0	0	0	0	0	0	0	0	0	0	0	0	0	0	0	0	0	0	0	0	0	0	0	0	0	0	0	0	0	0
ENSG00000172464	ENSG00000172464	OR5AP2	OR5AP2	11	56408942	56409947	11q12.1	1.61436	Gain	0	0	0	0	0	0	0	0	0	0	0	0	0	0	0	0	0	0	0	0	0	0	0	0	1	0	0	0	0	0	0	0	1	0	0	0	0	0	0	0
ENSG00000155465	ENSG00000155465	SLC7A7	SLC7A7	14	23242431	23299029	14q11.2	1.61331	Gain	0	0	0	0	0	0	0	0	0	0	0	0	0	0	0	0	0	0	0	0	0	0	0	0	1	0	0	0	0	0	0	0	0	0	0	0	0	0	0	0
ENSG00000159720	ENSG00000159720	ATP6V0D1	ATP6V0D1	16	67471917	67515140	16q22.1	1.61093	Gain	1	0	0	0	0	0	0	0	0	0	0	0	0	0	0	0	0	0	0	0	0	0	0	0	0	0	0	0	0	0	0	0	0	0	0	0	0	0	0	0
ENSG00000204388	ENSG00000204388	HSPA1B	HSPA1B	6	31795512	31798031	6p21.33	1.60954	Gain	0	0	0	0	0	0	0	0	0	0	0	0	0	0	0	0	0	0	0	0	0	0	0	0	0	0	0	0	0	0	0	0	0	0	1	0	0	0	0	0
ENSG00000182687	ENSG00000182687	GALR2	GALR2	17	74070875	74073622	17q25.1	1.60409	Gain	0	0	0	0	0	0	0	0	0	0	0	0	0	0	0	0	0	0	0	0	0	0	0	0	1	0	0	0	0	0	0	0	1	0	0	0	0	0	0	0
ENSG00000149133	ENSG00000149133	OR5F1	OR5F1	11	55761157	55762101	11q12.1	1.59629	Gain	0	0	0	0	0	0	0	0	0	0	0	0	0	0	0	0	0	0	0	0	0	0	0	0	1	0	0	0	0	0	0	0	1	0	0	0	0	0	0	0
ENSG00000134817	ENSG00000134817	APLNR	APLNR	11	57001051	57004726	11q12.1	1.59532	Gain	0	0	0	0	0	0	0	0	0	0	0	0	0	0	0	0	0	0	0	0	0	0	0	0	1	0	0	0	0	0	0	0	1	0	0	0	0	0	0	0
ENSG00000178586	ENSG00000178586	OR6B3	OR6B3	2	240984494	240985489	2q37.3	1.59362	Gain	0	0	0	0	0	0	0	0	0	0	0	0	0	0	0	0	0	0	0	0	0	0	0	0	1	0	0	0	0	0	0	0	1	0	0	0	0	0	0	0
ENSG00000115590	ENSG00000115590	IL1R2	IL1R2	2	102608306	102645006	2q11.2	1.59139	Gain	0	0	0	0	0	0	0	0	0	0	0	0	0	0	0	0	0	0	0	0	1	0	0	0	0	0	0	0	0	0	0	0	0	0	0	0	0	0	0	0
ENSG00000198797	ENSG00000198797	FAM5B	FAM5B	1	177140063	177251558	1q25.2	1.58996	Gain	0	0	0	0	0	0	0	0	0	0	0	0	0	0	0	0	0	0	0	0	0	0	0	0	0	0	0	0	0	0	0	0	0	0	0	0	0	0	0	0
ENSG00000181718	ENSG00000181718	OR5T2	OR5T2	11	55999490	56000737	11q12.1	1.58989	Gain	0	0	0	0	0	0	0	0	0	0	0	0	0	0	0	0	0	0	0	0	0	0	0	0	1	0	0	0	0	0	0	0	1	0	0	0	0	0	0	0
ENSG00000077238	ENSG00000077238	IL4R	IL4R	16	27324989	27376099	16p12.1	1.58943	Gain	0	0	0	0	0	0	0	0	0	0	0	0	0	0	0	0	0	0	0	0	1	0	0	0	0	0	0	0	0	0	0	0	0	0	0	0	0	0	0	0
ENSG00000135740	ENSG00000135740	SLC9A5	SLC9A5	16	67271586	67306093	16q22.1	1.5879	Gain	0	0	0	0	0	0	0	0	0	0	0	0	0	0	0	0	0	0	0	0	0	0	0	0	1	0	0	0	0	0	0	0	0	0	0	0	0	0	0	0
ENSG00000071246	ENSG00000071246	VASH1	VASH1	14	77228532	77249354	14q24.3	1.58346	Gain	0	0	0	0	0	0	0	0	0	0	0	0	0	0	0	0	0	0	0	0	0	0	0	0	0	0	0	0	0	0	0	0	0	0	0	0	0	0	0	0
ENSG00000172457	ENSG00000172457	OR9G4	OR9G4	11	56510303	56511287	11q12.1	1.58338	Gain	0	0	0	0	0	0	0	0	0	0	0	0	0	0	0	0	0	0	0	0	0	0	0	0	1	0	0	0	0	0	0	0	1	0	0	0	0	0	0	0
ENSG00000138964	ENSG00000138964	PARVG	PARVG	22	44568836	44615413	22q13.31	1.57736	Gain	0	0	0	0	0	0	0	0	0	0	0	0	0	0	0	0	0	0	0	0	0	0	0	0	0	0	0	0	0	0	1	0	0	0	0	0	0	0	0	0
ENSG00000142327	ENSG00000142327	RNPEPL1	RNPEPL1	2	241505221	241518149	2q37.3	1.57658	Gain	0	0	0	0	0	0	0	0	0	0	0	0	0	0	0	0	0	0	0	0	0	0	0	0	1	0	0	0	0	0	0	0	0	0	0	0	0	0	0	0
ENSG00000169189	ENSG00000169189	NSMCE1	NSMCE1	16	27236312	27280115	16p12.1	1.57628	Gain	0	0	0	0	0	0	0	0	0	0	0	0	0	0	0	0	0	0	0	0	0	1	0	0	0	0	0	0	0	0	0	0	0	0	1	0	0	0	0	0
ENSG00000146205	ENSG00000146205	ANO7	ANO7	2	242127924	242164792	2q37.3	1.57569	Gain	0	0	0	0	0	0	0	0	0	0	0	0	0	0	0	0	0	0	0	0	0	0	0	0	0	0	0	0	0	0	0	0	0	0	0	0	0	0	0	0
ENSG00000100266	ENSG00000100266	PACSIN2	PACSIN2	22	43231418	43411151	22q13.2	1.57391	Gain	0	0	0	0	0	0	0	0	0	0	0	0	0	0	0	0	0	0	0	0	0	0	0	0	0	0	0	0	0	0	0	0	0	0	0	0	0	0	0	0
ENSG00000221799	ENSG00000221799	AC132068.1	ZFHX3	16	73018756	73018853	16q22.3	1.56505	Gain	0	0	0	0	0	0	0	0	0	0	0	0	0	0	0	0	0	0	0	0	0	0	0	0	0	0	0	0	0	0	0	0	0	0	0	0	0	0	0	0
ENSG00000130513	ENSG00000130513	GDF15	GDF15	19	18496968	18499986	19p13.11	1.56363	Gain	0	0	0	0	0	0	0	0	0	0	0	0	0	0	0	0	0	0	0	0	0	0	0	0	0	0	0	0	0	0	0	0	0	0	1	0	1	0	0	0
ENSG00000158865	ENSG00000158865	SLC5A11	SLC5A11	16	24857162	24922949	16p12.1	1.56309	Gain	0	0	0	0	0	0	0	0	0	0	0	0	0	0	0	0	0	0	0	0	0	0	0	0	1	0	0	0	0	0	0	0	0	0	0	0	0	0	0	0
ENSG00000159307	ENSG00000159307	SCUBE1	SCUBE1	22	43599229	43739394	22q13.2	1.55892	Gain	0	0	0	0	0	0	0	0	0	0	0	0	0	0	0	0	0	1	0	0	0	0	0	0	0	0	0	0	0	1	0	0	0	0	0	0	0	0	0	0
ENSG00000125510	ENSG00000125510	OPRL1	OPRL1	20	62711526	62731996	20q13.33	1.55768	Gain	0	0	0	0	0	0	0	0	0	0	0	0	0	0	0	0	0	0	0	0	0	0	0	0	1	0	0	0	0	0	0	0	1	0	0	0	0	0	0	0
ENSG00000174943	ENSG00000174943	KCTD13	KCTD13	16	29916333	29938356	16p11.2	1.55213	Gain	0	0	0	0	0	0	0	0	0	0	0	0	0	0	0	0	0	0	0	0	0	0	0	0	0	0	0	0	0	0	0	0	0	0	0	0	0	0	0	0
ENSG00000121281	ENSG00000121281	ADCY7	ADCY7	16	50280048	50352046	16q12.1	1.55197	Gain	0	0	0	0	0	0	0	0	0	0	0	0	0	0	0	0	0	0	0	0	0	0	0	0	1	0	0	0	0	0	0	0	0	0	0	0	0	0	0	0
ENSG00000169327	ENSG00000169327	OR5AU1	OR5AU1	14	21623026	21624222	14q11.2	1.55143	Gain	0	0	0	0	0	0	0	0	0	0	0	0	0	0	0	0	0	0	0	0	0	0	0	0	1	0	0	0	0	0	0	0	1	0	0	0	0	0	0	0
ENSG00000129467	ENSG00000129467	ADCY4	ADCY4	14	24787555	24804299	14q12	1.55124	Gain	0	0	0	0	0	0	0	0	0	0	0	0	0	0	0	0	0	0	0	0	0	0	0	0	1	0	0	0	0	0	0	0	0	0	0	0	0	0	0	0
ENSG00000181935	ENSG00000181935	OR4C16	OR4C16	11	55339604	55340536	11q11	1.54629	Gain	0	0	0	0	0	0	0	0	0	0	0	0	0	0	0	0	0	0	0	0	0	0	0	0	1	0	0	0	0	0	0	0	1	0	0	0	0	0	0	0
ENSG00000186117	ENSG00000186117	OR5L1	OR5L1	11	55578854	55579952	11q11	1.53872	Gain	0	0	0	0	0	0	0	0	0	0	0	0	0	0	0	0	0	0	0	0	0	0	0	0	1	0	0	0	0	0	0	0	1	0	0	0	0	0	0	0
ENSG00000204389	ENSG00000204389	HSPA1A	HSPA1A	6	31783291	31785723	6p21.33	1.53773	Gain	0	0	0	0	0	0	0	0	0	0	0	0	0	0	0	0	0	0	0	0	0	0	0	0	0	0	0	0	0	0	0	0	0	0	1	0	0	0	0	0
ENSG00000155090	ENSG00000155090	KLF10	KLF10	8	103661007	103668130	8q22.3	1.5319	Gain	0	0	0	0	0	0	0	0	0	0	0	0	0	0	0	0	0	0	0	0	0	0	0	0	0	0	0	0	0	0	0	0	0	0	0	0	0	0	0	0
ENSG00000075275	ENSG00000075275	CELSR1	CELSR1	22	46756731	46933067	22q13.31	1.53093	Gain	0	0	0	0	0	0	0	0	0	0	0	0	0	0	0	0	0	0	0	0	0	0	0	0	1	0	0	0	0	0	0	0	1	0	0	0	0	0	0	0
ENSG00000176198	ENSG00000176198	OR11H4	OR11H4	14	20710898	20711979	14q11.2	1.52781	Gain	0	0	0	0	0	0	0	0	0	0	0	0	0	0	0	0	0	0	0	0	0	0	0	0	1	0	0	0	0	0	0	0	1	0	0	0	0	0	0	0
ENSG00000149131	ENSG00000149131	SERPING1	SERPING1	11	57364860	57382326	11q12.1	1.5134	Gain	0	0	0	0	0	0	0	0	0	0	0	0	0	0	0	0	0	0	0	0	0	0	0	0	1	0	0	0	0	0	0	0	0	0	0	0	0	0	0	0
ENSG00000105650	ENSG00000105650	PDE4C	PDE4C	19	18318771	18359010	19p13.11	1.49942	Gain	0	0	0	0	0	0	0	0	0	0	0	0	0	0	0	0	0	0	0	0	0	0	0	0	1	0	0	0	0	0	0	0	0	0	0	0	0	0	0	0
ENSG00000171798	ENSG00000171798	KNDC1	KNDC1	10	134973951	135039916	10q26.3	1.47656	Gain	0	0	0	0	0	0	0	0	0	0	0	0	0	0	0	0	0	0	0	0	0	0	0	0	0	0	0	0	0	0	0	0	0	0	0	0	0	0	0	0
ENSG00000136319	ENSG00000136319	TTC5	TTC5	14	20754387	20774153	14q11.2	1.46905	Gain	0	0	0	0	0	0	0	0	0	0	0	0	0	0	0	0	0	0	0	0	0	1	0	0	0	0	0	0	0	0	0	0	0	0	1	0	0	0	0	0
ENSG00000128310	ENSG00000128310	GALR3	GALR3	22	38219389	38221502	22q13.1	1.46807	Gain	0	0	0	0	0	0	0	0	0	0	0	0	0	0	0	0	0	0	0	0	0	0	0	0	1	0	0	0	0	0	0	0	1	0	0	0	0	0	0	0
ENSG00000161544	ENSG00000161544	CYGB	CYGB	17	74523440	74533782	17q25.1	1.46557	Gain	0	0	0	0	0	0	0	0	0	0	0	0	0	0	0	0	0	0	0	0	0	0	0	0	0	0	0	0	0	0	0	0	0	0	0	0	0	0	0	0
ENSG00000155666	ENSG00000155666	JMJD5	KDM8	16	27214807	27233089	16p12.1	1.46033	Gain	0	0	0	0	0	0	0	0	0	0	0	0	0	0	0	0	0	0	0	0	0	0	0	0	0	0	0	0	0	0	0	0	0	0	0	0	0	0	1	0
ENSG00000100156	ENSG00000100156	SLC16A8	SLC16A8	22	38474141	38480100	22q13.1	1.45858	Gain	0	0	0	0	0	0	0	0	0	0	0	0	0	0	0	0	0	0	0	0	0	0	0	0	1	0	0	0	0	0	0	0	0	0	0	0	0	0	0	0
ENSG00000203527	ENSG00000203527	Z99756.1	SCUBE1	22	43671961	43679836	22q13.2	1.4546	Gain	0	0	0	0	0	0	0	0	0	0	0	0	0	0	0	0	0	1	0	0	0	0	0	0	0	0	0	0	0	1	0	0	0	0	0	0	0	0	0	0
ENSG00000102871	ENSG00000102871	TRADD	TRADD	16	67188083	67194201	16q22.1	1.45452	Gain	0	0	0	0	0	0	0	1	0	0	0	0	0	0	0	0	0	0	0	0	0	0	0	0	0	0	0	0	0	0	0	0	0	0	0	0	0	0	0	0
ENSG00000140682	ENSG00000140682	TGFB1I1	TGFB1I1	16	31482906	31489281	16p11.2	1.45115	Gain	0	0	0	0	0	1	0	0	0	0	0	0	0	0	0	0	0	0	0	0	0	0	0	0	0	0	0	0	0	0	0	0	0	0	0	0	0	0	0	0
ENSG00000214872	ENSG00000214872	SMTNL1	SMTNL1	11	57308979	57318108	11q12.1	1.44781	Gain	0	0	0	0	0	0	0	0	0	0	0	0	0	0	0	0	0	0	0	0	0	0	0	1	0	0	0	0	0	0	0	0	0	0	0	0	0	0	0	0
ENSG00000197177	ENSG00000197177	GPR123	GPR123	10	134884433	134945179	10q26.3	1.44409	Gain	0	0	0	0	0	0	0	0	0	0	0	0	0	0	0	0	0	0	0	0	0	0	0	0	1	0	0	0	0	0	0	0	1	0	0	0	0	0	0	0
ENSG00000213999	ENSG00000213999	MEF2B	MEF2B	19	19256377	19303400	19p13.11	1.4423	Gain	0	0	0	0	0	0	0	0	0	0	0	0	0	0	0	0	0	0	0	0	0	0	0	0	0	0	0	0	0	0	0	0	0	0	0	0	0	0	0	0
ENSG00000128285	ENSG00000128285	MCHR1	MCHR1	22	41074754	41078818	22q13.2	1.44224	Gain	0	0	0	0	0	0	0	0	0	0	0	0	0	0	0	0	0	0	0	0	0	0	0	0	1	0	0	0	0	0	0	0	1	0	0	0	0	0	0	0
ENSG00000005007	ENSG00000005007	UPF1	UPF1	19	18942744	18979038	19p13.11	1.43557	Gain	0	0	0	0	0	0	0	0	0	0	0	0	0	0	0	0	0	0	0	0	0	1	0	0	0	0	0	0	0	0	0	0	0	0	1	0	0	0	0	0
ENSG00000222234	ENSG00000222234	AC093628.1	CXXC4	4	105412033	105412111	4q24	1.43305	Gain	0	0	0	0	0	0	0	0	0	0	0	0	0	0	0	0	0	0	0	0	0	0	0	0	0	0	0	0	0	0	0	0	0	0	0	0	0	0	0	0
ENSG00000064545	ENSG00000064545	TMEM161A	TMEM161A	19	19229978	19249275	19p13.11	1.42747	Gain	0	0	0	0	0	0	0	0	0	0	0	0	0	0	0	0	0	0	0	0	0	1	0	0	0	0	0	0	0	0	0	0	0	0	1	0	0	0	0	0
ENSG00000248099	ENSG00000248099	INSL3	INSL3	19	17927324	17932383	19p13.11	1.41192	Gain	0	0	0	0	0	0	0	0	0	0	0	0	0	0	0	0	0	0	0	0	0	0	0	0	1	0	0	0	0	0	0	0	0	0	0	0	0	0	0	1
ENSG00000176253	ENSG00000176253	OR4K13	OR4K13	14	20502003	20502919	14q11.2	1.41034	Gain	0	0	0	0	0	0	0	0	0	0	0	0	0	0	0	0	0	0	0	0	0	0	0	0	1	0	0	0	0	0	0	0	1	0	0	0	0	0	0	0
ENSG00000186010	ENSG00000186010	NDUFA13	NDUFA13	19	19626596	19644285	19p13.11	1.40503	Gain	0	0	0	0	0	0	0	0	0	0	0	0	0	0	0	0	0	0	0	0	0	0	0	0	0	1	0	0	0	0	0	0	0	0	0	0	0	0	0	0
ENSG00000102878	ENSG00000102878	HSF4	HSF4	16	67197288	67203848	16q22.1	1.40302	Gain	0	0	0	0	0	0	0	0	0	0	0	0	0	0	0	0	0	0	0	0	0	0	0	0	0	0	0	0	0	0	0	0	0	0	0	0	0	0	1	0
ENSG00000105726	ENSG00000105726	ATP13A1	ATP13A1	19	19756007	19774502	19p13.11	1.39815	Gain	1	0	0	0	0	0	0	0	0	0	0	0	0	0	0	0	0	0	0	0	0	0	0	0	0	0	0	0	0	0	0	0	0	0	0	0	0	0	0	0
ENSG00000026036	ENSG00000026036	RTEL1	RTEL1	20	62290653	62330037	20q13.33	1.39656	Gain	0	0	0	0	0	0	0	0	0	0	0	0	0	0	0	0	0	0	0	0	0	1	0	0	0	0	0	0	0	0	0	0	0	0	1	0	0	0	0	0
ENSG00000186766	ENSG00000186766	FOXI2	FOXI2	10	129535499	129539450	10q26.2	1.39445	Gain	0	0	0	0	0	0	0	0	0	0	0	0	0	0	0	0	0	0	0	0	0	0	0	0	0	0	0	0	0	0	0	0	0	0	0	0	0	0	0	0
ENSG00000111704	ENSG00000111704	NANOG	NANOG	12	7940390	7948655	12p13.31	1.39334	Gain	0	0	0	0	0	0	0	0	0	0	0	0	0	0	0	0	0	0	0	0	0	0	0	0	0	0	0	0	0	0	0	0	0	0	0	0	0	0	0	0
ENSG00000092010	ENSG00000092010	PSME1	PSME1	14	24605367	24608176	14q12	1.38902	Gain	0	0	0	0	0	0	0	0	0	0	0	0	0	0	0	0	0	0	0	0	0	0	0	0	0	0	0	0	0	0	0	0	0	0	0	0	0	0	0	0
ENSG00000222028	ENSG00000222028	PSMB11	PSMB11	14	23511376	23513269	14q11.2	1.38765	Gain	0	0	0	0	0	0	0	0	0	0	0	0	0	0	0	0	0	0	0	0	0	0	0	0	0	0	0	0	0	0	0	0	0	0	0	0	0	0	0	0
ENSG00000165553	ENSG00000165553	NGB	NGB	14	77731826	77737655	14q24.3	1.38727	Gain	0	0	0	0	0	0	0	0	0	0	0	0	0	0	0	0	0	0	0	0	0	0	0	0	0	0	0	0	0	0	0	0	0	0	1	0	0	0	0	0
ENSG00000186907	ENSG00000186907	RTN4RL2	RTN4RL2	11	57228022	57245007	11q12.1	1.38683	Gain	0	0	0	0	0	0	0	0	0	0	0	0	0	0	0	0	0	1	0	0	0	0	0	0	0	0	0	0	0	1	0	0	0	0	0	0	0	0	0	0
ENSG00000100911	ENSG00000100911	PSME2	PSME2	14	24612574	24616779	14q12	1.38197	Gain	0	0	0	0	0	0	0	0	0	0	0	0	0	0	0	0	0	0	0	0	0	0	0	0	0	0	0	0	0	0	0	0	0	0	0	0	0	0	0	0
ENSG00000150760	ENSG00000150760	DOCK1	DOCK1	10	128593978	129250781	10q26.2	1.36433	Gain	0	0	0	0	0	0	0	0	0	0	0	0	0	0	0	0	0	0	0	0	0	0	0	0	0	0	0	0	0	0	1	0	0	0	1	0	0	0	0	0
ENSG00000258366	ENSG00000258366	RTEL1	RTEL1	20	62289163	62328416	20q13.33	1.35706	Gain	0	0	0	0	0	0	0	0	0	0	0	0	0	0	0	0	0	0	0	0	0	1	0	0	0	0	0	0	0	0	0	0	0	0	1	0	0	0	0	0
ENSG00000130304	ENSG00000130304	SLC27A1	SLC27A1	19	17579578	17616977	19p13.11	1.35488	Gain	0	0	0	0	0	0	0	0	0	0	0	0	0	0	0	0	0	0	0	0	0	0	0	0	0	0	0	0	0	0	0	0	0	0	0	0	0	0	0	0
ENSG00000169018	ENSG00000169018	FEM1B	FEM1B	15	68570141	68588203	15q23	1.3506	Gain	0	0	0	0	0	0	0	0	0	0	0	0	0	0	0	0	0	0	0	0	0	0	0	0	0	0	0	0	0	0	0	0	0	0	0	0	0	0	0	0
ENSG00000105701	ENSG00000105701	FKBP8	FKBP8	19	18642568	18654383	19p13.11	1.34203	Gain	0	0	0	0	0	0	0	0	0	0	0	0	0	0	0	0	0	0	0	0	0	0	0	0	1	0	0	0	0	0	0	0	0	0	1	0	0	0	0	0
ENSG00000197119	ENSG00000197119	SLC25A29	SLC25A29	14	100757448	100772884	14q32.2	1.3339	Gain	0	0	0	0	0	0	0	0	0	0	0	0	0	0	0	0	0	0	0	0	0	0	0	0	1	0	0	0	0	0	0	0	0	0	0	0	0	0	0	0
ENSG00000138613	ENSG00000138613	APH1B	APH1B	15	63568217	63601325	15q22.2	1.31835	Gain	0	0	0	0	0	0	0	0	0	0	0	0	0	0	0	0	0	0	0	0	0	0	0	0	0	0	0	0	0	0	0	0	0	0	1	0	0	0	0	0
ENSG00000168918	ENSG00000168918	INPP5D	INPP5D	2	233924677	234116549	2q37.1	1.31045	Gain	0	0	0	0	0	0	0	0	0	0	0	0	0	0	0	0	0	0	0	0	0	0	0	0	1	0	0	0	0	0	0	0	0	0	0	0	0	0	0	0
ENSG00000163283	ENSG00000163283	ALPP	ALPP	2	233243244	233247599	2q37.1	1.30459	Gain	0	0	0	0	0	0	0	0	0	0	0	0	0	0	0	0	0	1	0	0	0	0	0	0	0	0	0	0	0	0	0	0	0	0	1	0	0	0	0	0
ENSG00000172116	ENSG00000172116	CD8B	CD8B	2	87042462	87089047	2p11.2	1.30244	Gain	0	0	0	0	0	0	0	0	0	0	0	0	0	0	0	0	0	1	0	0	0	0	0	0	0	0	0	0	0	1	0	0	0	0	0	0	0	0	0	0
ENSG00000140455	ENSG00000140455	USP3	USP3	15	63796793	63886839	15q22.31	1.29363	Gain	0	0	0	0	0	0	0	0	0	0	0	0	0	0	0	0	0	0	0	0	0	1	0	0	0	0	0	0	0	0	0	0	0	0	0	0	0	0	1	0
ENSG00000169752	ENSG00000169752	NRG4	NRG4	15	76228310	76352136	15q24.2	1.28481	Gain	0	0	0	0	0	0	0	0	0	0	0	0	0	0	0	0	0	0	0	0	0	0	0	0	0	0	1	0	0	0	0	0	0	0	0	0	1	0	0	0
ENSG00000137807	ENSG00000137807	KIF23	KIF23	15	69706585	69740764	15q23	1.26475	Gain	0	0	0	0	0	0	0	0	0	0	0	0	0	0	0	0	0	0	0	0	0	0	0	0	0	0	0	0	0	0	0	0	0	0	0	0	0	0	0	0
ENSG00000010017	ENSG00000010017	RANBP9	RANBP9	6	13621730	13711953	6p23	1.26456	Gain	0	0	0	0	0	1	0	0	0	0	0	0	0	0	0	0	0	0	0	0	0	0	0	0	0	0	0	0	0	0	0	0	0	0	0	0	0	0	0	0
ENSG00000131724	ENSG00000131724	IL13RA1	IL13RA1	X	117861535	117928502	Xq24	1.26391	Gain	0	0	0	0	0	0	0	0	0	0	0	0	0	0	0	0	0	0	0	0	1	0	0	0	0	0	0	0	0	0	0	0	0	0	0	0	0	0	0	0
ENSG00000101444	ENSG00000101444	AHCY	AHCY	20	32868074	32899608	20q11.22	1.2568	Gain	0	0	0	0	0	0	0	0	0	0	0	0	0	0	0	0	0	0	0	0	0	0	0	0	1	0	0	0	0	0	0	0	0	0	1	0	0	0	0	0
ENSG00000255346	ENSG00000255346	NOX5	NOX5	15	69307034	69349501	15q23	1.23261	Gain	0	0	0	0	0	0	0	0	0	0	0	0	0	0	0	0	0	0	0	0	0	0	0	0	0	0	0	0	0	0	0	0	0	0	0	0	0	0	0	0
ENSG00000174442	ENSG00000174442	ZWILCH	ZWILCH	15	66797297	66842115	15q22.31	1.22219	Gain	0	0	0	0	0	0	0	0	0	0	0	0	0	0	0	0	0	0	0	0	0	0	0	0	0	0	0	0	0	0	0	0	0	0	0	0	0	0	0	0
ENSG00000126266	ENSG00000126266	FFAR1	FFAR1	19	35842445	35843367	19q13.12	1.21045	Gain	0	0	0	0	0	0	0	0	0	0	0	0	0	0	0	0	0	0	0	0	0	0	0	0	1	0	0	0	0	0	0	0	1	0	0	0	0	0	0	0
ENSG00000153246	ENSG00000153246	PLA2R1	PLA2R1	2	160788519	160919121	2q24.2	1.2029	Gain	0	0	0	0	0	0	0	0	0	0	0	0	0	0	0	0	0	1	0	0	0	0	0	0	0	0	0	0	0	0	0	0	0	0	0	0	0	0	0	0
ENSG00000073417	ENSG00000073417	PDE8A	PDE8A	15	85523671	85682376	15q25.3	1.19747	Gain	0	0	0	0	0	0	0	0	0	0	0	0	0	0	0	0	0	0	0	0	0	0	0	0	1	0	0	0	0	0	0	0	0	0	0	0	0	0	0	0
ENSG00000131067	ENSG00000131067	GGT7	GGT7	20	33432523	33460663	20q11.22	1.19517	Gain	0	0	0	0	0	0	0	0	0	0	0	0	0	0	0	0	0	1	0	0	0	0	0	0	0	0	0	0	0	1	0	0	0	0	0	0	0	0	0	0
ENSG00000140416	ENSG00000140416	TPM1	TPM1	15	63334831	63364114	15q22.2	1.19403	Gain	0	0	0	0	0	0	0	0	0	0	0	0	0	0	0	0	0	0	0	0	0	0	0	0	0	0	0	0	0	0	0	0	0	0	1	0	0	0	0	0
ENSG00000112149	ENSG00000112149	CD83	CD83	6	14117872	14137149	6p23	1.18322	Gain	0	0	0	0	0	0	0	0	0	0	0	0	0	0	0	0	0	1	0	0	0	0	0	0	0	0	0	0	0	1	0	0	0	0	0	0	0	0	0	0
ENSG00000138623	ENSG00000138623	SEMA7A	SEMA7A	15	74701630	74726808	15q24.1	1.17763	Gain	0	0	0	0	0	0	0	0	0	0	0	0	0	0	0	0	0	1	0	0	0	0	0	0	0	0	0	0	0	1	0	0	0	0	0	0	0	0	0	0
ENSG00000075131	ENSG00000075131	TIPIN	TIPIN	15	66628544	66679084	15q22.31	1.16128	Gain	0	0	0	0	0	0	0	0	0	0	0	0	0	0	0	0	0	0	0	0	0	0	0	0	0	0	0	0	0	0	0	0	0	0	0	0	0	0	0	0
ENSG00000028528	ENSG00000028528	SNX1	SNX1	15	64386322	64438289	15q22.31	1.1544	Gain	0	0	0	0	0	0	0	0	0	0	0	0	0	0	0	0	0	0	0	0	0	0	0	0	0	0	0	0	0	0	0	0	0	0	0	0	0	0	0	0
ENSG00000103855	ENSG00000103855	CD276	CD276	15	73976307	74006859	15q24.1	1.15033	Gain	0	0	0	0	0	0	0	0	0	0	0	0	0	0	0	0	0	1	0	0	0	0	0	0	0	0	0	0	0	1	0	0	0	0	0	0	0	0	0	0
ENSG00000188313	ENSG00000188313	PLSCR1	PLSCR1	3	146232967	146262651	3q24	1.13748	Gain	0	0	0	0	0	0	0	0	0	0	0	0	0	0	0	0	0	0	0	0	0	0	0	0	0	1	0	0	0	0	0	0	0	0	0	0	0	0	0	0
ENSG00000108559	ENSG00000108559	NUP88	NUP88	17	5264258	5323480	17p13.2	1.13558	Gain	0	0	0	0	0	0	0	0	0	0	0	0	0	0	0	0	0	0	0	0	0	0	0	0	0	0	0	0	0	0	0	0	0	0	0	0	0	0	0	0
ENSG00000259268	ENSG00000259268	AC007950.1	USP3	15	63748493	63761550	15q22.31	1.13525	Gain	0	0	0	0	0	0	0	0	0	0	0	0	0	0	0	0	0	0	0	0	0	1	0	0	0	0	0	0	0	0	0	0	0	0	0	0	0	0	1	0
ENSG00000185897	ENSG00000185897	FFAR3	FFAR3	19	35849502	35851387	19q13.12	1.13197	Gain	0	0	0	0	0	0	0	0	0	0	0	0	0	0	0	0	0	0	0	0	0	0	0	0	1	0	0	0	0	0	0	0	1	0	0	0	0	0	0	0
ENSG00000012124	ENSG00000012124	CD22	CD22	19	35820072	35838258	19q13.12	1.13187	Gain	0	0	0	0	0	0	0	0	0	0	0	0	0	0	0	0	0	1	0	0	0	0	0	0	0	0	0	0	0	1	0	0	0	0	0	0	0	0	0	0
ENSG00000198848	ENSG00000198848	CES1	CES1	16	55836763	55867249	16q12.2	1.12199	Gain	0	0	0	0	0	0	0	0	0	0	0	0	0	0	0	0	0	0	0	0	0	0	0	0	1	0	0	0	0	0	0	0	0	0	0	0	0	0	0	0
ENSG00000070950	ENSG00000070950	RAD18	RAD18	3	8817088	9005457	3p25.3	1.11196	Gain	0	0	0	0	0	0	0	0	0	0	0	0	0	0	0	0	0	0	0	0	0	1	0	0	0	0	0	0	0	0	0	0	0	0	1	0	0	0	0	0
ENSG00000146383	ENSG00000146383	TAAR6	TAAR6	6	132891461	132892498	6q23.2	1.10794	Gain	0	0	0	0	0	0	0	0	0	0	0	0	0	0	0	0	0	0	0	0	0	0	0	0	1	0	0	0	0	0	0	0	1	0	0	0	0	0	0	0
ENSG00000129197	ENSG00000129197	RPAIN	RPAIN	17	5322961	5336196	17p13.2	1.1073	Gain	0	0	0	0	0	0	0	0	0	0	0	0	0	0	0	0	0	0	0	0	0	1	0	0	0	0	0	0	0	0	0	0	0	0	1	0	0	0	0	0
ENSG00000071794	ENSG00000071794	HLTF	HLTF	3	148747914	148804341	3q24	1.09978	Gain	0	0	0	0	0	0	0	0	0	0	0	0	0	0	0	0	0	0	0	0	0	0	0	0	0	0	0	0	0	0	0	0	0	0	1	0	0	0	0	0
ENSG00000174946	ENSG00000174946	GPR171	GPR171	3	150915619	150920988	3q25.1	1.0962	Gain	0	0	0	0	0	0	0	0	0	0	0	0	0	0	0	0	0	0	0	0	0	0	0	0	1	0	0	0	0	0	0	0	1	0	0	0	0	0	0	0
ENSG00000173250	ENSG00000173250	GPR151	GPR151	5	145892666	145895753	5q32	1.0896	Gain	0	0	0	0	0	0	0	0	0	0	0	0	0	0	0	0	0	0	0	0	0	0	0	0	1	0	0	0	0	0	0	0	1	0	0	0	0	0	0	0
ENSG00000089327	ENSG00000089327	FXYD5	FXYD5	19	35645633	35660787	19q13.12	1.08877	Gain	0	0	0	0	0	0	0	0	0	0	0	0	0	0	0	0	0	0	0	0	0	0	0	0	0	0	0	0	0	0	0	0	0	0	0	0	0	0	0	0
ENSG00000124299	ENSG00000124299	PEPD	PEPD	19	33877855	34012799	19q13.11	1.08586	Gain	0	0	0	0	0	0	0	0	0	0	0	0	0	0	0	0	0	0	0	0	0	0	0	0	1	0	0	0	0	0	0	0	0	0	0	0	0	0	0	0
ENSG00000105220	ENSG00000105220	GPI	GPI	19	34855645	34893318	19q13.11	1.08196	Gain	0	0	0	0	0	0	0	0	0	0	0	0	0	0	0	0	0	0	0	0	0	0	0	0	0	0	0	0	0	0	0	0	0	0	1	0	1	0	0	0
ENSG00000129048	ENSG00000129048	CCRL1	CCRL1	3	132316081	132337811	3q22.1	1.0778	Gain	0	0	0	0	0	0	0	0	0	0	0	0	0	0	0	0	0	0	0	0	0	0	0	0	1	0	0	0	0	0	0	0	1	0	0	0	0	0	0	0
ENSG00000021488	ENSG00000021488	SLC7A9	SLC7A9	19	33321421	33360683	19q13.11	1.0721	Gain	0	0	0	0	0	0	0	0	0	0	0	0	0	0	0	0	0	0	0	0	0	0	0	0	1	0	0	0	0	0	0	0	0	0	0	0	0	0	0	0
ENSG00000153885	ENSG00000153885	KCTD15	KCTD15	19	34287751	34306668	19q13.11	1.07176	Gain	0	0	0	0	0	0	0	0	0	0	0	0	0	0	0	0	0	0	0	0	0	0	0	0	0	0	0	0	0	0	0	0	0	0	0	0	0	0	0	0
ENSG00000105663	ENSG00000105663	MLL4	MLL4	19	36208921	36229779	19q13.12	1.06935	Gain	0	0	0	0	0	0	0	0	0	0	0	0	0	0	0	0	0	0	0	0	0	0	0	0	0	0	0	0	0	0	0	0	0	0	0	0	0	0	1	0
ENSG00000198829	ENSG00000198829	SUCNR1	SUCNR1	3	151591431	151599665	3q25.1	1.06646	Gain	0	0	0	0	0	0	0	0	0	0	0	0	0	0	0	0	0	0	0	0	0	0	0	0	1	0	0	0	0	0	0	0	1	0	0	0	0	0	0	0
ENSG00000126262	ENSG00000126262	FFAR2	FFAR2	19	35940617	35942667	19q13.12	1.06128	Gain	0	0	0	0	0	0	0	0	0	0	0	0	0	0	0	0	0	0	0	0	0	0	0	0	1	0	0	0	0	0	0	0	1	0	0	0	0	0	0	0
ENSG00000081181	ENSG00000081181	ARG2	ARG2	14	68086515	68118437	14q24.1	1.05808	Gain	0	0	0	0	0	0	0	0	0	0	0	0	0	0	0	0	0	0	0	0	0	0	0	1	0	0	0	0	0	0	0	0	0	0	0	0	0	0	0	0
ENSG00000198104	ENSG00000198104	OR2T6	OR2T6	1	248550910	248551836	1q44	1.04859	Gain	0	0	0	0	0	0	0	0	0	0	0	0	0	0	0	0	0	0	0	0	0	0	0	0	1	0	0	0	0	0	0	0	1	0	0	0	0	0	0	0
ENSG00000018408	ENSG00000018408	WWTR1	WWTR1	3	149235022	149454501	3q25.1	1.04673	Gain	0	0	0	0	0	0	0	0	0	0	0	0	0	0	0	0	0	0	0	0	0	0	0	0	0	0	0	0	0	0	0	0	0	0	0	0	0	0	0	0
ENSG00000007168	ENSG00000007168	PAFAH1B1	PAFAH1B1	17	2496504	2588888	17p13.3	1.04517	Gain	0	0	0	0	0	0	0	0	0	0	0	0	0	0	0	0	0	0	0	0	0	0	0	0	0	0	0	0	0	0	0	0	0	0	0	0	0	0	0	0
ENSG00000117594	ENSG00000117594	HSD11B1	HSD11B1	1	209859510	209908295	1q32.2	1.04501	Gain	0	0	0	0	0	0	0	0	0	0	0	0	0	0	0	0	0	0	0	0	0	0	0	0	1	0	0	0	0	0	0	0	0	0	0	0	0	0	0	0
ENSG00000131944	ENSG00000131944	C19orf40	C19ORF40	19	33463148	33467946	19q13.11	1.04412	Gain	0	0	0	0	0	0	0	0	0	0	0	0	0	0	0	0	0	0	0	0	0	1	0	0	0	0	0	0	0	0	0	0	0	0	1	0	0	0	0	0
ENSG00000182533	ENSG00000182533	CAV3	CAV3	3	8775486	8883492	3p25.3	1.04346	Gain	0	0	0	0	0	0	0	0	0	0	0	0	0	0	0	0	0	1	0	0	0	0	0	0	0	0	0	0	0	0	1	0	0	0	0	0	0	0	0	0
ENSG00000181804	ENSG00000181804	SLC9A9	SLC9A9	3	142984064	143567373	3q24	1.04003	Gain	0	0	0	0	0	0	0	0	0	0	0	0	0	0	0	0	0	0	0	0	0	0	0	0	1	0	0	0	0	0	0	0	0	0	0	0	0	0	0	0
ENSG00000131504	ENSG00000131504	DIAPH1	DIAPH1	5	140894583	140998622	5q31.3	1.03876	Gain	0	0	0	0	0	0	0	0	0	0	0	0	0	0	0	0	0	0	0	0	0	0	0	0	0	0	0	0	0	0	1	0	0	0	1	0	0	0	0	0
ENSG00000136636	ENSG00000136636	KCTD3	KCTD3	1	215740735	215795073	1q41	1.03694	Gain	0	0	0	0	0	0	0	0	0	0	0	0	0	0	0	0	0	0	0	0	0	0	0	0	0	0	0	0	0	0	0	0	0	0	0	0	0	0	0	0
ENSG00000250565	ENSG00000250565	ATP6V1E2	ATP6V1E2	2	46717889	46769696	2p21	1.02969	Gain	1	0	0	0	0	0	0	0	0	0	0	0	0	0	0	0	0	0	0	0	0	0	0	0	0	0	0	0	0	0	0	0	0	0	0	0	0	0	0	0
ENSG00000174944	ENSG00000174944	P2RY14	P2RY14	3	150929905	150996255	3q25.1	1.02872	Gain	0	0	0	0	0	0	0	0	0	0	0	0	0	0	0	0	0	0	0	0	0	0	0	0	1	0	0	0	0	0	0	0	1	0	0	0	0	0	0	0
[truncated: 20,917 more rows]
[truncated: 58 more columns]

## Sheet: C. CNV Deleted Genes
fid	gene id	gene name	mapped gene name	chr	start	end	cytoband	mean cnv diff	cnvhmm status	ABCTransporter GO0042626	AdherensJunction KEGGhsa04520	Alpha6Beta4IntegrinPathway CCMP	AmlCancer KEGGhsa05221	Amplification SangerCGC	AndrogenReceptorPathway CCMP	AntineoplasticTargets DrugBank	Apoptosis KEGGhsa04210	BasalCellCancer KEGGhsa05217	BladderCancer KEGGhsa05219	CancerGeneCensusPlus Sanger	CancerGeneCensus Sanger	CancerGenes Futreal2004	CancerGenes HahnAndWeinberg2002	CancerGenes Mitelman2000	CancerGenes Vogelstein2004	CellCycle KEGGhsa04110	CellSurface GO0009986	CmlCancer KEGGhsa05220	ColorectalCancer KEGGhsa05210	CytokineReceptor KEGGhsa04060	DNARepair GO0006281	DrugMetabolism GO0017144	DrugResistance GO0042493	Druggable RussLampel	EGFR1Pathway CCMP	ERBBSignaling KEGGhsa04012	EcmReceptor KEGGhsa04512	EndometrialCancer KEGGhsa05213	ExternalSideOfPlasmaMembrane GO0009897	FocalAdhesion KEGGhsa04510	FrameshiftMutation SangerCGC	GProteinCoupledReceptor GO0004930	GenesOfInterest MG	GenomeStability Entrez	GliomaCancer KEGGhsa05214	GrowthFactor GO0008083	HedgehogPathway CCMP	HistoneModification GO0016570	HormoneActivity GO0005179
ENSG00000147889	ENSG00000147889	CDKN2A	CDKN2A	9	21967751	21995300	9p21.3	-1.95143	Loss	0	0	0	0	0	0	0	0	0	1	1	1	1	1	1	1	1	0	1	0	0	0	0	0	0	0	0	0	0	0	0	1	0	1	1	1	0	0	0	0
ENSG00000171791	ENSG00000171791	BCL2	BCL2	18	60790579	60987361	18q21.33	-1.05592	Loss	0	0	0	0	0	0	1	1	0	0	1	1	1	0	1	1	0	0	0	1	0	0	0	1	1	0	0	0	0	0	1	0	0	1	1	0	0	0	0	0
ENSG00000118046	ENSG00000118046	STK11	STK11	19	1205798	1228434	19p13.3	-0.08536	Loss	0	0	0	0	0	0	0	0	0	0	1	1	1	0	0	1	0	0	0	0	0	0	0	0	1	0	0	0	0	0	0	1	0	1	0	0	0	0	0	0
ENSG00000126934	ENSG00000126934	MAP2K2	MAP2K2	19	4090319	4124126	19p13.3	0.0586455	Loss	0	0	0	1	0	0	0	0	0	1	0	0	0	0	0	0	0	0	1	0	0	0	0	0	1	1	1	0	1	0	0	0	0	0	0	1	0	0	0	0
ENSG00000068078	ENSG00000068078	FGFR3	FGFR3	4	1795034	1810599	4p16.3	-0.878206	Loss	0	0	0	0	0	0	0	0	0	1	1	1	1	0	1	1	0	0	0	0	0	0	0	0	1	0	0	0	0	0	0	0	0	1	0	0	0	0	0	0
ENSG00000071564	ENSG00000071564	TCF3	TCF3	19	1609293	1652326	19p13.3	-0.0215735	Loss	0	0	0	0	0	0	0	0	0	0	1	1	1	0	1	0	0	0	0	0	0	0	0	1	0	0	0	0	0	0	0	0	0	1	0	0	0	0	1	0
ENSG00000126583	ENSG00000126583	PRKCG	PRKCG	19	54382444	54410906	19q13.42	0.00308575	Loss	0	0	0	0	0	0	0	0	0	0	0	0	0	0	0	0	0	0	0	0	0	1	0	0	1	1	1	0	0	0	1	0	0	0	0	1	0	0	0	0
ENSG00000135341	ENSG00000135341	MAP3K7	MAP3K7	6	91223292	91296786	6q15	-1.06544	Loss	0	1	0	0	0	0	0	0	0	0	0	0	0	0	0	0	0	0	0	0	0	0	0	0	1	0	0	0	0	0	0	0	0	0	1	0	0	0	1	0
ENSG00000125538	ENSG00000125538	IL1B	IL1B	2	113587328	113594480	2q13	-1.07011	Loss	0	0	0	0	0	0	1	1	0	0	0	0	0	0	0	0	0	0	0	0	1	0	0	1	0	0	0	0	0	0	0	0	0	1	1	0	1	0	1	0
ENSG00000153208	ENSG00000153208	MERTK	MERTK	2	112656056	112787138	2q13	-1.02295	Loss	0	0	0	0	0	0	0	0	0	0	0	0	0	0	0	0	0	0	0	0	0	0	0	0	1	0	0	0	0	0	0	0	0	1	0	0	0	0	0	0
ENSG00000061938	ENSG00000061938	TNK2	TNK2	3	195590235	195638816	3q29	-0.863317	Loss	0	0	0	0	0	0	0	0	0	0	0	0	0	0	0	0	0	0	0	0	0	0	0	0	1	1	0	0	0	0	0	0	0	1	0	0	0	0	0	0
ENSG00000135333	ENSG00000135333	EPHA7	EPHA7	6	93949738	94129265	6q16.1	-1.13883	Loss	0	0	0	0	0	0	0	0	0	0	0	0	0	0	0	0	0	0	0	0	0	0	0	0	1	0	0	0	0	0	0	0	0	1	0	0	0	0	0	0
ENSG00000125618	ENSG00000125618	PAX8	PAX8	2	113973574	114036527	2q13	-1.04172	Loss	0	0	0	0	0	0	0	0	0	0	1	1	1	0	1	0	0	0	0	0	0	0	0	0	0	0	0	0	0	0	0	0	1	1	0	0	0	0	0	0
ENSG00000142235	ENSG00000142235	LMTK3	LMTK3	19	48988528	49016446	19q13.33	-0.0140503	Loss	0	0	0	0	0	0	0	0	0	0	0	0	0	0	0	0	0	0	0	0	0	0	0	0	1	0	0	0	0	0	0	0	0	1	0	0	0	0	0	0
ENSG00000180370	ENSG00000180370	PAK2	PAK2	3	196466728	196559518	3q29	-0.944383	Loss	0	0	0	0	0	0	0	0	0	0	0	0	0	0	0	0	0	0	0	0	0	0	0	0	1	0	1	0	0	0	1	0	0	0	0	0	0	0	0	0
ENSG00000007264	ENSG00000007264	MATK	MATK	19	3777968	3801810	19p13.3	0.0452515	Loss	0	0	0	0	0	0	0	0	0	0	0	0	0	0	0	0	0	0	0	0	0	0	0	0	1	0	0	0	0	0	0	0	0	1	0	0	0	0	0	0
ENSG00000072133	ENSG00000072133	RPS6KA6	RPS6KA6	X	83318984	83442933	Xq21.1	-1.10548	Loss	0	0	0	0	0	0	0	0	0	0	0	0	0	0	0	0	0	0	0	0	0	0	0	0	1	0	0	0	0	0	0	0	0	0	0	0	0	0	0	0
ENSG00000157540	ENSG00000157540	DYRK1A	DYRK1A	21	38739236	38887680	21q22.13	-1.09692	Loss	0	0	0	0	0	0	0	0	0	0	0	0	0	0	0	0	0	0	0	0	0	0	0	0	1	0	0	0	0	0	0	0	0	0	1	0	0	1	0	0
ENSG00000169679	ENSG00000169679	BUB1	BUB1	2	111395275	111435691	2q13	-0.984185	Loss	0	0	0	0	0	0	0	0	0	0	0	0	0	0	0	0	1	0	0	0	0	0	0	0	1	0	0	0	0	0	0	0	0	0	0	0	0	0	0	0
ENSG00000087088	ENSG00000087088	BAX	BAX	19	49458072	49465055	19q13.33	-0.737417	Loss	0	0	0	0	0	0	0	1	0	0	0	0	0	1	0	1	0	0	0	1	0	0	0	0	1	0	0	0	0	0	0	0	0	0	0	0	0	0	0	0
ENSG00000167657	ENSG00000167657	DAPK3	DAPK3	19	3958452	3971038	19p13.3	-0.0151027	Loss	0	0	0	0	0	0	0	0	0	1	0	0	0	0	0	0	0	0	0	0	0	0	0	0	1	0	0	0	0	0	0	0	0	0	0	0	0	0	0	0
ENSG00000147883	ENSG00000147883	CDKN2B	CDKN2B	9	22002902	22009280	9p21.3	-2.17282	NA	0	0	0	0	0	0	0	0	0	0	0	0	0	0	0	0	1	0	0	0	0	0	0	0	0	0	0	0	0	0	0	0	0	0	0	0	0	0	0	0
ENSG00000159692	ENSG00000159692	CTBP1	CTBP1	4	1205236	1243741	4p16.3	-0.913828	Loss	0	0	0	0	0	0	0	0	0	0	0	0	0	0	0	0	0	0	1	0	0	0	0	0	0	0	0	0	0	0	0	0	0	0	0	0	0	0	1	0
ENSG00000076984	ENSG00000076984	MAP2K7	MAP2K7	19	7968728	7979363	19p13.2	-0.135795	Loss	0	0	0	0	0	0	0	0	0	0	0	0	0	0	0	0	0	0	0	0	0	0	0	0	0	0	1	0	0	0	0	0	0	0	0	0	0	0	0	0
ENSG00000160469	ENSG00000160469	BRSK1	BRSK1	19	55795534	55823901	19q13.42	-0.017977	Loss	0	0	0	0	0	0	0	0	0	0	0	0	0	0	0	0	0	0	0	0	0	0	0	0	1	0	0	0	0	0	0	0	0	0	0	0	0	0	0	0
ENSG00000075711	ENSG00000075711	DLG1	DLG1	3	196769431	197026171	3q29	-1.10377	Loss	0	0	0	0	0	0	0	0	0	0	0	0	0	0	0	0	0	0	0	0	0	0	0	0	0	0	0	0	0	0	0	0	0	0	1	0	0	0	0	0
ENSG00000119537	ENSG00000119537	KDSR	KDSR	18	60994971	61034743	18q21.33	-1.09158	Loss	0	0	0	0	0	0	0	0	0	0	1	1	1	0	1	0	0	0	0	0	0	0	0	0	1	0	0	0	0	0	0	0	0	1	0	0	0	0	0	0
ENSG00000178950	ENSG00000178950	GAK	GAK	4	843064	926161	4p16.3	-0.960312	Loss	0	0	0	0	0	0	0	0	0	0	0	0	0	0	0	0	0	0	0	0	0	0	0	0	1	0	0	0	0	0	0	0	0	0	0	0	0	0	0	0
ENSG00000254647	ENSG00000254647	INS	INS	11	2181009	2182571	11p15.5	-0.089402	Loss	0	0	0	0	0	0	0	0	0	0	0	0	0	0	0	0	0	0	0	0	0	0	0	0	0	0	0	0	0	0	0	0	0	0	1	0	0	0	0	1
ENSG00000104899	ENSG00000104899	AMH	AMH	19	2249113	2252072	19p13.3	-0.0827665	Loss	0	0	0	0	0	0	0	0	0	0	0	0	0	0	0	0	0	0	0	0	1	0	0	1	0	0	0	0	0	0	0	0	0	0	0	0	1	0	0	1
ENSG00000167244	ENSG00000167244	IGF2	IGF2	11	2150342	2182439	11p15.5	-0.0742265	Loss	0	0	0	0	0	0	0	0	0	0	0	0	0	0	0	0	0	0	0	0	0	0	0	1	0	0	0	0	0	0	0	0	0	0	0	0	1	0	0	1
ENSG00000105619	ENSG00000105619	TFPT	TFPT	19	54610320	54619055	19q13.42	-0.064388	Loss	0	0	0	0	0	0	0	0	0	0	1	1	1	0	1	0	0	0	0	0	0	1	0	0	0	0	0	0	0	0	0	0	0	1	0	0	0	0	0	0
ENSG00000099875	ENSG00000099875	MKNK2	MKNK2	19	2037481	2051243	19p13.3	0.0205063	Loss	0	0	0	0	0	0	0	0	0	0	0	0	0	0	0	0	0	0	0	0	0	0	0	0	1	0	0	0	0	0	0	0	0	0	0	0	0	0	0	0
ENSG00000081320	ENSG00000081320	STK17B	STK17B	2	196998290	197041227	2q32.3	-1.10514	Loss	0	0	0	0	0	0	0	0	0	0	0	0	0	0	0	0	0	0	0	0	0	0	0	0	1	0	0	0	0	0	0	0	0	0	0	0	0	0	0	0
ENSG00000115008	ENSG00000115008	IL1A	IL1A	2	113531492	113542167	2q13	-1.04716	Loss	0	0	0	0	0	0	0	1	0	0	0	0	0	0	0	0	0	1	0	0	1	0	0	0	0	0	0	0	0	0	0	0	0	0	0	0	0	0	0	0
ENSG00000072274	ENSG00000072274	TFRC	TFRC	3	195754054	195809060	3q29	-1.04535	Loss	0	0	0	0	0	0	0	0	0	0	1	1	1	0	0	0	0	1	0	0	0	0	0	0	0	0	0	0	0	0	0	0	0	1	0	0	0	0	0	0
ENSG00000109685	ENSG00000109685	WHSC1	WHSC1	4	1873151	1983934	4p16.3	-1.03673	Loss	0	0	0	0	0	0	0	0	0	0	1	1	1	0	1	0	0	0	0	0	0	0	0	0	0	0	0	0	0	0	0	0	0	1	0	0	0	0	0	0
ENSG00000196335	ENSG00000196335	STK31	STK31	7	23749786	23872132	7p15.3	-0.996532	Loss	0	0	0	0	0	0	0	0	0	0	0	0	0	0	0	0	0	0	0	0	0	0	0	0	1	0	0	0	0	0	0	0	0	0	0	0	0	0	0	0
ENSG00000231328	ENSG00000231328	AC003087.4	STK31	7	23850763	23851279	7p15.3	-0.945576	Loss	0	0	0	0	0	0	0	0	0	0	0	0	0	0	0	0	0	0	0	0	0	0	0	0	1	0	0	0	0	0	0	0	0	0	0	0	0	0	0	0
ENSG00000114999	ENSG00000114999	TTL	TTL	2	113239731	113290227	2q13	-0.9324	Loss	0	0	0	0	0	0	0	0	0	0	1	1	1	0	1	0	0	0	0	0	0	0	0	0	0	0	0	0	0	0	0	0	0	1	0	0	0	0	0	0
ENSG00000152953	ENSG00000152953	STK32B	STK32B	4	5053169	5502725	4p16.2	-0.92069	Loss	0	0	0	0	0	0	0	0	0	0	0	0	0	0	0	0	0	0	0	0	0	0	0	0	1	0	0	0	0	0	0	0	0	0	0	0	0	0	0	0
ENSG00000174672	ENSG00000174672	BRSK2	BRSK2	11	1411129	1483919	11p15.5	-0.0779293	Loss	0	0	0	0	0	0	0	0	0	0	0	0	0	0	0	0	0	0	0	0	0	0	0	0	1	0	0	0	0	0	0	0	0	0	0	0	0	0	0	0
ENSG00000105229	ENSG00000105229	PIAS4	PIAS4	19	4007748	4039383	19p13.3	-0.063131	Loss	0	0	0	0	0	1	0	0	0	0	0	0	0	0	0	0	0	0	0	0	0	0	0	0	0	0	0	0	0	0	0	0	0	0	1	0	0	0	0	0
ENSG00000099860	ENSG00000099860	GADD45B	GADD45B	19	2476123	2478257	19p13.3	-0.026802	Loss	0	0	0	0	0	0	0	0	0	0	0	0	0	0	0	0	1	0	0	0	0	0	0	0	0	0	0	0	0	0	0	0	0	0	0	0	0	0	0	0
ENSG00000105325	ENSG00000105325	FZR1	FZR1	19	3506295	3536755	19p13.3	0.025295	Loss	0	0	0	0	0	0	0	0	0	0	0	0	0	0	0	0	1	0	0	0	0	1	0	0	0	0	0	0	0	0	0	0	0	0	0	0	0	0	0	0
ENSG00000133275	ENSG00000133275	CSNK1G2	CSNK1G2	19	1941161	1981309	19p13.3	0.01355	Loss	0	0	0	0	0	0	0	0	0	0	0	0	0	0	0	0	0	0	0	0	0	0	0	0	1	0	0	0	0	0	0	0	0	0	0	0	0	0	0	0
ENSG00000141985	ENSG00000141985	SH3GL1	SH3GL1	19	4360370	4400522	19p13.3	0.0113112	Loss	0	0	0	0	0	0	0	0	0	0	1	1	1	0	1	0	0	0	0	0	0	0	0	0	0	0	0	0	0	0	0	0	0	1	0	0	0	0	0	0
ENSG00000070404	ENSG00000070404	FSTL3	FSTL3	19	676389	683392	19p13.3	0.001037	Loss	0	0	0	0	0	0	0	0	0	0	1	1	1	0	1	0	0	0	0	0	0	0	0	0	0	0	0	0	0	0	0	0	0	1	0	0	0	0	0	0
ENSG00000141655	ENSG00000141655	TNFRSF11A	TNFRSF11A	18	59992520	60054899	18q21.33	-1.17854	Loss	0	0	0	0	0	0	0	0	0	0	0	0	0	0	0	0	0	1	0	0	1	0	0	0	0	0	0	0	0	1	0	0	0	0	0	0	0	0	0	0
ENSG00000114200	ENSG00000114200	BCHE	BCHE	3	165490692	165555260	3q26.1	-1.08426	Loss	0	0	0	0	0	0	0	0	0	0	0	0	0	0	0	0	0	0	0	0	0	0	1	1	1	0	0	0	0	0	0	0	0	0	0	0	0	0	0	0
ENSG00000125388	ENSG00000125388	GRK4	GRK4	4	2965335	3042474	4p16.3	-1.08064	Loss	0	0	0	0	0	0	0	0	0	0	0	0	0	0	0	0	0	0	0	0	0	0	0	0	1	0	0	0	0	0	0	0	0	0	0	0	0	0	0	0
ENSG00000157542	ENSG00000157542	KCNJ6	KCNJ6	21	38996789	39288749	21q22.13	-1.06136	Loss	0	0	0	0	0	0	0	0	0	0	0	0	0	0	0	0	0	1	0	0	0	0	0	0	1	0	0	0	0	0	0	0	0	0	0	0	0	0	0	0
ENSG00000172115	ENSG00000172115	CYCS	CYCS	7	25159710	25164980	7p15.3	-1.03378	Loss	0	0	0	0	0	0	0	1	0	0	0	0	0	0	0	0	0	0	0	1	0	0	0	0	0	0	0	0	0	0	0	0	0	0	0	0	0	0	0	0
ENSG00000197632	ENSG00000197632	SERPINB2	SERPINB2	18	61538926	61571124	18q21.33	-1.03234	Loss	0	0	0	0	0	0	0	0	0	0	0	0	0	0	0	0	0	0	0	0	0	0	0	0	1	0	0	0	0	0	0	0	0	0	0	0	0	0	0	0
ENSG00000169676	ENSG00000169676	DRD5	DRD5	4	9783258	9785632	4p16.1	-0.984678	Loss	0	0	0	0	0	0	1	0	0	0	0	0	0	0	0	0	0	0	0	0	0	0	0	0	1	0	0	0	0	0	0	0	1	1	0	0	0	0	0	0
ENSG00000131196	ENSG00000131196	NFATC1	NFATC1	18	77155772	77289325	18q23	-0.948877	Loss	0	0	0	0	0	0	0	0	0	0	0	0	0	0	0	0	0	0	0	0	0	0	0	0	1	0	0	0	0	0	0	0	0	0	0	0	0	0	0	0
ENSG00000127418	ENSG00000127418	FGFRL1	FGFRL1	4	1003724	1020685	4p16.3	-0.832126	Loss	0	0	0	0	0	0	0	0	0	0	0	0	0	0	0	0	0	0	0	0	0	0	0	0	0	0	0	0	0	0	0	0	0	1	0	0	0	0	0	0
ENSG00000153107	ENSG00000153107	ANAPC1	ANAPC1	2	112523848	112642267	2q13	-0.509878	Loss	0	0	0	0	0	0	0	0	0	0	0	0	0	0	0	0	1	0	0	0	0	0	0	0	0	0	0	0	0	0	0	0	0	0	1	0	0	0	0	0
ENSG00000099822	ENSG00000099822	HCN2	HCN2	19	589893	617157	19p13.3	-0.0753527	Loss	0	0	0	0	0	0	0	0	0	0	0	0	0	0	0	0	0	0	0	0	0	0	0	1	1	0	0	0	0	0	0	0	0	0	0	0	0	0	0	0
ENSG00000062822	ENSG00000062822	POLD1	POLD1	19	50887593	50921270	19q13.33	0.055178	Loss	0	0	0	0	0	0	0	0	0	0	0	0	0	0	0	0	0	0	0	0	0	1	0	0	1	0	0	0	0	0	0	0	0	0	1	0	0	0	0	0
ENSG00000053918	ENSG00000053918	KCNQ1	KCNQ1	11	2465914	2870221	11p15.5 - 11p15.4	-0.0502918	Loss	0	0	0	0	0	0	0	0	0	0	0	0	0	0	0	0	0	0	0	0	0	0	0	0	1	0	0	0	0	0	0	0	0	0	0	0	0	0	0	0
ENSG00000213024	ENSG00000213024	NUP62	NUP62	19	50410086	50432786	19q13.33	0.0203667	Loss	0	0	0	0	0	0	0	0	0	0	0	0	0	0	0	0	0	0	0	0	0	0	0	0	0	0	0	0	0	0	0	0	0	0	0	0	0	0	0	0
ENSG00000129946	ENSG00000129946	SHC2	SHC2	19	416587	460996	19p13.3	-0.0169478	Loss	0	0	0	0	0	0	0	0	0	0	0	0	0	0	0	0	0	0	1	0	0	0	0	0	0	0	1	0	0	0	1	0	0	0	0	1	0	0	0	0
ENSG00000180176	ENSG00000180176	TH	TH	11	2185159	2193107	11p15.5	-0.016465	Loss	0	0	0	0	0	0	0	0	0	0	0	0	0	0	0	0	0	0	0	0	0	0	0	1	1	0	0	0	0	0	0	0	0	0	1	0	0	0	0	0
ENSG00000063978	ENSG00000063978	RNF4	RNF4	4	2463947	2627047	4p16.3	-1.03941	Loss	0	0	0	0	0	1	0	0	0	0	0	0	0	0	0	0	0	0	0	0	0	0	0	0	0	0	0	0	0	0	0	0	0	0	0	0	0	0	0	0
ENSG00000157554	ENSG00000157554	ERG	ERG	21	39751949	40033704	21q22.2	-1.00591	Loss	0	0	0	0	0	0	0	0	0	0	0	0	1	0	1	0	0	0	0	0	0	0	0	0	0	0	0	0	0	0	0	0	0	0	0	0	0	0	0	0
ENSG00000153094	ENSG00000153094	BCL2L11	BCL2L11	2	111876955	111924587	2q13	-0.985547	Loss	0	0	0	0	0	0	0	0	0	0	0	0	0	0	0	0	0	0	0	0	0	0	0	0	0	0	0	0	0	0	0	0	0	0	1	0	0	0	0	0
ENSG00000184160	ENSG00000184160	ADRA2C	ADRA2C	4	3768075	3770251	4p16.3	-0.972819	Loss	0	0	0	0	0	0	1	0	0	0	0	0	0	0	0	0	0	0	0	0	0	0	0	0	0	0	0	0	0	0	0	0	1	1	0	0	0	0	0	0
ENSG00000109736	ENSG00000109736	MFSD10	MFSD10	4	2932288	2936586	4p16.3	-0.939468	Loss	0	0	0	0	0	0	0	0	0	0	0	0	0	0	0	0	0	0	0	0	0	0	0	1	1	0	0	0	0	0	0	0	0	0	0	0	0	0	0	0
ENSG00000107404	ENSG00000107404	DVL1	DVL1	1	1270656	1284760	1p36.33	-0.180746	Loss	0	0	0	0	0	0	0	0	1	0	0	0	0	0	0	0	0	0	0	0	0	0	0	0	0	0	0	0	0	0	0	0	0	0	0	0	0	0	0	0
ENSG00000186827	ENSG00000186827	TNFRSF4	TNFRSF4	1	1146706	1149518	1p36.33	-0.134674	Loss	0	0	0	0	0	0	0	0	0	0	0	0	0	0	0	0	0	1	0	0	1	0	0	0	0	0	0	0	0	1	0	0	0	0	0	0	0	0	0	0
ENSG00000167751	ENSG00000167751	KLK2	KLK2	19	51376689	51383822	19q13.33	-0.134546	Loss	0	0	0	0	0	0	0	0	0	0	1	1	0	0	0	0	0	0	0	0	0	0	0	0	1	0	0	0	0	0	0	0	0	1	0	0	0	0	0	0
ENSG00000184545	ENSG00000184545	DUSP8	DUSP8	11	1575274	1593150	11p15.5	-0.120084	Loss	0	0	0	0	0	0	0	0	0	0	0	0	0	0	0	0	0	0	0	0	0	0	0	0	1	0	0	0	0	0	0	0	0	0	0	0	0	0	0	0
ENSG00000184185	ENSG00000184185	KCNJ12	KCNJ12	17	21279699	21320404	17p11.2	-0.0972323	Loss	0	0	0	0	0	0	0	0	0	0	0	0	0	0	0	0	0	0	0	0	0	0	0	0	1	0	0	0	0	0	0	0	0	0	0	0	0	0	0	0
ENSG00000115266	ENSG00000115266	APC2	APC2	19	1450148	1473243	19p13.3	-0.089372	Loss	0	0	0	0	0	0	0	0	1	0	0	0	0	0	0	0	0	0	0	1	0	0	0	0	0	0	0	0	1	0	0	0	0	0	0	0	0	0	0	0
ENSG00000162572	ENSG00000162572	SCNN1D	SCNN1D	1	1214447	1227409	1p36.33	-0.088327	Loss	0	0	0	0	0	0	0	0	0	0	0	0	0	0	0	0	0	0	0	0	0	0	0	0	1	0	0	0	0	0	0	0	0	0	0	0	0	0	0	0
ENSG00000177595	ENSG00000177595	PIDD	PIDD	11	799180	809753	11p15.5	-0.0751955	Loss	0	0	0	0	0	0	0	0	0	0	0	0	0	0	0	0	0	0	0	0	0	0	0	0	0	0	0	0	0	0	0	0	0	0	0	0	0	0	0	0
ENSG00000070388	ENSG00000070388	FGF22	FGF22	19	639926	643703	19p13.3	-0.0614495	Loss	0	0	0	0	0	0	0	0	0	0	0	0	0	0	0	0	0	1	0	0	0	0	0	0	0	0	0	0	0	0	0	0	0	0	0	0	1	0	0	0
ENSG00000116014	ENSG00000116014	KISS1R	KISS1R	19	917342	921014	19p13.3	-0.0575235	Loss	0	0	0	0	0	0	0	0	0	0	0	0	0	0	0	0	0	1	0	0	0	0	0	0	1	0	0	0	0	0	0	0	1	0	0	0	0	0	0	0
ENSG00000063176	ENSG00000063176	SPHK2	SPHK2	19	49122548	49133973	19q13.33	-0.0351185	Loss	0	0	0	0	0	0	0	0	0	0	0	0	0	0	0	0	0	0	0	0	0	0	0	0	0	0	0	0	0	0	0	0	0	0	0	0	0	0	0	0
ENSG00000187550	ENSG00000187550	SBK2	SBK2	19	56041100	56048456	19q13.42	-0.025573	Loss	0	0	0	0	0	0	0	0	0	0	0	0	0	0	0	0	0	0	0	0	0	0	0	0	0	0	0	0	0	0	0	0	0	0	0	0	0	0	0	0
ENSG00000131408	ENSG00000131408	NR1H2	NR1H2	19	50832949	50886266	19q13.33	0.024753	Loss	0	0	0	0	0	0	0	0	0	0	0	0	0	0	0	0	0	0	0	0	0	0	0	0	1	0	0	0	0	0	0	0	0	0	0	0	0	0	0	0
ENSG00000197561	ENSG00000197561	ELANE	ELANE	19	852291	856242	19p13.3	0.021914	Loss	0	0	0	0	0	0	0	0	0	0	0	0	0	0	0	0	0	1	0	0	0	0	0	0	1	0	0	0	0	0	0	0	0	0	0	0	0	0	0	0
ENSG00000104972	ENSG00000104972	LILRB1	LILRB1	19	55085346	55148979	19q13.42	-0.018817	Loss	0	0	0	0	0	0	0	0	0	0	0	0	0	0	0	0	0	1	0	0	0	0	0	0	0	0	0	0	0	1	0	0	0	0	0	0	0	0	0	0
ENSG00000090554	ENSG00000090554	FLT3LG	FLT3LG	19	49977486	49989487	19q13.33	0.0179055	Loss	0	0	0	0	0	0	0	0	0	0	0	0	0	0	0	0	0	1	0	0	1	0	0	0	0	0	0	0	0	1	0	0	0	0	0	0	0	0	0	0
ENSG00000088256	ENSG00000088256	GNA11	GNA11	19	3094408	3121452	19p13.3	-0.0173678	Loss	0	0	0	0	0	0	0	0	0	0	1	1	0	0	0	0	0	0	0	0	0	0	0	0	0	0	0	0	0	0	0	0	0	1	0	0	0	0	0	0
ENSG00000218536	ENSG00000218536	AP002530.2	GRIK2	6	102526747	102527430	6q16.3	-2.11586	Loss	0	0	0	0	0	0	0	0	0	0	0	0	0	0	0	0	0	0	0	0	0	0	0	0	1	0	0	0	0	0	0	0	0	0	0	0	0	0	0	0
ENSG00000135336	ENSG00000135336	ORC3	ORC3	6	88299839	88377169	6q15	-1.16818	Loss	0	0	0	0	0	0	0	0	0	0	0	0	0	0	0	0	1	0	0	0	0	0	0	0	0	0	0	0	0	0	0	0	0	0	0	0	0	0	0	0
ENSG00000168830	ENSG00000168830	HTR1E	HTR1E	6	87647024	87726401	6q14.3	-1.15472	Loss	0	0	0	0	0	0	0	0	0	0	0	0	0	0	0	0	0	0	0	0	0	0	0	0	1	0	0	0	0	0	0	0	1	0	0	0	0	0	0	0
ENSG00000118432	ENSG00000118432	CNR1	CNR1	6	88849583	88876078	6q15	-1.13536	Loss	0	0	0	0	0	0	0	0	0	0	0	0	0	0	0	0	0	0	0	0	0	0	0	0	1	0	0	0	0	0	0	0	1	0	1	0	0	0	0	0
ENSG00000206075	ENSG00000206075	SERPINB5	SERPINB5	18	61143994	61172318	18q21.33	-1.13234	Loss	0	0	0	0	0	0	0	0	0	0	0	0	0	0	0	0	0	0	0	0	0	0	0	0	0	0	0	0	0	0	0	0	0	0	0	0	0	0	0	0
ENSG00000235126	ENSG00000235126	AC128709.3	BDH1	3	197171932	197185194	3q29	-1.0478	Loss	0	0	0	0	0	0	0	0	0	0	0	0	0	0	0	0	0	0	0	0	0	0	0	1	1	0	0	0	0	0	0	0	0	0	0	0	0	0	0	0
ENSG00000229912	ENSG00000229912	AC128709.4	BDH1	3	197177198	197183525	3q29	-1.0478	Loss	0	0	0	0	0	0	0	0	0	0	0	0	0	0	0	0	0	0	0	0	0	0	0	1	1	0	0	0	0	0	0	0	0	0	0	0	0	0	0	0
ENSG00000050628	ENSG00000050628	PTGER3	PTGER3	1	71318036	71513491	1p31.1	-1.04151	Loss	0	0	0	0	0	0	0	0	0	0	0	0	0	0	0	0	0	0	0	0	0	0	0	0	1	0	0	0	0	0	0	0	1	0	0	0	0	0	0	0
ENSG00000237167	ENSG00000237167	AC128709.2	BDH1	3	197185276	197193976	3q29	-1.03898	Loss	0	0	0	0	0	0	0	0	0	0	0	0	0	0	0	0	0	0	0	0	0	0	0	1	1	0	0	0	0	0	0	0	0	0	0	0	0	0	0	0
ENSG00000166573	ENSG00000166573	GALR1	GALR1	18	74962505	74980858	18q23	-1.03636	Loss	0	0	0	0	0	0	0	0	0	0	0	0	0	0	0	0	0	0	0	0	0	0	0	0	1	0	0	0	0	0	0	0	1	0	0	0	0	0	0	0
ENSG00000161267	ENSG00000161267	BDH1	BDH1	3	197236654	197300194	3q29	-1.03511	Loss	0	0	0	0	0	0	0	0	0	0	0	0	0	0	0	0	0	0	0	0	0	0	0	1	1	0	0	0	0	0	0	0	0	0	0	0	0	0	0	0
ENSG00000119147	ENSG00000119147	C2orf40	C2ORF40	2	106679702	106694615	2q12.2	-1.02581	Loss	0	0	0	0	0	0	0	0	0	0	0	0	0	0	0	0	0	0	0	0	0	0	0	0	0	0	0	0	0	0	0	0	0	0	0	0	0	0	0	0
ENSG00000157551	ENSG00000157551	KCNJ15	KCNJ15	21	39529128	39673748	21q22.13	-1.02061	Loss	0	0	0	0	0	0	0	0	0	0	0	0	0	0	0	0	0	0	0	0	0	0	0	0	1	0	0	0	0	0	0	0	0	0	0	0	0	0	0	0
ENSG00000163961	ENSG00000163961	RNF168	RNF168	3	196195654	196230639	3q29	-1.00947	Loss	0	0	0	0	0	0	0	0	0	0	0	0	0	0	0	0	0	0	0	0	0	1	0	0	0	0	0	0	0	0	0	0	0	0	1	0	0	0	1	0
ENSG00000250443	ENSG00000250443	AC128709.1	BDH1	3	197232135	197233857	3q29	-0.998395	Loss	0	0	0	0	0	0	0	0	0	0	0	0	0	0	0	0	0	0	0	0	0	0	0	1	1	0	0	0	0	0	0	0	0	0	0	0	0	0	0	0
ENSG00000178342	ENSG00000178342	KCNG2	KCNG2	18	77623668	77659816	18q23	-0.986175	Loss	0	0	0	0	0	0	0	0	0	0	0	0	0	0	0	0	0	0	0	0	0	0	0	0	1	0	0	0	0	0	0	0	0	0	0	0	0	0	0	0
ENSG00000225240	ENSG00000225240	AC117490.2	RNF168	3	196179867	196179926	3q29	-0.985631	Loss	0	0	0	0	0	0	0	0	0	0	0	0	0	0	0	0	0	0	0	0	0	1	0	0	0	0	0	0	0	0	0	0	0	0	1	0	0	0	1	0
ENSG00000163950	ENSG00000163950	SLBP	SLBP	4	1694527	1714282	4p16.3	-0.979821	Loss	0	0	0	0	0	0	0	0	0	0	0	0	0	0	0	0	0	0	0	0	0	0	0	0	0	0	0	0	0	0	0	0	0	0	1	0	0	0	0	0
ENSG00000127249	ENSG00000127249	ATP13A4	ATP13A4	3	193119866	193310900	3q29	-0.97825	Loss	1	0	0	0	0	0	0	0	0	0	0	0	0	0	0	0	0	0	0	0	0	0	0	0	1	0	0	0	0	0	0	0	0	0	0	0	0	0	0	0
ENSG00000013810	ENSG00000013810	TACC3	TACC3	4	1723227	1746898	4p16.3	-0.973717	Loss	0	0	0	0	0	0	0	0	0	0	0	0	0	0	0	0	0	0	0	0	0	0	0	0	0	0	0	0	0	0	0	0	0	0	1	0	0	0	0	0
ENSG00000117054	ENSG00000117054	ACADM	ACADM	1	76190036	76253260	1p31.1	-0.968807	Loss	0	0	0	0	0	0	0	0	0	0	0	0	0	0	0	0	0	0	0	0	0	0	0	1	0	0	0	0	0	0	0	0	0	0	0	0	0	0	0	0
ENSG00000157557	ENSG00000157557	ETS2	ETS2	21	40177231	40196879	21q22.2	-0.921828	Loss	0	0	0	0	0	0	0	0	0	0	0	0	0	0	0	0	0	0	0	0	0	0	0	0	0	0	0	0	0	0	0	0	0	0	0	0	0	0	0	0
ENSG00000090316	ENSG00000090316	MAEA	MAEA	4	1283639	1333935	4p16.3	-0.913733	Loss	0	0	0	0	0	0	0	0	0	0	0	0	0	0	0	0	0	0	0	0	0	0	0	0	0	0	0	0	0	0	0	0	0	0	0	0	0	0	0	0
ENSG00000145214	ENSG00000145214	DGKQ	DGKQ	4	952675	980683	4p16.3	-0.901922	Loss	0	0	0	0	0	0	0	0	0	0	0	0	0	0	0	0	0	0	0	0	0	0	0	0	0	0	0	0	0	0	0	0	0	0	0	0	0	0	0	0
ENSG00000130529	ENSG00000130529	TRPM4	TRPM4	19	49661052	49715091	19q13.33	-0.838653	Loss	0	0	0	0	0	0	0	0	0	0	0	0	0	0	0	0	0	0	0	0	0	0	0	0	1	0	0	0	0	0	0	0	0	0	0	0	0	0	0	0
ENSG00000183207	ENSG00000183207	RUVBL2	RUVBL2	19	49497156	49519182	19q13.33	-0.801173	Loss	0	0	0	0	0	0	0	0	0	0	0	0	0	0	0	0	0	0	0	0	0	1	0	0	0	0	0	0	0	0	0	0	0	0	1	0	0	0	1	0
ENSG00000104848	ENSG00000104848	KCNA7	KCNA7	19	49570675	49576198	19q13.33	-0.67612	Loss	0	0	0	0	0	0	0	0	0	0	0	0	0	0	0	0	0	0	0	0	0	0	0	0	1	0	0	0	0	0	0	0	0	0	0	0	0	0	0	0
ENSG00000164418	ENSG00000164418	GRIK2	GRIK2	6	101846664	102517958	6q16.3	-0.615244	Loss	0	0	0	0	0	0	0	0	0	0	0	0	0	0	0	0	0	0	0	0	0	0	0	0	1	0	0	0	0	0	0	0	0	0	0	0	0	0	0	0
ENSG00000104921	ENSG00000104921	FCER2	FCER2	19	7753644	7767032	19p13.2	-0.2759	Loss	0	0	0	0	0	0	0	0	0	0	0	0	0	0	0	0	0	1	0	0	0	0	0	0	0	0	0	0	0	1	0	0	0	0	1	0	0	0	0	0
ENSG00000105550	ENSG00000105550	FGF21	FGF21	19	49259344	49261580	19q13.33	-0.251419	Loss	0	0	0	0	0	0	0	0	0	0	0	0	0	0	0	0	0	0	0	0	0	0	0	0	0	0	0	0	0	0	0	0	0	0	0	0	1	0	0	0
ENSG00000072135	ENSG00000072135	PTPN18	PTPN18	2	131113580	131132982	2q21.1	-0.119327	Loss	0	0	0	0	0	0	0	0	0	0	0	0	0	0	0	0	0	0	0	0	0	0	0	0	1	0	0	0	0	0	0	0	0	0	0	0	0	0	0	0
ENSG00000070985	ENSG00000070985	TRPM5	TRPM5	11	2425745	2444275	11p15.5	-0.111613	Loss	0	0	0	0	0	0	0	0	0	0	0	0	0	0	0	0	0	0	0	0	0	0	0	0	1	0	0	0	0	0	0	0	0	0	0	0	0	0	0	0
ENSG00000177700	ENSG00000177700	POLR2L	POLR2L	11	837356	842545	11p15.5	-0.0962255	Loss	0	0	0	0	0	0	0	0	0	0	0	0	0	0	0	0	0	0	0	0	0	1	0	0	0	0	0	0	0	0	0	0	0	0	0	0	0	0	0	0
ENSG00000104973	ENSG00000104973	MED25	MED25	19	50321536	50342036	19q13.33	0.074623	Loss	0	0	0	0	0	0	0	0	0	0	0	0	0	0	0	0	0	0	0	0	0	0	0	0	0	0	0	0	0	0	0	0	0	0	0	0	0	0	0	0
ENSG00000126456	ENSG00000126456	IRF3	IRF3	19	50162829	50169132	19q13.33	-0.067028	Loss	0	0	0	0	0	0	0	0	0	0	0	0	0	0	0	0	0	0	0	0	0	0	0	0	0	0	0	0	0	0	0	0	0	0	0	0	0	0	0	0
ENSG00000116032	ENSG00000116032	GRIN3B	GRIN3B	19	1000418	1009731	19p13.3	-0.065932	Loss	0	0	0	0	0	0	0	0	0	0	0	0	0	0	0	0	0	0	0	0	0	0	0	0	1	0	0	0	0	0	0	0	0	0	0	0	0	0	0	0
ENSG00000099624	ENSG00000099624	ATP5D	ATP5D	19	1241749	1244823	19p13.3	-0.057547	Loss	1	0	0	0	0	0	0	0	0	0	0	0	0	0	0	0	0	0	0	0	0	0	0	0	0	0	0	0	0	0	0	0	0	0	0	0	0	0	0	0
ENSG00000131398	ENSG00000131398	KCNC3	KCNC3	19	50815194	50836772	19q13.33	0.045661	Loss	0	0	0	0	0	0	0	0	0	0	0	0	0	0	0	0	0	0	0	0	0	0	0	0	1	0	0	0	0	0	0	0	0	0	0	0	0	0	0	0
ENSG00000185988	ENSG00000185988	PLK5	PLK5	19	1524138	1535455	19p13.3	0.044866	Loss	0	0	0	0	0	0	0	0	0	0	0	0	0	0	0	0	0	0	0	0	0	0	0	0	0	0	0	0	0	0	0	0	0	0	0	0	0	0	0	0
ENSG00000130433	ENSG00000130433	CACNG6	CACNG6	19	54495542	54515923	19q13.42	-0.044485	Loss	0	0	0	0	0	0	0	0	0	0	0	0	0	0	0	0	0	0	0	0	0	0	0	0	0	0	0	0	0	0	0	0	0	0	0	0	0	0	0	0
ENSG00000105053	ENSG00000105053	VRK3	VRK3	19	50479726	50528805	19q13.33	0.0408475	Loss	0	0	0	0	0	0	0	0	0	0	0	0	0	0	0	0	0	0	0	0	0	0	0	0	0	0	0	0	0	0	0	0	0	0	0	0	0	0	0	0
ENSG00000142408	ENSG00000142408	CACNG8	CACNG8	19	54466294	54493469	19q13.42	-0.0394637	Loss	0	0	0	0	0	0	0	0	0	0	0	0	0	0	0	0	0	0	0	0	0	0	0	0	0	0	0	0	0	0	0	0	0	0	0	0	0	0	0	0
ENSG00000080031	ENSG00000080031	PTPRH	PTPRH	19	55692618	55720874	19q13.42	-0.0345152	Loss	0	0	0	0	0	0	0	0	0	0	0	0	0	0	0	0	0	0	0	0	0	0	0	0	1	0	0	0	0	0	0	0	0	0	0	0	0	0	0	0
ENSG00000105605	ENSG00000105605	CACNG7	CACNG7	19	54412589	54447195	19q13.42	-0.030578	Loss	0	0	0	0	0	0	0	0	0	0	0	0	0	0	0	0	0	0	0	0	0	0	0	0	0	0	0	0	0	0	0	0	0	0	0	0	0	0	0	0
ENSG00000006638	ENSG00000006638	TBXA2R	TBXA2R	19	3594504	3606831	19p13.3	-0.02827	Loss	0	0	0	0	0	0	0	0	0	0	0	0	0	0	0	0	0	0	0	0	0	0	0	0	1	0	0	0	0	0	0	0	1	0	0	0	0	0	0	0
ENSG00000105464	ENSG00000105464	GRIN2D	GRIN2D	19	48898132	48948187	19q13.33	0.0281438	Loss	0	0	0	0	0	0	0	0	0	0	0	0	0	0	0	0	0	0	0	0	0	0	0	0	1	0	0	0	0	0	0	0	0	0	0	0	0	0	0	0
ENSG00000142515	ENSG00000142515	KLK3	KLK3	19	51358171	51364020	19q13.33	-0.0212155	Loss	0	0	0	0	0	0	0	0	0	0	0	0	0	0	0	0	0	0	0	0	0	0	0	0	1	0	0	0	0	0	0	0	0	0	1	0	0	0	0	0
ENSG00000095752	ENSG00000095752	IL11	IL11	19	55875757	55881814	19q13.42	0.020033	Loss	0	0	0	0	0	0	0	0	0	0	0	0	0	0	0	0	0	0	0	0	1	0	0	0	0	0	0	0	0	0	0	0	0	0	0	0	1	0	0	0
ENSG00000172009	ENSG00000172009	THOP1	THOP1	19	2785506	2813588	19p13.3	0.0142192	Loss	0	0	0	0	0	0	0	0	0	0	0	0	0	0	0	0	0	0	0	0	0	0	0	0	1	0	0	0	0	0	0	0	0	0	0	0	0	0	0	0
ENSG00000182324	ENSG00000182324	KCNJ14	KCNJ14	19	48958766	48969367	19q13.33	0.0139315	Loss	0	0	0	0	0	0	0	0	0	0	0	0	0	0	0	0	0	0	0	0	0	0	0	0	1	0	0	0	0	0	0	0	0	0	0	0	0	0	0	0
ENSG00000090674	ENSG00000090674	MCOLN1	MCOLN1	19	7587496	7598894	19p13.2	0.0137525	Loss	0	0	0	0	0	0	0	0	0	0	0	0	0	0	0	0	0	0	0	0	0	0	0	0	1	0	0	0	0	0	0	0	0	0	0	0	0	0	0	0
ENSG00000039650	ENSG00000039650	PNKP	PNKP	19	50364462	50370818	19q13.33	0.0101125	Loss	0	0	0	0	0	0	0	0	0	0	0	0	0	0	0	0	0	0	0	0	0	1	0	0	0	0	0	0	0	0	0	0	0	0	1	0	0	0	0	0
ENSG00000104885	ENSG00000104885	DOT1L	DOT1L	19	2164148	2232577	19p13.3	0.00501687	Loss	0	0	0	0	0	0	0	0	0	0	0	0	0	0	0	0	0	0	0	0	0	0	0	0	0	0	0	0	0	0	0	0	0	0	0	0	0	0	1	0
ENSG00000178951	ENSG00000178951	ZBTB7A	ZBTB7A	19	4045217	4066816	19p13.3	-0.000531333	Loss	0	0	0	0	0	0	0	0	0	0	0	0	0	0	0	0	0	0	0	0	0	0	0	0	0	0	0	0	0	0	0	0	0	0	0	0	0	0	0	0
ENSG00000099810	ENSG00000099810	MTAP	MTAP	9	21802635	22032985	9p21.3	-1.79453	Loss	0	0	0	0	0	0	0	0	0	0	0	0	0	0	0	0	0	0	0	0	0	0	0	0	1	0	0	0	0	0	0	0	0	0	0	0	0	0	0	0
ENSG00000166603	ENSG00000166603	MC4R	MC4R	18	58038564	58040001	18q21.32	-1.26717	Loss	0	0	0	0	0	0	0	0	0	0	0	0	0	0	0	0	0	0	0	0	0	0	0	0	1	0	0	0	0	0	0	0	1	0	0	0	0	0	0	0
ENSG00000166396	ENSG00000166396	SERPINB7	SERPINB7	18	61420169	61472604	18q21.33	-1.18857	Loss	0	0	0	0	0	0	0	0	0	0	0	0	0	0	0	0	0	0	0	0	0	0	0	0	1	0	0	0	0	0	0	0	0	0	0	0	0	0	0	0
ENSG00000197641	ENSG00000197641	SERPINB13	SERPINB13	18	61254223	61271873	18q21.33	-1.1312	Loss	0	0	0	0	0	0	0	0	0	0	0	0	0	0	0	0	0	0	0	0	0	0	0	0	1	0	0	0	0	0	0	0	0	0	0	0	0	0	0	0
ENSG00000112218	ENSG00000112218	GPR63	GPR63	6	97245888	97285353	6q16.1	-1.12393	Loss	0	0	0	0	0	0	0	0	0	0	0	0	0	0	0	0	0	0	0	0	0	0	0	0	1	0	0	0	0	0	0	0	1	0	0	0	0	0	0	0
ENSG00000242550	ENSG00000242550	SERPINB10	SERPINB10	18	61564408	61603345	18q21.33 - 18q22.1	-1.12116	Loss	0	0	0	0	0	0	0	0	0	0	0	0	0	0	0	0	0	0	0	0	0	0	0	0	1	0	0	0	0	0	0	0	0	0	0	0	0	0	0	0
ENSG00000166634	ENSG00000166634	SERPINB12	SERPINB12	18	61223393	61234244	18q21.33	-1.1142	Loss	0	0	0	0	0	0	0	0	0	0	0	0	0	0	0	0	0	0	0	0	0	0	0	0	1	0	0	0	0	0	0	0	0	0	0	0	0	0	0	0
ENSG00000090402	ENSG00000090402	SI	SI	3	164696686	164796283	3q26.1	-1.10087	Loss	0	0	0	0	0	0	0	0	0	0	0	0	0	0	0	0	0	0	0	0	0	0	0	0	1	0	0	0	0	0	0	0	0	0	0	0	0	0	0	0
ENSG00000115665	ENSG00000115665	SLC5A7	SLC5A7	2	108602979	108630450	2q12.3	-1.10048	Loss	0	0	0	0	0	0	0	0	0	0	0	0	0	0	0	0	0	0	0	0	0	0	0	0	1	0	0	0	0	0	0	0	0	0	0	0	0	0	0	0
ENSG00000125630	ENSG00000125630	POLR1B	POLR1B	2	113299492	113334673	2q13	-1.09864	Loss	0	0	0	0	0	0	0	0	0	0	0	0	0	0	0	0	0	0	0	0	0	0	0	0	0	0	0	0	0	0	0	0	0	0	0	0	0	0	0	0
ENSG00000166401	ENSG00000166401	SERPINB8	SERPINB8	18	61637159	61672278	18q22.1	-1.09003	Loss	0	0	0	0	0	0	0	0	0	0	0	0	0	0	0	0	0	0	0	0	0	0	0	0	1	0	0	0	0	0	0	0	0	0	0	0	0	0	0	0
ENSG00000130997	ENSG00000130997	POLN	POLN	4	2073645	2243848	4p16.3	-1.06774	Loss	0	0	0	0	0	0	0	0	0	0	0	0	0	0	0	0	0	0	0	0	0	1	0	0	0	0	0	0	0	0	0	0	0	0	1	0	0	0	0	0
ENSG00000109667	ENSG00000109667	SLC2A9	SLC2A9	4	9772777	10056560	4p16.1	-1.05464	Loss	0	0	0	0	0	0	0	0	0	0	0	0	0	0	0	0	0	0	0	0	0	0	0	0	1	0	0	0	0	0	0	0	0	0	0	0	0	0	0	0
ENSG00000197386	ENSG00000197386	HTT	HTT	4	3076408	3245676	4p16.3	-1.05241	Loss	0	0	0	0	0	0	0	0	0	0	0	0	0	0	0	0	0	0	0	0	0	0	0	0	0	1	0	0	0	0	0	0	0	0	0	0	0	0	0	0
ENSG00000150637	ENSG00000150637	CD226	CD226	18	67528097	67624160	18q22.2	-1.04948	Loss	0	0	0	0	0	0	0	0	0	0	0	0	0	0	0	0	0	1	0	0	0	0	0	0	0	0	0	0	0	0	0	0	0	0	0	0	0	0	0	0
ENSG00000122585	ENSG00000122585	NPY	NPY	7	24323782	24331484	7p15.3	-1.04907	Loss	0	0	0	0	0	0	0	0	0	0	0	0	0	0	0	0	0	0	0	0	0	0	0	0	0	0	0	0	0	0	0	0	1	0	0	0	0	0	0	1
ENSG00000116791	ENSG00000116791	CRYZ	CRYZ	1	75171170	75199092	1p31.1	-1.04401	Loss	0	0	0	0	0	0	0	0	0	0	0	0	0	0	0	0	0	0	0	0	0	0	0	0	1	0	0	0	0	0	0	0	0	0	0	0	0	0	0	0
ENSG00000135953	ENSG00000135953	MFSD9	MFSD9	2	103332299	103353347	2q12.1	-1.04006	Loss	0	0	0	0	0	0	0	0	0	0	0	0	0	0	0	0	0	0	0	0	0	0	0	0	1	0	0	0	0	0	0	0	0	0	0	0	0	0	0	0
ENSG00000087274	ENSG00000087274	ADD1	ADD1	4	2845584	2931803	4p16.3	-1.02652	Loss	0	0	0	0	0	0	0	0	0	0	0	0	0	0	0	0	0	0	0	0	0	0	0	0	0	0	0	0	0	0	0	0	0	0	0	0	0	0	0	0
ENSG00000135973	ENSG00000135973	GPR45	GPR45	2	105858200	105859924	2q12.1	-1.02324	Loss	0	0	0	0	0	0	0	0	0	0	0	0	0	0	0	0	0	0	0	0	0	0	0	0	1	0	0	0	0	0	0	0	1	0	0	0	0	0	0	0
ENSG00000166377	ENSG00000166377	ATP9B	ATP9B	18	76829394	77138278	18q23	-1.02284	Loss	1	0	0	0	0	0	0	0	0	0	0	0	0	0	0	0	0	0	0	0	0	0	0	0	0	0	0	0	0	0	0	0	0	0	0	0	0	0	0	0
ENSG00000115616	ENSG00000115616	SLC9A2	SLC9A2	2	103236166	103327777	2q12.1	-1.0216	Loss	0	0	0	0	0	0	0	0	0	0	0	0	0	0	0	0	0	0	0	0	0	0	0	0	1	0	0	0	0	0	0	0	0	0	0	0	0	0	0	0
ENSG00000114204	ENSG00000114204	SERPINI2	SERPINI2	3	167159577	167196792	3q26.1	-1.02153	Loss	0	0	0	0	0	0	0	0	0	0	0	0	0	0	0	0	0	0	0	0	0	0	0	0	1	0	0	0	0	0	0	0	0	0	0	0	0	0	0	0
ENSG00000163536	ENSG00000163536	SERPINI1	SERPINI1	3	167453031	167543356	3q26.1	-1.01554	Loss	0	0	0	0	0	0	0	0	0	0	0	0	0	0	0	0	0	0	0	0	0	0	0	0	1	0	0	0	0	0	0	0	0	0	0	0	0	0	0	0
ENSG00000115641	ENSG00000115641	FHL2	FHL2	2	105974169	106054960	2q12.1 - 2q12.2	-1.01102	Loss	0	0	0	0	0	0	0	0	0	0	0	0	0	0	0	0	0	0	0	0	0	0	0	0	0	0	0	0	0	0	0	0	0	0	0	0	0	0	0	0
ENSG00000071051	ENSG00000071051	NCK2	NCK2	2	106361354	106510730	2q12.2	-0.998667	Loss	0	0	0	0	0	0	0	0	0	0	0	0	0	0	0	0	0	0	0	0	0	0	0	0	0	1	1	0	0	0	0	0	0	0	0	0	0	0	0	0
ENSG00000150656	ENSG00000150656	CNDP1	CNDP1	18	72201675	72252261	18q22.3	-0.994256	Loss	0	0	0	0	0	0	0	0	0	0	0	0	0	0	0	0	0	0	0	0	0	0	0	0	1	0	0	0	0	0	0	0	0	0	0	0	0	0	0	0
ENSG00000189058	ENSG00000189058	APOD	APOD	3	195295573	195311076	3q29	-0.990162	Loss	0	0	0	0	0	0	0	0	0	0	0	0	0	0	0	0	0	0	0	0	0	0	0	0	0	0	0	0	0	0	0	0	0	0	0	0	0	0	0	0
ENSG00000133313	ENSG00000133313	CNDP2	CNDP2	18	72163443	72190687	18q22.3	-0.989895	Loss	0	0	0	0	0	0	0	0	0	0	0	0	0	0	0	0	0	0	0	0	0	0	0	0	1	0	0	0	0	0	0	0	0	0	0	0	0	0	0	0
ENSG00000187527	ENSG00000187527	ATP13A5	ATP13A5	3	192992579	193096632	3q29	-0.983722	Loss	1	0	0	0	0	0	0	0	0	0	0	0	0	0	0	0	0	0	0	0	0	0	0	0	0	0	0	0	0	0	0	0	0	0	0	0	0	0	0	0
ENSG00000168884	ENSG00000168884	TNIP2	TNIP2	4	2743375	2758103	4p16.3	-0.978297	Loss	0	0	0	0	0	0	0	0	0	0	0	0	0	0	0	0	0	0	0	0	0	0	0	0	0	0	0	0	0	0	0	0	0	0	1	0	0	0	0	0
ENSG00000234162	ENSG00000234162	AC009505.4	NCK2	2	106575540	106578462	2q12.2	-0.974025	Loss	0	0	0	0	0	0	0	0	0	0	0	0	0	0	0	0	0	0	0	0	0	0	0	0	0	1	1	0	0	0	0	0	0	0	0	0	0	0	0	0
ENSG00000134443	ENSG00000134443	GRP	GRP	18	56887400	56898006	18q21.32	-0.966037	Loss	0	0	0	0	0	0	0	0	0	0	0	0	0	0	0	0	0	0	0	0	0	0	0	0	0	0	0	0	0	0	0	0	0	0	0	0	0	0	0	1
ENSG00000133657	ENSG00000133657	ATP13A3	ATP13A3	3	194123401	194219093	3q29	-0.961433	Loss	1	0	0	0	0	0	0	0	0	0	0	0	0	0	0	0	0	0	0	0	0	0	0	0	0	0	0	0	0	0	0	0	0	0	0	0	0	0	0	0
ENSG00000235522	ENSG00000235522	AC009505.2	NCK2	2	106471199	106473633	2q12.2	-0.961266	Loss	0	0	0	0	0	0	0	0	0	0	0	0	0	0	0	0	0	0	0	0	0	0	0	0	0	1	1	0	0	0	0	0	0	0	0	0	0	0	0	0
ENSG00000057149	ENSG00000057149	SERPINB3	SERPINB3	18	61322431	61329197	18q21.33	-0.934845	Loss	0	0	0	0	0	0	0	0	0	0	0	0	0	0	0	0	0	0	0	0	0	0	0	0	1	0	0	0	0	0	0	0	0	0	0	0	0	0	0	0
ENSG00000163132	ENSG00000163132	MSX1	MSX1	4	4861393	4865663	4p16.2	-0.921751	Loss	0	0	0	0	0	0	0	0	0	0	0	0	0	0	0	0	0	0	0	0	0	0	0	0	0	0	0	0	0	0	0	0	0	0	0	0	0	0	0	0
ENSG00000109501	ENSG00000109501	WFS1	WFS1	4	6271576	6304992	4p16.1	-0.914345	Loss	0	0	0	0	0	0	0	0	0	0	0	0	0	0	0	0	0	0	0	0	0	0	0	0	0	0	0	0	0	0	0	0	0	0	0	0	0	0	0	0
ENSG00000170801	ENSG00000170801	HTRA3	HTRA3	4	8271492	8308838	4p16.1	-0.89949	Loss	0	0	0	0	0	0	0	0	0	0	0	0	0	0	0	0	0	0	0	0	0	0	0	0	1	0	0	0	0	0	0	0	0	0	0	0	0	0	0	0
ENSG00000063127	ENSG00000063127	SLC6A16	SLC6A16	19	49792897	49828474	19q13.33	-0.887088	Loss	0	0	0	0	0	0	0	0	0	0	0	0	0	0	0	0	0	0	0	0	0	0	0	0	1	0	0	0	0	0	0	0	0	0	0	0	0	0	0	0
ENSG00000087074	ENSG00000087074	PPP1R15A	PPP1R15A	19	49375649	49379318	19q13.33	-0.854726	Loss	0	0	0	0	0	0	0	0	0	0	0	0	0	0	0	0	0	0	0	0	0	0	0	0	0	0	0	0	0	0	0	0	0	0	0	0	0	0	0	0
ENSG00000153201	ENSG00000153201	RANBP2	RANBP2	2	109335937	109402267	2q12.3	-0.801783	Loss	0	0	0	0	0	0	0	0	0	0	0	0	0	0	1	0	0	0	0	0	0	0	0	0	1	0	0	0	0	0	0	0	0	0	0	0	0	0	0	0
ENSG00000167744	ENSG00000167744	NTF4	NTF4	19	49564397	49567124	19q13.33	-0.78924	Loss	0	0	0	0	0	0	0	0	0	0	0	0	0	0	0	0	0	0	0	0	0	0	0	0	0	0	0	0	0	0	0	0	0	0	0	0	1	0	0	0
ENSG00000074219	ENSG00000074219	TEAD2	TEAD2	19	49843857	49865714	19q13.33	-0.770962	Loss	0	0	0	0	0	0	0	0	0	0	0	0	0	0	0	0	0	0	0	0	0	0	0	0	0	0	0	0	0	0	0	0	0	0	0	0	0	0	0	0
ENSG00000109625	ENSG00000109625	CPZ	CPZ	4	8594387	8621488	4p16.1	-0.708017	Loss	0	0	0	0	0	0	0	0	0	0	0	0	0	0	0	0	0	0	0	0	0	0	0	0	1	0	0	0	0	0	0	0	0	0	0	0	0	0	0	0
ENSG00000184492	ENSG00000184492	FOXD4L1	FOXD4L1	2	114256661	114258728	2q13	-0.630338	Loss	0	0	0	0	0	0	0	0	0	0	0	0	0	0	0	0	0	0	0	0	0	0	0	0	0	0	0	0	0	0	0	0	0	0	0	0	0	0	0	0
ENSG00000198947	ENSG00000198947	DMD	DMD	X	31132808	33357558	Xp21.2 - Xp21.1	-0.213863	Loss	0	0	0	0	0	0	0	0	0	0	0	0	0	0	0	0	0	1	0	0	0	0	0	0	0	0	0	0	0	0	0	0	0	0	1	0	0	0	0	0
ENSG00000175756	ENSG00000175756	AURKAIP1	AURKAIP1	1	1309110	1310875	1p36.33	-0.202461	Loss	0	0	0	0	0	0	0	0	0	0	0	0	0	0	0	0	0	0	0	0	0	0	0	0	0	0	0	0	0	0	0	0	0	0	0	0	0	0	0	0
ENSG00000169962	ENSG00000169962	TAS1R3	TAS1R3	1	1266694	1270686	1p36.33	-0.127309	Loss	0	0	0	0	0	0	0	0	0	0	0	0	0	0	0	0	0	0	0	0	0	0	0	0	1	0	0	0	0	0	0	0	1	0	0	0	0	0	0	0
ENSG00000221978	ENSG00000221978	CCNL2	CCNL2	1	1321091	1334708	1p36.33	-0.121163	Loss	0	0	0	0	0	0	0	0	0	0	0	0	0	0	0	0	0	0	0	0	0	0	0	0	0	0	0	0	0	0	0	0	0	0	0	0	0	0	0	0
ENSG00000104888	ENSG00000104888	SLC17A7	SLC17A7	19	49932656	49945617	19q13.33	0.118222	Loss	0	0	0	0	0	0	0	0	0	0	0	0	0	0	0	0	0	0	0	0	0	0	0	0	1	0	0	0	0	0	0	0	0	0	0	0	0	0	0	0
ENSG00000188976	ENSG00000188976	NOC2L	NOC2L	1	879584	894689	1p36.33	-0.117544	Loss	0	0	0	0	0	0	0	0	0	0	0	0	0	0	0	0	0	0	0	0	0	0	0	0	0	0	0	0	0	0	0	0	0	0	0	0	0	0	1	0
ENSG00000188157	ENSG00000188157	AGRN	AGRN	1	955503	991496	1p36.33	-0.109051	Loss	0	0	0	0	0	0	0	0	0	0	0	0	0	0	0	0	0	1	0	0	0	0	0	0	0	0	0	1	0	0	0	0	0	0	0	0	0	0	0	0
ENSG00000126457	ENSG00000126457	PRMT1	PRMT1	19	50179043	50192286	19q13.33	0.088664	Loss	0	0	0	0	0	1	0	0	0	0	0	0	0	0	0	0	0	0	0	0	0	0	0	0	0	0	0	0	0	0	0	0	0	0	0	0	0	0	1	0
ENSG00000129451	ENSG00000129451	KLK10	KLK10	19	51516001	51523431	19q13.41	-0.0795835	Loss	0	0	0	0	0	0	0	0	0	0	0	0	0	0	0	0	0	0	0	0	0	0	0	0	1	0	0	0	0	0	0	0	0	0	0	0	0	0	0	0
ENSG00000167614	ENSG00000167614	TTYH1	TTYH1	19	54926373	54948080	19q13.42	-0.078322	Loss	0	0	0	0	0	0	0	0	0	0	0	0	0	0	0	0	0	0	0	0	0	0	0	0	0	0	0	0	0	0	0	0	0	0	0	0	0	0	0	0
ENSG00000076924	ENSG00000076924	XAB2	XAB2	19	7684412	7694451	19p13.2	-0.073508	Loss	0	0	0	0	0	0	0	0	0	0	0	0	0	0	0	0	0	0	0	0	0	1	0	0	0	0	0	0	0	0	0	0	0	0	1	0	0	0	0	0
ENSG00000064687	ENSG00000064687	ABCA7	ABCA7	19	1040102	1065571	19p13.3	-0.0656797	Loss	0	0	0	0	0	0	0	0	0	0	0	0	0	0	0	0	0	0	0	0	0	0	0	0	1	0	0	0	0	0	0	0	0	0	0	0	0	0	0	0
ENSG00000186111	ENSG00000186111	PIP5K1C	PIP5K1C	19	3630182	3700463	19p13.3	0.063846	Loss	0	0	0	0	0	0	0	0	0	0	0	0	0	0	0	0	0	0	0	0	0	0	0	0	0	0	0	0	0	0	1	0	0	0	0	0	0	0	0	0
ENSG00000172232	ENSG00000172232	AZU1	AZU1	19	825097	832017	19p13.3	-0.0590285	Loss	0	0	0	0	0	0	0	0	0	0	0	0	0	0	0	0	0	0	0	0	0	0	0	0	1	0	0	0	0	0	0	0	0	0	0	0	0	0	0	0
ENSG00000099817	ENSG00000099817	POLR2E	POLR2E	19	1086578	1095391	19p13.3	-0.0565485	Loss	0	0	0	0	0	0	0	0	0	0	0	0	0	0	0	0	0	0	0	0	0	1	0	0	0	0	0	0	0	0	0	0	0	0	0	0	0	0	0	0
ENSG00000063245	ENSG00000063245	EPN1	EPN1	19	56186561	56207132	19q13.42	0.047817	Loss	0	0	0	0	0	0	0	0	0	0	0	0	0	0	0	0	0	0	0	0	0	0	0	0	0	1	0	0	0	0	0	0	0	0	0	0	0	0	0	0
ENSG00000142303	ENSG00000142303	ADAMTS10	ADAMTS10	19	8645126	8673183	19p13.2	-0.0474863	Loss	0	0	0	0	0	0	0	0	0	0	0	0	0	0	0	0	0	0	0	0	0	0	0	0	1	0	0	0	0	0	0	0	0	0	0	0	0	0	0	0
ENSG00000063180	ENSG00000063180	CA11	CA11	19	49141272	49149451	19q13.33	-0.044918	Loss	0	0	0	0	0	0	0	0	0	0	0	0	0	0	0	0	0	0	0	0	0	0	0	0	1	0	0	0	0	0	0	0	0	0	0	0	0	0	0	0
ENSG00000060566	ENSG00000060566	CREB3L3	CREB3L3	19	4153629	4173050	19p13.3	-0.0436927	Loss	0	0	0	0	0	0	0	0	0	0	0	0	0	0	0	0	0	0	0	0	0	0	0	0	0	0	0	0	0	0	0	0	0	0	0	0	0	0	0	0
ENSG00000169136	ENSG00000169136	ATF5	ATF5	19	50431974	50437192	19q13.33	0.041131	Loss	0	0	0	0	0	0	0	0	0	0	0	0	0	0	0	0	0	0	0	0	0	0	0	0	0	0	0	0	0	0	0	0	0	0	0	0	0	0	0	0
ENSG00000169169	ENSG00000169169	CPT1C	CPT1C	19	50194373	50216988	19q13.33	0.0376153	Loss	0	0	0	0	0	0	0	0	0	0	0	0	0	0	0	0	0	0	0	0	0	0	0	0	1	0	0	0	0	0	0	0	0	0	0	0	0	0	0	0
ENSG00000125910	ENSG00000125910	S1PR4	S1PR4	19	3178736	3180329	19p13.3	0.032584	Loss	0	0	0	0	0	0	0	0	0	0	0	0	0	0	0	0	0	0	0	0	0	0	0	0	1	0	0	0	0	0	0	0	1	0	0	0	0	0	0	0
ENSG00000130600	ENSG00000130600	H19	H19	11	2016406	2022700	11p15.5	0.0276785	Loss	0	0	0	0	0	0	0	0	0	0	0	0	0	0	0	0	0	0	0	0	0	0	0	0	0	0	0	0	0	0	0	0	0	0	0	0	0	0	0	0
ENSG00000142511	ENSG00000142511	GPR32	GPR32	19	51273858	51274928	19q13.33	-0.027325	Loss	0	0	0	0	0	0	0	0	0	0	0	0	0	0	0	0	0	0	0	0	0	0	0	0	1	0	0	0	0	0	0	0	1	0	0	0	0	0	0	0
ENSG00000177542	ENSG00000177542	SLC25A22	SLC25A22	11	790475	798316	11p15.5	-0.025905	Loss	0	0	0	0	0	0	0	0	0	0	0	0	0	0	0	0	0	0	0	0	0	0	0	0	1	0	0	0	0	0	0	0	0	0	0	0	0	0	0	0
ENSG00000131142	ENSG00000131142	CCL25	CCL25	19	8117651	8127534	19p13.2	-0.020795	Loss	0	0	0	0	0	0	0	0	0	0	0	0	0	0	0	0	0	0	0	0	1	0	0	0	0	0	0	0	0	0	0	0	0	0	0	0	0	0	0	1
ENSG00000126458	ENSG00000126458	RRAS	RRAS	19	50138552	50143400	19q13.33	0.0184595	Loss	0	0	0	0	0	0	0	0	0	0	0	0	0	0	0	0	0	0	0	0	0	0	0	0	0	0	0	0	0	0	0	0	0	0	0	0	0	0	0	0
ENSG00000167755	ENSG00000167755	KLK6	KLK6	19	51461888	51472929	19q13.41	-0.016722	Loss	0	0	0	0	0	0	0	0	0	0	0	0	0	0	0	0	0	0	0	0	0	0	0	0	1	0	0	0	0	0	0	0	0	0	0	0	0	0	0	0
ENSG00000167748	ENSG00000167748	KLK1	KLK1	19	51322404	51327043	19q13.33	-0.016414	Loss	0	0	0	0	0	0	0	0	0	0	0	0	0	0	0	0	0	0	0	0	0	0	0	0	1	0	0	0	0	0	0	0	0	0	0	0	0	0	0	0
ENSG00000130270	ENSG00000130270	ATP8B3	ATP8B3	19	1782074	1812275	19p13.3	0.0135845	Loss	1	0	0	0	0	0	0	0	0	0	0	0	0	0	0	0	0	0	0	0	0	0	0	0	0	0	0	0	0	0	0	0	0	0	0	0	0	0	0	0
ENSG00000077463	ENSG00000077463	SIRT6	SIRT6	19	4174106	4182596	19p13.3	0.0128075	Loss	0	0	0	0	0	0	0	0	0	0	0	0	0	0	0	0	0	0	0	0	0	0	0	0	0	0	0	0	0	0	0	0	0	0	0	0	0	0	0	0
ENSG00000167670	ENSG00000167670	CHAF1A	CHAF1A	19	4402659	4443394	19p13.3	0.0093444	Loss	0	0	0	0	0	0	0	0	0	0	0	0	0	0	0	0	0	0	0	0	0	1	0	0	0	0	0	0	0	0	0	0	0	0	1	0	0	0	0	0
[truncated: 1,857 more rows]
[truncated: 58 more columns]
