# Supplementary material for: Genome Modeling System: A Knowledge Management Platform for Genomics
Source: PLoS Comput Biol. 2015 Jul 9;11(7):e1004274. doi: 10.1371/journal.pcbi.1004274 (PMC4497734; doi:10.1371/journal.pcbi.1004274)
Supplement: S4 Data — Annotated SV predictions from the somatic variation pipeline and candidate SV fusions from the MedSeq pipeline. (ZIP) [file pcbi.1004274.s025.zip › SupplementaryData4_SVs.xlsx]

## Sheet: A. BreakDancer SVs
CHR1	OUTER START	INNER START	CHR2	INNER END	OUTER END	TYPE	ORIENTATION	MINSIZE	MAXSIZE	SOURCE	SCORES	Gene Annotation	dbSNP Ids	Segmental duplication	Coordinates
1	1053210	1053210	22	20259675	20259675	CTX	--	380	477	tumor22	553	-	-,-	SegDup:NA-chr22:18937753	chr1:1052710-1053710,chr22:20259175-20260175
1	1053210	1053210	22	20259675	20259675	CTX	--	100	100	tumor22	408	-	-,-	SegDup:NA-chr22:18937753	chr1:1052710-1053710,chr22:20259175-20260175
1	1054899	1054899	22	20290509	20290509	CTX	++	100	100	tumor22	422	-	-,-	SegDup:NA-chr22:18889510	chr1:1054399-1055399,chr22:20290009-20291009
1	1346154	1346154	1	111802598	111802598	INV	++	110456442	110456442	tumor1	307	Gene:PTGER3|LOC653566|ARHGEF10L|BARHL2|PAX7|PINK1|ZNF684|DFFB|DHCR24|LOC653160|LRRC41|AHDC1|MPL|MACF1|DNAJA1P5|RBM15|PLA2G2C|SNORD103B|MAST2|MIR1976|GPSM2|RAB42|LOC100129534|ID3|TPRG1L|C1QC|ATXN7L2|SLC2A5|FNBP1L|C8A|PADI1|FAM43B|PADI3|FBXO42|MIER1|CCDC28B|GNAI3|FGR|FHL3|THRAP3|CLCNKA|LOC100133612|SDHB|PPCS|CDCP2|NFIA|TCEANC2|GPR3|CSF3R|HES5|ST6GALNAC5|DDOST|NMNAT1|GPR153|SFPQ|KIAA1522|CROCC|GPX7|…	-,-	-	chr1:1345654-1346654,chr1:111802098-111803098,chr1:1346154-111802598
1	1795754	1795754	1	1833772	1833772	INV	++	38019	38019	tumor1	441	Gene:GNB1,NM_002074|GNB1:Intron1:26505/51582-NA|NA:NA,AffectCoding	-,-	-	chr1:1795254-1796254,chr1:1833272-1834272,chr1:1795754-1833772
1	4603740	4603782	17	7567688	7567734	CTX	-+	258	258	tumor17	123	-	-,-	-	chr1:4603282-4604282,chr17:7567188-7568188
1	9417726	9417726	1	9437122	9437122	DEL	+-	19395	19395	tumor1	207	Gene:SPSB1,NM_025106|SPSB1:Intron2:1083/10863-NA|NA:NA,AffectCoding	-,-	-	chr1:9417226-9418226,chr1:9436622-9437622,chr1:9417726-9437122
1	9417726	9417726	1	9437122	9437122	DEL	+-	19395	19395	tumor1	82	Gene:SPSB1,NM_025106|SPSB1:Intron2:1083/10863-NA|NA:NA,AffectCoding	-,-	-	chr1:9417226-9418226,chr1:9436622-9437622,chr1:9417726-9437122
1	10563339	10563339	2	234095331	234095331	CTX	++	292	292	tumor2	152	Gene:PEX14|INPP5D,NM_004565|PEX14:Intron2:7962/40892-NM_005541|INPP5D:Intron20:761/3925,AffectCoding,Fusion	-,-	-	chr1:10562839-10563839,chr2:234094831-234095831
1	12876216	12876216	10	111572425	111572425	CTX	-+	258	258	tumor10	93	-	-,-	SegDup:chr1:13041310-NA	chr1:12875716-12876716,chr10:111571925-111572925
1	12876217	12876217	4	46057892	46057892	CTX	--	258	258	tumor4	117	Gene:GABRG1,NA|NA:NA-NM_173536|GABRG1:Intron7:2342/6579,AffectCoding	-,-	SegDup:chr1:13041310-NA	chr1:12875717-12876717,chr4:46057392-46058392
1	16990350	16990350	1	17225604	17225604	INV	++	235280	235280	tumor1	78	Gene:MST1P9|MIR3675|ESPNP	-,ID=nssv707603;Name=nssv707603;Parent=nsv533764;samples=ISCA_ID_6901;phenotype=none;gender=F	SegDup:NA-chr1:16833539	chr1:16989850-16990850,chr1:17225104-17226104,chr1:16990350-17225604
1	21019424	21019424	1	147391923	147391923	ITX	+-	126371574	126371574	tumor1	88	Gene:PTGER3|LOC653566|ADAM30|BARHL2|ZNF684|DHCR24|LOC653160|LRRC41|ATP5F1|AHDC1|MPL|MACF1|PPIAL4A|DNAJA1P5|RBM15|SNORD103B|MAST2|HMGCS2|RAP1A|MIR1976|GPSM2|RAB42|ID3|C1QC|ATXN7L2|FNBP1L|C8A|TRIM33|MIER1|CCDC28B|LOC100129269|GNAI3|FGR|FHL3|THRAP3|NUDT17|NGF|IGSF3|PPCS|PPM1J|CDCP2|NFIA|TCEANC2|GPR3|CSF3R|ST6GALNAC5|TTF2|MAB21L3|SFPQ|KIAA1522|PTPN22|GPX7|ZYG11A|RUNX3|LUZP1|EIF4G3|CLCC1|POU3F1|NASP|S…	-,-	-	chr1:21018924-21019924,chr1:147391423-147392423,chr1:21019424-147391923
1	22742517	22742517	1	22742677	22742677	DEL	+-	158	158	tumor1	1132	-	-,-	-	chr1:22742017-22743017,chr1:22742177-22743177,chr1:22742517-22742677
1	22742517	22742517	1	22742677	22742677	DEL	+-	158	158	tumor1	1185	-	-,-	-	chr1:22742017-22743017,chr1:22742177-22743177,chr1:22742517-22742677
1	27356978	27356978	1	79152913	79152913	INV	--	51795935	51795935	tumor1	84	Gene:PTGER3|LOC653566|ZNF684|DHCR24|LOC653160|LRRC41|AHDC1|MPL|MACF1|SNORD103B|MAST2|RAB42|C8A|MIER1|CCDC28B|FGR|FHL3|THRAP3|PPCS|CDCP2|NFIA|TCEANC2|GPR3|CSF3R|ST6GALNAC5|SFPQ|KIAA1522|GPX7|ZYG11A|POU3F1|NASP|SNIP1|COL9A2|GJA9-MYCBP|AGBL4|LOC100130557|FGGY|PLK3|FAM73A|SLC1A7|DAB1|MKNK1|ATP6V0B|PODN|ANGPTL3|CACHD1|TMEM222|FPGT|C1orf216|LEPRE1|DLEU2L|EIF2B3|RPA2|TRNAU1AP|LOC388630|SRSF11|FAM167B|SY…	-,-	-	chr1:27356478-27357478,chr1:79152413-79153413,chr1:27356978-79152913
1	33476435	33476435	1	33478807	33478807	DEL	+-	2373	2373	tumor1	193	Gene:AK2,NM_013411|AK2:Intron6:2373/2374-Exon6:197/197	-,-	-	chr1:33475935-33476935,chr1:33478307-33479307,chr1:33476435-33478807
1	38342238	38342238	1	233734193	233734193	DEL	+-	195391943	195391943	tumor1	189	Gene:ANKRD45|PTGER3|KRTCAP2|ADAM30|SNORA42|BARHL2|BTG2|C1orf106|GOLT1A|ZNF684|PRSS38|NCRNA00272|DHCR24|MEF2D|LRRC41|C1orf85|ATP5F1|RPL31P11|ARV1|OCLM|MOSC1|MPL|MACF1|CFHR5|TAF5L|TGFB2|SNORD78|GAS5|PPIAL4A|DNAJA1P5|RBM15|NTRK1|DNAH14|MAST2|APOBEC4|HMGCS2|RAP1A|GPSM2|FCRL6|LRRC71|ATXN7L2|FNBP1L|C8A|LGR6|FAM5C|LCE3E|RFX5|TRIM33|MIR3119-2|PKP1|TMOD4|MIER1|LOC100129269|C1orf27|GNAI3|FHL3|PHLDA3|ITLN2|…	-,-	-	chr1:38341738-38342738,chr1:233733693-233734693,chr1:38342238-233734193
1	38972647	38972647	1	38972716	38972716	DEL	+-	69	69	tumor1	403	-	-,-	-	chr1:38972147-38973147,chr1:38972216-38973216,chr1:38972647-38972716
1	41108449	41108449	1	41108556	41108556	DEL	+-	106	106	tumor1	923	Gene:RIMS3,NM_014747|RIMS3:Intron2:4891/5712-Intron2:4784/5712	-,-	-	chr1:41107949-41108949,chr1:41108056-41109056,chr1:41108449-41108556
1	41959080	41959080	1	41959130	41959130	DEL	+-	48	48	tumor1	435	-	-,-	-	chr1:41958580-41959580,chr1:41958630-41959630,chr1:41959080-41959130
1	43857456	43857456	1	43857806	43857806	DEL	+-	336	336	tumor1	154	Gene:C1orf84,NM_001012961|C1orf84:Intron1:1791/13182-Intron1:2141/13182	rs6143205,-	-	chr1:43856956-43857956,chr1:43857306-43858306,chr1:43857456-43857806
1	44641348	44641348	X	145943115	145943115	CTX	-+	258	258	tumorX	456	-	-,-	-	chr1:44640848-44641848,chrX:145942615-145943615
1	52569099	52569099	18	55278851	55278851	CTX	++	100	100	tumor18	344	Gene:NARS,NA|NA:NA-NM_004539|NARS:Intron6:18/2194,AffectCoding	-,-	-	chr1:52568599-52569599,chr18:55278351-55279351
1	57022625	57022625	12	107863629	107863629	CTX	++	258	258	tumor12	102	Gene:PPAP2B|BTBD11,NM_003713|PPAP2B:Intron1:21926/41767-NM_001018072|BTBD11:Intron1:149778/200412,AffectCoding,Fusion	-,-	-	chr1:57022125-57023125,chr12:107863129-107864129
1	58530560	58530560	1	59026132	59026132	DEL	+-	495569	495569	tumor1	404	Gene:DAB1|OMA1,NM_021080|DAB1:Intron1:185352/366078-NA|NA:NA,AffectCoding	-,-	-	chr1:58530060-58531060,chr1:59025632-59026632,chr1:58530560-59026132
1	74185725	74185725	1	120112587	120112587	DEL	+-	45926842	45926842	tumor1	55	Gene:BARHL2|ATP5F1|DNAJA1P5|RBM15|RAP1A|GPSM2|ATXN7L2|FNBP1L|TRIM33|LOC100129269|GNAI3|NGF|IGSF3|PPM1J|ST6GALNAC5|TTF2|MAB21L3|PTPN22|CLCC1|CDC14A|LRRC8C|FAM73A|RHOC|LOC729970|GBP7|KCNA2|LRRC8D|HENMT1|AMY1B|FPGT|FRRS1|MIR548D1|DDAH1|CSF1|SORT1|SAMD13|HS2ST1|GCLM|GNG5|FAM102B|KIAA1324|CSDE1|SH3GLB1|GSTM4|MAGI3|FAM40A|ALG14|SYPL2|DPYD|SARS|OVGP1|MIR137|CD53|VTCN1|CNN3|AKNAD1|EVI5|DCLRE1B|CCDC18|MCO…	-,-	SegDup:NA-chr1:120135992	chr1:74185225-74186225,chr1:120112087-120113087,chr1:74185725-120112587
1	77010022	77010022	14	84659002	84659002	CTX	--	100	100	tumor14	410	Gene:ST6GALNAC3,NM_152996|ST6GALNAC3:Intron3:131921/215035-NA|NA:NA,AffectCoding	-,-	-	chr1:77009522-77010522,chr14:84658502-84659502
1	79199979	79199979	1	79200141	79200141	DEL	+-	161	161	tumor1	399	-	-,-	-	chr1:79199479-79200479,chr1:79199641-79200641,chr1:79199979-79200141
1	79199979	79199979	1	79200141	79200141	DEL	+-	161	161	tumor1	399	-	-,-	-	chr1:79199479-79200479,chr1:79199641-79200641,chr1:79199979-79200141
1	82085249	82085249	1	82085301	82085301	DEL	+-	52	52	tumor1	304	-	rs34439910,-	-	chr1:82084749-82085749,chr1:82084801-82085801,chr1:82085249-82085301
1	84911894	84911894	6	89554510	89554510	CTX	--	365	477	tumor6	554	Gene:RNGTT,NA|NA:NA-NM_003800|RNGTT:Intron10:4964/5234,AffectCoding	-,-	-	chr1:84911394-84912394,chr6:89554010-89555010
1	84911894	84911894	6	89554510	89554510	CTX	--	100	100	tumor6	409	Gene:RNGTT,NA|NA:NA-NM_003800|RNGTT:Intron10:4964/5234,AffectCoding	-,-	-	chr1:84911394-84912394,chr6:89554010-89555010
1	85910899	85910899	1	85911139	85911139	DEL	+-	240	240	tumor1	432	Gene:DDAH1,NM_001134445|DDAH1:Intron2:50950/137319-Intron2:50710/137319	-,-	-	chr1:85910399-85911399,chr1:85910639-85911639,chr1:85910899-85911139
1	85910899	85910899	1	85911139	85911139	DEL	+-	240	240	tumor1	433	Gene:DDAH1,NM_001134445|DDAH1:Intron2:50950/137319-Intron2:50710/137319	-,-	-	chr1:85910399-85911399,chr1:85910639-85911639,chr1:85910899-85911139
1	86844419	86844419	1	86844632	86844632	DEL	+-	207	207	tumor1	514	Gene:ODF2L,NM_001007022|ODF2L:Intron7:3506/5824-Intron7:3293/5824	-,-	-	chr1:86843919-86844919,chr1:86844132-86845132,chr1:86844419-86844632
1	86844419	86844419	1	86844632	86844632	DEL	+-	207	207	tumor1	448	Gene:ODF2L,NM_001007022|ODF2L:Intron7:3506/5824-Intron7:3293/5824	-,-	-	chr1:86843919-86844919,chr1:86844132-86845132,chr1:86844419-86844632
1	86915107	86915107	1	86915222	86915222	DEL	+-	116	116	tumor1	427	Gene:CLCA2,NM_006536|CLCA2:Intron11:1647/2785-Intron11:1762/2785	-,-	-	chr1:86914607-86915607,chr1:86914722-86915722,chr1:86915107-86915222
1	87769980	87769980	2	238024890	238024890	CTX	+-	258	477	tumor2	521	-	-,-	-	chr1:87769480-87770480,chr2:238024390-238025390
1	87770329	87770329	2	238080635	238080635	CTX	-+	302	302	tumor2	361	-	-,-	-	chr1:87769829-87770829,chr2:238080135-238081135
1	87770329	87770329	2	238080635	238080635	CTX	-+	100	100	tumor2	279	-	-,-	-	chr1:87769829-87770829,chr2:238080135-238081135
1	88009590	88009590	1	88012099	88012099	DEL	+-	2504	2504	tumor1	518	-	-,-	-	chr1:88009090-88010090,chr1:88011599-88012599,chr1:88009590-88012099
1	88009590	88009590	1	88012099	88012099	DEL	+-	2504	2504	tumor1	410	-	-,-	-	chr1:88009090-88010090,chr1:88011599-88012599,chr1:88009590-88012099
1	90091390	90091390	14	65446744	65446744	CTX	+-	341	454	tumor14	754	Gene:FLJ27354|CHURC1-FNTB,NR_033981|FLJ27354:Intron2:6185/6811-NM_001202558|CHURC1-FNTB:Intron2:55901/80123,AffectCoding,Fusion	-,-	-	chr1:90090890-90091890,chr14:65446244-65447244
1	90091390	90091390	14	65446744	65446744	CTX	+-	100	100	tumor14	378	Gene:CHURC1-FNTB|FLJ27354,NR_033981|FLJ27354:Intron2:6185/6811-NM_001202558|CHURC1-FNTB:Intron2:55901/80123,AffectCoding,Fusion	-,-	-	chr1:90090890-90091890,chr14:65446244-65447244
1	92486956	92486956	17	21850727	21850727	CTX	++	258	258	tumor17	268	-	-,-	SegDup:NA-chr19:37251776	chr1:92486456-92487456,chr17:21850227-21851227
1	95279352	95279352	1	95311164	95311164	DEL	+-	31812	31812	tumor1	553	Gene:SLC44A3,NA|NA:NA-NM_001114106|SLC44A3:Intron9:145/11871,AffectCoding	-,-	-	chr1:95278852-95279852,chr1:95310664-95311664,chr1:95279352-95311164
1	95279352	95279352	1	95311164	95311164	DEL	+-	31812	31812	tumor1	399	Gene:SLC44A3,NA|NA:NA-NM_001114106|SLC44A3:Intron9:145/11871,AffectCoding	-,-	-	chr1:95278852-95279852,chr1:95310664-95311664,chr1:95279352-95311164
1	96465706	96465706	7	65904949	65904949	CTX	++	367	477	tumor7	701	-	-,-	-	chr1:96465206-96466206,chr7:65904449-65905449
1	96465706	96465706	7	65904949	65904949	CTX	++	100	100	tumor7	405	-	-,-	-	chr1:96465206-96466206,chr7:65904449-65905449
1	97960557	97960557	1	97960638	97960638	DEL	+-	80	80	tumor1	171	Gene:DPYD,NM_000110|DPYD:Intron13:20725/65503-Intron13:20644/65503,Cancer:DPYD	-,-	-	chr1:97960057-97961057,chr1:97960138-97961138,chr1:97960557-97960638
1	98152215	98152215	4	150245269	150245269	CTX	++	309	309	tumor4	285	Gene:DPYD,NM_000110|DPYD:Intron7:5058/12535-NA|NA:NA,AffectCoding	-,-	-	chr1:98151715-98152715,chr4:150244769-150245769
1	98969001	98969001	15	53807074	53807074	CTX	--	100	100	tumor15	54	Gene:WDR72,NA|NA:NA-NM_182758|WDR72:Exon20:2878/4015,AffectCoding	-,-	-	chr1:98968501-98969501,chr15:53806574-53807574
1	102568788	102568788	2	7050727	7050727	CTX	-+	100	100	tumor2	425	-	-,-	-	chr1:102568288-102569288,chr2:7050227-7051227
1	102568853	102568853	2	213114233	213114233	CTX	-+	100	100	tumor2	209	Gene:ERBB4,NA|NA:NA-NM_005235|ERBB4:Intron1:288940/413545,AffectCoding	-,-	-	chr1:102568353-102569353,chr2:213113733-213114733
1	105234205	105234205	1	105235420	105235420	DEL	+-	1214	1214	tumor1	587	-	-,-	-	chr1:105233705-105234705,chr1:105234920-105235920,chr1:105234205-105235420
1	105234205	105234205	1	105235420	105235420	DEL	+-	1214	1214	tumor1	397	-	-,-	-	chr1:105233705-105234705,chr1:105234920-105235920,chr1:105234205-105235420
1	106842395	106842395	1	106842888	106842888	DEL	+-	492	492	tumor1	240	-	-,-	-	chr1:106841895-106842895,chr1:106842388-106843388,chr1:106842395-106842888
1	106842395	106842395	1	106842888	106842888	DEL	+-	492	492	tumor1	239	-	-,-	-	chr1:106841895-106842895,chr1:106842388-106843388,chr1:106842395-106842888
1	111221193	111221193	4	53976130	53976130	CTX	++	368	368	tumor4	136	Gene:SCFD2,NA|NA:NA-NM_152540|SCFD2:Intron5:35370/224463,AffectCoding	-,-	-	chr1:111220693-111221693,chr4:53975630-53976630
1	115043521	115043521	1	115043843	115043843	DEL	+-	312	312	tumor1	1179	Gene:TRIM33,NM_033020|TRIM33:Intron1:9651/46162-Intron1:9329/46162	rs10527367,-	-	chr1:115043021-115044021,chr1:115043343-115044343,chr1:115043521-115043843
1	117809913	117809913	1	117810222	117810222	DEL	+-	310	310	tumor1	455	-	-,-	-	chr1:117809413-117810413,chr1:117809722-117810722,chr1:117809913-117810222
1	118219113	118219113	X	84646367	84646367	CTX	--	403	403	tumorX	699	-	-,-	-	chr1:118218613-118219613,chrX:84645867-84646867
1	118219113	118219113	X	84646367	84646367	CTX	--	100	100	tumorX	514	-	-,-	-	chr1:118218613-118219613,chrX:84645867-84646867
1	118864385	118864385	14	97070096	97070096	CTX	--	326	326	tumor14	399	-	-,-	-	chr1:118863885-118864885,chr14:97069596-97070596
1	118864385	118864385	14	97070096	97070096	CTX	--	100	100	tumor14	338	-	-,-	-	chr1:118863885-118864885,chr14:97069596-97070596
1	119401223	119401223	2	141852952	141852952	CTX	++	100	100	tumor2	328	Gene:LRP1B,NA|NA:NA-NM_018557|LRP1B:Intron7:93038/126148,AffectCoding	-,-	-	chr1:119400723-119401723,chr2:141852452-141853452
1	120408073	120408073	1	211965089	211965089	DEL	+-	91557005	91557005	tumor1	363	Gene:CDK18|ANKRD45|KRTCAP2|XCL1|ADAM30|KLHDC8A|SNORA42|TOP1P1|CD34|BTG2|C1orf106|GOLT1A|RGS2|SCARNA3|FAM63A|NCRNA00272|IQGAP3|CCDC19|DUSP12|CASQ1|MEF2D|IL19|FAM20B|FASLG|C1orf85|LOC284648|RPL31P11|OCLM|ZBTB37|OR6P1|RXRG|CFHR5|ARHGEF11|IVNS1ABP|SNORD78|GAS5|DPT|PPIAL4A|RGS5|LOC646870|DCST1|KDM5B|DNM3|NTRK1|C1orf114|OR10Z1|APOBEC4|CD1B|FCGR2A|METTL18|KCNT2|RABIF|FCRL6|DYRK3|LRRC71|LGR6|FAM5C|NUCKS1…	-,-	-	chr1:120407573-120408573,chr1:211964589-211965589,chr1:120408073-211965089
1	143179555	143179555	13	19379366	19379366	CTX	-+	399	399	tumor13	83	-	-,-	SegDup:chr13:19318468-NA	chr1:143179055-143180055,chr13:19378866-19379866
1	145398796	145398796	1	145419408	145419408	DEL	+-	20610	20612	tumor1	463	Gene:HFE2	-,-	-	chr1:145398296-145399296,chr1:145418908-145419908,chr1:145398796-145419408
1	146960746	146960746	1	146960852	146960852	ITX	+-	104	104	tumor1	127	-	-,-	-	chr1:146960246-146961246,chr1:146960352-146961352,chr1:146960746-146960852
1	157952339	157952339	1	169126499	169126499	INV	--	11174158	11174158	tumor1	481	Gene:XCL1|CCDC19|DUSP12|CASQ1|RPL31P11|OR6P1|RXRG|DPT|RGS5|OR10Z1|CD1B|FCGR2A|FCRL6|DEDD|LRRC52|ITLN2|ITLN1|CD1D|CD244|LOC646268|MGC4473|MPZ|ATP1A2|OR10X1|FCGR2B|ARHGAP30|CADM3|CD1A|DCAF6|OR10J5|PEA15|TAGLN2|NME7|OR6K2|SLAMF9|GPR161|ATP1B1|USP21|MGST3|CREG1|ATP1A4|COPA|MAEL|FCGR2C|ANKRD36BP1|RGS4|RCSD1|MIR556|PCP4L1|OR10K1|SLAMF1|FCGR3B|DUSP27|SPTA1|C1orf111|MIR557|APCS|NIT1|TBX19|CRP|TMCO1|CD247…	-,-	-	chr1:157951839-157952839,chr1:169125999-169126999,chr1:157952339-169126499
1	157952339	157952339	1	169126499	169126499	INV	--	11174158	11174158	tumor1	182	Gene:RPL31P11|FCRL6|ITLN2|ITLN1|CD1D|OR10X1|FCGR2B|ARHGAP30|CD1A|OR10J5|TAGLN2|ATP1B1|MGST3|COPA|MAEL|RGS4|RCSD1|MIR556|PCP4L1|OR10K1|SLAMF1|C1orf111|CRP|VSIG8|POGK|MNDA|OR10J3|PBX1|UHMK1|IGSF8|NR1I3|IFI16|NDUFS2|KCNJ9|OR6N2|VANGL2|IGSF9|OR10T2|FCER1A|ADAMTS4|PPOX|HSPA6|SLAMF8|MPZL1|OR10J1|APOA2|LOC440700|FCGR3A|NCSTN|PYHIN1|FMO9P|BRP44|KCNJ10|OR10K2|HSD17B7|OR6Y1|FCRLB|C1orf110|OR6K3|LMX1A|TADA1…	-,-	-	chr1:157951839-157952839,chr1:169125999-169126999,chr1:157952339-169126499
1	157952676	157952676	1	167394788	167394788	DEL	+-	9442112	9442112	tumor1	357	Gene:CCDC19|DUSP12|CASQ1|RPL31P11|OR6P1|RXRG|RGS5|OR10Z1|CD1B|FCGR2A|FCRL6|DEDD|LRRC52|ITLN2|ITLN1|CD1D|CD244|LOC646268|MPZ|ATP1A2|OR10X1|FCGR2B|ARHGAP30|CADM3|CD1A|OR10J5|PEA15|TAGLN2|OR6K2|SLAMF9|USP21|MGST3|ATP1A4|COPA|MAEL|FCGR2C|RGS4|MIR556|PCP4L1|OR10K1|SLAMF1|FCGR3B|DUSP27|SPTA1|C1orf111|APCS|NIT1|CRP|TMCO1|VSIG8|POGK|CD48|SH2D1B|MNDA|OR10J3|PBX1|USF1|SLAMF7|LOC400794|UHMK1|OLFML2B|NOS1AP|…	-,ID=nssv577230;Name=nssv577230;Parent=nsv532582;samples=ISCA_ret_id_1290;phenotype=Developmental	delay,Facial	dysmorphism,Intellectual	disability,Proximally	placed	thumb,Scoliosis,Tapered	fingers	-	chr1:157952176-157953176,chr1:167394288-167395288,chr1:157952676-167394788
1	157952676	157952676	1	167394788	167394788	DEL	+-	9442112	9442112	tumor1	263	Gene:RPL31P11|FCRL6|ITLN2|ITLN1|CD1D|OR10X1|FCGR2B|ARHGAP30|CD1A|OR10J5|TAGLN2|MGST3|COPA|MAEL|RGS4|MIR556|PCP4L1|OR10K1|SLAMF1|C1orf111|CRP|VSIG8|POGK|MNDA|OR10J3|PBX1|UHMK1|IGSF8|NR1I3|IFI16|NDUFS2|KCNJ9|OR6N2|VANGL2|IGSF9|OR10T2|FCER1A|ADAMTS4|PPOX|HSPA6|SLAMF8|OR10J1|APOA2|LOC440700|FCGR3A|NCSTN|PYHIN1|FMO9P|KCNJ10|OR10K2|HSD17B7|OR6Y1|FCRLB|C1orf110|OR6K3|LMX1A|TADA1|NUF2|TSTD1|DARC|OR10R2|S…	-,ID=nssv577230;Name=nssv577230;Parent=nsv532582;samples=ISCA_ret_id_1290;phenotype=Developmental	delay,Facial	dysmorphism,Intellectual	disability,Proximally	placed	thumb,Scoliosis,Tapered	fingers	-	chr1:157952176-157953176,chr1:167394288-167395288,chr1:157952676-167394788
1	158961356	158961356	1	158966211	158966211	DEL	+-	4849	4849	tumor1	180	-	-,-	-	chr1:158960856-158961856,chr1:158965711-158966711,chr1:158961356-158966211
1	163670614	163670614	1	163670678	163670678	DEL	+-	62	62	tumor1	404	-	-,-	-	chr1:163670114-163671114,chr1:163670178-163671178,chr1:163670614-163670678
1	167394767	167394767	1	169129930	169129930	INV	++	1735162	1735162	tumor1	520	Gene:XCL1|DPT|MGC4473|DCAF6|NME7|GPR161|ATP1B1|CREG1|ANKRD36BP1|RCSD1|MIR557|TBX19|CD247|TIPRL|MPZL1|BRP44|SFT2D2|POU2F1|ADCY10|XCL2|LOC100505918,NM_002697|POU2F1:Exon16:10032/11847-NM_013330|NME7:Intron11:8755/36630,AffectCoding,Fusion	-,-	-	chr1:167394267-167395267,chr1:169129430-169130430,chr1:167394767-169129930
1	167394767	167394767	1	169129930	169129930	INV	++	1735162	1735162	tumor1	475	Gene:ATP1B1|RCSD1|MPZL1|BRP44|ADCY10|XCL2|XCL1|DPT|MGC4473|DCAF6|NME7|GPR161|CREG1|ANKRD36BP1|MIR557|TBX19|CD247|TIPRL|SFT2D2|POU2F1|LOC100505918,NM_002697|POU2F1:Exon16:10032/11847-NM_013330|NME7:Intron11:8755/36630,AffectCoding,Fusion	-,-	-	chr1:167394267-167395267,chr1:169129430-169130430,chr1:167394767-169129930
1	192108897	192108897	1	192127481	192127481	DEL	+-	18581	18581	tumor1	392	Gene:RGS18,NA|NA:NA-NM_130782|RGS18:NA,AffectCoding	-,-	-	chr1:192108397-192109397,chr1:192126981-192127981,chr1:192108897-192127481
1	192108897	192108897	1	192127481	192127481	DEL	+-	18581	18581	tumor1	397	Gene:RGS18,NA|NA:NA-NM_130782|RGS18:NA,AffectCoding	-,-	-	chr1:192108397-192109397,chr1:192126981-192127981,chr1:192108897-192127481
1	195110062	195110062	1	195110147	195110147	DEL	+-	85	85	tumor1	330	-	-,-	-	chr1:195109562-195110562,chr1:195109647-195110647,chr1:195110062-195110147
1	196434102	196434102	1	196434260	196434260	DEL	+-	157	157	tumor1	424	Gene:KCNT2,NM_198503|KCNT2:Intron8:321/35536-Intron8:163/35536	-,-	-	chr1:196433602-196434602,chr1:196433760-196434760,chr1:196434102-196434260
1	196434102	196434102	1	196434260	196434260	DEL	+-	157	157	tumor1	431	Gene:KCNT2,NM_198503|KCNT2:Intron8:321/35536-Intron8:163/35536	-,-	-	chr1:196433602-196434602,chr1:196433760-196434760,chr1:196434102-196434260
1	199439801	199439801	5	33633336	33633336	CTX	+-	360	360	tumor5	155	Gene:ADAMTS12,NA|NA:NA-NM_030955|ADAMTS12:Intron12:4346/6664,AffectCoding	-,-	-	chr1:199439301-199440301,chr5:33632836-33633836
1	199440234	199440234	3	55788570	55788570	CTX	+-	258	258	tumor3	119	Gene:ERC2,NA|NA:NA-NM_015576|ERC2:Intron13:133847/153471,AffectCoding	-,-	-	chr1:199439734-199440734,chr3:55788070-55789070
1	203578062	203578062	4	170942936	170942936	CTX	-+	100	100	tumor4	380	Gene:MFAP3L,NA|NA:NA-NM_021647|MFAP3L:Intron1:4449/20224,AffectCoding	-,-	-	chr1:203577562-203578562,chr4:170942436-170943436
1	203738962	203738962	4	170788962	170788962	CTX	+-	100	100	tumor4	115	Gene:LAX1,NM_001136190|LAX1:Intron1:4452/5445-NA|NA:NA,AffectCoding	-,-	-	chr1:203738462-203739462,chr4:170788462-170789462
1	205858122	205858122	12	48507682	48507682	CTX	+-	258	258	tumor12	175	Gene:PFKM,NA|NA:NA-NM_001166686|PFKM:Intron3:5706/14573,AffectCoding	-,-	-	chr1:205857622-205858622,chr12:48507182-48508182
1	216223924	216223924	20	43896717	43896717	CTX	--	360	360	tumor20	57	Gene:USH2A,NM_206933|USH2A:Intron30:19519/21454-NA|NA:NA,AffectCoding	-,-	-	chr1:216223424-216224424,chr20:43896217-43897217
1	217917512	217917512	1	217917835	217917835	DEL	+-	313	313	tumor1	204	Gene:SPATA17,NM_138796|SPATA17:Intron6:2073/32236-Intron6:2396/32236	rs71953383,-	-	chr1:217917012-217918012,chr1:217917335-217918335,chr1:217917512-217917835
1	220285455	220285455	1	220285791	220285791	DEL	+-	316	316	tumor1	124	Gene:IARS2,NM_018060|IARS2:Intron11:1177/3377-Intron11:1513/3377	-,-	-	chr1:220284955-220285955,chr1:220285291-220286291,chr1:220285455-220285791
1	225996454	225996454	1	231085675	231085675	INV	++	5089241	5089241	tumor1	423	Gene:PRSS38|TAF5L|ACBD3|HIST3H3|PGBD5|CDC42BPA|C1orf55|AGT|ARF1|CAPN9|LEFTY1|COG2|WNT3A|HIST3H2A|TTC13|C1orf198|GALNT2|NUP133|WNT9A|RNF187|OBSCN|IBA57|PSEN2|SPHAR|LOC440926|PARP1|C1orf95|URB2|C1orf96|H3F3A|MIXL1|LEFTY2|DUSP5P|RHOU|TRIM17|MRPL55|ITPKB|ABCB10|TRIM11|EPHX1|RAB4A|JMJD4|LIN9|C1orf35|GJC2|MIR3620|SNAP47|GUK1|ADCK3|ACTA1|LOC100130093|ZNF847P|PYCR2|HIST3H2BB|ZNF678|TMEM63A,NA|NA:NA-NM_00…	-,-	-	chr1:225995954-225996954,chr1:231085175-231086175,chr1:225996454-231085675
1	226155293	226155293	1	226155414	226155414	DEL	+-	121	121	tumor1	176	-	-,-	-	chr1:226154793-226155793,chr1:226154914-226155914,chr1:226155293-226155414
1	226415419	226415419	5	54555613	54555613	CTX	-+	477	477	tumor5	512	Gene:DHX29,NA|NA:NA-NM_019030|DHX29:Intron26:63/3308,AffectCoding	-,-	-	chr1:226414919-226415919,chr5:54555113-54556113
1	229557484	229557484	12	25265280	25265280	CTX	--	419	419	tumor12	96	Gene:CASC1,NA|NA:NA-NM_018272|CASC1:Intron13:2310/2717,AffectCoding	-,-	-	chr1:229556984-229557984,chr12:25264780-25265780
1	231085052	231085052	2	16043054	16043054	CTX	--	100	100	tumor2	258	Gene:TTC13,NM_001122835|TTC13:Intron4:5027/13777-NA|NA:NA,AffectCoding	-,-	-	chr1:231084552-231085552,chr2:16042554-16043554
1	231085697	231085697	3	48372349	48372349	CTX	++	100	100	tumor3	400	Gene:TTC13,NM_001122835|TTC13:Intron4:4382/13777-NA|NA:NA,AffectCoding	-,-	-	chr1:231085197-231086197,chr3:48371849-48372849
1	235386294	235386294	1	235386334	235386334	DEL	+-	40	40	tumor1	103	Gene:ARID4B,NM_031371|ARID4B:Intron13:187/1504-Intron13:147/1504	-,-	-	chr1:235385794-235386794,chr1:235385834-235386834,chr1:235386294-235386334
1	238042195	238042195	1	238042270	238042270	DEL	+-	72	72	tumor1	320	Gene:LOC100130331|ZP4,NR_027247|LOC100130331:Intron3:11721/15291-Intron3:11796/15291	-,-	-	chr1:238041695-238042695,chr1:238041770-238042770,chr1:238042195-238042270
1	241166725	241166725	2	160090835	160090835	CTX	+-	258	258	tumor2	143	Gene:RGS7,NM_002924|RGS7:Intron3:95241/115537-NA|NA:NA,AffectCoding	-,-	-	chr1:241166225-241167225,chr2:160090335-160091335
1	241360538	241360538	1	241360868	241360868	DEL	+-	316	316	tumor1	404	Gene:RGS7,NM_002924|RGS7:Intron2:158461/256937-Intron2:158131/256937	rs70947198,-	-	chr1:241360038-241361038,chr1:241360368-241361368,chr1:241360538-241360868
1	243139418	243139418	2	51508299	51508299	CTX	-+	309	309	tumor2	275	-	-,-	-	chr1:243138918-243139918,chr2:51507799-51508799
1	246166111	246166111	1	246816102	246816102	INV	++	650049	650049	tumor1	78	Gene:SMYD3|TFB2M|CNST,NM_001167740|SMYD3:Intron5:324392/397264-NM_152609|CNST:Intron9:4764/12162,AffectCoding,Fusion	-,-	-	chr1:246165611-246166611,chr1:246815602-246816602,chr1:246166111-246816102
1	246173233	246173233	3	128376358	128376358	CTX	--	100	100	tumor3	119	Gene:SMYD3,NM_001167740|SMYD3:Intron5:317270/397264-NA|NA:NA,AffectCoding	-,-	-	chr1:246172733-246173733,chr3:128375858-128376858
2	64277	64277	2	67850	67850	DEL	+-	3574	3574	tumor2	51	-	-,-	-	chr2:63777-64777,chr2:67350-68350,chr2:64277-67850
2	126626	126626	2	32673117	32673117	INV	--	32546491	32546491	tumor2	51	Gene:DPY30|NBAS|XDH|NLRC4|KCNF1|KLF11|UCN|PTRHD1|KCNK3|SNORD53|TRMT61B|ATAD2B|EPT1|LAPTM4A|CMPK2|GEN1|TMEM18|ROCK2|TSSC1|YIPF4|FAM150B|ZNF513|NT5C1B-RDH14|TAF1B|ALK|MRPL33|GREB1|YWHAQ|ADI1|WDR43|EMILIN1|PXDN|C2orf44|CAPN14|VSNL1|APOB|ITSN2|MIR4261|RNF144A|COLEC11|CENPO|SRD5A2|KHK|SMC6|HS1BP3|ASAP2|NRBP1|ASXL2|DTNB|SNTG2|ADCY3|LOC400940|GRHL1|CPSF3|YPEL5|MAPRE3|MYCNOS|LOC375190|MEMO1|MSGN1|DPYSL5|…	-,-	-	chr2:126126-127126,chr2:32672617-32673617,chr2:126626-32673117
2	4610603	4610603	13	66014510	66014510	CTX	+-	360	477	tumor13	166	-	-,-	-	chr2:4610103-4611103,chr13:66014010-66015010
2	10335811	10335811	9	131728928	131728928	CTX	--	258	360	tumor9	584	Gene:NUP188|C2orf48,NM_182626|C2orf48:Intron3:53310/67935-NM_015354|NUP188:Intron8:7516/9372,AffectCoding,Fusion	-,-	-	chr2:10335311-10336311,chr9:131728428-131729428
2	10335811	10335811	9	131728928	131728928	CTX	--	100	100	tumor9	395	Gene:C2orf48|NUP188,NM_182626|C2orf48:Intron3:53310/67935-NM_015354|NUP188:Intron8:7516/9372,AffectCoding,Fusion	-,-	-	chr2:10335311-10336311,chr9:131728428-131729428
2	17499095	17499095	2	17499167	17499167	DEL	+-	70	70	tumor2	399	-	-,-	-	chr2:17498595-17499595,chr2:17498667-17499667,chr2:17499095-17499167
2	19595856	19595856	2	19601524	19601524	DEL	+-	5667	5667	tumor2	1154	-	-,-	-	chr2:19595356-19596356,chr2:19601024-19602024,chr2:19595856-19601524
2	19595856	19595856	2	19601524	19601524	DEL	+-	5667	5667	tumor2	1148	-	-,-	-	chr2:19595356-19596356,chr2:19601024-19602024,chr2:19595856-19601524
2	24490189	24490189	2	195227035	195227035	INV	++	170736846	170736846	tumor2	851	Gene:LOC91149|PRPF40A|NUP35|COBLL1|GPR155|PRKCE|LOC151009|DPY30|LYPD6B|ACTR3|C2orf55|SCTR|ZAP70|DUSP11|NCAPH|MIR3129|NPAS2|XDH|OR7E91P|CGREF1|COX7A2L|MYO1B|COL3A1|ANKRD36B|RTN4|PDCL3|VAMP8|EGR4|C2orf18|CXCR4|PRADC1|TMSB10|SOS1|EIF2AK2|DUSP19|RGPD4|GALNT3|C2orf64|ACTR3BP2|SH2D6|AHSA2|FOSL2|DKFZp686O1327|CAMKMT|TCF7L1|GFPT1|HOXD8|PRKRA|LOC254128|RPIA|C2orf73|CD302|FNDC4|LYG1|UGGT1|INSIG2|HOXD11|C2o…	-,-	-	chr2:24489689-24490689,chr2:195226535-195227535,chr2:24490189-195227035
2	25617631	25617631	2	25617867	25617867	DEL	+-	235	235	tumor2	417	Gene:DTNB,NM_033147|DTNB:Intron16:24753/31154-Intron16:24517/31154	-,-	-	chr2:25617131-25618131,chr2:25617367-25618367,chr2:25617631-25617867
2	27527273	27527273	4	118505306	118505306	CTX	-+	100	100	tumor4	107	Gene:TRIM54,NM_187841|TRIM54:Intron3:4990/5543-NA|NA:NA,AffectCoding	-,-	-	chr2:27526773-27527773,chr4:118504806-118505806
2	30963509	30963509	2	30963562	30963562	DEL	+-	53	53	tumor2	324	Gene:CAPN13,NM_144575|CAPN13:Intron15:1265/3451-Intron15:1212/3451	-,-	-	chr2:30963009-30964009,chr2:30963062-30964062,chr2:30963509-30963562
2	36955661	36955661	2	36955990	36955990	DEL	+-	316	316	tumor2	1175	Gene:VIT,NM_053276|VIT:Intron2:12097/13004-Intron2:12426/13004	rs71894046,-	-	chr2:36955161-36956161,chr2:36955490-36956490,chr2:36955661-36955990
2	47319386	47319386	4	31841405	31841405	CTX	--	100	100	tumor4	138	Gene:C2orf61,NM_001163561|C2orf61:Intron5:37694/39567-NA|NA:NA,AffectCoding	-,-	-	chr2:47318886-47319886,chr4:31840905-31841905
2	47809919	47809919	22	24198436	24198436	CTX	--	100	100	tumor22	336	-	-,-	-	chr2:47809419-47810419,chr22:24197936-24198936
2	55860533	55860533	2	210934972	210934972	INV	++	155074439	155074439	tumor2	128	Gene:COBLL1|LOC151009|ACTR3|C2orf55|ZAP70|MYO1B|ANKRD36B|PDCL3|VAMP8|CXCR4|PRADC1|TMSB10|GALNT3|SUMO1|SH2D6|AHSA2|DKFZp686O1327|PRKRA|LOC254128|LYG1|UGGT1|HOXD11|C2orf49|NBEAL1|IMP4|TIA1|NDUFS1|PTPN18|NAT8|PNPT1|LOC100507334|NMS|NOSTRIN|MIR1246|TET3|LOC100286979|FER1L5|NR4A2|MFSD6|PIKFYVE|MYO3B|PROM2|SH3RF3|FLJ16341|PTCD3|PLEK|FKBP7|STRADB|UBE2E3|FUNDC2P2|METTL8|DARS|KCNIP3|RAB3GAP1|SMPD4|CDK15|C…	-,-	-	chr2:55860033-55861033,chr2:210934472-210935472,chr2:55860533-210934972
2	63827836	63827836	X	62622237	62622237	CTX	++	326	326	tumorX	1294	Gene:MDH1,NM_005917|MDH1:Intron5:1411/5404-NA|NA:NA,AffectCoding	-,-	-	chr2:63827336-63828336,chrX:62621737-62622737
2	63827836	63827836	X	62622237	62622237	CTX	++	100	100	tumorX	414	Gene:MDH1,NM_005917|MDH1:Intron5:1411/5404-NA|NA:NA,AffectCoding	-,-	-	chr2:63827336-63828336,chrX:62621737-62622737
2	66966831	66966831	2	166147903	166147903	DEL	+-	99181060	99181060	tumor2	53	Gene:COBLL1|LOC151009|ACTR3|C2orf55|ZAP70|ANKRD36B|PDCL3|VAMP8|CXCR4|PRADC1|TMSB10|SH2D6|DKFZp686O1327|LOC254128|LYG1|UGGT1|C2orf49|IMP4|TIA1|PTPN18|NAT8|LOC100507334|NMS|TET3|LOC100286979|FER1L5|NR4A2|PROM2|SH3RF3|PTCD3|PLEK|FUNDC2P2|DARS|KCNIP3|RAB3GAP1|SMPD4|C2orf65|MOBKL1B|LIMS2|HNMT|MIR3679|ASPRV1|LOC151534|TRIM43B|TMEM127|SEPT10|DGUOK|FIGLA|LOC150527|WDR54|CIAO1|NPHP1|GALNT13|DYSF|ZRANB3|MR…	-,-	-	chr2:66966331-66967331,chr2:166147403-166148403,chr2:66966831-166147903
2	71308151	71308151	18	20602567	20602567	CTX	++	258	258	tumor18	120	Gene:RBBP8,NA|NA:NA-NM_002894|RBBP8:Intron18:335/3873,AffectCoding	-,-	-	chr2:71307651-71308651,chr18:20602067-20603067
2	77976768	77976768	2	77977108	77977108	DEL	+-	324	324	tumor2	967	-	rs72349871,-	-	chr2:77976268-77977268,chr2:77976608-77977608,chr2:77976768-77977108
2	81111438	81111438	2	81111500	81111500	DEL	+-	55	55	tumor2	428	-	-,-	-	chr2:81110938-81111938,chr2:81111000-81112000,chr2:81111438-81111500
2	85107716	85107716	7	112594658	112594658	CTX	--	100	100	tumor7	407	Gene:C2orf89,NM_001080824|C2orf89:Intron1:340/10147-NA|NA:NA,AffectCoding	-,-	-	chr2:85107216-85108216,chr7:112594158-112595158
2	85513239	85513239	8	34773269	34773269	CTX	++	100	100	tumor8	216	Gene:TCF7L1,NM_031283|TCF7L1:Intron4:2539/18906-NA|NA:NA,AffectCoding	-,-	-	chr2:85512739-85513739,chr8:34772769-34773769
2	85513267	85513267	8	34773297	34773297	CTX	--	376	376	tumor8	138	Gene:TCF7L1,NM_031283|TCF7L1:Intron4:2567/18906-NA|NA:NA,AffectCoding	-,-	-	chr2:85512767-85513767,chr8:34772797-34773797
2	87066715	87066715	2	87066850	87066850	DEL	+-	129	129	tumor2	151	Gene:CD8B,NM_172213|CD8B:Intron5:5330/29204-Intron5:5195/29204	-,-	SegDup:chr2:107091619-chr2:107091619	chr2:87066215-87067215,chr2:87066350-87067350,chr2:87066715-87066850
2	91670711	91670711	2	91670991	91670991	ITX	+-	305	305	tumor2	61	-	-,-	SegDup:chr21:9461117-chr21:9461117	chr2:91670211-91671211,chr2:91670491-91671491,chr2:91670711-91670991
2	99242595	99242595	2	99242720	99242720	DEL	+-	124	124	tumor2	400	Gene:MGAT4A,NM_012214|MGAT4A:Intron14:9090/9387-Intron14:8965/9387	-,-	-	chr2:99242095-99243095,chr2:99242220-99243220,chr2:99242595-99242720
2	99242595	99242595	2	99242720	99242720	DEL	+-	124	124	tumor2	414	Gene:MGAT4A,NM_012214|MGAT4A:Intron14:9090/9387-Intron14:8965/9387	-,-	-	chr2:99242095-99243095,chr2:99242220-99243220,chr2:99242595-99242720
2	99868362	99868362	2	99868587	99868587	DEL	+-	216	216	tumor2	443	Gene:LYG2,NM_175735|LYG2:Intron2:2319/7398-Intron2:2094/7398	-,-	-	chr2:99867862-99868862,chr2:99868087-99869087,chr2:99868362-99868587
2	100437330	100437330	6	153633388	153633388	CTX	-+	100	100	tumor6	265	Gene:AFF3,NM_002285|AFF3:Intron7:16609/85176-NA|NA:NA,AffectCoding	-,-	-	chr2:100436830-100437830,chr6:153632888-153633888
2	101259796	101259796	2	101259900	101259900	DEL	+-	105	105	tumor2	117	-	-,-	-	chr2:101259296-101260296,chr2:101259400-101260400,chr2:101259796-101259900
2	103079308	103079308	2	163268992	163268992	DEL	+-	60189680	60189680	tumor2	561	Gene:PRPF40A|LOC151009|LYPD6B|ACTR3|SCTR|CXCR4|RGPD4|DKFZp686O1327|LOC254128|CD302|UGGT1|INSIG2|C2orf49|IMP4|CCDC74B|PTPN18|ANKRD57|PCDP1|LOC100507334|SLC35F5|LIMS3|SAP130|NCKAP5|NR4A2|FAP|SH3RF3|LY75-CD302|CACNB4|DARS|SLC5A7|RAB3GAP1|SMPD4|BCL2L11|LIMS2|HNMT|MIR3679|MZT2B|TMEM182|LOC646743|WDR33|LOC285103|LOC100288570|SEPT10|SFT2D3|LOC654433|POLR1B|EPC2|LOC150527|POTEF|NPHP1|C1QL2|LY75|LOC440905…	-,-	-	chr2:103078808-103079808,chr2:163268492-163269492,chr2:103079308-163268992
2	103079308	103079308	2	163268992	163268992	DEL	+-	60189680	60189680	tumor2	394	Gene:LOC151009|ACTR3|CXCR4|DKFZp686O1327|LOC254128|UGGT1|C2orf49|IMP4|PTPN18|LOC100507334|NR4A2|SH3RF3|DARS|RAB3GAP1|SMPD4|LIMS2|HNMT|MIR3679|SEPT10|LOC150527|NPHP1|GALNT13|ZRANB3|LCT|DPP4|IL1F5|GYPC|LOC150776|TFCP2L1|STEAP3|GCC2|MGAT5|IL1F10|FLJ42351|FOXD4L1|C2orf27A|UBXN4|GPR148|EN1|SPOPL|DDX18|GALNT5|LOC541471|NCRNA00116|MBD5|POTEE|TMEM87B|RGPD5|MERTK|SULT1C2|TANC1|GCA|ARL6IP6|PLA2R1|TSN|ARHGA…	-,-	-	chr2:103078808-103079808,chr2:163268492-163269492,chr2:103079308-163268992
2	110869042	110869042	4	110703478	110703478	CTX	-+	309	309	tumor4	154	Gene:CFI|MALL,NM_005434|MALL:Intron1:4223/23918-NM_000204|CFI:Intron1:19593/35091,AffectCoding,Fusion	-,-	-	chr2:110868542-110869542,chr4:110702978-110703978
2	111576405	111576405	2	111576640	111576640	DEL	+-	234	234	tumor2	170	Gene:ACOXL,NM_001142807|ACOXL:Intron9:13434/35976-Intron9:13669/35976	rs71945338,-	-	chr2:111575905-111576905,chr2:111576140-111577140,chr2:111576405-111576640
2	114888092	114888092	18	55412668	55412668	CTX	-+	100	100	tumor18	251	Gene:ATP8B1,NA|NA:NA-NM_005603|ATP8B1:Intron1:57562/71169,AffectCoding	-,-	-	chr2:114887592-114888592,chr18:55412168-55413168
2	116037234	116037258	6	160521780	160521839	CTX	+-	292	292	tumor6	75	Gene:DPP10|IGF2R,NM_020868|DPP10:Intron1:836844/866400-NM_000876|IGF2R:Intron45:4124/5894,AffectCoding,Fusion	-,-	-	chr2:116036758-116037758,chr6:160521280-160522280
2	122639708	122639708	2	122642584	122642584	DEL	+-	2874	2874	tumor2	1143	-	-,-	-	chr2:122639208-122640208,chr2:122642084-122643084,chr2:122639708-122642584
2	122639708	122639708	2	122642584	122642584	DEL	+-	2874	2874	tumor2	1186	-	-,-	-	chr2:122639208-122640208,chr2:122642084-122643084,chr2:122639708-122642584
2	134558484	134558484	2	134558531	134558531	DEL	+-	48	48	tumor2	1193	-	-,-	-	chr2:134557984-134558984,chr2:134558031-134559031,chr2:134558484-134558531
2	134773940	134773940	2	134780379	134780379	DEL	+-	6438	6438	tumor2	700	-	-,-	-	chr2:134773440-134774440,chr2:134779879-134780879,chr2:134773940-134780379
2	134773940	134773940	2	134780379	134780379	DEL	+-	6438	6438	tumor2	264	-	-,-	-	chr2:134773440-134774440,chr2:134779879-134780879,chr2:134773940-134780379
2	138826513	138826513	5	112908293	112908293	CTX	+-	477	477	tumor5	93	Gene:YTHDC2,NA|NA:NA-NM_022828|YTHDC2:Intron23:4748/11737,AffectCoding	-,-	-	chr2:138826013-138827013,chr5:112907793-112908793
2	140972800	140972800	3	158844647	158844647	CTX	-+	100	100	tumor3	404	Gene:IQCJ-SCHIP1,NA|NA:NA-NM_001197114|IQCJ-SCHIP1:Intron1:57418/176402,AffectCoding	-,-	-	chr2:140972300-140973300,chr3:158844147-158845147
2	140973074	140973074	3	158737879	158737879	CTX	+-	278	278	tumor3	396	-	-,-	-	chr2:140972574-140973574,chr3:158737379-158738379
2	142058465	142058465	2	142875416	142875416	DEL	+-	816951	816951	tumor2	403	Gene:LRP1B,NM_018557|LRP1B:Intron3:179500/225755-Intron1:12801/320247,AffectCoding,novelSplice	-,ID=nssv582544;Name=nssv582544;Parent=nsv533951;var_origin=Not	tested;validated=1;samples=ISCA_ret_id_4901;phenotype=Epilepsy	-	chr2:142057965-142058965,chr2:142874916-142875916,chr2:142058465-142875416
2	142058465	142058465	2	142875416	142875416	DEL	+-	816951	816951	tumor2	403	Gene:LRP1B,NM_018557|LRP1B:Intron3:179500/225755-Intron1:12801/320247,AffectCoding,novelSplice	-,ID=nssv582544;Name=nssv582544;Parent=nsv533951;var_origin=Not	tested;validated=1;samples=ISCA_ret_id_4901;phenotype=Epilepsy	-	chr2:142057965-142058965,chr2:142874916-142875916,chr2:142058465-142875416
2	159121437	159121437	2	159121473	159121473	DEL	+-	35	35	tumor2	283	Gene:CCDC148,NM_138803|CCDC148:Intron9:44508/58521-Intron9:44472/58521	-,-	-	chr2:159120937-159121937,chr2:159120973-159121973,chr2:159121437-159121473
2	160826999	160826999	2	161160172	161160172	ITX	+-	332181	332181	tumor2	396	Gene:PLA2R1|ITGB6|RBMS1,NM_001195641|PLA2R1:Intron17:5580/5856-NM_016836|RBMS1:Intron4:9495/9669,AffectCoding,Fusion	-,-	-	chr2:160826499-160827499,chr2:161159672-161160672,chr2:160826999-161160172
2	160826999	160826999	2	161160172	161160172	ITX	+-	332173	332173	tumor2	393	Gene:PLA2R1|ITGB6|RBMS1,NM_001195641|PLA2R1:Intron17:5580/5856-NM_016836|RBMS1:Intron4:9495/9669,AffectCoding,Fusion	-,-	-	chr2:160826499-160827499,chr2:161159672-161160672,chr2:160826999-161160172
2	162636843	162636843	2	162636891	162636891	DEL	+-	49	49	tumor2	418	Gene:SLC4A10,NM_022058|SLC4A10:Intron2:9280/33395-Intron2:9328/33395	-,-	SegDup:chr2:179684550-chr2:179684550	chr2:162636343-162637343,chr2:162636391-162637391,chr2:162636843-162636891
2	163977682	163977682	2	163981089	163981089	DEL	+-	3407	3407	tumor2	507	-	-,-	-	chr2:163977182-163978182,chr2:163980589-163981589,chr2:163977682-163981089
2	163977682	163977682	2	163981089	163981089	DEL	+-	3407	3407	tumor2	407	-	-,-	-	chr2:163977182-163978182,chr2:163980589-163981589,chr2:163977682-163981089
2	164569035	164569035	12	64110929	64110929	CTX	+-	303	303	tumor12	456	Gene:FIGN,NM_018086|FIGN:Intron2:22378/123097-NA|NA:NA,AffectCoding	-,-	SegDup:NA-chr7:35139141	chr2:164568535-164569535,chr12:64110429-64111429
2	164569035	164569035	12	64110929	64110929	CTX	+-	100	100	tumor12	368	Gene:FIGN,NM_018086|FIGN:Intron2:22378/123097-NA|NA:NA,AffectCoding	-,-	SegDup:NA-chr7:35139141	chr2:164568535-164569535,chr12:64110429-64111429
2	166783554	166783554	2	166783678	166783678	DEL	+-	124	124	tumor2	57	Gene:TTC21B,NM_024753|TTC21B:Intron11:2091/4457-Intron11:1967/4457	-,-	-	chr2:166783054-166784054,chr2:166783178-166784178,chr2:166783554-166783678
2	171915626	171915626	2	171915770	171915770	DEL	+-	141	141	tumor2	355	Gene:TLK1,NM_001136554|TLK1:Intron4:1965/2884-Intron4:1821/2884	-,-	-	chr2:171915126-171916126,chr2:171915270-171916270,chr2:171915626-171915770
2	174125054	174125054	2	232423303	232423303	DEL	+-	58298221	58298221	tumor2	159	Gene:ERBB4|MYO1B|MIR26B|RNF25|SUMO1|AGFG1|PRKRA|HOXD11|NBEAL1|SP140L|NDUFS1|STK16|SLC16A14|MREG|KIAA1486|MIR1246|MFSD6|PIKFYVE|FKBP7|STRADB|UBE2E3|CDK15|FARSB|CRYGC|MIR933|ACSL3|WDR69|SPAG16|FEV|MIR561|GPR55|MIR1245|MFF|CCDC141|KIAA1715|RAPH1|GTF3C3|DFNB59|CASP10|ZNF385B|HSPD1|B3GNT7|SLC40A1|GMPPA|MPP4|LOC200726|ANKAR|KCTD18|SLC4A3|ADAM23|CXCR2|TMEM237|IRS1|FONG|WDR75|STAT4|LOC100507140|TRIP12|TT…	-,-	-	chr2:174124554-174125554,chr2:232422803-232423803,chr2:174125054-232423303
2	174501990	174501990	2	174502031	174502031	DEL	+-	42	42	tumor2	377	-	-,-	-	chr2:174501490-174502490,chr2:174501531-174502531,chr2:174501990-174502031
2	181173255	181173255	2	181173639	181173639	DEL	+-	379	379	tumor2	211	-	-,-	-	chr2:181172755-181173755,chr2:181173139-181174139,chr2:181173255-181173639
2	182923617	182923617	2	182923903	182923903	DEL	+-	285	285	tumor2	387	Gene:PPP1R1C,NM_001080545|PPP1R1C:Intron2:70992/73543-Intron2:71278/73543	-,-	-	chr2:182923117-182924117,chr2:182923403-182924403,chr2:182923617-182923903
2	191002948	191002948	2	191003033	191003033	ITX	+-	87	87	tumor2	111	Gene:C2orf88,NM_001042521|C2orf88:Intron1:374/26087-Intron1:459/26087	-,-	-	chr2:191002448-191003448,chr2:191002533-191003533,chr2:191002948-191003033
2	192432276	192432276	2	192432333	192432333	DEL	+-	57	57	tumor2	411	-	-,-	-	chr2:192431776-192432776,chr2:192431833-192432833,chr2:192432276-192432333
2	192663074	192663074	2	226113107	226113107	DEL	+-	33450031	33450031	tumor2	68	Gene:ERBB4|MIR26B|RNF25|SUMO1|NBEAL1|NDUFS1|STK16|MREG|PIKFYVE|STRADB|CDK15|FARSB|CRYGC|ACSL3|SPAG16|FEV|RAPH1|GTF3C3|CASP10|HSPD1|GMPPA|MPP4|LOC200726|KCTD18|SLC4A3|ADAM23|CXCR2|TMEM237|FONG|LOC100507140|TTLL4|LOC100329109|CASP8|INO80D|CCDC108|METTL21A|NRP2|ABI2|ACADL|EPHA4|GLB1L|WDR12|NOP58|FN1|FAM126B|COQ10B|MIR3130-2|DYTN|HSPE1-MOBKL3|MIR153-1|HECW2|MIR2355|CRYBA2|SATB2|FZD7|WNT6|CXCR2P1|SNOR…	-,-	-	chr2:192662574-192663574,chr2:226112607-226113607,chr2:192663074-226113107
2	192663074	192663074	2	226113107	226113107	DEL	+-	33450031	33450031	tumor2	68	Gene:ERBB4|MIR26B|RNF25|SUMO1|NBEAL1|NDUFS1|STK16|MREG|PIKFYVE|STRADB|CDK15|FARSB|CRYGC|ACSL3|SPAG16|FEV|RAPH1|GTF3C3|CASP10|HSPD1|GMPPA|MPP4|LOC200726|KCTD18|SLC4A3|ADAM23|CXCR2|TMEM237|FONG|LOC100507140|TTLL4|LOC100329109|CASP8|INO80D|CCDC108|METTL21A|NRP2|ABI2|ACADL|EPHA4|GLB1L|WDR12|NOP58|FN1|FAM126B|COQ10B|MIR3130-2|DYTN|HSPE1-MOBKL3|MIR153-1|HECW2|MIR2355|CRYBA2|SATB2|FZD7|WNT6|CXCR2P1|SNOR…	-,-	-	chr2:192662574-192663574,chr2:226112607-226113607,chr2:192663074-226113107
2	193947003	193947003	2	217534132	217534132	DEL	+-	23587128	23587128	tumor2	510	Gene:ERBB4|C2orf67|LOC646324|SUMO1|NBEAL1|PPIL3|RPE|NDUFS1|IKZF2|MREG|DNAH7|PIKFYVE|CRYGD|STRADB|CDK15|BMPR2|CRYGC|KLF7|SNORA41|SPAG16|ORC2|CYP20A1|RAPH1|GTF3C3|PGAP1|BOLL|CASP10|CTLA4|FZD5|CREB1|PLCL1|TYW5|TRAK2|HSPD1|SNORD11B|CD28|MPP4|LOC200726|PTH2R|C2orf80|KCTD18|ADAM23|TMEM237|SF3B1|NIF3L1|FONG|LOC100507140|ANKRD44|LOC100329109|CASP8|INO80D|METTL21A|NRP2|ABI2|ACADL|HSPE1|ALS2CR8|MAP2|WDR12|…	-,-	-	chr2:193946503-193947503,chr2:217533632-217534632,chr2:193947003-217534132
2	193947003	193947003	2	217534132	217534132	DEL	+-	23587128	23587128	tumor2	380	Gene:ERBB4|SUMO1|NBEAL1|NDUFS1|MREG|PIKFYVE|STRADB|CDK15|CRYGC|SPAG16|RAPH1|GTF3C3|CASP10|HSPD1|MPP4|LOC200726|KCTD18|ADAM23|TMEM237|FONG|LOC100507140|LOC100329109|CASP8|INO80D|METTL21A|NRP2|ABI2|ACADL|WDR12|NOP58|FN1|FAM126B|COQ10B|MIR3130-2|DYTN|HSPE1-MOBKL3|HECW2|MIR2355|SATB2|FZD7|SNORD11|MOBKL3|BZW1|PECR|PLEKHM3|MIR3130-1|BARD1|ICA1L|FLJ32063|TMEM169|IGFBP2|AOX2P|CCNYL1|MYL1|GPR1|SPATS2L|FAS…	-,-	-	chr2:193946503-193947503,chr2:217533632-217534632,chr2:193947003-217534132
2	204643667	204643667	2	204644585	204644585	DEL	+-	917	917	tumor2	151	-	-,-	-	chr2:204643167-204644167,chr2:204644085-204645085,chr2:204643667-204644585
2	207763610	207763610	2	207803498	207803498	DEL	+-	39888	39888	tumor2	318	-	-,-	-	chr2:207763110-207764110,chr2:207802998-207803998,chr2:207763610-207803498
2	207763610	207763610	2	207803498	207803498	DEL	+-	39888	39888	tumor2	259	-	-,-	-	chr2:207763110-207764110,chr2:207802998-207803998,chr2:207763610-207803498
2	210934514	210934545	18	37144368	37144398	CTX	--	360	360	tumor18	128	Gene:LOC647946|C2orf67,NM_152519|C2orf67:Intron6:5731/31448-NR_024391|LOC647946:Intron2:186925/215714,AffectCoding,Fusion	-,-	-	chr2:210934045-210935045,chr18:37143868-37144868
2	210934514	210934514	6	8697770	8697770	CTX	+-	360	360	tumor6	81	Gene:C2orf67,NM_152519|C2orf67:Intron6:5762/31448-NA|NA:NA,AffectCoding	-,-	-	chr2:210934014-210935014,chr6:8697270-8698270
2	213737914	213737914	2	213740345	213740345	DEL	+-	2428	2428	tumor2	385	-	-,-	-	chr2:213737414-213738414,chr2:213739845-213740845,chr2:213737914-213740345
2	213737914	213737914	2	213740345	213740345	DEL	+-	2428	2428	tumor2	350	-	-,-	-	chr2:213737414-213738414,chr2:213739845-213740845,chr2:213737914-213740345
2	222107154	222107154	2	222115627	222115627	INV	--	8472	8472	tumor2	346	-	-,-	-	chr2:222106654-222107654,chr2:222115127-222116127,chr2:222107154-222115627
2	222980983	222980983	7	125588533	125588533	CTX	+-	360	360	tumor7	50	-	-,-	-	chr2:222980483-222981483,chr7:125588033-125589033
2	226039584	226039584	2	226040060	226040060	DEL	+-	471	471	tumor2	526	-	rs36234063,-	-	chr2:226039084-226040084,chr2:226039560-226040560,chr2:226039584-226040060
2	229655076	229655076	2	229655124	229655124	DEL	+-	48	48	tumor2	426	-	-,-	-	chr2:229654576-229655576,chr2:229654624-229655624,chr2:229655076-229655124
2	229811379	229811379	2	229816654	229816654	DEL	+-	5272	5272	tumor2	413	-	-,-	-	chr2:229810879-229811879,chr2:229816154-229817154,chr2:229811379-229816654
2	229811379	229811379	2	229816654	229816654	DEL	+-	5272	5272	tumor2	412	-	-,-	-	chr2:229810879-229811879,chr2:229816154-229817154,chr2:229811379-229816654
2	232024022	232024022	2	232024082	232024082	DEL	+-	58	58	tumor2	437	Gene:PSMD1,NM_002807|PSMD1:Intron19:5643/7674-Intron19:5703/7674	-,-	-	chr2:232023522-232024522,chr2:232023582-232024582,chr2:232024022-232024082
2	232308446	232308446	3	57809368	57809368	CTX	++	100	100	tumor3	346	Gene:SLMAP,NA|NA:NA-NM_007159|SLMAP:Intron1:65793/73534,AffectCoding	-,-	-	chr2:232307946-232308946,chr3:57808868-57809868
2	232443818	232443818	19	48540529	48540529	CTX	+-	477	477	tumor19	156	Gene:CABP5,NA|NA:NA-NM_019855|CABP5:Intron4:1936/4846,AffectCoding	-,-	-	chr2:232443318-232444318,chr19:48540029-48541029
2	233709605	233709605	4	47007713	47007713	CTX	--	100	100	tumor4	439	Gene:GIGYF2,NM_001103147|GIGYF2:Intron27:322/1158-NA|NA:NA,AffectCoding	-,-	-	chr2:233709105-233710105,chr4:47007213-47008213
2	233857800	233857800	2	233885558	233885558	DEL	+-	27758	27758	tumor2	129	Gene:NGEF,NM_019850|NGEF:Intron1:19978/38104-NA|NA:NA,AffectCoding	-,-	-	chr2:233857300-233858300,chr2:233885058-233886058,chr2:233857800-233885558
2	233857800	233857800	2	233885558	233885558	DEL	+-	27758	27758	tumor2	96	Gene:NGEF,NM_019850|NGEF:Intron1:19978/38104-NA|NA:NA,AffectCoding	-,-	-	chr2:233857300-233858300,chr2:233885058-233886058,chr2:233857800-233885558
2	235546571	235546571	3	59894571	59894571	CTX	-+	100	100	tumor3	272	Gene:FHIT,NA|NA:NA-NM_002012|FHIT:Intron8:13501/170025,AffectCoding	-,-	-	chr2:235546071-235547071,chr3:59894071-59895071
2	236378704	236378704	2	236378757	236378757	DEL	+-	28	28	tumor2	308	-	-,-	-	chr2:236378204-236379204,chr2:236378257-236379257,chr2:236378704-236378757
2	236480591	236480591	2	236480879	236480879	DEL	+-	278	278	tumor2	329	Gene:AGAP1,NM_001037131|AGAP1:Intron1:77099/214330-Intron1:77387/214330	-,-	-	chr2:236480091-236481091,chr2:236480379-236481379,chr2:236480591-236480879
2	238457832	238457832	2	238457901	238457901	DEL	+-	69	69	tumor2	419	Gene:MLPH,NM_024101|MLPH:Intron13:2507/2538-Exon14:39/59,AffectCoding	-,-	-	chr2:238457332-238458332,chr2:238457401-238458401,chr2:238457832-238457901
2	239671363	239671363	2	239688529	239688529	DEL	+-	17152	17152	tumor2	412	-	-,-	-	chr2:239670863-239671863,chr2:239688029-239689029,chr2:239671363-239688529
2	239671363	239671363	2	239688529	239688529	DEL	+-	17152	17152	tumor2	411	-	-,-	-	chr2:239670863-239671863,chr2:239688029-239689029,chr2:239671363-239688529
3	10165987	10165987	7	66155287	66155287	CTX	--	419	419	tumor7	115	Gene:C3orf10,NM_018462|C3orf10:Intron1:8485/9807-NA|NA:NA,AffectCoding	-,-	-	chr3:10165487-10166487,chr7:66154787-66155787
3	13910078	13910078	3	13910218	13910218	DEL	+-	138	138	tumor3	66	Gene:WNT7A,NM_004625|WNT7A:Intron2:6366/20144-Intron2:6226/20144	-,-	-	chr3:13909578-13910578,chr3:13909718-13910718,chr3:13910078-13910218
3	20060255	20060255	8	108555317	108555317	CTX	-+	292	292	tumor8	71	-	-,-	-	chr3:20059755-20060755,chr8:108554817-108555817
3	21577586	21577586	5	94744967	94744967	CTX	++	100	100	tumor5	303	Gene:ZNF385D|FAM81B,NM_024697|ZNF385D:Intron3:28480/53551-NM_152548|FAM81B:Intron3:13089/17772,AffectCoding,Fusion	-,-	-	chr3:21577086-21578086,chr5:94744467-94745467
3	25802411	25802411	12	103855902	103855902	CTX	--	360	360	tumor12	122	Gene:C12orf42|NGLY1,NM_001145294|NGLY1:Intron3:3146/12803-NM_001099336|C12orf42:Intron2:16225/76674,AffectCoding,Fusion	-,-	-	chr3:25801911-25802911,chr12:103855402-103856402
3	32439074	32439074	16	74897514	74897514	CTX	--	100	100	tumor16	230	Gene:CMTM7,NM_138410|CMTM7:Intron1:5518/49775-NA|NA:NA,AffectCoding	-,-	-	chr3:32438574-32439574,chr16:74897014-74898014
3	36460257	36460257	4	31841405	31841405	CTX	--	100	100	tumor4	169	Gene:STAC,NM_003149|STAC:Intron1:38012/62610-NA|NA:NA,AffectCoding	-,-	-	chr3:36459757-36460757,chr4:31840905-31841905
3	36838857	36838857	3	190156992	190156992	INV	++	153318135	153318135	tumor3	255	Gene:FSTL1|B3GNT5|C3orf14|HYAL3|TEX264|SLMAP|EIF2B5|C3orf72|LOC653712|MAP4|A4GNT|GNL3|DNAJB8|LPP|CNBP|TNIK|TKT|ZPLD1|RYK|QARS|U2SURP|LOC401097|CEP70|MIRLET7G|IFT122|SIDT1|SNORD19B|ID2B|MITF|SETD2|BTLA|KBTBD8|HRG|SLC33A1|RTP3|HLTF|TFDP2|TOPBP1|TMEM42|CCDC12|SMARCC1|NDUFAF3|SLC15A2|TMEM110-MUSTN1|CLRN1|TMEM39A|GRM2|AADACL2|SLC12A8|C3orf25|DUSP7|GTF2E1|GNAI2|DIRC2|VEPH1|H1FOO|ACTR8|C3orf39|TMEM14E|S…	-,-	-	chr3:36838357-36839357,chr3:190156492-190157492,chr3:36838857-190156992
3	39715493	39715493	10	91246361	91246361	CTX	-+	258	258	tumor10	68	Gene:SLC16A12,NA|NA:NA-NM_213606|SLC16A12:Intron2:47897/71877,AffectCoding	-,-	-	chr3:39714993-39715993,chr10:91245861-91246861
3	49218081	49218081	X	32001073	32001073	CTX	--	258	419	tumorX	400	Gene:LOC646498|DMD,NM_001080528|LOC646498:Intron2:9377/11487-NM_000109|DMD:Intron44:233960/248402,AffectCoding,Fusion	-,-	-	chr3:49217581-49218581,chrX:32000573-32001573
3	49218081	49218081	X	32001073	32001073	CTX	--	100	100	tumorX	270	Gene:LOC646498|DMD,NM_001080528|LOC646498:Intron2:9377/11487-NM_000109|DMD:Intron44:233960/248402,AffectCoding,Fusion	-,-	-	chr3:49217581-49218581,chrX:32000573-32001573
3	54553448	54553448	3	54553531	54553531	ITX	+-	85	85	tumor3	121	Gene:CACNA2D3,NM_018398|CACNA2D3:Intron5:15768/59146-Intron5:15851/59146	-,-	-	chr3:54552948-54553948,chr3:54553031-54554031,chr3:54553448-54553531
3	55746614	55746614	3	55746671	55746671	DEL	+-	56	56	tumor3	124	Gene:ERC2,NM_015576|ERC2:Intron14:22185/35259-Intron14:22128/35259	-,-	-	chr3:55746114-55747114,chr3:55746171-55747171,chr3:55746614-55746671
3	59730536	59730536	3	59732045	59732045	DEL	+-	1508	1508	tumor3	1111	-	-,-	-	chr3:59730036-59731036,chr3:59731545-59732545,chr3:59730536-59732045
3	62747610	62747610	16	79288389	79288389	CTX	--	100	100	tumor16	375	Gene:CADPS,NM_183393|CADPS:Intron2:3936/12098-NA|NA:NA,AffectCoding	-,-	-	chr3:62747110-62748110,chr16:79287889-79288889
3	63417365	63417365	3	78706745	78706745	INV	++	15289380	15289380	tumor3	391	Gene:MITF|KBTBD8|SLC25A26|PROK2|LMOD3|C3orf64|FAM19A4|PDZRN3|ADAMTS9|MIR548A2|FLJ20518|FAM86DP|ROBO1|FAM19A1|UBA3|THOC7|ATXN7|LOC201617|LOC100507098|LRIG1|GXYLT2|MAGI1|PRICKLE2|FRG2C|LOC100507062|CNTN3|C3orf49|ZNF717|SHQ1|MIR4272|GPR27|MIR3136|PSMD6|SNTN|ARL6IP5|LOC100287879|MIR1284|EIF4E3|SYNPR|ROBO2|PPP4R2|MIR4273|FOXP1|MIR1324|SUCLG2|EBLN2|TMF1|RYBP|FRMD4B,NM_001130003|SYNPR:Intron2:152948/202…	-,-	-	chr3:63416865-63417865,chr3:78706245-78707245,chr3:63417365-78706745
3	63417370	63417370	3	78706745	78706745	INV	++	15289375	15289375	tumor3	403	Gene:LOC100507062|CNTN3|MITF|KBTBD8|C3orf49|SLC25A26|ZNF717|PROK2|SHQ1|MIR4272|GPR27|LMOD3|C3orf64|FAM19A4|MIR3136|PSMD6|SNTN|ARL6IP5|PDZRN3|ADAMTS9|LOC100287879|MIR548A2|FLJ20518|MIR1284|FAM86DP|EIF4E3|SYNPR|ROBO2|PPP4R2|MIR4273|FOXP1|ROBO1|FAM19A1|UBA3|THOC7|MIR1324|ATXN7|LOC201617|LOC100507098|SUCLG2|LRIG1|GXYLT2|EBLN2|MAGI1|TMF1|PRICKLE2|RYBP|FRMD4B|FRG2C,NM_001130003|SYNPR:Intron2:152953/202…	-,-	-	chr3:63416870-63417870,chr3:78706245-78707245,chr3:63417370-78706745
3	71060992	71060992	3	78991928	78991928	INV	++	7930936	7930936	tumor3	338	Gene:CNTN3|ZNF717|PROK2|SHQ1|GPR27|PDZRN3|FLJ20518|MIR1284|FAM86DP|EIF4E3|ROBO2|PPP4R2|MIR4273|FOXP1|ROBO1|MIR1324|LOC201617|GXYLT2|EBLN2|RYBP|FRG2C,NM_032682|FOXP1:Intron12:3708/14490-NM_002941|ROBO1:Intron3:182678/186529,AffectCoding,Fusion	-,-	-	chr3:71060492-71061492,chr3:78991428-78992428,chr3:71060992-78991928
3	71060992	71060992	3	78991928	78991928	INV	++	7930936	7930936	tumor3	342	Gene:PROK2|PDZRN3|FLJ20518|FAM86DP|ROBO1|LOC201617|GXYLT2|FRG2C|CNTN3|ZNF717|SHQ1|GPR27|MIR1284|EIF4E3|ROBO2|PPP4R2|MIR4273|FOXP1|MIR1324|EBLN2|RYBP,NM_032682|FOXP1:Intron12:3708/14490-NM_002941|ROBO1:Intron3:182678/186529,AffectCoding,Fusion	-,-	-	chr3:71060492-71061492,chr3:78991428-78992428,chr3:71060992-78991928
3	71310390	71310390	3	82488434	82488434	INV	--	11178044	11178044	tumor3	510	Gene:CNTN3|ZNF717|PROK2|SHQ1|GPR27|GBE1|PDZRN3|FLJ20518|MIR1284|FAM86DP|EIF4E3|ROBO2|PPP4R2|MIR4273|FOXP1|ROBO1|MIR1324|LOC201617|GXYLT2|EBLN2|RYBP|FRG2C,NM_032682|FOXP1:Intron5:38581/101428-NA|NA:NA,AffectCoding	-,-	-	chr3:71309890-71310890,chr3:82487934-82488934,chr3:71310390-82488434
3	71379182	71379182	3	78864885	78864885	DEL	+-	7485702	7485702	tumor3	271	Gene:PROK2|PDZRN3|FLJ20518|FAM86DP|ROBO1|LOC201617|GXYLT2|FRG2C|CNTN3|ZNF717|SHQ1|GPR27|MIR1284|EIF4E3|ROBO2|PPP4R2|MIR4273|FOXP1|MIR1324|EBLN2|RYBP,NM_032682|FOXP1:Intron4:29119/59270-NM_002941|ROBO1:Intron4:122866/191701,AffectCoding,Fusion	-,-	-	chr3:71378682-71379682,chr3:78864385-78865385,chr3:71379182-78864885
3	71379182	71379182	3	78864885	78864885	DEL	+-	7485702	7485702	tumor3	277	Gene:PROK2|PDZRN3|FLJ20518|FAM86DP|ROBO1|LOC201617|GXYLT2|FRG2C|CNTN3|ZNF717|SHQ1|GPR27|MIR1284|EIF4E3|ROBO2|PPP4R2|MIR4273|FOXP1|MIR1324|EBLN2|RYBP,NM_032682|FOXP1:Intron4:29119/59270-NM_002941|ROBO1:Intron4:122866/191701,AffectCoding,Fusion	-,-	-	chr3:71378682-71379682,chr3:78864385-78865385,chr3:71379182-78864885
3	73284481	73284481	3	73739860	73739860	DEL	+-	455378	455378	tumor3	392	Gene:PDZRN3	-,-	-	chr3:73283981-73284981,chr3:73739360-73740360,chr3:73284481-73739860
3	73284481	73284481	3	73739860	73739860	DEL	+-	455378	455378	tumor3	326	Gene:PDZRN3	-,-	-	chr3:73283981-73284981,chr3:73739360-73740360,chr3:73284481-73739860
3	75747207	75747207	6	35619710	35619710	CTX	--	100	100	tumor6	61	Gene:FKBP5,NA|NA:NA-NM_001145775|FKBP5:Intron2:68395/77485,AffectCoding	-,-	SegDup:chrUn_gl000228:6-NA	chr3:75746707-75747707,chr6:35619210-35620210
3	78144699	78144699	3	82183006	82183006	ITX	+-	4037306	4037306	tumor3	382	Gene:ROBO1|GBE1	-,-	-	chr3:78144199-78145199,chr3:82182506-82183506,chr3:78144699-82183006
3	78586421	78586421	3	79934906	79934906	DEL	+-	1348485	1348485	tumor3	532	Gene:ROBO1	-,-	-	chr3:78585921-78586921,chr3:79934406-79935406,chr3:78586421-79934906
3	78586421	78586421	3	79934906	79934906	DEL	+-	1348485	1348485	tumor3	385	Gene:ROBO1	-,-	-	chr3:78585921-78586921,chr3:79934406-79935406,chr3:78586421-79934906
3	78589119	78589119	3	83901048	83901048	ITX	+-	5310914	5310934	tumor3	139	Gene:ROBO1|GBE1	-,-	-	chr3:78588619-78589619,chr3:83900548-83901548,chr3:78589119-83901048
3	78589119	78589119	3	83901048	83901048	ITX	+-	5310928	5310928	tumor3	127	Gene:ROBO1|GBE1	-,-	-	chr3:78588619-78589619,chr3:83900548-83901548,chr3:78589119-83901048
3	79994883	79994883	3	85685186	85685186	DEL	+-	5690302	5690302	tumor3	403	Gene:GBE1|CADM2|LOC440970,NA|NA:NA-NM_001167675|CADM2:Intron1:676368/766853,AffectCoding	-,-	-	chr3:79994383-79995383,chr3:85684686-85685686,chr3:79994883-85685186
3	79994883	79994883	3	85685186	85685186	DEL	+-	5690302	5690302	tumor3	406	Gene:CADM2|GBE1|LOC440970,NA|NA:NA-NM_001167675|CADM2:Intron1:676368/766853,AffectCoding	-,-	-	chr3:79994383-79995383,chr3:85684686-85685686,chr3:79994883-85685186
3	80228751	80228751	3	82013190	82013190	INV	--	1784439	1784439	tumor3	586	Gene:GBE1	-,ID=nssv581125;Name=nssv581125;Parent=nsv530020;samples=ISCA_ret_id_3646;phenotype=none	-	chr3:80228251-80229251,chr3:82012690-82013690,chr3:80228751-82013190
3	80228751	80228751	3	82012738	82012738	INV	--	1783987	1783987	tumor3	511	Gene:GBE1	-,ID=nssv581125;Name=nssv581125;Parent=nsv530020;samples=ISCA_ret_id_3646;phenotype=none	-	chr3:80228251-80229251,chr3:82012238-82013238,chr3:80228751-82012738
3	82708054	82708054	3	85483019	85483019	ITX	+-	2773978	2773978	tumor3	333	Gene:CADM2|LOC440970,NA|NA:NA-NM_001167675|CADM2:Intron1:474201/766853,AffectCoding	-,-	-	chr3:82707554-82708554,chr3:85482519-85483519,chr3:82708054-85483019
3	82708054	82708054	3	85483019	85483019	ITX	+-	2773970	2773970	tumor3	333	Gene:CADM2|LOC440970,NA|NA:NA-NM_001167675|CADM2:Intron1:474201/766853,AffectCoding	-,-	-	chr3:82707554-82708554,chr3:85482519-85483519,chr3:82708054-85483019
3	83756702	83756702	7	17156708	17156708	CTX	+-	419	419	tumor7	187	-	-,-	-	chr3:83756202-83757202,chr7:17156208-17157208
3	84593274	84593274	3	175678565	175678565	INV	--	91085291	91085291	tumor3	416	Gene:FSTL1|C3orf72|LOC653712|A4GNT|DNAJB8|CNBP|TNIK|ZPLD1|RYK|U2SURP|LOC401097|CEP70|IFT122|SIDT1|BTLA|SLC33A1|HLTF|TFDP2|TOPBP1|SLC15A2|CLRN1|TMEM39A|AADACL2|SLC12A8|C3orf25|GTF2E1|DIRC2|VEPH1|H1FOO|TMEM14E|CLDN11|ARL14|C3orf30|AADAC|CPNE4|VGLL3|TMEM45A|POU1F1|DCBLD2|ZNF148|KIAA2018|ZBTB38|OR5H1|TM4SF4|LOC152225|SLCO2A1|HSPBAP1|ARPM1|C3orf66|C3orf46|PRKCI|COMMD2|PLSCR2|TNFSF10|PLXNA1|TIPARP|DTX3…	-,-	-	chr3:84592774-84593774,chr3:175678065-175679065,chr3:84593274-175678565
3	84864960	84864960	3	84865537	84865537	DEL	+-	574	574	tumor3	475	Gene:LOC440970,NR_033860|LOC440970:Intron8:38133/61651-Intron8:37556/61651	-,-	-	chr3:84864460-84865460,chr3:84865037-84866037,chr3:84864960-84865537
3	84864960	84864960	3	84865537	84865537	DEL	+-	574	574	tumor3	377	Gene:LOC440970,NR_033860|LOC440970:Intron8:38133/61651-Intron8:37556/61651	-,-	-	chr3:84864460-84865460,chr3:84865037-84866037,chr3:84864960-84865537
3	85416016	85416016	3	85416066	85416066	DEL	+-	49	49	tumor3	368	Gene:CADM2,NM_001167674|CADM2:Intron1:407198/842378-Intron1:407248/842378	-,-	-	chr3:85415516-85416516,chr3:85415566-85416566,chr3:85416016-85416066
3	87898432	87898432	3	87900160	87900160	DEL	+-	1725	1725	tumor3	564	-	-,-	-	chr3:87897932-87898932,chr3:87899660-87900660,chr3:87898432-87900160
3	87898432	87898432	3	87900160	87900160	DEL	+-	1725	1725	tumor3	427	-	-,-	-	chr3:87897932-87898932,chr3:87899660-87900660,chr3:87898432-87900160
3	89022224	89022224	11	57654770	57654770	CTX	--	100	100	tumor11	472	-	-,-	-	chr3:89021724-89022724,chr11:57654270-57655270
3	98726758	98726758	13	20357414	20357414	CTX	--	100	100	tumor13	152	-	-,-	-	chr3:98726258-98727258,chr13:20356914-20357914
3	98726777	98726777	5	28840760	28840760	CTX	++	100	100	tumor5	262	-	-,-	-	chr3:98726277-98727277,chr5:28840260-28841260
3	104416309	104416309	3	104416445	104416445	DEL	+-	122	122	tumor3	1164	-	-,-	-	chr3:104415809-104416809,chr3:104415945-104416945,chr3:104416309-104416445
3	105791621	105791621	X	26922346	26922346	CTX	--	258	258	tumorX	378	-	-,-	-	chr3:105791121-105792121,chrX:26921846-26922846
3	105959752	105959752	3	105959793	105959793	DEL	+-	40	40	tumor3	1111	-	-,-	-	chr3:105959252-105960252,chr3:105959293-105960293,chr3:105959752-105959793
3	114097016	114097016	3	114168149	114168149	DEL	+-	71131	71131	tumor3	989	Gene:ZBTB20,NM_015642|ZBTB20:Intron8:2048/28339-Intron6:51050/111247,AffectCoding,novelSplice	-,-	-	chr3:114096516-114097516,chr3:114167649-114168649,chr3:114097016-114168149
3	114097016	114097016	3	114168149	114168149	DEL	+-	71131	71131	tumor3	855	Gene:ZBTB20,NM_015642|ZBTB20:Intron8:2048/28339-Intron6:51050/111247,AffectCoding,novelSplice	-,-	-	chr3:114096516-114097516,chr3:114167649-114168649,chr3:114097016-114168149
3	122163038	122163038	3	127905564	127905564	INV	--	5742525	5742525	tumor3	465	Gene:ALDH1L1|PARP15|SEMA5B|SLC12A8|MGLL|DIRC2|UROC1|MIR548I1|TXNRD3NB|ZNF148|MYLK|HSPBAP1|C3orf46|ROPN1B|PLXNA1|DTX3L|ALG1L|PODXL2|ADCY5|EEFSEC|MCM2|PARP14|CHST13|PTPLB|OSBPL11|LOC100506826|SLC41A3|UMPS|C3orf22|SNX4|CHCHD6|KLF15|ROPN1|RUVBL1|LOC100129550|KALRN|TXNRD3|MUC13|LOC100125556|KBTBD12|ZXDC|CCDC14|PARP9|CCDC37|HEG1|ABTB1|KPNA1|ITGB5|SEC61A1|SEC22A|TPRA1|PDIA5,NR_026698|KPNA1:Intron10:5383…	-,-	-	chr3:122162538-122163538,chr3:127905064-127906064,chr3:122163038-127905564
3	122163038	122163038	3	127905564	127905564	INV	--	5742525	5742525	tumor3	432	Gene:SLC12A8|DIRC2|ZNF148|HSPBAP1|C3orf46|PLXNA1|DTX3L|ALG1L|PODXL2|ADCY5|EEFSEC|PARP14|CHST13|UMPS|C3orf22|SNX4|ROPN1|RUVBL1|LOC100129550|KALRN|LOC100125556|ZXDC|CCDC14|CCDC37|HEG1|KPNA1|SEC61A1|TPRA1|PDIA5|ALDH1L1|PARP15|SEMA5B|MGLL|UROC1|MIR548I1|TXNRD3NB|MYLK|ROPN1B|MCM2|PTPLB|OSBPL11|LOC100506826|SLC41A3|CHCHD6|KLF15|TXNRD3|MUC13|KBTBD12|PARP9|ABTB1|ITGB5|SEC22A,NR_026698|KPNA1:Intron10:5383…	-,-	-	chr3:122162538-122163538,chr3:127905064-127906064,chr3:122163038-127905564
3	122186677	122186677	3	127905536	127905536	INV	++	5718859	5718859	tumor3	561	Gene:ALDH1L1|PARP15|SEMA5B|SLC12A8|MGLL|DIRC2|UROC1|MIR548I1|TXNRD3NB|ZNF148|MYLK|HSPBAP1|C3orf46|ROPN1B|PLXNA1|DTX3L|ALG1L|PODXL2|ADCY5|EEFSEC|MCM2|PARP14|CHST13|PTPLB|OSBPL11|LOC100506826|SLC41A3|UMPS|C3orf22|SNX4|CHCHD6|KLF15|ROPN1|RUVBL1|LOC100129550|KALRN|TXNRD3|MUC13|LOC100125556|KBTBD12|ZXDC|CCDC14|PARP9|CCDC37|HEG1|ABTB1|KPNA1|ITGB5|SEC61A1|SEC22A|TPRA1|PDIA5,NR_026698|KPNA1:Intron2:28607…	-,-	-	chr3:122186177-122187177,chr3:127905036-127906036,chr3:122186677-127905536
3	122186914	122186914	3	127905536	127905536	INV	++	5718622	5718622	tumor3	560	Gene:ALDH1L1|PARP15|SEMA5B|SLC12A8|MGLL|DIRC2|UROC1|MIR548I1|TXNRD3NB|ZNF148|MYLK|HSPBAP1|C3orf46|ROPN1B|PLXNA1|DTX3L|ALG1L|PODXL2|ADCY5|EEFSEC|MCM2|PARP14|CHST13|PTPLB|OSBPL11|LOC100506826|SLC41A3|UMPS|C3orf22|SNX4|CHCHD6|KLF15|ROPN1|RUVBL1|LOC100129550|KALRN|TXNRD3|MUC13|LOC100125556|KBTBD12|ZXDC|CCDC14|PARP9|CCDC37|HEG1|ABTB1|KPNA1|ITGB5|SEC61A1|SEC22A|TPRA1|PDIA5,NR_026698|KPNA1:Intron2:28370…	-,-	-	chr3:122186414-122187414,chr3:127905036-127906036,chr3:122186914-127905536
3	122186914	122186914	3	127905536	127905536	INV	++	5718622	5718622	tumor3	548	Gene:SLC12A8|DIRC2|ZNF148|HSPBAP1|C3orf46|PLXNA1|DTX3L|ALG1L|PODXL2|ADCY5|EEFSEC|PARP14|CHST13|UMPS|C3orf22|SNX4|ROPN1|RUVBL1|LOC100129550|KALRN|LOC100125556|ZXDC|CCDC14|CCDC37|HEG1|KPNA1|SEC61A1|TPRA1|PDIA5|ALDH1L1|PARP15|SEMA5B|MGLL|UROC1|MIR548I1|TXNRD3NB|MYLK|ROPN1B|MCM2|PTPLB|OSBPL11|LOC100506826|SLC41A3|CHCHD6|KLF15|TXNRD3|MUC13|KBTBD12|PARP9|ABTB1|ITGB5|SEC22A,NR_026698|KPNA1:Intron2:28370…	-,-	-	chr3:122186414-122187414,chr3:127905036-127906036,chr3:122186914-127905536
3	123728777	123728777	3	123728911	123728911	DEL	+-	131	131	tumor3	436	-	-,-	SegDup:chr3:75329836-chr3:75329836	chr3:123728277-123729277,chr3:123728411-123729411,chr3:123728777-123728911
3	127383596	127383596	3	161715338	161715338	ITX	+-	34330778	34330778	tumor3	371	Gene:C3orf72|LOC653712|A4GNT|DNAJB8|NEK11|CNBP|P2RY13|RYK|COPB2|U2SURP|LOC401097|CEP70|PIK3R4|IFT122|MSL2|KPNA4|SIAH2|SLC33A1|PRR23C|MIR1280|HLTF|TFDP2|TOPBP1|ANKUB1|MRAS|CLRN1|AADACL2|MGLL|C3orf25|LOC729375|PLCH1|LOC201651|VEPH1|H1FOO|BPESC1|CCNL1|MRPL3|TMEM14E|IGSF10|ACAD9|B3GALNT1|ARL14|CEP63|AADAC|CPNE4|LOC90246|ZBTB38|GP9|SNORA7B|TM4SF4|RPL32P3|MBNL1|ALG1L2|TSC22D2|SLCO2A1|RASA2|STAG1|IQCJ-S…	-,-	-	chr3:127383096-127384096,chr3:161714838-161715838,chr3:127383596-161715338
3	127875379	127875379	3	127875934	127875934	DEL	+-	551	551	tumor3	389	Gene:EEFSEC,NM_021937|EEFSEC:Intron1:2714/93013-Intron1:3269/93013	-,-	-	chr3:127874879-127875879,chr3:127875434-127876434,chr3:127875379-127875934
3	127875379	127875379	3	127875934	127875934	DEL	+-	551	551	tumor3	396	Gene:EEFSEC,NM_021937|EEFSEC:Intron1:2714/93013-Intron1:3269/93013	-,-	-	chr3:127874879-127875879,chr3:127875434-127876434,chr3:127875379-127875934
3	128487475	128487475	3	197591084	197591084	DEL	+-	69103607	69103608	tumor3	572	Gene:B3GNT5|DLG1|EIF2B5|C3orf72|PIGX|LOC653712|FLJ34208|A4GNT|LPP|NEK11|CNBP|TNIK|P2RY13|RYK|COPB2|U2SURP|LOC401097|CEP70|LOC344887|MCCC1|PIK3R4|IFT122|PPP1R2|MSL2|KPNA4|MGC2889|SIAH2|ATP11B|HRG|SLC33A1|PRR23C|BDH1|HLTF|TFDP2|TOPBP1|ANKUB1|IGF2BP2|MRAS|CLRN1|DVL3|AADACL2|TPRG1|C3orf25|LOC729375|LOC100507391|PLCH1|LOC201651|CCDC50|VEPH1|H1FOO|BPESC1|CCNL1|MRPL3|DGKG|TMEM14E|IGSF10|ACAD9|B3GALNT1|A…	-,-	-	chr3:128486975-128487975,chr3:197590584-197591584,chr3:128487475-197591084
3	128487475	128487475	3	197591084	197591084	DEL	+-	69103607	69103607	tumor3	365	Gene:B3GNT5|DLG1|EIF2B5|C3orf72|PIGX|LOC653712|FLJ34208|A4GNT|LPP|CNBP|TNIK|RYK|U2SURP|LOC401097|CEP70|IFT122|MGC2889|HRG|SLC33A1|HLTF|TFDP2|TOPBP1|CLRN1|AADACL2|C3orf25|LOC100507391|CCDC50|VEPH1|H1FOO|TMEM14E|ACTL6A|CLDN11|ARL14|PIGZ|AADAC|CPNE4|HES1|CLDN16|LOC100505687|CCDC39|OSTalpha|TRA2B|LRRC33|ZBTB38|PCYT1A|TM4SF4|SLCO2A1|ARPM1|PRKCI|COMMD2|YEATS2|LAMP3|PLSCR2|TNFSF10|TIPARP|MRPL47|MAP3K13|…	-,-	-	chr3:128486975-128487975,chr3:197590584-197591584,chr3:128487475-197591084
3	134014070	134014070	3	134014256	134014256	DEL	+-	184	184	tumor3	412	-	-,-	-	chr3:134013570-134014570,chr3:134013756-134014756,chr3:134014070-134014256
3	134014070	134014070	3	134014256	134014256	DEL	+-	184	184	tumor3	430	-	-,-	-	chr3:134013570-134014570,chr3:134013756-134014756,chr3:134014070-134014256
3	134320331	134320331	3	135526720	135526720	INV	--	1206389	1206389	tumor3	626	Gene:KY|EPHB1,NM_178554|KY:Exon11:2986/4553-NA|NA:NA,AffectCoding	-,ID=nssv706657;Name=nssv706657;Parent=nsv533280;samples=ISCA_ID_5990;phenotype=none;gender=M	-	chr3:134319831-134320831,chr3:135526220-135527220,chr3:134320331-135526720
3	134320331	134320331	3	135526344	135526344	INV	--	1206013	1206013	tumor3	572	Gene:KY|EPHB1,NM_178554|KY:Exon11:2986/4553-NA|NA:NA,AffectCoding	-,ID=nssv706657;Name=nssv706657;Parent=nsv533280;samples=ISCA_ID_5990;phenotype=none;gender=M	-	chr3:134319831-134320831,chr3:135525844-135526844,chr3:134320331-135526344
3	134366283	134366283	3	142479862	142479862	INV	++	8113578	8113578	tumor3	595	Gene:C3orf72|A4GNT|COPB2|CEP70|MSL2|PRR23C|TFDP2|MRAS|BPESC1|ZBTB38|RASA2|STAG1|RBP2|FOXL2|PIK3CB|FAIM|PRR23A|ATR|NMNAT3|ESYT3|CLSTN2|ARMC8|SOX14|PCCB|TMEM22|XRN1|SLC25A36|PISRT1|DZIP1L|PLS1|SPSB4|NCK1|RNF7|MRPS22|GK5|TRPC1|IL20RB|TRIM42|GRK7|PRR23B|KY|DBR1|RBP1|PPP2R3A|ACPL2|ATP1B3|CLDN18|TXNDC6|EPHB1,NM_178554|KY:Exon2:57/64-NM_003304|TRPC1:Intron3:12561/29172,AffectCoding,Fusion,Cancer:ATR	-,ID=nssv583018;Name=nssv583018;Parent=nsv533871;var_origin=Not	tested;validated=1;samples=ISCA_ret_id_5306;phenotype=Developmental	delay,Seizures	-	chr3:134365783-134366783,chr3:142479362-142480362,chr3:134366283-142479862
3	134366283	134366283	3	142479862	142479862	INV	++	8113578	8113578	tumor3	566	Gene:C3orf72|A4GNT|CEP70|TFDP2|ZBTB38|PIK3CB|ATR|ESYT3|CLSTN2|ARMC8|PCCB|PLS1|RNF7|MRPS22|GK5|TRPC1|TRIM42|KY|ACPL2|EPHB1|COPB2|MSL2|PRR23C|MRAS|BPESC1|RASA2|STAG1|RBP2|FOXL2|FAIM|PRR23A|NMNAT3|SOX14|TMEM22|XRN1|SLC25A36|PISRT1|DZIP1L|SPSB4|NCK1|IL20RB|GRK7|PRR23B|DBR1|RBP1|PPP2R3A|ATP1B3|CLDN18|TXNDC6,NM_178554|KY:Exon2:57/64-NM_003304|TRPC1:Intron3:12561/29172,AffectCoding,Fusion,Cancer:ATR	-,ID=nssv583018;Name=nssv583018;Parent=nsv533871;var_origin=Not	tested;validated=1;samples=ISCA_ret_id_5306;phenotype=Developmental	delay,Seizures	-	chr3:134365783-134366783,chr3:142479362-142480362,chr3:134366283-142479862
3	140466266	140466266	16	29770486	29770486	CTX	+-	309	360	tumor16	125	-	-,-	-	chr3:140465766-140466766,chr16:29769986-29770986
3	148797251	148797251	3	148797307	148797307	DEL	+-	54	54	tumor3	105	Gene:HLTF,NM_139048|HLTF:Intron2:5218/8635-Intron2:5162/8635	-,-	-	chr3:148796751-148797751,chr3:148796807-148797807,chr3:148797251-148797307
3	149141794	149141794	3	166389937	166389937	INV	++	17248143	17248143	tumor3	446	Gene:LOC401097|SLC33A1|CLRN1|AADACL2|VEPH1|TMEM14E|ARL14|AADAC|TM4SF4|COMMD2|TIPARP|BCHE|PA2G4P4|MLF1|RSRC1|MIR548H2|GPR171|LOC100507524|IFT80|SMC4|C3orf33|SSR3|SCHIP1|PFN2|P2RY1|LOC100498859|LXN|ARHGEF26|MIR16-2|SERP1|GFM1|P2RY12|KCNAB1|OTOL1|PTX3|GPR149|MME|MFSD1|IL12A|RAP2B|MIR15B|P2RY14|P2RY13|KPNA4|SIAH2|ANKUB1|PLCH1|LOC201651|CCNL1|IGSF10|B3GALNT1|MBNL1|TSC22D2|IQCJ-SCHIP1|LOC100287227|SLIT…	-,-	-	chr3:149141294-149142294,chr3:166389437-166390437,chr3:149141794-166389937
3	150165985	150165985	13	50693585	50693585	CTX	++	258	258	tumor13	166	Gene:DLEU2|TSC22D2,NM_014779|TSC22D2:Intron2:25079/33956-NR_002612|DLEU2:Intron1:5853/49649,AffectCoding,Fusion	-,-	-	chr3:150165485-150166485,chr13:50693085-50694085
3	160402353	160402353	3	160402562	160402562	DEL	+-	181	181	tumor3	59	-	rs67349440,-	-	chr3:160401853-160402853,chr3:160402062-160403062,chr3:160402353-160402562
3	168981069	168981069	6	84925993	84925993	CTX	-+	100	100	tumor6	379	Gene:KIAA1009|MECOM,NM_004991|MECOM:Intron2:117906/237355-NM_014895|KIAA1009:Intron3:4782/5135,AffectCoding,Fusion	-,-	-	chr3:168980569-168981569,chr6:84925493-84926493
3	169474303	169474303	9	77661174	77661174	CTX	-+	100	100	tumor9	188	-	-,-	-	chr3:169473803-169474803,chr9:77660674-77661674
3	174479974	174479974	20	54946475	54946475	CTX	++	477	477	tumor20	117	Gene:AURKA,NA|NA:NA-NM_003600|AURKA:Intron7:1989/2749,AffectCoding	-,-	-	chr3:174479474-174480474,chr20:54945975-54946975
3	175645885	175645885	3	175646240	175646240	DEL	+-	354	354	tumor3	403	-	-,-	-	chr3:175645385-175646385,chr3:175645740-175646740,chr3:175645885-175646240
3	175645885	175645885	3	175646240	175646240	DEL	+-	354	354	tumor3	403	-	-,-	-	chr3:175645385-175646385,chr3:175645740-175646740,chr3:175645885-175646240
3	179322133	179322133	3	179322275	179322275	DEL	+-	141	141	tumor3	322	Gene:MRPL47,NM_177988|MRPL47:Intron1:182/2737-Intron1:40/2737	-,-	-	chr3:179321633-179322633,chr3:179321775-179322775,chr3:179322133-179322275
3	180091670	180091670	3	180092917	180092917	DEL	+-	1245	1245	tumor3	267	-	-,-	-	chr3:180091170-180092170,chr3:180092417-180093417,chr3:180091670-180092917
3	183032739	183032778	17	77422801	77422840	CTX	+-	258	258	tumor17	202	Gene:RBFOX3|MCF2L2,NM_015078|MCF2L2:Intron7:3078/6296-NM_001082575|RBFOX3:Intron1:55735/174630,AffectCoding,Fusion	-,-	-	chr3:183032278-183033278,chr17:77422301-77423301
3	184104191	184104191	3	184105489	184105489	DEL	+-	1297	1297	tumor3	258	Gene:CHRD,NM_003741|CHRD:Intron15:245/333-Intron19:225/454,AffectCoding,novelSplice	-,-	-	chr3:184103691-184104691,chr3:184104989-184105989,chr3:184104191-184105489
3	184104191	184104191	3	184105489	184105489	DEL	+-	1297	1297	tumor3	255	Gene:CHRD,NM_003741|CHRD:Intron15:245/333-Intron19:225/454,AffectCoding,novelSplice	-,-	-	chr3:184103691-184104691,chr3:184104989-184105989,chr3:184104191-184105489
3	192841149	192841149	21	40267522	40267522	CTX	+-	360	360	tumor21	544	-	-,-	-	chr3:192840649-192841649,chr21:40267022-40268022
3	192841149	192841149	21	40267522	40267522	CTX	+-	100	100	tumor21	410	-	-,-	-	chr3:192840649-192841649,chr21:40267022-40268022
3	193354038	193354038	5	87422361	87422361	CTX	--	100	100	tumor5	907	Gene:OPA1,NM_130835|OPA1:Intron8:728/1673-NA|NA:NA,AffectCoding	-,-	-	chr3:193353538-193354538,chr5:87421861-87422861
3	193532074	193532074	3	193658734	193658734	ITX	+-	125659	125659	tumor3	414	-	-,-	-	chr3:193531574-193532574,chr3:193658234-193659234,chr3:193532074-193658734
3	195065837	195065837	3	195067023	195067023	DEL	+-	1185	1185	tumor3	1172	Gene:ACAP2,NM_012287|ACAP2:Intron5:151/2605-Intron4:34715/35692,AffectCoding	-,-	-	chr3:195065337-195066337,chr3:195066523-195067523,chr3:195065837-195067023
4	744233	744233	4	795140	795140	DEL	+-	50907	50907	tumor4	1204	Gene:PCGF3|LOC100129917|CPLX1,NM_006315|PCGF3:Intron8:5758/16591-NM_006651|CPLX1:Intron2:23140/31884,AffectCoding,Fusion	-,-	-	chr4:743733-744733,chr4:794640-795640,chr4:744233-795140
4	744233	744233	4	795140	795140	DEL	+-	50907	50907	tumor4	1115	Gene:PCGF3|LOC100129917|CPLX1,NM_006315|PCGF3:Intron8:5758/16591-NM_006651|CPLX1:Intron2:23140/31884,AffectCoding,Fusion	-,-	-	chr4:743733-744733,chr4:794640-795640,chr4:744233-795140
4	2674777	2674777	4	2675005	2675005	DEL	+-	228	228	tumor4	958	Gene:FAM193A,NM_003704|FAM193A:Intron11:679/17134-Intron11:907/17134	-,-	-	chr4:2674277-2675277,chr4:2674505-2675505,chr4:2674777-2675005
4	12101094	12101094	4	12102475	12102475	INV	--	1380	1380	tumor4	542	-	-,-	-	chr4:12100594-12101594,chr4:12101975-12102975,chr4:12101094-12102475
4	14167723	14167723	4	14262735	14262735	INV	++	95011	95011	tumor4	132	-	-,-	-	chr4:14167223-14168223,chr4:14262235-14263235,chr4:14167723-14262735
4	15617094	15617094	15	74772020	74772020	CTX	++	389	389	tumor15	101	Gene:FBXL5,NR_036464|FBXL5:Intron10:9781/12838-NA|NA:NA,AffectCoding	-,-	-	chr4:15616594-15617594,chr15:74771520-74772520
4	16738840	16738840	4	16738893	16738893	DEL	+-	54	54	tumor4	1131	Gene:LDB2,NM_001130834|LDB2:Intron2:21941/163283-Intron2:21888/163283	-,-	-	chr4:16738340-16739340,chr4:16738393-16739393,chr4:16738840-16738893
4	19366039	19366039	5	153936569	153936569	CTX	--	100	100	tumor5	612	-	-,-	-	chr4:19365539-19366539,chr5:153936069-153937069
4	19366161	19366161	5	153936035	153936035	CTX	++	100	100	tumor5	423	-	-,-	-	chr4:19365661-19366661,chr5:153935535-153936535
4	19366181	19366181	5	14015708	14015708	CTX	++	100	100	tumor5	169	-	-,-	-	chr4:19365681-19366681,chr5:14015208-14016208
4	21716701	21716701	14	95254527	95254527	CTX	-+	419	419	tumor14	152	Gene:KCNIP4,NM_147182|KCNIP4:Intron2:47843/912254-NA|NA:NA,AffectCoding	-,-	-	chr4:21716201-21717201,chr14:95254027-95255027
4	21716773	21716773	17	78139168	78139168	CTX	+-	292	292	tumor17	138	Gene:KCNIP4,NM_147182|KCNIP4:Intron2:47771/912254-NA|NA:NA,AffectCoding	-,-	-	chr4:21716273-21717273,chr17:78138668-78139668
4	27417174	27417174	4	27417221	27417221	DEL	+-	48	48	tumor4	267	-	-,-	-	chr4:27416674-27417674,chr4:27416721-27417721,chr4:27417174-27417221
4	28924242	28924242	4	28924292	28924292	ITX	+-	56	56	tumor4	89	-	-,-	-	chr4:28923742-28924742,chr4:28923792-28924792,chr4:28924242-28924292
4	28925995	28925995	5	40181638	40181638	CTX	--	100	100	tumor5	286	-	-,-	-	chr4:28925495-28926495,chr5:40181138-40182138
4	31842167	31842167	4	31842285	31842285	ITX	+-	125	125	tumor4	139	-	-,-	-	chr4:31841667-31842667,chr4:31841785-31842785,chr4:31842167-31842285
4	32065878	32065878	4	32071041	32071041	DEL	+-	5071	5071	tumor4	484	-	-,-	-	chr4:32065378-32066378,chr4:32070541-32071541,chr4:32065878-32071041
4	33834184	33834184	7	57605234	57605234	CTX	-+	100	100	tumor7	121	-	-,-	SegDup:chr7:57591796-chr4:33823557	chr4:33833684-33834684,chr7:57604734-57605734
4	36842729	36842729	6	45852722	45852722	CTX	++	100	100	tumor6	147	-	-,-	-	chr4:36842229-36843229,chr6:45852222-45853222
4	37586855	37586855	4	37587213	37587213	DEL	+-	350	350	tumor4	84	Gene:C4orf19,NM_001104629|C4orf19:Intron2:27158/30770-Intron2:27516/30770	-,-	-	chr4:37586355-37587355,chr4:37586713-37587713,chr4:37586855-37587213
4	40349874	40349874	4	40349925	40349925	DEL	+-	50	50	tumor4	162	Gene:CHRNA9,NM_017581|CHRNA9:Intron3:10494/11518-Intron3:10545/11518	-,-	-	chr4:40349374-40350374,chr4:40349425-40350425,chr4:40349874-40349925
4	43040819	43040819	4	55875190	55875190	DEL	+-	12834369	12834369	tumor4	539	Gene:ZAR1|SCFD2|OCIAD2|TXK|GSX2|RPL21P44|USP46|DCUN1D4|FIP1L1|SLAIN2|GNPDA2|SGCB|CHIC2|SPATA18|CORIN|RASL11B|COX7B2|TEC|GUF1|SLC10A4|YIPF7|GABRG1|FRYL|CNGA1|GABRA4|LRRC66|GABRB1|KCTD8|KIT|ATP10D|PDGFRA|SNORA26|NFXL1|NIPAL1|GABRA2|CWH43|OCIAD1|LNX1|KIAA0114|COMMD8,Cancer:KIT|PDGFRA	-,-	-	chr4:43040319-43041319,chr4:55874690-55875690,chr4:43040819-55875190
4	43040819	43040819	4	55875190	55875190	DEL	+-	12834369	12834369	tumor4	372	Gene:ZAR1|SGCB|COX7B2|SLC10A4|YIPF7|GABRG1|FRYL|CNGA1|LRRC66|GABRB1|KIT|SNORA26|GABRA2|CWH43|OCIAD1|KIAA0114|COMMD8|SCFD2|OCIAD2|TXK|GSX2|RPL21P44|USP46|DCUN1D4|FIP1L1|SLAIN2|GNPDA2|CHIC2|SPATA18|CORIN|RASL11B|TEC|GUF1|GABRA4|KCTD8|ATP10D|PDGFRA|NFXL1|NIPAL1|LNX1,Cancer:KIT|PDGFRA	-,-	-	chr4:43040319-43041319,chr4:55874690-55875690,chr4:43040819-55875190
4	46663035	46663035	4	46664169	46664169	DEL	+-	1134	1134	tumor4	402	-	-,-	-	chr4:46662535-46663535,chr4:46663669-46664669,chr4:46663035-46664169
4	47007239	47007239	4	120718126	120718126	INV	--	73710887	73710887	tumor4	339	Gene:TMPRSS11B|NHEDC1|DMP1|MTHFD2L|SEC24D|ZAR1|CXCL3|FRAS1|AFF1|CCNI|AASDH|DCK|C4orf22|HTN1|CABS1|LOC255130|UGT2B17|BANK1|GSTCD|SYNPO2|CASP6|C4orf3|FLJ20021|MRPL1|CXCL13|CEP135|DKK2|GK2|BMP3|MIR1243|CSN3|PKD2|C4orf11|LIN54|SDAD1|ANXA3|ATOH1|LARP7|CYP2U1|UGT2B7|TMSL3|PPP3CA|MEPE|ANKRD56|FTLP10|MIR302B|MIR302A|PF4|POLR2B|ADH5|UGT2B10|REST|UGT2B15|PPM1K|COPS4|NKX6-1|PRKG2|MUC7|CDS1|TMPRSS11E|HSD17B1…	-,-	-	chr4:47006739-47007739,chr4:120717626-120718626,chr4:47007239-120718126
4	47305334	47305334	4	47305418	47305418	DEL	+-	84	84	tumor4	309	Gene:GABRB1,NM_000812|GABRB1:Intron4:141849/158658-Intron4:141933/158658	-,-	-	chr4:47304834-47305834,chr4:47304918-47305918,chr4:47305334-47305418
4	53668611	53668611	4	53669106	53669106	DEL	+-	494	494	tumor4	418	-	-,-	-	chr4:53668111-53669111,chr4:53668606-53669606,chr4:53668611-53669106
4	53668611	53668611	4	53669106	53669106	DEL	+-	494	494	tumor4	411	-	-,-	-	chr4:53668111-53669111,chr4:53668606-53669606,chr4:53668611-53669106
4	55875089	55875089	4	55881285	55881285	INV	++	6200	6200	tumor4	457	-	-,-	-	chr4:55874589-55875589,chr4:55880785-55881785,chr4:55875089-55881285
4	58976320	58976320	4	72719726	72719726	INV	--	13743485	13743485	tumor4	701	Gene:UGT2A2|SLC4A4|SMR3A|TMPRSS11BNL|EPHA5|DCK|C4orf7|STATH|TMPRSS11D|LOC401134|LPHN3|UGT2B11|TMPRSS11B|HTN3|SYT14L|RUFY3|IGJ|SMR3B|HTN1|FTLP10|UGT2A1|UGT2B10|CABS1|CSN3|LOC100144602|UGT2B15|LOC550112|PROL1|GRSF1|UGT2B17|UGT2B28|TECRL|YTHDC1|CENPC1|SULT1E1|UGT2B7|C4orf40|CSN1S2BP|UTP3|AMBN|GNRHR|GC|ENAM|TMPRSS11A|AMTN|UBA6|STAP1|MUC7|CSN1S1|SULT1B1|MOBKL1A|UGT2B4|TMPRSS11E|LOC644759|UGT2A3|ODAM|C…	-,-	-	chr4:58975820-58976820,chr4:72719226-72720226,chr4:58976320-72719726
4	64694329	64694329	4	64714391	64714391	DEL	+-	20051	20051	tumor4	63	-	-,-	-	chr4:64693829-64694829,chr4:64713891-64714891,chr4:64694329-64714391
4	78422965	78422965	6	63762164	63762164	CTX	--	100	100	tumor6	398	-	-,-	-	chr4:78422465-78423465,chr6:63761664-63762664
4	78422985	78422985	6	19728533	19728533	CTX	--	335	477	tumor6	543	-	-,-	-	chr4:78422485-78423485,chr6:19728033-19729033
4	78422985	78422985	6	19728533	19728533	CTX	--	100	100	tumor6	389	-	-,-	-	chr4:78422485-78423485,chr6:19728033-19729033
4	79750908	79750908	20	49282763	49282763	CTX	+-	258	258	tumor20	59	Gene:BMP2K,NM_198892|BMP2K:Intron2:3600/7427-NA|NA:NA,AffectCoding	-,-	-	chr4:79750408-79751408,chr20:49282263-49283263
4	82515340	82515340	5	2290464	2290464	CTX	--	258	258	tumor5	143	-	-,-	-	chr4:82514840-82515840,chr5:2289964-2290964
4	85507562	85507562	4	85507811	85507811	DEL	+-	250	250	tumor4	461	Gene:CDS1,NM_001263|CDS1:Intron1:2892/20725-Intron1:3141/20725	-,-	-	chr4:85507062-85508062,chr4:85507311-85508311,chr4:85507562-85507811
4	85557382	85557382	4	85680510	85680510	ITX	+-	122148	122148	tumor4	478	Gene:WDFY3|CDS1,NM_001263|CDS1:Intron8:879/3573-NM_014991|WDFY3:Intron32:6453/8649,AffectCoding,Fusion	-,-	-	chr4:85556882-85557882,chr4:85680010-85681010,chr4:85557382-85680510
4	88947384	88947384	6	20410222	20410222	CTX	-+	100	100	tumor6	316	Gene:PKD2|E2F3,NM_000297|PKD2:Intron2:6662/16649-NM_001949|E2F3:Intron1:7367/77221,AffectCoding,Fusion	-,-	-	chr4:88946884-88947884,chr6:20409722-20410722
4	90096985	90096985	4	90097162	90097162	DEL	+-	175	175	tumor4	551	-	-,-	-	chr4:90096485-90097485,chr4:90096662-90097662,chr4:90096985-90097162
4	90096985	90096985	4	90097162	90097162	DEL	+-	175	175	tumor4	441	-	-,-	-	chr4:90096485-90097485,chr4:90096662-90097662,chr4:90096985-90097162
4	95450460	95450460	4	95450543	95450543	DEL	+-	82	82	tumor4	420	Gene:PDLIM5,NM_001011513|PDLIM5:Intron3:5435/49476-Intron3:5518/49476	-,-	-	chr4:95449960-95450960,chr4:95450043-95451043,chr4:95450460-95450543
4	105621520	105621520	4	105624336	105624336	DEL	+-	2816	2816	tumor4	318	-	-,-	-	chr4:105621020-105622020,chr4:105623836-105624836,chr4:105621520-105624336
4	105621520	105621520	4	105624336	105624336	DEL	+-	2816	2816	tumor4	251	-	-,-	-	chr4:105621020-105622020,chr4:105623836-105624836,chr4:105621520-105624336
4	110488605	110488605	4	110488820	110488820	DEL	+-	207	207	tumor4	134	Gene:CCDC109B,NM_017918|CCDC109B:Intron1:7014/98575-Intron1:7229/98575	rs72484937,-	-	chr4:110488105-110489105,chr4:110488320-110489320,chr4:110488605-110488820
4	110703666	110703666	7	142784310	142784310	CTX	+-	360	360	tumor7	190	Gene:CFI,NM_000204|CFI:Intron1:19405/35091-NA|NA:NA,AffectCoding	-,-	-	chr4:110703166-110704166,chr7:142783810-142784810
4	111188276	111188321	10	104490520	104490685	CTX	+-	284	284	tumor10	70	Gene:SFXN2,NA|NA:NA-NM_178858|SFXN2:Intron6:956/1915,AffectCoding	-,-	-	chr4:111187821-111188821,chr10:104490020-104491020
4	114809848	114809848	4	114810253	114810253	ITX	+-	400	400	tumor4	253	-	-,-	-	chr4:114809348-114810348,chr4:114809753-114810753,chr4:114809848-114810253
4	116217389	116217389	18	77750897	77750897	CTX	--	477	477	tumor18	181	-	-,-	-	chr4:116216889-116217889,chr18:77750397-77751397
4	117208350	117208350	4	117215321	117215321	DEL	+-	6968	6968	tumor4	489	-	-,-	-	chr4:117207850-117208850,chr4:117214821-117215821,chr4:117208350-117215321
4	117208350	117208350	4	117215321	117215321	DEL	+-	6968	6968	tumor4	361	-	-,-	-	chr4:117207850-117208850,chr4:117214821-117215821,chr4:117208350-117215321
4	131159743	131159743	4	131160617	131160617	DEL	+-	871	871	tumor4	358	-	-,-	-	chr4:131159243-131160243,chr4:131160117-131161117,chr4:131159743-131160617
4	131159743	131159743	4	131160617	131160617	DEL	+-	871	871	tumor4	358	-	-,-	-	chr4:131159243-131160243,chr4:131160117-131161117,chr4:131159743-131160617
4	133233138	133233138	4	133233217	133233217	DEL	+-	78	78	tumor4	417	-	-,-	-	chr4:133232638-133233638,chr4:133232717-133233717,chr4:133233138-133233217
4	133571605	133571605	4	174959284	174959284	DEL	+-	41387675	41387675	tumor4	85	Gene:KLHL2|DCHS2|SLC10A7|GUCY1A3|POU4F2|CLGN|PRSS48|PALLD|RAB33B|TRIM60|SCOC|TRIM2|FGG|DKFZP434I0714|OTUD4|SC4MOL|GYPELOC441046|C4orf27|EDNRA|PCDH18|FGB|GYPE|NDUFC1|CCRN4L|CBR4|SCRG1|LOC100129858|GUCY1B3|SH3D19|SFRP2|FSTL5|FHDC1|SPOCK3|SMARCA5|LOC340017|ABCE1|DDX60|LRBA|DCLK2|ZNF827|MAML3|HAND2|NEK1|PLRG1|PPID|RNF150|LOC100506085|SNORD73A|IL15|NPY1R|GYPA|RBM46|MAB21L2|GALNT7|TRIM61|C4orf43|MFAP3L…	-,-	-	chr4:133571105-133572105,chr4:174958784-174959784,chr4:133571605-174959284
4	134345464	134345464	6	71367710	71367710	CTX	++	100	100	tumor6	395	-	-,-	-	chr4:134344964-134345964,chr6:71367210-71368210
4	135684790	135684790	4	135684898	135684898	DEL	+-	109	109	tumor4	440	-	-,-	-	chr4:135684290-135685290,chr4:135684398-135685398,chr4:135684790-135684898
4	135684790	135684790	4	135684898	135684898	DEL	+-	109	109	tumor4	427	-	-,-	-	chr4:135684290-135685290,chr4:135684398-135685398,chr4:135684790-135684898
4	137820558	137820558	4	140334106	140334106	INV	++	2513549	2513549	tumor4	327	Gene:PCDH18|NDUFC1|CCRN4L|ELF2|C4orf49|SLC7A11|NAA15|LOC641365	-,-	-	chr4:137820058-137821058,chr4:140333606-140334606,chr4:137820558-140334106
4	137820558	137820558	4	140334106	140334106	INV	++	2513549	2513549	tumor4	319	Gene:PCDH18|NDUFC1|CCRN4L|SLC7A11|NAA15|LOC641365|ELF2|C4orf49	-,-	-	chr4:137820058-137821058,chr4:140333606-140334606,chr4:137820558-140334106
4	140325497	140325497	4	141444665	141444665	ITX	+-	1118156	1118156	tumor4	403	Gene:CLGN|RAB33B|SCOC|MGST2|LOC100129858|SETD7|MAML3	-,-	-	chr4:140324997-140325997,chr4:141444165-141445165,chr4:140325497-141444665
4	140339334	140339334	6	73890695	73890695	CTX	--	304	477	tumor6	664	Gene:KCNQ5,NA|NA:NA-NM_001160130|KCNQ5:Intron10:11119/20719,AffectCoding	-,-	-	chr4:140338834-140339834,chr6:73890195-73891195
4	140339334	140339334	6	73890695	73890695	CTX	--	100	100	tumor6	294	Gene:KCNQ5,NA|NA:NA-NM_001160130|KCNQ5:Intron10:11119/20719,AffectCoding	-,-	-	chr4:140338834-140339834,chr6:73890195-73891195
4	144947556	144947556	4	144947762	144947762	DEL	+-	206	206	tumor4	1186	-	-,-	SegDup:chr4:145036959-chr4:145036959	chr4:144947056-144948056,chr4:144947262-144948262,chr4:144947556-144947762
4	151106838	151106838	4	151106877	151106877	DEL	+-	40	40	tumor4	443	Gene:DCLK2,NM_001040261|DCLK2:Intron2:82875/90326-Intron2:82914/90326	-,-	-	chr4:151106338-151107338,chr4:151106377-151107377,chr4:151106838-151106877
4	152283615	152283615	13	80821150	80821150	CTX	--	258	258	tumor13	229	-	-,-	-	chr4:152283115-152284115,chr13:80820650-80821650
4	159063065	159063065	4	159063175	159063175	DEL	+-	111	111	tumor4	124	Gene:FAM198B,NM_001031700|FAM198B:Intron4:13698/24599-Intron4:13588/24599	rs72111121,-	-	chr4:159062565-159063565,chr4:159062675-159063675,chr4:159063065-159063175
4	161973423	161973423	X	96440320	96440320	CTX	+-	309	309	tumorX	54	Gene:DIAPH2,NA|NA:NA-NM_006729|DIAPH2:Intron22:43528/105921,AffectCoding	-,-	-	chr4:161972923-161973923,chrX:96439820-96440820
4	163061975	163061975	4	163062067	163062067	ITX	+-	93	93	tumor4	123	Gene:FSTL5,NM_001128427|FSTL5:Intron1:22792/52203-Intron1:22700/52203	-,-	-	chr4:163061475-163062475,chr4:163061567-163062567,chr4:163061975-163062067
4	173421532	173421532	4	173421606	173421606	DEL	+-	75	75	tumor4	403	Gene:GALNTL6,NM_001034845|GALNTL6:Intron5:151693/460672-Intron5:151767/460672	-,-	-	chr4:173421032-173422032,chr4:173421106-173422106,chr4:173421532-173421606
4	182894301	182894301	4	182894376	182894376	DEL	+-	74	74	tumor4	190	-	-,-	-	chr4:182893801-182894801,chr4:182893876-182894876,chr4:182894301-182894376
4	183945220	183945220	4	183945367	183945367	DEL	+-	148	148	tumor4	469	-	-,-	-	chr4:183944720-183945720,chr4:183944867-183945867,chr4:183945220-183945367
4	190429730	190429730	4	190429883	190429883	ITX	+-	153	153	tumor4	145	-	-,-	-	chr4:190429230-190430230,chr4:190429383-190430383,chr4:190429730-190429883
4	190621799	190621799	4	190621998	190621998	ITX	+-	206	206	tumor4	54	-	-,-	-	chr4:190621299-190622299,chr4:190621498-190622498,chr4:190621799-190621998
5	89224	89224	5	89294	89294	DEL	+-	69	69	tumor5	425	-	-,-	-	chr5:88724-89724,chr5:88794-89794,chr5:89224-89294
5	541491	541491	5	541528	541528	ITX	+-	44	44	tumor5	103	-	-,-	-	chr5:540991-541991,chr5:541028-542028,chr5:541491-541528
5	759447	759447	5	759513	759513	DEL	+-	66	66	tumor5	271	-	-,-	SegDup:chr5:821952-chr5:821952	chr5:758947-759947,chr5:759013-760013,chr5:759447-759513
5	1812679	1812679	12	29824245	29824245	CTX	++	100	100	tumor12	283	Gene:NDUFS6|TMTC1,NM_004553|NDUFS6:Intron2:10192/11965-NM_175861|TMTC1:Intron5:80354/118330,AffectCoding,Fusion	-,-	-	chr5:1812179-1813179,chr12:29823745-29824745
5	1812884	1812884	12	40832819	40832819	CTX	-+	100	100	tumor12	275	Gene:NDUFS6,NM_004553|NDUFS6:Intron2:10397/11965-NA|NA:NA,AffectCoding	-,-	-	chr5:1812384-1813384,chr12:40832319-40833319
5	2907236	2907236	5	2907472	2907472	DEL	+-	231	231	tumor5	52	-	rs71886809,-	-	chr5:2906736-2907736,chr5:2906972-2907972,chr5:2907236-2907472
5	5268178	5268178	5	5268221	5268221	DEL	+-	42	42	tumor5	382	Gene:ADAMTS16,NM_139056|ADAMTS16:Intron18:5283/40485-Intron18:5326/40485	-,-	-	chr5:5267678-5268678,chr5:5267721-5268721,chr5:5268178-5268221
5	6670888	6670888	5	6671079	6671079	DEL	+-	189	189	tumor5	565	-	-,-	-	chr5:6670388-6671388,chr5:6670579-6671579,chr5:6670888-6671079
5	6670888	6670888	5	6671079	6671079	DEL	+-	189	189	tumor5	442	-	-,-	-	chr5:6670388-6671388,chr5:6670579-6671579,chr5:6670888-6671079
5	6676394	6676394	5	6676631	6676631	DEL	+-	236	236	tumor5	405	-	-,-	-	chr5:6675894-6676894,chr5:6676131-6677131,chr5:6676394-6676631
5	6676394	6676394	5	6676631	6676631	DEL	+-	236	236	tumor5	406	-	-,-	-	chr5:6675894-6676894,chr5:6676131-6677131,chr5:6676394-6676631
5	10634868	10634868	5	118977636	118977636	INV	++	108342789	108342789	tumor5	170	Gene:C5orf42|LOC340107|GPR98|RXFP3|ANKRD34B|ANKRA2|ACOT12|RGMB|BRIX1|NUP155|POLK|EPB41L4A|CTNND2|FAM134B|TRIO|C5orf33|DEPDC1B|PAIP1|RNU5E|CCNB1|ZBED3|ZNF131|FAM151B|HCN1|MSH3|TRIM23|TTC37|MIR2277|PCSK1|UGT3A1|NCRNA00219|TMEM174|LOC729862|RAB3C|NR2F1|CHD1|LHFPL2|BASP1|DIMT1L|SLC25A46|NBPF22P|RPS23|ISL1|PRDM9|C1QTNF3|LNPEP|GHR|GUSBP3|C5orf28|GTF2H2|RNF138P1|BHMT|FAM174A|ST8SIA4|PELO|C5orf13|F2RL1|C…	-,-	-	chr5:10634368-10635368,chr5:118977136-118978136,chr5:10634868-118977636
5	13951277	13951277	5	13951344	13951344	DEL	+-	67	67	tumor5	206	-	-,-	-	chr5:13950777-13951777,chr5:13950844-13951844,chr5:13951277-13951344
5	14015112	14015112	5	153936686	153936686	INV	++	139921574	139921574	tumor5	183	Gene:C5orf42|PCDHB15|ATOX1|MIR3936|LOC340107|GPR98|PDE6A|SPINK1|RXFP3|ANKRD34B|ANKRA2|CXCL14|ACOT12|RGMB|BRIX1|G3BP1|NUP155|POLK|EPB41L4A|FAM134B|TRIO|C5orf33|MATR3|LOC389332|DEPDC1B|PAIP1|RNU5E|CCNB1|ZBED3|ZNF131|TXNDC15|FAM151B|HCN1|SLC22A4|MSH3|RNF14|NDST1|SNHG4|IRF1|TRIM23|TTC37|MIR2277|PCSK1|C5orf24|UGT3A1|NCRNA00219|TMEM174|KIAA0141|LOC729862|RAB3C|NR2F1|CHD1|HMHB1|LHFPL2|TAF7|PCDHAC1|TIGD6…	-,-	-	chr5:14014612-14015612,chr5:153936186-153937186,chr5:14015112-153936686
5	16421062	16421062	11	122696313	122696313	CTX	-+	258	258	tumor11	101	-	-,-	-	chr5:16420562-16421562,chr11:122695813-122696813
5	19115241	19115241	5	19115283	19115283	DEL	+-	43	43	tumor5	325	-	-,-	-	chr5:19114741-19115741,chr5:19114783-19115783,chr5:19115241-19115283
5	20004551	20004551	5	20004598	20004598	DEL	+-	45	45	tumor5	190	-	-,-	-	chr5:20004051-20005051,chr5:20004098-20005098,chr5:20004551-20004598
5	21920790	21920790	14	59209945	59209945	CTX	-+	100	100	tumor14	202	Gene:CDH12,NM_004061|CDH12:Intron6:54410/120301-NA|NA:NA,AffectCoding	-,-	-	chr5:21920290-21921290,chr14:59209445-59210445
5	26093033	26093033	6	72812052	72812052	CTX	--	100	100	tumor6	231	Gene:RIMS1,NA|NA:NA-NM_014989|RIMS1:Intron4:2364/79589,AffectCoding	-,-	-	chr5:26092533-26093533,chr6:72811552-72812552
5	28932856	28932856	5	28934883	28934883	INV	--	2021	2021	tumor5	195	-	-,-	-	chr5:28932356-28933356,chr5:28934383-28935383,chr5:28932856-28934883
5	31902662	31902662	5	31902937	31902937	DEL	+-	269	269	tumor5	227	Gene:PDZD2,NM_178140|PDZD2:Intron1:102832/183430-Intron1:103107/183430	-,-	-	chr5:31902162-31903162,chr5:31902437-31903437,chr5:31902662-31902937
5	33153419	33153419	5	33153455	33153455	DEL	+-	35	35	tumor5	369	-	-,-	-	chr5:33152919-33153919,chr5:33152955-33153955,chr5:33153419-33153455
5	34776940	34776940	8	127865416	127865416	CTX	+-	100	100	tumor8	441	Gene:RAI14,NM_001145522|RAI14:Intron3:19238/38341-NA|NA:NA,AffectCoding	-,-	-	chr5:34776440-34777440,chr8:127864916-127865916
5	35422498	35422498	5	35422814	35422814	DEL	+-	316	316	tumor5	151	-	-,-	-	chr5:35421998-35422998,chr5:35422314-35423314,chr5:35422498-35422814
5	35422498	35422498	5	35422814	35422814	DEL	+-	316	316	tumor5	157	-	-,-	-	chr5:35421998-35422998,chr5:35422314-35423314,chr5:35422498-35422814
5	38006270	38006270	5	38006320	38006320	DEL	+-	50	50	tumor5	143	-	-,-	-	chr5:38005770-38006770,chr5:38005820-38006820,chr5:38006270-38006320
5	38248351	38248351	10	45394294	45394294	CTX	--	100	100	tumor10	389	Gene:LOC220980,NA|NA:NA-NR_033842|LOC220980:Intron2:24235/87762,AffectCoding	-,-	-	chr5:38247851-38248851,chr10:45393794-45394794
5	38253194	38253194	10	45394262	45394262	CTX	++	378	477	tumor10	634	Gene:LOC220980,NA|NA:NA-NR_033842|LOC220980:Intron2:24267/87762,AffectCoding	-,-	-	chr5:38252694-38253694,chr10:45393762-45394762
5	38253194	38253194	10	45394262	45394262	CTX	++	100	100	tumor10	394	Gene:LOC220980,NA|NA:NA-NR_033842|LOC220980:Intron2:24267/87762,AffectCoding	-,-	-	chr5:38252694-38253694,chr10:45393762-45394762
5	41602352	41602352	5	41603354	41603354	DEL	+-	1003	1003	tumor5	389	-	-,-	-	chr5:41601852-41602852,chr5:41602854-41603854,chr5:41602352-41603354
5	41602352	41602352	5	41603354	41603354	DEL	+-	1003	1003	tumor5	400	-	-,-	-	chr5:41601852-41602852,chr5:41602854-41603854,chr5:41602352-41603354
5	43356638	43356638	5	43357516	43357516	ITX	+-	878	878	tumor5	318	-	-,-	-	chr5:43356138-43357138,chr5:43357016-43358016,chr5:43356638-43357516
5	46363879	46363879	5	46364247	46364247	ITX	+-	268	268	tumor5	278	-	-,-	-	chr5:46363379-46364379,chr5:46363747-46364747,chr5:46363879-46364247
5	51917455	51917455	5	51933864	51933864	DEL	+-	16409	16409	tumor5	566	-	-,-	-	chr5:51916955-51917955,chr5:51933364-51934364,chr5:51917455-51933864
5	51917455	51917455	5	51933864	51933864	DEL	+-	16409	16409	tumor5	367	-	-,-	-	chr5:51916955-51917955,chr5:51933364-51934364,chr5:51917455-51933864
5	52387553	52387553	5	52387741	52387741	DEL	+-	188	188	tumor5	1187	Gene:ITGA2,NM_002203|ITGA2:Exon30:1206/4262-Exon30:1394/4262,AffectCoding,Cancer:ITGA2	-,-	-	chr5:52387053-52388053,chr5:52387241-52388241,chr5:52387553-52387741
5	52387553	52387553	5	52387741	52387741	DEL	+-	188	188	tumor5	1184	Gene:ITGA2,NM_002203|ITGA2:Exon30:1206/4262-Exon30:1394/4262,AffectCoding,Cancer:ITGA2	-,-	-	chr5:52387053-52388053,chr5:52387241-52388241,chr5:52387553-52387741
5	54865801	54865801	10	75488964	75488964	CTX	+-	399	399	tumor10	117	Gene:BMS1P4,NA|NA:NA-NR_026592|BMS1P4:Intron1:1233/1852,AffectCoding	-,-	SegDup:NA-chr10:81664405	chr5:54865301-54866301,chr10:75488464-75489464
5	55461996	55461996	8	142655029	142655029	CTX	-+	383	383	tumor8	79	Gene:ANKRD55,NM_024669|ANKRD55:Intron5:4525/10801-NA|NA:NA,AffectCoding	-,-	-	chr5:55461496-55462496,chr8:142654529-142655529
5	61891494	61891494	5	61892746	61892746	DEL	+-	1250	1250	tumor5	604	Gene:IPO11,NM_001134779|IPO11:Intron28:3996/10092-Intron28:5248/10092	-,-	-	chr5:61890994-61891994,chr5:61892246-61893246,chr5:61891494-61892746
5	61891494	61891494	5	61892746	61892746	DEL	+-	1250	1250	tumor5	415	Gene:IPO11,NM_001134779|IPO11:Intron28:3996/10092-Intron28:5248/10092	-,-	-	chr5:61890994-61891994,chr5:61892246-61893246,chr5:61891494-61892746
5	73071707	73071707	5	73071757	73071757	DEL	+-	50	50	tumor5	1197	Gene:RGNEF,NM_001080479|RGNEF:Intron5:1845/2478-Intron5:1895/2478	-,-	-	chr5:73071207-73072207,chr5:73071257-73072257,chr5:73071707-73071757
5	81182480	81182480	5	81182832	81182832	DEL	+-	352	352	tumor5	433	-	rs67818921,-	-	chr5:81181980-81182980,chr5:81182332-81183332,chr5:81182480-81182832
5	85871435	85871435	8	18090222	18090222	CTX	--	309	309	tumor8	61	-	-,-	-	chr5:85870935-85871935,chr8:18089722-18090722
5	87421263	87421263	5	87422483	87422483	DEL	+-	1219	1219	tumor5	1186	-	-,-	-	chr5:87420763-87421763,chr5:87421983-87422983,chr5:87421263-87422483
5	87421263	87421263	5	87422483	87422483	DEL	+-	1219	1219	tumor5	1191	-	-,-	-	chr5:87420763-87421763,chr5:87421983-87422983,chr5:87421263-87422483
5	94537185	94537185	6	133144684	133144684	CTX	--	258	258	tumor6	167	Gene:MCTP1,NM_024717|MCTP1:Intron1:82375/266372-NA|NA:NA,AffectCoding	-,-	-	chr5:94536685-94537685,chr6:133144184-133145184
5	107204511	107204511	5	107377620	107377620	DEL	+-	173098	173098	tumor5	1368	Gene:FBXL17,NM_001163315|FBXL17:Intron8:12227/19177-Intron6:144198/165116,AffectCoding,novelSplice	-,-	-	chr5:107204011-107205011,chr5:107377120-107378120,chr5:107204511-107377620
5	107204511	107204511	5	107377620	107377620	DEL	+-	173098	173098	tumor5	1194	Gene:FBXL17,NM_001163315|FBXL17:Intron8:12227/19177-Intron6:144198/165116,AffectCoding,novelSplice	-,-	-	chr5:107204011-107205011,chr5:107377120-107378120,chr5:107204511-107377620
5	110284080	110284080	6	136582633	136582633	CTX	-+	100	100	tumor6	136	Gene:BCLAF1,NA|NA:NA-NM_014739|BCLAF1:Intron11:5534/5552,AffectCoding	-,-	SegDup:chr6:136580540-chr5:110282021	chr5:110283580-110284580,chr6:136582133-136583133
5	124740648	124740648	5	124740773	124740773	DEL	+-	121	121	tumor5	418	-	-,-	-	chr5:124740148-124741148,chr5:124740273-124741273,chr5:124740648-124740773
5	126837816	126837816	5	126839498	126839498	DEL	+-	1682	1682	tumor5	575	-	-,-	-	chr5:126837316-126838316,chr5:126838998-126839998,chr5:126837816-126839498
5	129551634	129551634	5	129551700	129551700	DEL	+-	64	64	tumor5	1180	-	-,-	-	chr5:129551134-129552134,chr5:129551200-129552200,chr5:129551634-129551700
5	138611933	138611933	12	7053047	7053047	CTX	--	278	419	tumor12	871	Gene:C12orf57|MATR3,NR_036535|MATR3:Intron2:95/2177-NM_138425|C12orf57:NA,AffectCoding,Fusion	-,-	-	chr5:138611433-138612433,chr12:7052547-7053547
5	138611933	138611933	12	7053047	7053047	CTX	--	100	100	tumor12	376	Gene:MATR3|C12orf57,NR_036535|MATR3:Intron2:95/2177-NM_138425|C12orf57:NA,AffectCoding,Fusion	-,-	-	chr5:138611433-138612433,chr12:7052547-7053547
5	156518421	156518421	5	156518981	156518981	INV	++	561	561	tumor5	218	Gene:HAVCR2,NM_032782|HAVCR2:Intron5:3896/6329-Intron5:3336/6329	-,-	-	chr5:156517921-156518921,chr5:156518481-156519481,chr5:156518421-156518981
5	159042449	159042449	18	64289473	64289473	CTX	++	360	360	tumor18	367	-	-,-	-	chr5:159041949-159042949,chr18:64288973-64289973
5	166402763	166402763	5	166403634	166403634	DEL	+-	868	868	tumor5	302	-	rs71831853,-	-	chr5:166402263-166403263,chr5:166403134-166404134,chr5:166402763-166403634
5	178108926	178108926	5	178113415	178113415	DEL	+-	4486	4486	tumor5	134	-	-,-	-	chr5:178108426-178109426,chr5:178112915-178113915,chr5:178108926-178113415
5	180184456	180184456	18	41931521	41931521	CTX	++	100	100	tumor18	235	-	-,-	-	chr5:180183956-180184956,chr18:41931021-41932021
6	878279	878279	6	878566	878566	DEL	+-	287	287	tumor6	377	-	-,-	-	chr6:877779-878779,chr6:878066-879066,chr6:878279-878566
6	878279	878279	6	878566	878566	DEL	+-	287	287	tumor6	367	-	-,-	-	chr6:877779-878779,chr6:878066-879066,chr6:878279-878566
6	1172373	1172389	10	56066808	56066899	CTX	++	309	309	tumor10	108	Gene:PCDH15,NA|NA:NA-NM_001142772|PCDH15:Intron8:10223/80340,AffectCoding	-,-	-	chr6:1171889-1172889,chr10:56066308-56067308
6	6191508	6191508	Y	9951861	9951861	CTX	+-	360	360	tumorY	53	Gene:F13A1,NM_000129|F13A1:Intron10:4522/13656-NA|NA:NA,AffectCoding	-,-	SegDup:NA-chrUn_gl000228:0	chr6:6191008-6192008,chrY:9951361-9952361
6	6939384	6939384	6	48415385	48415385	INV	--	41476001	41476001	tumor6	145	Gene:ANKS1A|KCNK16|LOC100294145|ATF6B|TREML2P1|HIVEP1|EDN1|BYSL|C6orf114|LOC100507173|RPL10A|RPS18|SLC17A1|CYP39A1|MED20|PXT1|OR2B6|POLR1C|SCAND3|HIST1H4J|ZBTB12|OR2W1|BTN2A1|DTNBP1|ENPP4|HCP5|NRM|BAK1|DSP|AGPAT1|HLA-DRB5|HIST1H4E|KLC4|SFTA2|SOX4|SRPK1|MSH5-C6ORF26|C6orf223|SYNGAP1|HIST1H2AA|KIAA1949|GPR116|SLC39A7|MUTED-TXNDC5|RIOK1|MIR3143|HLA-H|PRL|C6orf130|MIR3925|CPNE5|HSPA1L|ZBTB22|C6orf108…	-,-	-	chr6:6938884-6939884,chr6:48414885-48415885,chr6:6939384-48415385
6	8742452	8742452	19	12094155	12094155	CTX	+-	384	384	tumor19	296	-	-,-	-	chr6:8741952-8742952,chr19:12093655-12094655
6	8742452	8742452	19	12094155	12094155	CTX	+-	100	100	tumor19	296	-	-,-	-	chr6:8741952-8742952,chr19:12093655-12094655
6	8902568	8902568	6	8902625	8902625	ITX	+-	56	56	tumor6	106	-	-,-	-	chr6:8902068-8903068,chr6:8902125-8903125,chr6:8902568-8902625
6	13882550	13882550	6	13883855	13883855	DEL	+-	1303	1303	tumor6	1179	-	-,-	-	chr6:13882050-13883050,chr6:13883355-13884355,chr6:13882550-13883855
6	13882550	13882550	6	13883855	13883855	DEL	+-	1303	1303	tumor6	1179	-	-,-	-	chr6:13882050-13883050,chr6:13883355-13884355,chr6:13882550-13883855
6	18402088	18402088	6	18402870	18402870	DEL	+-	780	780	tumor6	1331	Gene:RNF144B,NM_182757|RNF144B:Intron2:2159/27882-Intron2:2941/27882	rs67792192,-	-	chr6:18401588-18402588,chr6:18402370-18403370,chr6:18402088-18402870
6	18402088	18402088	6	18402870	18402870	DEL	+-	780	780	tumor6	1185	Gene:RNF144B,NM_182757|RNF144B:Intron2:2159/27882-Intron2:2941/27882	rs67792192,-	-	chr6:18401588-18402588,chr6:18402370-18403370,chr6:18402088-18402870
6	20259857	20259857	6	20259911	20259911	DEL	+-	53	53	tumor6	123	-	-,-	-	chr6:20259357-20260357,chr6:20259411-20260411,chr6:20259857-20259911
6	21275640	21275640	6	21275832	21275832	DEL	+-	190	190	tumor6	294	-	-,-	-	chr6:21275140-21276140,chr6:21275332-21276332,chr6:21275640-21275832
6	21275640	21275640	6	21275832	21275832	DEL	+-	190	190	tumor6	302	-	-,-	-	chr6:21275140-21276140,chr6:21275332-21276332,chr6:21275640-21275832
6	21445582	21445582	6	21451636	21451636	DEL	+-	6053	6053	tumor6	403	-	-,-	-	chr6:21445082-21446082,chr6:21451136-21452136,chr6:21445582-21451636
6	21445582	21445582	6	21451636	21451636	DEL	+-	6053	6053	tumor6	413	-	-,-	-	chr6:21445082-21446082,chr6:21451136-21452136,chr6:21445582-21451636
6	22052770	22052770	6	22053728	22053728	DEL	+-	958	958	tumor6	931	Gene:FLJ22536,NR_015410|FLJ22536:Intron7:32000/36004-Intron7:32958/36004	rs10704921,-	-	chr6:22052270-22053270,chr6:22053228-22054228,chr6:22052770-22053728
6	22052770	22052770	6	22053728	22053728	DEL	+-	958	958	tumor6	952	Gene:FLJ22536,NR_015410|FLJ22536:Intron7:32000/36004-Intron7:32958/36004	rs10704921,-	-	chr6:22052270-22053270,chr6:22053228-22054228,chr6:22052770-22053728
6	22080318	22080318	17	6847437	6847437	CTX	++	100	100	tumor17	427	Gene:FLJ22536,NR_015410|FLJ22536:Intron8:23400/54057-NA|NA:NA,AffectCoding	-,-	-	chr6:22079818-22080818,chr17:6846937-6847937
6	23685996	23685996	6	23686324	23686324	DEL	+-	328	328	tumor6	361	-	-,-	-	chr6:23685496-23686496,chr6:23685824-23686824,chr6:23685996-23686324
6	23685996	23685996	6	23686324	23686324	DEL	+-	328	328	tumor6	342	-	-,-	-	chr6:23685496-23686496,chr6:23685824-23686824,chr6:23685996-23686324
6	23743260	23743260	6	23745945	23745945	DEL	+-	2683	2683	tumor6	308	-	-,-	-	chr6:23742760-23743760,chr6:23745445-23746445,chr6:23743260-23745945
6	23948742	23948742	6	23949353	23949353	DEL	+-	604	604	tumor6	121	-	-,-	-	chr6:23948242-23949242,chr6:23948853-23949853,chr6:23948742-23949353
6	23978369	23978369	8	32360519	32360519	CTX	+-	100	100	tumor8	269	Gene:NRG1,NA|NA:NA-NM_013962|NRG1:Intron1:862275/955101,AffectCoding	-,-	-	chr6:23977869-23978869,chr8:32360019-32361019
6	24684010	24684010	22	32927886	32927886	CTX	+-	477	477	tumor22	202	Gene:ACOT13|SYN3,NM_018473|ACOT13:Intron1:16439/30539-NM_001135774|SYN3:Intron10:1893/4784,AffectCoding,Fusion	-,-	-	chr6:24683510-24684510,chr22:32927386-32928386
6	26127854	26127854	6	26195203	26195203	DEL	+-	67347	67347	tumor6	400	Gene:HIST1H1E|HIST1H4D|HIST1H2BD|HIST1H2BE	-,-	-	chr6:26127354-26128354,chr6:26194703-26195703,chr6:26127854-26195203
6	26127854	26127854	6	26195203	26195203	DEL	+-	67347	67347	tumor6	411	Gene:HIST1H1E|HIST1H2BE|HIST1H4D|HIST1H2BD	-,-	-	chr6:26127354-26128354,chr6:26194703-26195703,chr6:26127854-26195203
6	27295763	27295763	6	27296191	27296191	DEL	+-	387	387	tumor6	503	-	-,-	-	chr6:27295263-27296263,chr6:27295691-27296691,chr6:27295763-27296191
6	29899769	29899769	6	29901540	29901540	DEL	+-	1758	1758	tumor6	278	-	-,-	-	chr6:29899269-29900269,chr6:29901040-29902040,chr6:29899769-29901540
6	30230520	30230520	6	30230593	30230593	DEL	+-	72	72	tumor6	307	Gene:HLA-L,NR_027822|HLA-L:Intron6:402/934-Intron6:475/934	rs72371524,-	-	chr6:30230020-30231020,chr6:30230093-30231093,chr6:30230520-30230593
6	30693137	30693137	6	30693299	30693299	DEL	+-	161	161	tumor6	398	Gene:TUBB,NM_178014|TUBB:Exon4:2022/2080-NA,Cancer:TUBB	-,-	SegDup:chr13:41957817-chr13:41957817	chr6:30692637-30693637,chr6:30692799-30693799,chr6:30693137-30693299
6	30693137	30693137	6	30693299	30693299	DEL	+-	161	161	tumor6	416	Gene:TUBB,NM_178014|TUBB:Exon4:2022/2080-NA,Cancer:TUBB	-,-	SegDup:chr13:41957817-chr13:41957817	chr6:30692637-30693637,chr6:30692799-30693799,chr6:30693137-30693299
6	30886431	30886431	6	30886573	30886573	DEL	+-	140	140	tumor6	371	Gene:VARS2,NM_001167734|VARS2:Intron10:849/1021-Intron10:991/1021	-,-	-	chr6:30885931-30886931,chr6:30886073-30887073,chr6:30886431-30886573
6	31157807	31157807	6	31157947	31157947	DEL	+-	134	134	tumor6	372	-	-,-	-	chr6:31157307-31158307,chr6:31157447-31158447,chr6:31157807-31157947
6	32304148	32304148	6	32335138	32335138	DEL	+-	30989	30989	tumor6	117	Gene:C6orf10,NM_006781|C6orf10:Intron10:3229/45564-Intron4:564/1623,AffectCoding,novelSplice	-,-	-	chr6:32303648-32304648,chr6:32334638-32335638,chr6:32304148-32335138
6	32377888	32377888	6	32378670	32378670	DEL	+-	770	770	tumor6	133	-	-,-	-	chr6:32377388-32378388,chr6:32378170-32379170,chr6:32377888-32378670
6	32676574	32676574	6	32677031	32677031	DEL	+-	457	457	tumor6	196	-	rs36206997,-	-	chr6:32676074-32677074,chr6:32676531-32677531,chr6:32676574-32677031
6	32749231	32749231	6	32749552	32749552	DEL	+-	311	311	tumor6	1183	-	-,-	-	chr6:32748731-32749731,chr6:32749052-32750052,chr6:32749231-32749552
6	33026719	33026719	6	33028610	33028610	DEL	+-	1882	1882	tumor6	147	-	-,-	-	chr6:33026219-33027219,chr6:33028110-33029110,chr6:33026719-33028610
6	34936432	34936432	6	34936844	34936844	DEL	+-	412	412	tumor6	210	Gene:ANKS1A,NM_015245|ANKS1A:Intron2:1337/2691-Intron2:1749/2691	-,-	-	chr6:34935932-34936932,chr6:34936344-34937344,chr6:34936432-34936844
6	34936432	34936432	6	34936844	34936844	DEL	+-	412	412	tumor6	209	Gene:ANKS1A,NM_015245|ANKS1A:Intron2:1337/2691-Intron2:1749/2691	-,-	-	chr6:34935932-34936932,chr6:34936344-34937344,chr6:34936432-34936844
6	36357237	36357237	6	36358361	36358361	DEL	+-	1123	1123	tumor6	389	Gene:PXT1,NA|NA:NA-NM_152990|PXT1:Exon5:1291/1324,AffectCoding	-,-	-	chr6:36356737-36357737,chr6:36357861-36358861,chr6:36357237-36358361
6	36581424	36581424	14	36323683	36323683	CTX	--	364	477	tumor14	542	Gene:BRMS1L,NA|NA:NA-NM_032352|BRMS1L:Intron4:19555/27667,AffectCoding	-,-	-	chr6:36580924-36581924,chr14:36323183-36324183
6	36581424	36581424	14	36323683	36323683	CTX	--	100	100	tumor14	286	Gene:BRMS1L,NA|NA:NA-NM_032352|BRMS1L:Intron4:19555/27667,AffectCoding	-,-	-	chr6:36580924-36581924,chr14:36323183-36324183
6	36583002	36583002	7	148472317	148472317	CTX	+-	389	477	tumor7	880	Gene:CUL1,NA|NA:NA-NM_003592|CUL1:Intron9:7477/16034,AffectCoding	-,-	-	chr6:36582502-36583502,chr7:148471817-148472817
6	36583002	36583002	7	148472317	148472317	CTX	+-	100	100	tumor7	405	Gene:CUL1,NA|NA:NA-NM_003592|CUL1:Intron9:7477/16034,AffectCoding	-,-	-	chr6:36582502-36583502,chr7:148471817-148472817
6	36968450	36968450	6	91125853	91125853	DEL	+-	54157381	54157381	tumor6	163	Gene:C6orf162|KCNK16|ORC3|TREML2P1|BYSL|GSTA1|CYP39A1|MED20|POLR1C|CENPQ|ENPP4|DEFB133|BAI3|KLC4|KIAA1009|C6orf223|LYRM2|GPR116|ELOVL5|MIR30A|C6orf130|RWDD2A|C6orf108|ANKRD6|PHF3|RPL7L1|GSTA2|MYO6|AKIRIN2|PM20D2|GSTA4|GJA10|LMBRD1|USP49|SLC35B2|HCRTR2|TJAP1|MRAP2|LOC100287718|TMEM151B|HMGN3|GABRR2|C6orf164|EFHC1|GUCA1B|COL21A1|PAQR8|APOBEC2|TMEM217|COX7A2|TDRG1|ZNF318|TBC1D22B|FAM135A|DPPA5|DEFB1…	-,-	-	chr6:36967950-36968950,chr6:91125353-91126353,chr6:36968450-91125853
6	42812962	42812962	6	83260117	83260117	ITX	+-	40446226	40446226	tumor6	391	Gene:IRAK1BP1|COL9A1|GSTA1|CYP39A1|OGFRL1|MTRNR2L9|KIAA0240|PHIP|POLR1C|AARS2|CENPQ|PGK2|ENPP4|MCART3P|DEFB133|BAI3|KLC4|C6orf223|GPR116|ELOVL5|FAM83B|MIR30A|CNPY3|GLYATL3|HTR1B|OPN5|C6orf108|KHDC1L|KLHDC3|SLC22A7|PHF3|GPR115|ENPP5|RPL7L1|FBXO9|GSTA2|MYO6|DLK2|ZNF451|GSTA4|FAM46A|LMBRD1|IL17F|MUT|SLC35B2|MRPL14|HCRTR2|TJAP1|SLC25A27|ABCC10|GNMT|LOC100287718|TMEM151B|CAPN11|HMGN3|MRPL2|EFHC1|COL21…	-,-	-	chr6:42812462-42813462,chr6:83259617-83260617,chr6:42812962-83260117
6	45539818	45539818	6	45544216	45544216	DEL	+-	4396	4396	tumor6	503	-	-,-	-	chr6:45539318-45540318,chr6:45543716-45544716,chr6:45539818-45544216
6	45539818	45539818	6	45544216	45544216	DEL	+-	4396	4396	tumor6	375	-	-,-	-	chr6:45539318-45540318,chr6:45543716-45544716,chr6:45539818-45544216
6	45852632	45852632	13	27488044	27488044	CTX	--	100	100	tumor13	242	-	-,-	-	chr6:45852132-45853132,chr13:27487544-27488544
6	46608700	46608700	19	39124624	39124624	CTX	++	299	299	tumor19	935	Gene:CYP39A1|EIF3K,NM_016593|CYP39A1:Intron2:1200/2495-NM_013234|EIF3K:Intron6:1307/2315,AffectCoding,Fusion	-,-	-	chr6:46608200-46609200,chr19:39124124-39125124
6	46608700	46608700	19	39124624	39124624	CTX	++	100	100	tumor19	293	Gene:CYP39A1|EIF3K,NM_016593|CYP39A1:Intron2:1200/2495-NM_013234|EIF3K:Intron6:1307/2315,AffectCoding,Fusion	-,-	-	chr6:46608200-46609200,chr19:39124124-39125124
6	48906942	48906942	7	144196734	144196734	CTX	-+	100	100	tumor7	350	Gene:TPK1,NA|NA:NA-NM_022445|TPK1:Intron8:48850/94828,AffectCoding	-,-	-	chr6:48906442-48907442,chr7:144196234-144197234
6	50765957	50765957	6	50766282	50766282	DEL	+-	311	311	tumor6	318	-	rs66664931,-	-	chr6:50765457-50766457,chr6:50765782-50766782,chr6:50765957-50766282
6	50765957	50765957	6	50766282	50766282	DEL	+-	311	311	tumor6	318	-	rs66664931,-	-	chr6:50765457-50766457,chr6:50765782-50766782,chr6:50765957-50766282
6	53148073	53148073	6	53148497	53148497	ITX	+-	424	424	tumor6	256	Gene:ELOVL5,NM_021814|ELOVL5:Intron3:8501/15520-Intron3:8077/15520	-,-	-	chr6:53147573-53148573,chr6:53147997-53148997,chr6:53148073-53148497
6	55198508	55198508	6	55199943	55199943	DEL	+-	1434	1434	tumor6	234	Gene:GFRAL,NM_207410|GFRAL:Intron2:1862/1937-Intron3:1202/16148,AffectCoding	-,-	-	chr6:55198008-55199008,chr6:55199443-55200443,chr6:55198508-55199943
6	55198508	55198508	6	55199943	55199943	DEL	+-	1434	1434	tumor6	234	Gene:GFRAL,NM_207410|GFRAL:Intron2:1862/1937-Intron3:1202/16148,AffectCoding	-,-	-	chr6:55198008-55199008,chr6:55199443-55200443,chr6:55198508-55199943
6	55423650	55423650	6	55433405	55433405	DEL	+-	9750	9754	tumor6	504	Gene:HMGCLL1,NM_019036|HMGCLL1:Intron2:18226/34938-Intron2:8471/34938	-,-	-	chr6:55423150-55424150,chr6:55432905-55433905,chr6:55423650-55433405
6	55423650	55423650	6	55433405	55433405	DEL	+-	9750	9750	tumor6	375	Gene:HMGCLL1,NM_019036|HMGCLL1:Intron2:18226/34938-Intron2:8471/34938	-,-	-	chr6:55423150-55424150,chr6:55432905-55433905,chr6:55423650-55433405
6	57423069	57423069	6	57429138	57429138	DEL	+-	6053	6053	tumor6	101	Gene:PRIM2,NM_000947|PRIM2:Intron10:24753/68763-Intron10:30822/68763	-,-	-	chr6:57422569-57423569,chr6:57428638-57429638,chr6:57423069-57429138
6	61973281	61973281	6	63251936	63251936	INV	--	1278655	1278655	tumor6	619	Gene:MTRNR2L9|KHDRBS2	-,-	-	chr6:61972781-61973781,chr6:63251436-63252436,chr6:61973281-63251936
6	61973281	61973281	6	63251460	63251460	INV	--	1278179	1278179	tumor6	537	Gene:KHDRBS2|MTRNR2L9	-,-	-	chr6:61972781-61973781,chr6:63250960-63251960,chr6:61973281-63251460
6	61989029	61989029	6	64616946	64616946	INV	++	2627917	2627917	tumor6	294	Gene:PHF3|LGSN|KHDRBS2|MTRNR2L9|EYS|PTP4A1,NA|NA:NA-NM_001142800|EYS:Intron35:77330/120025,AffectCoding	-,-	-	chr6:61988529-61989529,chr6:64616446-64617446,chr6:61989029-64616946
6	61989114	61989114	6	64616946	64616946	INV	++	2627832	2627832	tumor6	290	Gene:PHF3|LGSN|KHDRBS2|MTRNR2L9|EYS|PTP4A1,NA|NA:NA-NM_001142800|EYS:Intron35:77330/120025,AffectCoding	-,-	-	chr6:61988614-61989614,chr6:64616446-64617446,chr6:61989114-64616946
6	62422453	62422453	6	97876048	97876048	ITX	+-	35452597	35452597	tumor6	412	Gene:C6orf162|ORC3|IRAK1BP1|COL9A1|OGFRL1|PHIP|MCART3P|NDUFAF4|MMS22L|BAI3|KIAA1009|LYRM2|TSG1|MIR30A|C6orf163|RWDD2A|HTR1B|MANEA|MIR548H3|ANKRD6|KHDC1L|PHF3|SNHG5|SNORD50A|MYO6|AKIRIN2|PM20D2|GJA10|FAM46A|FUT9|LMBRD1|MRAP2|HMGN3|GABRR2|SYNCRIP|C6orf164|COX7A2|FAM135A|RNY4|DPPA5|CGA|TBX18|C6orf221|GABRR1|KCNQ5|DDX43|TPBG|IBTK|PRSS35|MTO1|AKIRIN2-AS1|C6orf165|CNR1|EYS|IMPG1|UBE2CBP|MDN1|MAP3K7|SEN…	-,-	-	chr6:62421953-62422953,chr6:97875548-97876548,chr6:62422453-97876048
6	62596705	62596705	6	103862322	103862322	DEL	+-	41265616	41265616	tumor6	1141	Gene:KHDRBS2|PM20D2|GJA10|C6orf162|RNY4|C6orf155|CYB5R4|MIR4282|MIR30C2|FAM46A|C6orf57|FUT9|DPPA5|SLC35A1|LMBRD1|EPHA7|CGA|MB21D1|ASCC3|TBX18|C6orf221|EYS|ORC3|USP45|IMPG1|DOPEY1|MIR30A|MIR2113|C6orf163|ZNF292|SNAP91|IRAK1BP1|RWDD2A|COQ3|PNRC1|SNORD50B|UBE2CBP|OOEP|GABRR1|COL9A1|SFRS18|MRAP2|KIAA0776|LCA5|LOC100130890|SIM1|SLC17A5|KCNQ5|HTR1B|FILIP1|PRDM13|KHDC1|SH3BGRL2|OGFRL1|LGSN|MANEA|DDX43|T…	-,-	-	chr6:62596205-62597205,chr6:103861822-103862822,chr6:62596705-103862322
6	62596705	62596705	6	103862322	103862322	DEL	+-	41265616	41265616	tumor6	440	Gene:C6orf162|ORC3|NDUFAF4|MMS22L|BAI3|KIAA1009|LYRM2|ASCC3|MIR30A|RWDD2A|MANEA|ANKRD6|PHF3|MYO6|AKIRIN2|PM20D2|GJA10|LMBRD1|MRAP2|HMGN3|GABRR2|C6orf164|GRIK2|COX7A2|FAM135A|DPPA5|CGA|C6orf221|LOC100130890|KCNQ5|TPBG|PRSS35|CNR1|SIM1|SENP6|SPACA1|C6orf168|HTR1E|RARS2|CYB5R4|EPHA7|OOEP|SH3BGRL2|LGSN|UBE2J1|NT5E|COL19A1|MIR30C2|USP45|COQ3|PNRC1|KIAA0776|LCA5|PRDM13|RIMS1|FHL5|GJB7|POU3F2|SNX14|CCNC…	-,-	-	chr6:62596205-62597205,chr6:103861822-103862822,chr6:62596705-103862322
6	67677718	67677718	6	67684464	67684464	DEL	+-	6745	6745	tumor6	190	-	-,-	-	chr6:67677218-67678218,chr6:67683964-67684964,chr6:67677718-67684464
6	70241376	70241376	6	70243010	70243010	INV	--	1633	1633	tumor6	327	-	-,-	-	chr6:70240876-70241876,chr6:70242510-70243510,chr6:70241376-70243010
6	71070227	71070227	6	71071029	71071029	DEL	+-	801	801	tumor6	328	-	-,-	-	chr6:71069727-71070727,chr6:71070529-71071529,chr6:71070227-71071029
6	71070227	71070227	6	71071029	71071029	DEL	+-	801	801	tumor6	329	-	-,-	-	chr6:71069727-71070727,chr6:71070529-71071529,chr6:71070227-71071029
6	71178072	71178072	6	71188462	71188462	INV	--	10388	10388	tumor6	569	Gene:FAM135A,NM_001162529|FAM135A:Intron3:15799/22839-Intron6:1428/3569,AffectCoding,novelSplice	-,-	-	chr6:71177572-71178572,chr6:71187962-71188962,chr6:71178072-71188462
6	71318584	71318584	6	71319829	71319829	INV	--	1247	1247	tumor6	550	-	-,-	SegDup:chr5:43206754-NA	chr6:71318084-71319084,chr6:71319329-71320329,chr6:71318584-71319829
6	71435987	71435987	6	71439220	71439220	INV	++	3232	3232	tumor6	205	Gene:SMAP1,NM_001044305|SMAP1:Intron1:58144/64237-Intron1:61377/64237	-,-	-	chr6:71435487-71436487,chr6:71438720-71439720,chr6:71435987-71439220
6	72004993	72004993	6	72014966	72014966	INV	--	9969	9969	tumor6	587	Gene:OGFRL1,NM_024576|OGFRL1:Intron3:1680/2706-NA|NA:NA,AffectCoding	-,-	-	chr6:72004493-72005493,chr6:72014466-72015466,chr6:72004993-72014966
6	72004993	72004993	6	72014966	72014966	INV	--	9969	9969	tumor6	534	Gene:OGFRL1,NM_024576|OGFRL1:Intron3:1680/2706-NA|NA:NA,AffectCoding	-,-	-	chr6:72004493-72005493,chr6:72014466-72015466,chr6:72004993-72014966
6	72712181	72712181	6	96834965	96834965	INV	--	24122784	24122784	tumor6	653	Gene:C6orf162|ORC3|IRAK1BP1|PHIP|KIAA1009|LYRM2|TSG1|C6orf163|RWDD2A|HTR1B|MANEA|ANKRD6|KHDC1L|SNHG5|SNORD50A|MYO6|AKIRIN2|PM20D2|GJA10|FAM46A|FUT9|MRAP2|HMGN3|GABRR2|SYNCRIP|C6orf164|COX7A2|RNY4|DPPA5|CGA|TBX18|C6orf221|GABRR1|KCNQ5|DDX43|TPBG|IBTK|PRSS35|MTO1|AKIRIN2-AS1|C6orf165|CNR1|IMPG1|UBE2CBP|MDN1|MAP3K7|SENP6|SPACA1|TMEM30A|HTR1E|RARS2|CYB5R4|EPHA7|OOEP|SH3BGRL2|RRAGD|UBE2J1|NT5E|DOPEY1|…	-,ID=nssv582687;Name=nssv582687;Parent=nsv533034;var_origin=Not	tested;validated=1;samples=ISCA_ret_id_5023;phenotype=none	-	chr6:72711681-72712681,chr6:96834465-96835465,chr6:72712181-96834965
6	72712181	72712181	6	96834620	96834620	INV	--	24122439	24122439	tumor6	561	Gene:C6orf162|ORC3|KIAA1009|LYRM2|RWDD2A|MANEA|ANKRD6|MYO6|AKIRIN2|PM20D2|GJA10|MRAP2|HMGN3|GABRR2|C6orf164|COX7A2|DPPA5|CGA|C6orf221|KCNQ5|TPBG|PRSS35|CNR1|SENP6|SPACA1|HTR1E|RARS2|CYB5R4|EPHA7|OOEP|SH3BGRL2|UBE2J1|NT5E|PNRC1|LCA5|RIMS1|GJB7|SNX14|MIR4282|SLC35A1|MB21D1|ZNF292|SNORD50B|FILIP1|CASP8AP2|ELOVL4|EEF1A1|RIPPLY2|CD109|IRAK1BP1|PHIP|TSG1|C6orf163|HTR1B|KHDC1L|SNHG5|SNORD50A|FAM46A|FUT9…	-,ID=nssv582687;Name=nssv582687;Parent=nsv533034;var_origin=Not	tested;validated=1;samples=ISCA_ret_id_5023;phenotype=none	-	chr6:72711681-72712681,chr6:96834120-96835120,chr6:72712181-96834620
6	72769968	72769968	6	73346978	73346978	ITX	+-	576096	576096	tumor6	406	Gene:KCNQ5|RIMS1,NM_014989|RIMS1:Intron2:91203/127886-NM_001160130|KCNQ5:Intron1:14664/381316,AffectCoding,Fusion	-,-	-	chr6:72769468-72770468,chr6:73346478-73347478,chr6:72769968-73346978
6	72808871	72808871	6	72808925	72808925	DEL	+-	54	54	tumor6	429	Gene:RIMS1,NM_014989|RIMS1:Intron3:2007/2813-Intron3:2061/2813	-,-	-	chr6:72808371-72809371,chr6:72808425-72809425,chr6:72808871-72808925
6	73869218	73869218	6	73871008	73871008	INV	++	1790	1790	tumor6	279	Gene:KCNQ5,NM_001160134|KCNQ5:Intron9:34984/66061-Intron9:36774/66061	-,-	-	chr6:73868718-73869718,chr6:73870508-73871508,chr6:73869218-73871008
6	78159658	78159658	6	116125154	116125154	DEL	+-	37965496	37965496	tumor6	403	Gene:C6orf162|CEP57L1|TRAF3IP2-AS1|TUBE1|ORC3|WASF1|CCDC162P|FIG4|IRAK1BP1|TRAF3IP2|PHIP|LOC100422737|NDUFAF4|MMS22L|MARCKS|AKD1|KIAA1009|LYRM2|RTN4IP1|TSG1|NCRNA00222|ASCC3|C6orf163|KIAA1919|RWDD2A|HTR1B|MANEA|MIR548H3|ANKRD6|SNHG5|RFPL4B|SESN1|SNORD50A|AKIRIN2|PM20D2|GJA10|FAM46A|FUT9|C6orf112|PREP|MRAP2|C6orf203|HMGN3|GABRR2|SYNCRIP|C6orf164|GRIK2|MCHR2|HDAC2|RNY4|HACE1|CGA|TBX18|GPR6|SLC22A16…	-,-	-	chr6:78159158-78160158,chr6:116124654-116125654,chr6:78159658-116125154
6	78159658	78159658	6	116125154	116125154	DEL	+-	37965496	37965496	tumor6	399	Gene:C6orf162|TRAF3IP2-AS1|ORC3|WASF1|TRAF3IP2|NDUFAF4|MMS22L|AKD1|KIAA1009|LYRM2|NCRNA00222|ASCC3|KIAA1919|RWDD2A|MANEA|ANKRD6|AKIRIN2|PM20D2|GJA10|C6orf112|PREP|MRAP2|C6orf203|HMGN3|GABRR2|C6orf164|GRIK2|HACE1|CGA|SLC22A16|LOC100130890|TPBG|PRSS35|SMPD2|CNR1|NR2E1|GSTM2P1|SEC63|SIM1|LIN28B|AIM1|FYN|BVES|SPACA1|C6orf168|HTR1E|RARS2|REV3L|CYB5R4|ATG5|EPHA7|C6orf225|SH3BGRL2|UBE2J1|NT5E|OSTM1|USP4…	-,-	-	chr6:78159158-78160158,chr6:116124654-116125654,chr6:78159658-116125154
6	79150306	79150306	6	101765990	101765990	ITX	+-	22614695	22614695	tumor6	417	Gene:C6orf162|ORC3|NDUFAF4|MMS22L|KIAA1009|LYRM2|ASCC3|RWDD2A|MANEA|ANKRD6|AKIRIN2|PM20D2|GJA10|MRAP2|HMGN3|GABRR2|C6orf164|CGA|LOC100130890|TPBG|PRSS35|CNR1|SIM1|SPACA1|C6orf168|HTR1E|RARS2|CYB5R4|EPHA7|SH3BGRL2|UBE2J1|NT5E|USP45|COQ3|PNRC1|KIAA0776|LCA5|PRDM13|FHL5|GJB7|POU3F2|SNX14|CCNC|SLC35A1|ZNF292|SNORD50B|CASP8AP2|ELOVL4|RIPPLY2|KLHL32|IRAK1BP1|PHIP|TSG1|C6orf163|MIR548H3|SNHG5|SNORD50A|F…	-,-	-	chr6:79149806-79150806,chr6:101765490-101766490,chr6:79150306-101765990
6	81267040	81267040	6	120568845	120568845	INV	--	39301805	39301805	tumor6	478	Gene:C6orf162|TRAF3IP2-AS1|ORC3|WASF1|NT5DC1|TRAF3IP2|NDUFAF4|MMS22L|AKD1|KIAA1009|LYRM2|NCRNA00222|ASCC3|KIAA1919|RWDD2A|PLN|MANEA|ANKRD6|AKIRIN2|PM20D2|GJA10|C6orf112|PREP|MRAP2|FAM26D|FAM162B|C6orf203|GABRR2|TSPYL4|RSPH4A|C6orf164|GRIK2|HACE1|CGA|SLC22A16|LOC100130890|TPBG|PRSS35|SMPD2|CNR1|NR2E1|GSTM2P1|SEC63|SIM1|SLC35F1|LIN28B|LOC100287632|AIM1|GPRC6A|FYN|BVES|SPACA1|C6orf168|HTR1E|RARS2|RE…	-,-	-	chr6:81266540-81267540,chr6:120568345-120569345,chr6:81267040-120568845
6	83124476	83124476	6	83124807	83124807	DEL	+-	330	330	tumor6	432	-	-,-	-	chr6:83123976-83124976,chr6:83124307-83125307,chr6:83124476-83124807
6	87428579	87428579	6	96254428	96254428	INV	++	8825849	8825849	tumor6	1327	Gene:CASP8AP2|PM20D2|GJA10|C6orf162|ANKRD6|RRAGD|SLC35A1|AKIRIN2-AS1|EPHA7|CGA|ORC3|UBE2J1|MDN1|GJB7|C6orf163|MAP3K7|C6orf164|ZNF292|C6orf165|CNR1|PNRC1|GABRR1|SPACA1|SRSF12|BACH2|MANEA|AKIRIN2|LYRM2|RNGTT|HTR1E|RARS2|GABRR2|TSG1	-,ID=nssv582687;Name=nssv582687;Parent=nsv533034;var_origin=Not	tested;validated=1;samples=ISCA_ret_id_5023;phenotype=none	-	chr6:87428079-87429079,chr6:96253928-96254928,chr6:87428579-96254428
6	87428601	87428601	6	96254428	96254428	INV	++	8825827	8825827	tumor6	1181	Gene:CASP8AP2|PM20D2|GJA10|C6orf162|ANKRD6|RRAGD|SLC35A1|AKIRIN2-AS1|EPHA7|CGA|ORC3|UBE2J1|MDN1|GJB7|C6orf163|MAP3K7|C6orf164|ZNF292|C6orf165|CNR1|PNRC1|GABRR1|SPACA1|SRSF12|BACH2|MANEA|AKIRIN2|LYRM2|RNGTT|HTR1E|RARS2|GABRR2|TSG1	-,ID=nssv582687;Name=nssv582687;Parent=nsv533034;var_origin=Not	tested;validated=1;samples=ISCA_ret_id_5023;phenotype=none	-	chr6:87428101-87429101,chr6:96253928-96254928,chr6:87428601-96254428
6	87434232	87434232	6	98857974	98857974	ITX	+-	11422743	11422743	tumor6	441	Gene:C6orf162|ORC3|NDUFAF4|MMS22L|LYRM2|MANEA|ANKRD6|AKIRIN2|PM20D2|GJA10|GABRR2|C6orf164|CGA|CNR1|SPACA1|HTR1E|RARS2|EPHA7|UBE2J1|PNRC1|KIAA0776|FHL5|GJB7|SLC35A1|ZNF292|CASP8AP2|KLHL32|TSG1|C6orf163|MIR548H3|FUT9|GABRR1|AKIRIN2-AS1|C6orf165|MDN1|MAP3K7|RRAGD|GPR63|BACH2|MIR2113|SRSF12|RNGTT	-,ID=nssv582687;Name=nssv582687;Parent=nsv533034;var_origin=Not	tested;validated=1;samples=ISCA_ret_id_5023;phenotype=none	-	chr6:87433732-87434732,chr6:98857474-98858474,chr6:87434232-98857974
6	90797812	90797812	6	106294353	106294353	DEL	+-	15496541	15496541	tumor6	544	Gene:NDUFAF4|MMS22L|TSG1|ASCC3|MANEA|MIR548H3|FUT9|C6orf112|PREP|GRIK2|MCHR2|HACE1|LOC100130890|SFRS18|SIM1|LIN28B|MAP3K7|BVES|C6orf168|EPHA7|GPR63|USP45|COQ3|KIAA0776|PRDM13|FHL5|POPDC3|BACH2|FBXL4|POU3F2|CCNC|MIR2113|KLHL32,NM_001170794|BACH2:Intron3:868/80105-NA|NA:NA,AffectCoding	-,-	-	chr6:90797312-90798312,chr6:106293853-106294853,chr6:90797812-106294353
6	94896719	94896719	6	95015433	95015433	DEL	+-	118713	118713	tumor6	1299	-	-,-	-	chr6:94896219-94897219,chr6:95014933-95015933,chr6:94896719-95015433
6	94896719	94896719	6	95015433	95015433	DEL	+-	118713	118713	tumor6	1188	-	-,-	-	chr6:94896219-94897219,chr6:95014933-95015933,chr6:94896719-95015433
6	95022812	95022812	6	115773772	115773772	INV	++	20750960	20750960	tumor6	605	Gene:CEP57L1|TRAF3IP2-AS1|TUBE1|WASF1|CCDC162P|FIG4|TRAF3IP2|LOC100422737|NDUFAF4|MMS22L|MARCKS|AKD1|RTN4IP1|NCRNA00222|ASCC3|KIAA1919|MANEA|MIR548H3|RFPL4B|SESN1|FUT9|C6orf112|PREP|C6orf203|GRIK2|MCHR2|HDAC2|HACE1|GPR6|SLC22A16|LOC100130890|SNX3|SMPD2|NR2E1|GSTM2P1|SFRS18|SEC63|SIM1|LIN28B|AIM1|FYN|BVES|WISP3|C6orf168|CDK19|REV3L|ATG5|C6orf225|GPR63|MICAL1|CD164|QRSL1|DDO|GTF3C6|SOBP|OSTM1|USP45…	-,-	-	chr6:95022312-95023312,chr6:115773272-115774272,chr6:95022812-115773772
6	96204085	96204085	6	102229783	102229783	INV	--	6025694	6025694	tumor6	707	Gene:NDUFAF4|MMS22L|ASCC3|MIR548H3|FUT9|GRIK2|MCHR2|LOC100130890|SFRS18|SIM1|C6orf168|GPR63|USP45|COQ3|KIAA0776|PRDM13|FHL5|FBXL4|POU3F2|CCNC|MIR2113|KLHL32,NA|NA:NA-NM_001166247|GRIK2:Intron6:95556/113295,AffectCoding	-,ID=nssv578122;Name=nssv578122;Parent=nsv530905;samples=ISCA_ret_id_2045;phenotype=none	-	chr6:96203585-96204585,chr6:102229283-102230283,chr6:96204085-102229783
6	96204085	96204085	6	102229783	102229783	INV	--	6025694	6025694	tumor6	602	Gene:NDUFAF4|MMS22L|ASCC3|GRIK2|LOC100130890|SIM1|C6orf168|USP45|COQ3|KIAA0776|PRDM13|FHL5|POU3F2|CCNC|KLHL32|MIR548H3|FUT9|MCHR2|SFRS18|GPR63|FBXL4|MIR2113,NA|NA:NA-NM_001166247|GRIK2:Intron6:95556/113295,AffectCoding	-,ID=nssv578122;Name=nssv578122;Parent=nsv530905;samples=ISCA_ret_id_2045;phenotype=none	-	chr6:96203585-96204585,chr6:102229283-102230283,chr6:96204085-102229783
6	97860825	97860825	6	120736690	120736690	ITX	+-	22874844	22874844	tumor6	391	Gene:CEP57L1|TRAF3IP2-AS1|TUBE1|WASF1|CCDC162P|FIG4|NT5DC1|TRAF3IP2|MAN1A1|C6orf204|LOC100422737|MARCKS|AKD1|RTN4IP1|NUS1|BET3L|NCRNA00222|ASCC3|KIAA1919|PLN|MIR548H3|RFPL4B|SESN1|MCM9|VGLL2|DCBLD1|C6orf112|RWDD1|PREP|FAM26D|FAM162B|C6orf203|TSPYL4|RSPH4A|GRIK2|MCHR2|HDAC2|FAM184A|HACE1|TSPYL1|GPR6|SLC22A16|FRK|LOC100130890|FAM26E|SNX3|SMPD2|NR2E1|RFX6|BRD7P3|GSTM2P1|SFRS18|SEC63|SIM1|SLC35F1|LIN…	-,-	-	chr6:97860325-97861325,chr6:120736190-120737190,chr6:97860825-120736690
6	100819009	100819009	6	100819052	100819052	DEL	+-	44	44	tumor6	1187	-	-,-	-	chr6:100818509-100819509,chr6:100818552-100819552,chr6:100819009-100819052
6	100860240	100860268	10	93332796	93332824	CTX	+-	258	360	tumor10	132	Gene:SIM1|LOC100188947,NM_005068|SIM1:Intron9:8398/26901-NR_024467|LOC100188947:Intron1:38312/71773,AffectCoding,Fusion	-,-	-	chr6:100859768-100860768,chr10:93332296-93333296
6	101826963	101826963	6	102338161	102338161	ITX	+-	510202	510202	tumor6	510	Gene:GRIK2,NA|NA:NA-NM_001166247|GRIK2:Intron11:424/34738,AffectCoding	-,-	-	chr6:101826463-101827463,chr6:102337661-102338661,chr6:101826963-102338161
6	101838843	101838843	6	102251849	102251849	INV	++	413004	413004	tumor6	596	Gene:GRIK2,NA|NA:NA-NM_001166247|GRIK2:Intron8:1537/15932,AffectCoding	-,-	-	chr6:101838343-101839343,chr6:102251349-102252349,chr6:101838843-102251849
6	102264005	102264005	6	103862759	103862759	ITX	+-	1597789	1597789	tumor6	246	Gene:GRIK2,NM_001166247|GRIK2:Intron8:13693/15932-NA|NA:NA,AffectCoding	-,-	-	chr6:102263505-102264505,chr6:103862259-103863259,chr6:102264005-103862759
6	106802310	106802310	6	106810140	106810140	DEL	+-	7566	7566	tumor6	1389	-	-,-	-	chr6:106801810-106802810,chr6:106809640-106810640,chr6:106802310-106810140
6	107321669	107321669	13	30116355	30116355	CTX	+-	258	258	tumor13	256	Gene:SLC7A1,NA|NA:NA-NM_003045|SLC7A1:Intron2:11543/17559,AffectCoding	-,-	-	chr6:107321169-107322169,chr13:30115855-30116855
6	112831021	112831021	6	112831956	112831956	DEL	+-	931	932	tumor6	540	-	-,-	-	chr6:112830521-112831521,chr6:112831456-112832456,chr6:112831021-112831956
6	112831021	112831021	6	112831956	112831956	DEL	+-	931	931	tumor6	380	-	-,-	-	chr6:112830521-112831521,chr6:112831456-112832456,chr6:112831021-112831956
6	115750677	115750677	6	122481232	122481232	INV	--	6730556	6730556	tumor6	645	Gene:NT5DC1|MAN1A1|C6orf204|NUS1|GJA1|BET3L|PLN|MCM9|VGLL2|DCBLD1|RWDD1|FAM26D|FAM162B|TSPYL4|RSPH4A|FAM184A|TSPYL1|FRK|FAM26E|RFX6|BRD7P3|SLC35F1|LOC100287632|GPRC6A|MIR548B|DSE|ASF1A|COL10A1|GOPC|TPI1P3|ZUFSP|C6orf170|KPNA5|FAM26F|ROS1	-,-	-	chr6:115750177-115751177,chr6:122480732-122481732,chr6:115750677-122481232
6	115750677	115750677	6	122481232	122481232	INV	--	6730556	6730556	tumor6	553	Gene:NT5DC1|GJA1|PLN|FAM26D|FAM162B|TSPYL4|RSPH4A|SLC35F1|LOC100287632|GPRC6A|DSE|GOPC|C6orf170|KPNA5|FAM26F|MAN1A1|C6orf204|NUS1|BET3L|MCM9|VGLL2|DCBLD1|RWDD1|FAM184A|TSPYL1|FRK|FAM26E|RFX6|BRD7P3|MIR548B|ASF1A|COL10A1|TPI1P3|ZUFSP|ROS1	-,-	-	chr6:115750177-115751177,chr6:122480732-122481732,chr6:115750677-122481232
6	116208980	116208980	6	122492421	122492421	ITX	+-	6282447	6282447	tumor6	398	Gene:NT5DC1|MAN1A1|C6orf204|NUS1|GJA1|BET3L|PLN|MCM9|VGLL2|DCBLD1|RWDD1|FAM26D|FAM162B|TSPYL4|RSPH4A|FAM184A|TSPYL1|FRK|FAM26E|RFX6|BRD7P3|SLC35F1|LOC100287632|GPRC6A|MIR548B|DSE|ASF1A|COL10A1|GOPC|TPI1P3|ZUFSP|C6orf170|KPNA5|FAM26F|ROS1	-,-	-	chr6:116208480-116209480,chr6:122491921-122492921,chr6:116208980-122492421
6	116208980	116208980	6	122492421	122492421	ITX	+-	6282445	6282445	tumor6	394	Gene:NT5DC1|GJA1|PLN|FAM26D|FAM162B|TSPYL4|RSPH4A|SLC35F1|LOC100287632|GPRC6A|DSE|GOPC|C6orf170|KPNA5|FAM26F|MAN1A1|C6orf204|NUS1|BET3L|MCM9|VGLL2|DCBLD1|RWDD1|FAM184A|TSPYL1|FRK|FAM26E|RFX6|BRD7P3|MIR548B|ASF1A|COL10A1|TPI1P3|ZUFSP|ROS1	-,-	-	chr6:116208480-116209480,chr6:122491921-122492921,chr6:116208980-122492421
6	117205258	117205258	6	117205397	117205397	DEL	+-	138	138	tumor6	390	Gene:RFX6,NM_173560|RFX6:Intron4:1668/11559-Intron4:1807/11559	-,-	-	chr6:117204758-117205758,chr6:117204897-117205897,chr6:117205258-117205397
6	117205258	117205258	6	117205397	117205397	DEL	+-	138	138	tumor6	406	Gene:RFX6,NM_173560|RFX6:Intron4:1668/11559-Intron4:1807/11559	-,-	-	chr6:117204758-117205758,chr6:117204897-117205897,chr6:117205258-117205397
6	123333552	123333552	6	123333598	123333598	DEL	+-	46	46	tumor6	403	Gene:CLVS2,NM_001010852|CLVS2:Intron3:1249/37463-Intron3:1295/37463	-,-	-	chr6:123333052-123334052,chr6:123333098-123334098,chr6:123333552-123333598
6	134209356	134209356	6	134209545	134209545	DEL	+-	187	187	tumor6	428	-	-,-	-	chr6:134208856-134209856,chr6:134209045-134210045,chr6:134209356-134209545
6	134209356	134209356	6	134209545	134209545	DEL	+-	187	187	tumor6	421	-	-,-	-	chr6:134208856-134209856,chr6:134209045-134210045,chr6:134209356-134209545
6	136606130	136606130	12	14060577	14060577	CTX	++	295	419	tumor12	501	Gene:GRIN2B|BCLAF1,NM_014739|BCLAF1:Intron1:4721/7026-NM_000834|GRIN2B:Intron1:72285/113702,AffectCoding,Fusion	-,-	-	chr6:136605630-136606630,chr12:14060077-14061077
6	136606130	136606130	12	14060577	14060577	CTX	++	100	100	tumor12	261	Gene:BCLAF1|GRIN2B,NM_014739|BCLAF1:Intron1:4721/7026-NM_000834|GRIN2B:Intron1:72285/113702,AffectCoding,Fusion	-,-	-	chr6:136605630-136606630,chr12:14060077-14061077
6	136606178	136606178	12	14060221	14060221	CTX	--	295	477	tumor12	849	Gene:GRIN2B|BCLAF1,NM_014739|BCLAF1:Intron1:4673/7026-NM_000834|GRIN2B:Intron1:72641/113702,AffectCoding,Fusion	-,-	-	chr6:136605678-136606678,chr12:14059721-14060721
6	136606178	136606178	12	14060221	14060221	CTX	--	100	100	tumor12	261	Gene:BCLAF1|GRIN2B,NM_014739|BCLAF1:Intron1:4673/7026-NM_000834|GRIN2B:Intron1:72641/113702,AffectCoding,Fusion	-,-	-	chr6:136605678-136606678,chr12:14059721-14060721
6	139978929	139978929	17	80430374	80430374	CTX	--	477	477	tumor17	179	Gene:NARF,NA|NA:NA-NM_001038618|NARF:Intron4:3603/3668,AffectCoding	-,-	-	chr6:139978429-139979429,chr17:80429874-80430874
6	141297798	141297798	6	141300232	141300232	DEL	+-	2433	2433	tumor6	589	-	-,-	-	chr6:141297298-141298298,chr6:141299732-141300732,chr6:141297798-141300232
6	141297798	141297798	6	141300232	141300232	DEL	+-	2433	2433	tumor6	410	-	-,-	-	chr6:141297298-141298298,chr6:141299732-141300732,chr6:141297798-141300232
6	145267975	145267975	6	145268095	145268095	DEL	+-	120	120	tumor6	1137	-	-,-	-	chr6:145267475-145268475,chr6:145267595-145268595,chr6:145267975-145268095
6	151781048	151781048	6	151781212	151781212	DEL	+-	165	165	tumor6	157	Gene:C6orf211,NM_024573|C6orf211:Intron3:1342/5881-Intron3:1506/5881	-,-	-	chr6:151780548-151781548,chr6:151780712-151781712,chr6:151781048-151781212
6	160521739	160521739	16	87342908	87342908	CTX	--	258	258	tumor16	77	Gene:IGF2R|LOC100506581,NM_000876|IGF2R:Intron45:4083/5894-NM_001195125|LOC100506581:Intron3:5669/9066,AffectCoding,Fusion	-,-	-	chr6:160521239-160522239,chr16:87342408-87343408
6	160521762	160521762	7	114018740	114018740	CTX	++	477	477	tumor7	91	Gene:IGF2R|FOXP2,NM_000876|IGF2R:Intron45:4106/5894-NR_033766|FOXP2:Intron2:90577/138393,AffectCoding,Fusion	-,-	-	chr6:160521262-160522262,chr7:114018240-114019240
6	161673628	161673676	22	31780462	31780577	CTX	--	100	100	tumor22	409	Gene:AGPAT4,NM_020133|AGPAT4:Intron1:21294/41636-NA|NA:NA,AffectCoding	-,-	-	chr6:161673176-161674176,chr22:31779962-31780962
6	161782718	161782718	7	23554408	23554408	CTX	++	360	360	tumor7	256	Gene:PARK2|TRA2A,NM_004562|PARK2:Intron10:25108/26589-NM_013293|TRA2A:Intron3:1574/3281,AffectCoding,Fusion	-,-	-	chr6:161782218-161783218,chr7:23553908-23554908
6	161782718	161782718	7	23554408	23554408	CTX	++	100	100	tumor7	193	Gene:PARK2|TRA2A,NM_004562|PARK2:Intron10:25108/26589-NM_013293|TRA2A:Intron3:1574/3281,AffectCoding,Fusion	-,-	-	chr6:161782218-161783218,chr7:23553908-23554908
7	682398	682398	8	127865449	127865449	CTX	+-	258	258	tumor8	328	Gene:PRKAR1B,NM_001164759|PRKAR1B:Intron4:34468/69777-NA|NA:NA,AffectCoding	-,-	-	chr7:681898-682898,chr8:127864949-127865949
7	3654447	3654447	7	3655539	3655539	DEL	+-	1090	1090	tumor7	734	Gene:SDK1,NM_152744|SDK1:Intron1:312932/317196-Intron1:314024/317196	-,-	-	chr7:3653947-3654947,chr7:3655039-3656039,chr7:3654447-3655539
7	5008694	5008694	7	5828931	5828931	INV	--	820237	820237	tumor7	377	Gene:MIR589|SLC29A4|RNF216L|RNF216|ZNF890P|FSCN1|LOC389458|ACTB|TNRC18|WIPI2|RBAK-LOC389458|FBXL18|RBAK	-,ID=nssv578168;Name=nssv578168;Parent=nsv530979;var_origin=De	novo;samples=ISCA_ret_id_2085;phenotype=none	SegDup:chr7:5820230-chr7:5007876	chr7:5008194-5009194,chr7:5828431-5829431,chr7:5008694-5828931
7	5009629	5009629	10	103128027	103128027	CTX	-+	100	100	tumor10	450	Gene:BTRC,NA|NA:NA-NM_003939|BTRC:Intron1:14043/107753,AffectCoding	-,-	SegDup:chr7:5820230-NA	chr7:5009129-5010129,chr10:103127527-103128527
7	6387123	6387123	7	6387166	6387166	DEL	+-	44	44	tumor7	154	Gene:C7orf70,NM_001037163|C7orf70:Intron1:1081/17338-Intron1:1038/17338	-,-	-	chr7:6386623-6387623,chr7:6386666-6387666,chr7:6387123-6387166
7	6616785	6616785	18	67878687	67878687	CTX	+-	258	258	tumor18	58	-	-,-	-	chr7:6616285-6617285,chr18:67878187-67879187
7	10430381	10430381	14	101564961	101564961	CTX	++	258	258	tumor14	511	-	-,-	-	chr7:10429881-10430881,chr14:101564461-101565461
7	10430381	10430381	14	101564961	101564961	CTX	++	100	100	tumor14	411	-	-,-	-	chr7:10429881-10430881,chr14:101564461-101565461
7	15782948	15782948	7	15782997	15782997	DEL	+-	46	46	tumor7	1179	-	-,-	-	chr7:15782448-15783448,chr7:15782497-15783497,chr7:15782948-15782997
7	17533505	17533505	7	17534044	17534044	DEL	+-	534	534	tumor7	1173	-	-,-	-	chr7:17533005-17534005,chr7:17533544-17534544,chr7:17533505-17534044
7	17533505	17533505	7	17534044	17534044	DEL	+-	534	534	tumor7	1152	-	-,-	-	chr7:17533005-17534005,chr7:17533544-17534544,chr7:17533505-17534044
7	22853480	22853480	7	57346518	57346518	INV	--	34493061	34493061	tumor7	410	Gene:NCRNA00265|DBNL|C7orf46|HERPUD2|SEPT14|CYCS|IGF2BP3|PDE1C|HOXA1|TNS3|EPDR1|C7orf44|HOXA13|GPNMB|SNORA5A|C7orf69|OGDH|ANLN|MIR148A|STK17A|LOC100128081|IKZF1|SNORA15|POLM|MRPS17|LOC646999|FAM183B|MIR196B|MIR1200|GCK|POLR2J4|FKBP14|POM121L12|MIR4283-1|MIR550B1|CCM2|NACAD|CDC14C|RP9|VPS41|CRHR2|KLHL7|SNX10|WIPF3|HOXA3|C7orf36|MRPS24|SKAP2|HUS1|POLD2|LANCL2|SNORA5C|CAMK2B|EEPD1|CPVL|TXNDC3|TRIL|U…	-,-	SegDup:NA-chr7:67374209	chr7:22852980-22853980,chr7:57346018-57347018,chr7:22853480-57346518
7	26016167	26016167	X	3500726	3500726	CTX	-+	100	100	tumorX	383	-	-,-	SegDup:NA-chrY:7277984	chr7:26015667-26016667,chrX:3500226-3501226
7	34495595	34495595	7	34495722	34495722	DEL	+-	125	125	tumor7	211	Gene:AAA1,NR_033665|AAA1:Intron2:272754/311065-Intron2:272627/311065	-,-	-	chr7:34495095-34496095,chr7:34495222-34496222,chr7:34495595-34495722
7	39014760	39014760	7	39018310	39018310	DEL	+-	3524	3524	tumor7	581	Gene:POU6F2,NA|NA:NA-NM_007252|POU6F2:Intron1:653/28699,AffectCoding	-,-	-	chr7:39014260-39015260,chr7:39017810-39018810,chr7:39014760-39018310
7	42329483	42329483	7	42329575	42329575	DEL	+-	93	93	tumor7	400	-	-,-	-	chr7:42328983-42329983,chr7:42329075-42330075,chr7:42329483-42329575
7	44595560	44595560	7	54092834	54092834	ITX	+-	9496382	9496382	tumor7	243	Gene:TNS3|SNORA5A|C7orf69|OGDH|IKZF1|POM121L12|CCM2|NACAD|CDC14C|HUS1|SNORA5C|SNORA9|C7orf65|RAMP3|PPIA|C7orf72|LOC100129427|SEPT7P2|ADCY1|SNORA5B|GRB10|C7orf57|IGFBP1|FIGNL1|PKD1L1|DDC|VWC2|H2AFV|PURB|COBL|ZMIZ2|UPP1|MYO1G|TBRG4|SUN3|IGFBP3|DDX56|TMED4|C7orf40|ZPBP|ABCA13,Cancer:IGFBP1|IGFBP3	-,-	-	chr7:44595060-44596060,chr7:54092334-54093334,chr7:44595560-54092834
7	44595560	44595560	7	54092834	54092834	ITX	+-	9496281	9496281	tumor7	243	Gene:TNS3|SNORA5A|C7orf69|OGDH|IKZF1|POM121L12|CCM2|NACAD|CDC14C|HUS1|SNORA5C|SNORA9|C7orf65|RAMP3|PPIA|C7orf72|LOC100129427|SEPT7P2|ADCY1|SNORA5B|GRB10|C7orf57|IGFBP1|FIGNL1|PKD1L1|DDC|VWC2|H2AFV|PURB|COBL|ZMIZ2|UPP1|MYO1G|TBRG4|SUN3|IGFBP3|DDX56|TMED4|C7orf40|ZPBP|ABCA13,Cancer:IGFBP1|IGFBP3	-,-	-	chr7:44595060-44596060,chr7:54092334-54093334,chr7:44595560-54092834
7	44596948	44596948	7	54092922	54092922	INV	--	9495986	9495986	tumor7	343	Gene:TNS3|SNORA5A|C7orf69|OGDH|IKZF1|POM121L12|CCM2|NACAD|CDC14C|HUS1|SNORA5C|SNORA9|C7orf65|RAMP3|PPIA|C7orf72|LOC100129427|SEPT7P2|ADCY1|SNORA5B|GRB10|C7orf57|IGFBP1|FIGNL1|PKD1L1|DDC|VWC2|H2AFV|PURB|COBL|ZMIZ2|UPP1|MYO1G|TBRG4|SUN3|IGFBP3|DDX56|TMED4|C7orf40|ZPBP|ABCA13,Cancer:IGFBP1|IGFBP3	-,-	-	chr7:44596448-44597448,chr7:54092422-54093422,chr7:44596948-54092922
7	54686284	54686284	10	37566846	37566846	CTX	--	354	425	tumor10	444	-	-,-	-	chr7:54685784-54686784,chr10:37566346-37567346
7	54688806	54688806	10	37567195	37567195	CTX	++	100	100	tumor10	288	-	-,-	-	chr7:54688306-54689306,chr10:37566695-37567695
7	56822373	56822373	7	63281828	63281828	INV	--	6459455	6459455	tumor7	100	Gene:LOC643955|MIR4283-1|ZNF716|MIR3147|ZNF479|LOC642006|LOC100287834|MIR4283-2|LOC100287704	-,-	-	chr7:56821873-56822873,chr7:63281328-63282328,chr7:56822373-63281828
7	57221052	57221052	7	57401723	57401723	ITX	+-	179681	179681	tumor7	352	Gene:LOC642006	-,-	SegDup:chr7:63481717-chr20:48964531	chr7:57220552-57221552,chr7:57401223-57402223,chr7:57221052-57401723
7	57346541	57346541	7	142674236	142674236	INV	--	85327695	85327695	tumor7	223	Gene:FEZF1|PTN|TMEM130|KPNA7|LOC541473|MTERF|HSPB1|FGL2|WASL|LOC401397|ST7OT3|MDFIC|NCF1C|NCF1B|ATXN7L1|WEE2|CACNA2D1|TRIM74|PON3|CDK14|C7orf58|ERV3-1|SLC37A3|MET|ING3|KEL|MIR489|ST7-AS2|SLC13A1|LOC93432|PAX4|PCOLCE|LEP|UFSP1|AKR1B10|PTPN12|PTPRZ1|RAB19|CLDN4|TMEM60|GRM8|SMO|BAZ1B|LRGUK|ZNF277|ZCWPW1|FDPSL2A|SPDYE7P|TSGA14|CNPY4|CNOT4|PSMC2|MYH16|CAPZA2|METTL2B|LOC649395|BUD31|TRPV6|SRI|PON1|SEMA…	-,-	SegDup:chr7:67374209-NA	chr7:57346041-57347041,chr7:142673736-142674736,chr7:57346541-142674236
7	57447397	57447397	7	57448595	57448595	INV	++	1210	1210	tumor7	472	-	-,-	SegDup:chr20:48964531-chr20:48964531	chr7:57446897-57447897,chr7:57448095-57449095,chr7:57447397-57448595
7	57572061	57572061	7	57579124	57579124	INV	++	7064	7064	tumor7	541	-	-,-	SegDup:chr4:34428591-chr4:34428591	chr7:57571561-57572561,chr7:57578624-57579624,chr7:57572061-57579124
7	57927328	57927328	17	16067334	16067334	CTX	-+	399	399	tumor17	112	Gene:NCOR1,NA|NA:NA-NM_006311|NCOR1:Intron5:959/6106,AffectCoding	-,-	SegDup:chr16:33860119-chr7:57911747	chr7:57926828-57927828,chr17:16066834-16067834
7	61848995	61848995	7	61857678	61857678	DEL	+-	8677	8677	tumor7	75	-	-,-	-	chr7:61848495-61849495,chr7:61857178-61858178,chr7:61848995-61857678
7	61890981	61890981	16	32543441	32543441	CTX	++	258	258	tumor16	61	-	-,-	-	chr7:61890481-61891481,chr16:32542941-32543941
7	61891374	61891374	16	32544314	32544314	CTX	--	477	477	tumor16	76	-	-,-	-	chr7:61890874-61891874,chr16:32543814-32544814
7	65452239	65452239	12	66451419	66451419	CTX	+-	309	309	tumor12	56	-	-,-	-	chr7:65451739-65452739,chr12:66450919-66451919
7	66645413	66645413	7	72097469	72097469	INV	--	5452078	5452078	tumor7	109	Gene:PMS2P4|WBSCR17|MIR3914-1|MIR3914-2|CALN1|TYW1B|TYW1|STAG3L4|AUTS2,NM_018264|TYW1:Intron13:62809/65508-NM_001145441|TYW1B:Intron9:62208/65695,AffectCoding,Fusion	-,-	SegDup:chr7:72070392-chr7:66527115	chr7:66644913-66645913,chr7:72096969-72097969,chr7:66645413-72097469
7	70426185	70426185	7	70439474	70439474	INV	--	13290	13290	tumor7	241	-	-,-	-	chr7:70425685-70426685,chr7:70438974-70439974,chr7:70426185-70439474
7	73600196	73600196	7	73600582	73600582	DEL	+-	381	381	tumor7	199	Gene:EIF4H,NM_022170|EIF4H:Intron1:11425/13169-Intron1:11811/13169	-,-	-	chr7:73599696-73600696,chr7:73600082-73601082,chr7:73600196-73600582
7	73600196	73600196	7	73600582	73600582	DEL	+-	381	381	tumor7	174	Gene:EIF4H,NM_022170|EIF4H:Intron1:11425/13169-Intron1:11811/13169	-,-	-	chr7:73599696-73600696,chr7:73600082-73601082,chr7:73600196-73600582
7	75971066	75971066	7	75981993	75981993	DEL	+-	10881	10881	tumor7	124	Gene:YWHAG,NM_012479|YWHAG:Intron1:16973/28489-Intron1:6046/28489	-,-	-	chr7:75970566-75971566,chr7:75981493-75982493,chr7:75971066-75981993
7	76940565	76940565	7	76952556	76952556	DEL	+-	11988	11988	tumor7	399	Gene:PION,NM_017439|PION:Exon31:202/700-Intron24:408/2244,AffectCoding,novelSplice	-,-	-	chr7:76940065-76941065,chr7:76952056-76953056,chr7:76940565-76952556
7	76940565	76940565	7	76952556	76952556	DEL	+-	11988	11988	tumor7	406	Gene:PION,NM_017439|PION:Exon31:202/700-Intron24:408/2244,AffectCoding,novelSplice	-,-	-	chr7:76940065-76941065,chr7:76952056-76953056,chr7:76940565-76952556
7	79020805	79020805	7	79020853	79020853	DEL	+-	34	34	tumor7	184	Gene:MAGI2,NM_012301|MAGI2:Intron1:61531/445814-Intron1:61483/445814	-,-	-	chr7:79020305-79021305,chr7:79020353-79021353,chr7:79020805-79020853
7	88370986	88370986	7	88371657	88371657	DEL	+-	670	670	tumor7	405	-	-,-	-	chr7:88370486-88371486,chr7:88371157-88372157,chr7:88370986-88371657
7	88370986	88370986	7	88371657	88371657	DEL	+-	670	670	tumor7	403	-	-,-	-	chr7:88370486-88371486,chr7:88371157-88372157,chr7:88370986-88371657
7	89598873	89598873	7	89599200	89599200	DEL	+-	316	316	tumor7	81	-	rs10525059,-	-	chr7:89598373-89599373,chr7:89598700-89599700,chr7:89598873-89599200
7	93552376	93552376	7	94231523	94231523	ITX	+-	678152	678152	tumor7	367	Gene:CASD1|GNG11|SGCE|COL1A2|BET1,NM_004126|GNG11:Intron1:832/3858-NM_001099400|SGCE:Intron6:1079/2433,AffectCoding,Fusion	-,-	-	chr7:93551876-93552876,chr7:94231023-94232023,chr7:93552376-94231523
7	93612888	93612888	7	93612934	93612934	DEL	+-	44	44	tumor7	422	-	-,-	-	chr7:93612388-93613388,chr7:93612434-93613434,chr7:93612888-93612934
7	94795318	94795318	7	99282472	99282472	INV	--	4487154	4487154	tumor7	230	Gene:TMEM130|KPNA7|PON3|MYH16|BUD31|PON1|DLX6-AS1|PPP1R9A|MIR591|ZNF655|ATP5J2-PTCD1|DLX6|PDAP1|CYP3A5|NPTX2|SLC25A13|MGC72080|TAC1|ARPC1A|BHLHA15|MIR3609|PDK4|LMTK2|ZNF498|ASB4|ZNF394|ATP5J2|FAM200A|SMURF1|OCM2|FLJ42280|BRI3|ZKSCAN5|LOC100289187|DLX5|ASNS|ARPC1B|TRRAP|SHFM1|DYNC1I1|ACN9|PTCD1|PON2|CPSF4|ZNF789|TECPR1|BAIAP2L1,NM_017650|PPP1R9A:Intron5:4036/36378-NA|NA:NA,AffectCoding,Cancer:PON1…	-,-	-	chr7:94794818-94795818,chr7:99281972-99282972,chr7:94795318-99282472
7	97524099	97524099	7	97524740	97524740	DEL	+-	638	638	tumor7	327	-	-,-	SegDup:chr8:12394797-chr8:12394797	chr7:97523599-97524599,chr7:97524240-97525240,chr7:97524099-97524740
7	98639023	98639023	7	98639536	98639536	DEL	+-	511	511	tumor7	271	Gene:SMURF1,NM_181349|SMURF1:Intron12:718/1562-Intron12:205/1562	-,-	-	chr7:98638523-98639523,chr7:98639036-98640036,chr7:98639023-98639536
7	104895436	104895436	10	56664679	56664679	CTX	++	100	100	tumor10	270	Gene:SRPK2,NM_182692|SRPK2:Intron2:133659/184863-NA|NA:NA,AffectCoding	-,-	-	chr7:104894936-104895936,chr10:56664179-56665179
7	104896097	104896097	10	56664679	56664679	CTX	-+	100	100	tumor10	324	Gene:SRPK2,NM_182692|SRPK2:Intron2:132998/184863-NA|NA:NA,AffectCoding	-,-	-	chr7:104895597-104896597,chr10:56664179-56665179
7	107410470	107410470	11	21782739	21782739	CTX	--	309	309	tumor11	53	Gene:SLC26A3,NM_000111|SLC26A3:Intron18:2029/4146-NA|NA:NA,AffectCoding	-,-	-	chr7:107409970-107410970,chr11:21782239-21783239
7	107410793	107410793	22	37721632	37721632	CTX	+-	360	360	tumor22	54	Gene:SLC26A3,NM_000111|SLC26A3:Intron18:1706/4146-NA|NA:NA,AffectCoding	-,-	-	chr7:107410293-107411293,chr22:37721132-37722132
7	110484840	110484840	8	75723631	75723631	CTX	+-	100	100	tumor8	461	Gene:IMMP2L,NM_032549|IMMP2L:Intron5:41809/222872-NA|NA:NA,AffectCoding	-,-	-	chr7:110484340-110485340,chr8:75723131-75724131
7	116185802	116185802	7	116185874	116185874	DEL	+-	71	71	tumor7	396	Gene:CAV1,NM_001172897|CAV1:Intron2:19060/32257-Intron2:19132/32257,Cancer:CAV1	-,-	-	chr7:116185302-116186302,chr7:116185374-116186374,chr7:116185802-116185874
7	117141802	117141802	12	66451421	66451421	CTX	++	258	258	tumor12	63	Gene:CFTR,NM_000492|CFTR:Intron1:21602/24106-NA|NA:NA,AffectCoding	-,-	-	chr7:117141302-117142302,chr12:66450921-66451921
7	120736221	120736221	19	17069354	17069354	CTX	++	368	368	tumor19	503	Gene:C7orf58|CPAMD8,NM_024913|C7orf58:Intron5:31855/33386-NM_015692|CPAMD8:Intron18:12347/12976,AffectCoding,Fusion	-,-	-	chr7:120735721-120736721,chr19:17068854-17069854
7	120736221	120736221	19	17069354	17069354	CTX	++	100	100	tumor19	371	Gene:C7orf58|CPAMD8,NM_024913|C7orf58:Intron5:31855/33386-NM_015692|CPAMD8:Intron18:12347/12976,AffectCoding,Fusion	-,-	-	chr7:120735721-120736721,chr19:17068854-17069854
7	121052578	121052578	7	121158835	121158835	ITX	+-	105257	105257	tumor7	331	-	-,-	-	chr7:121052078-121053078,chr7:121158335-121159335,chr7:121052578-121158835
7	123693319	123693319	7	123693367	123693367	ITX	+-	50	50	tumor7	111	-	-,-	-	chr7:123692819-123693819,chr7:123692867-123693867,chr7:123693319-123693367
7	123781715	123781715	11	14500035	14500035	CTX	-+	100	100	tumor11	113	Gene:COPB1,NA|NA:NA-NM_001144061|COPB1:Intron11:1080/2554,AffectCoding	-,-	-	chr7:123781215-123782215,chr11:14499535-14500535
7	123781737	123781737	11	14500517	14500517	CTX	--	100	100	tumor11	88	Gene:COPB1,NA|NA:NA-NM_001144061|COPB1:Intron11:598/2554,AffectCoding	-,-	-	chr7:123781237-123782237,chr11:14500017-14501017
7	126010299	126010299	7	126010441	126010441	DEL	+-	143	143	tumor7	398	-	-,-	-	chr7:126009799-126010799,chr7:126009941-126010941,chr7:126010299-126010441
7	126010299	126010299	7	126010441	126010441	DEL	+-	143	143	tumor7	416	-	-,-	-	chr7:126009799-126010799,chr7:126009941-126010941,chr7:126010299-126010441
7	129007546	129007546	12	20516136	20516136	CTX	-+	258	477	tumor12	561	Gene:AHCYL2,NM_001130720|AHCYL2:Intron1:142267/154202-NA|NA:NA,AffectCoding	-,-	-	chr7:129007046-129008046,chr12:20515636-20516636
7	129007546	129007546	12	20516136	20516136	CTX	-+	100	100	tumor12	415	Gene:AHCYL2,NM_001130720|AHCYL2:Intron1:142267/154202-NA|NA:NA,AffectCoding	-,-	-	chr7:129007046-129008046,chr12:20515636-20516636
7	131680752	131680752	7	131680786	131680786	DEL	+-	33	33	tumor7	415	-	-,-	-	chr7:131680252-131681252,chr7:131680286-131681286,chr7:131680752-131680786
7	133541926	133541926	7	133542091	133542091	DEL	+-	163	163	tumor7	71	Gene:EXOC4,NM_021807|EXOC4:Intron11:39630/78055-Intron11:39795/78055	rs10524503,-	-	chr7:133541426-133542426,chr7:133541591-133542591,chr7:133541926-133542091
7	135299291	135299291	7	135300748	135300748	DEL	+-	1457	1457	tumor7	462	Gene:NUP205,NM_015135|NUP205:Intron23:271/1643-Exon24:86/151,AffectCoding	-,-	-	chr7:135298791-135299791,chr7:135300248-135301248,chr7:135299291-135300748
7	135299291	135299291	7	135300748	135300748	DEL	+-	1457	1457	tumor7	388	Gene:NUP205,NM_015135|NUP205:Intron23:271/1643-Exon24:86/151,AffectCoding	-,-	-	chr7:135298791-135299791,chr7:135300248-135301248,chr7:135299291-135300748
7	135792514	135792514	10	17590651	17590651	CTX	++	360	360	tumor10	856	-	-,-	-	chr7:135792014-135793014,chr10:17590151-17591151
7	138335669	138335669	12	64653547	64653547	CTX	++	360	360	tumor12	207	Gene:SVOPL,NM_001139456|SVOPL:Intron6:5524/7311-NA|NA:NA,AffectCoding	-,-	-	chr7:138335169-138336169,chr12:64653047-64654047
7	142673347	142673347	8	139325415	139325415	CTX	++	100	100	tumor8	173	Gene:FAM135B,NA|NA:NA-NM_015912|FAM135B:Intron2:54735/56987,AffectCoding	-,-	-	chr7:142672847-142673847,chr8:139324915-139325915
7	142673417	142673417	8	32359984	32359984	CTX	++	100	100	tumor8	198	Gene:NRG1,NA|NA:NA-NM_013962|NRG1:Intron1:861740/955101,AffectCoding	-,-	-	chr7:142672917-142673917,chr8:32359484-32360484
7	142673420	142673420	8	139325970	139325970	CTX	+-	100	100	tumor8	236	Gene:FAM135B,NA|NA:NA-NM_015912|FAM135B:Intron2:54180/56987,AffectCoding	-,-	-	chr7:142672920-142673920,chr8:139325470-139326470
7	142673640	142673640	8	132393416	132393416	CTX	--	100	100	tumor8	159	-	-,-	-	chr7:142673140-142674140,chr8:132392916-132393916
7	149700820	149700820	7	153790710	153790710	INV	--	4089883	4089883	tumor7	70	Gene:SMARCD3|GIMAP8|ASB10|GIMAP1|RHEB|KCNH2|ABCF2|MLL3|LOC100128542|TMEM176A|LRRC61|SLC4A2|NUB1|CRYGN|GIMAP1-GIMAP5|LOC100131176|GIMAP6|PRKAG2|CHPF2|ATG9B|MIR3907|DPP6|ZNF775|GIMAP2|FABP5P3|C7orf29|ACTR3B|RARRES2|LOC100128822|GIMAP7|GIMAP4|LOC728743|LOC285972|NOS3|TMUB1|ABP1|CDK5|MIR671|AGAP3|GALNT11|GIMAP5|WDR86|FASTK|ACCN3|ABCB8|REPIN1|TMEM176B|GALNTL5|GBX1|ACTR3C|XRCC2,NA|NA:NA-NM_001039350|DP…	-,-	SegDup:chr7:153754383-chr7:149627606	chr7:149700320-149701320,chr7:153790210-153791210,chr7:149700820-153790710
7	150740781	150740781	7	150740916	150740916	DEL	+-	116	116	tumor7	59	Gene:ABCB8,NM_007188|ABCB8:Intron14:1587/1863-Intron14:1722/1863	-,-	-	chr7:150740281-150741281,chr7:150740416-150741416,chr7:150740781-150740916
7	151975358	151975358	21	11062758	11062758	CTX	-+	368	368	tumor21	55	Gene:BAGE4|MLL3,NM_170606|MLL3:Intron6:31693/36099-NM_181704|BAGE4:Intron2:34784/39218,AffectCoding,Fusion	-,-	SegDup:chr21:10995230-chr7:151901419	chr7:151974858-151975858,chr21:11062258-11063258
7	152145745	152145745	19	17496234	17496234	CTX	--	326	438	tumor19	511	-	-,-	SegDup:chr22:17064364-NA	chr7:152145245-152146245,chr19:17495734-17496734
7	152145745	152145745	19	17496234	17496234	CTX	--	100	100	tumor19	364	-	-,-	SegDup:chr22:17064364-NA	chr7:152145245-152146245,chr19:17495734-17496734
7	152583385	152583385	7	152583558	152583558	DEL	+-	148	148	tumor7	170	-	-,-	-	chr7:152582885-152583885,chr7:152583058-152584058,chr7:152583385-152583558
7	155143018	155143018	7	155143458	155143458	DEL	+-	431	431	tumor7	51	-	-,-	-	chr7:155142518-155143518,chr7:155142958-155143958,chr7:155143018-155143458
7	155894094	155894094	7	155894240	155894240	DEL	+-	123	123	tumor7	111	-	-,-	-	chr7:155893594-155894594,chr7:155893740-155894740,chr7:155894094-155894240
7	155926192	155926192	7	155926285	155926285	DEL	+-	94	94	tumor7	140	-	-,-	-	chr7:155925692-155926692,chr7:155925785-155926785,chr7:155926192-155926285
7	157122921	157122921	7	157123172	157123172	DEL	+-	243	243	tumor7	103	-	-,-	-	chr7:157122421-157123421,chr7:157122672-157123672,chr7:157122921-157123172
7	157162630	157162630	7	157163015	157163015	DEL	+-	385	385	tumor7	52	Gene:DNAJB6,NM_058246|DNAJB6:Intron5:2454/14763-Intron5:2839/14763	-,-	-	chr7:157162130-157163130,chr7:157162515-157163515,chr7:157162630-157163015
7	157769120	157769120	7	157772014	157772014	DEL	+-	2888	2888	tumor7	519	Gene:PTPRN2,NM_130843|PTPRN2:Intron10:104870/182561-Intron10:101976/182561	-,-	-	chr7:157768620-157769620,chr7:157771514-157772514,chr7:157769120-157772014
7	158998828	158998828	7	158999609	158999609	DEL	+-	733	733	tumor7	55	-	-,-	-	chr7:158998328-158999328,chr7:158999109-159000109,chr7:158998828-158999609
8	238148	238148	8	100200303	100200303	INV	--	99962134	99962134	tumor8	282	Gene:RAB2A|SLC18A1|CCDC25|RALYL|MIR1322|RNF122|NBN|DECR1|SOX7|MIR3926-1|PRDM14|ZDHHC2|ERI1|RDH10|FBXO16|CA13|LOC100133267|MSC|PEBP4|SLC25A37|RNF170|ADAM5P|C8orf45|VCPIP1|FGFR1|DPYSL2|PDLIM2|PHYHIP|PGCP|PTK2B|ADAM7|FAM66D|PROSC|C8orf58|CALB1|SLC39A14|FAM164A|HOOK3|CLN8|DEFB1|DEFA10P|SNX16|C8orf39|ZNF704|BIN3|DEFA4|LYPLA1|ADAMDEC1|SPAG11B|MIR597|STAU2|GDF6|YTHDF3|DUSP4|FGF17|SNTG1|WHSC1L1|AP3M2|ARM…	-,-	-	chr8:237648-238648,chr8:100199803-100200803,chr8:238148-100200303
8	4452894	4452894	8	75724320	75724320	INV	--	71271426	71271426	tumor8	643	Gene:RAB2A|SLC18A1|CCDC25|MIR1322|RNF122|SOX7|MIR3926-1|PRDM14|ZDHHC2|ERI1|RDH10|FBXO16|LOC100133267|MSC|PEBP4|SLC25A37|RNF170|ADAM5P|C8orf45|VCPIP1|FGFR1|DPYSL2|PDLIM2|PHYHIP|PTK2B|ADAM7|FAM66D|PROSC|C8orf58|SLC39A14|HOOK3|DEFB1|DEFA10P|BIN3|DEFA4|LYPLA1|ADAMDEC1|SPAG11B|MIR597|STAU2|YTHDF3|DUSP4|FGF17|SNTG1|WHSC1L1|AP3M2|ARMC1|TMEM66|LOC401463|C8orf44-SGK3|TNFRSF10A|C8orf4|FAM86B1|TRAM1|ERLIN2|…	-,-	-	chr8:4452394-4453394,chr8:75723820-75724820,chr8:4452894-75724320
8	5508608	5508608	8	5508658	5508658	DEL	+-	48	48	tumor8	1189	-	-,-	-	chr8:5508108-5509108,chr8:5508158-5509158,chr8:5508608-5508658
8	14014366	14014366	8	29511023	29511023	INV	++	15496657	15496657	tumor8	353	Gene:SLC18A1|CCDC25|ZDHHC2|PDGFRL|FBXO16|PEBP4|SLC25A37|DPYSL2|PDLIM2|PHYHIP|PTK2B|ADAM7|C8orf58|ATP6V1B2|SCARA5|SLC39A14|C8orf80|PNMA2|LOXL2|BIN3|ADAMDEC1|LOC100507156|ADAM28|DUSP4|FGF17|NKX3-1|CSGALNACT1|VPS37A|ENTPD4|NAT2|TNFRSF10A|INTS9|CLU|MTMR7|R3HCC1|TUSC3|MIR320A|NEFM|SCARA3|PPP2R2A|PCM1|BMP1|EBF2|KIAA1967|ZNF395|FGF20|PIWIL2|EXTL3|TNFRSF10B|LOC389641|PNOC|EFHA2|NUDT18|CHMP7|RHOBTB2|ADRA1…	-,ID=nssv582178;Name=nssv582178;Parent=nsv534174;var_origin=Not	tested;samples=ISCA_ret_id_4594;phenotype=Developmental	delay,Facial	dysmorphism	-	chr8:14013866-14014866,chr8:29510523-29511523,chr8:14014366-29511023
8	14014968	14014968	8	29353037	29353037	INV	--	15338063	15338063	tumor8	350	Gene:SLC18A1|CCDC25|ZDHHC2|PDGFRL|FBXO16|PEBP4|SLC25A37|DPYSL2|PDLIM2|PHYHIP|PTK2B|ADAM7|C8orf58|ATP6V1B2|SCARA5|SLC39A14|C8orf80|PNMA2|LOXL2|BIN3|ADAMDEC1|LOC100507156|ADAM28|DUSP4|FGF17|NKX3-1|CSGALNACT1|VPS37A|ENTPD4|NAT2|TNFRSF10A|INTS9|CLU|MTMR7|R3HCC1|TUSC3|MIR320A|NEFM|SCARA3|PPP2R2A|PCM1|BMP1|EBF2|KIAA1967|ZNF395|FGF20|PIWIL2|EXTL3|TNFRSF10B|LOC389641|PNOC|EFHA2|NUDT18|CHMP7|RHOBTB2|ADRA1…	-,ID=nssv582178;Name=nssv582178;Parent=nsv534174;var_origin=Not	tested;samples=ISCA_ret_id_4594;phenotype=Developmental	delay,Facial	dysmorphism	-	chr8:14014468-14015468,chr8:29352537-29353537,chr8:14014968-29353037
8	14014968	14014968	8	29353037	29353037	INV	--	15338063	15338063	tumor8	323	Gene:SLC18A1|CCDC25|ZDHHC2|FBXO16|PEBP4|SLC25A37|DPYSL2|PDLIM2|PHYHIP|PTK2B|ADAM7|C8orf58|SLC39A14|BIN3|ADAMDEC1|DUSP4|FGF17|TNFRSF10A|MIR320A|NEFM|ZNF395|FGF20|PNOC|EFHA2|NUDT18|CHMP7|RHOBTB2|ADRA1A|ASAH1|CHRNA2|PPP3CC|STC1|MIR3622B|GNRH1|LZTS1|FLJ14107|NPM2|EPB49|HR|INTS10|MIR4288|NEFL|CNOT7|TRIM35|MSR1|SGCZ|HMBOX1|TNFRSF10C|ELP3|MTUS1|PBK|EGR3|KCTD9|GFRA2|EPHX2|SH2D4A|SLC7A2|PDGFRL|ATP6V1B2|SC…	-,ID=nssv582178;Name=nssv582178;Parent=nsv534174;var_origin=Not	tested;samples=ISCA_ret_id_4594;phenotype=Developmental	delay,Facial	dysmorphism	-	chr8:14014468-14015468,chr8:29352537-29353537,chr8:14014968-29353037
8	21224053	21224053	8	21225676	21225676	DEL	+-	1623	1623	tumor8	538	-	-,-	-	chr8:21223553-21224553,chr8:21225176-21226176,chr8:21224053-21225676
8	21224053	21224053	8	21225676	21225676	DEL	+-	1623	1623	tumor8	538	-	-,-	-	chr8:21223553-21224553,chr8:21225176-21226176,chr8:21224053-21225676
8	24771205	24771205	8	24771318	24771318	DEL	+-	110	110	tumor8	980	Gene:NEFM,NM_005382|NEFM:NA-Exon1:46/1114	-,-	-	chr8:24770705-24771705,chr8:24770818-24771818,chr8:24771205-24771318
8	29611331	29611331	8	29611708	29611708	DEL	+-	376	376	tumor8	418	-	-,-	-	chr8:29610831-29611831,chr8:29611208-29612208,chr8:29611331-29611708
8	29611331	29611331	8	29611708	29611708	DEL	+-	376	376	tumor8	417	-	-,-	-	chr8:29610831-29611831,chr8:29611208-29612208,chr8:29611331-29611708
8	34595550	34595550	8	34595607	34595607	ITX	+-	56	56	tumor8	104	-	-,-	-	chr8:34595050-34596050,chr8:34595107-34596107,chr8:34595550-34595607
8	47550152	47550152	8	47550222	47550222	DEL	+-	68	68	tumor8	435	-	-,-	-	chr8:47549652-47550652,chr8:47549722-47550722,chr8:47550152-47550222
8	49346780	49346780	8	49346848	49346848	DEL	+-	69	69	tumor8	1187	-	-,-	-	chr8:49346280-49347280,chr8:49346348-49347348,chr8:49346780-49346848
8	53236125	53236125	8	53236193	53236193	DEL	+-	68	68	tumor8	1023	Gene:ST18,NM_014682|ST18:Intron2:85763/179251-Intron2:85695/179251	-,-	-	chr8:53235625-53236625,chr8:53235693-53236693,chr8:53236125-53236193
8	54701607	54701607	8	102505907	102505907	DEL	+-	47804298	47804298	tumor8	383	Gene:RAB2A|CPA6|TPD52|RALYL|CNBD1|MYBL1|NBN|DECR1|GGH|PRDM14|SLC7A13|RDH10|CA13|MSC|PEX2|TMEM68|C8orf45|VCPIP1|COX6C|ZFAND1|PGCP|FLJ39080|CALB1|REXO1L2P|COPS5|C8orf47|LYN|FAM164A|CRH|RPS20|SNX16|SDCBP|C8orf39|KCNS2|ZNF704|CHD7|TMEM70|LYPLA1|LOC100616530|ADHFE1|C8orf46|SNORD54|POLR2K|STAU2|GDF6|YTHDF3|ZNF706|MIR599|ARMC1|ATP6V1H|LOC401463|PMP2|PLAG1|FABP5|C8orf44-SGK3|TP53INP1|MMP16|TCEB1|TRAM1|OT…	-,-	-	chr8:54701107-54702107,chr8:102505407-102506407,chr8:54701607-102505907
8	55124605	55124605	8	55848709	55848709	INV	--	724101	724101	tumor8	579	Gene:RP1|SOX17	-,-	-	chr8:55124105-55125105,chr8:55848209-55849209,chr8:55124605-55848709
8	55124605	55124605	8	55848709	55848709	INV	--	724101	724101	tumor8	471	Gene:RP1|SOX17	-,-	-	chr8:55124105-55125105,chr8:55848209-55849209,chr8:55124605-55848709
8	60369082	60369082	16	27990742	27990742	CTX	--	477	477	tumor16	53	Gene:GSG1L,NA|NA:NA-NM_001109763|GSG1L:Intron1:83655/99873,AffectCoding	-,-	-	chr8:60368582-60369582,chr16:27990242-27991242
8	60783034	60783034	8	60839947	60839947	DEL	+-	56908	56908	tumor8	499	-	-,-	-	chr8:60782534-60783534,chr8:60839447-60840447,chr8:60783034-60839947
8	60839879	60839879	9	6290557	6290557	CTX	-+	100	100	tumor9	170	-	-,-	-	chr8:60839379-60840379,chr9:6290057-6291057
8	60839947	60839947	11	57907432	57907432	CTX	-+	100	100	tumor11	235	Gene:OR9Q1,NA|NA:NA-NM_001005212|OR9Q1:Intron2:84014/123484,AffectCoding	-,-	-	chr8:60839447-60840447,chr11:57906932-57907932
8	61945873	61945873	8	61946025	61946025	DEL	+-	149	149	tumor8	62	-	-,-	-	chr8:61945373-61946373,chr8:61945525-61946525,chr8:61945873-61946025
8	65580243	65580243	8	65580486	65580486	DEL	+-	240	240	tumor8	470	Gene:CYP7B1,NM_004820|CYP7B1:Intron1:130780/173927-Intron1:130537/173927	-,-	-	chr8:65579743-65580743,chr8:65579986-65580986,chr8:65580243-65580486
8	65580243	65580243	8	65580486	65580486	DEL	+-	240	240	tumor8	465	Gene:CYP7B1,NM_004820|CYP7B1:Intron1:130780/173927-Intron1:130537/173927	-,-	-	chr8:65579743-65580743,chr8:65579986-65580986,chr8:65580243-65580486
8	65918109	65918109	22	47489505	47489505	CTX	+-	100	100	tumor22	403	Gene:TBC1D22A,NA|NA:NA-NM_014346|TBC1D22A:Intron11:56412/74310,AffectCoding	-,-	-	chr8:65917609-65918609,chr22:47489005-47490005
8	86869253	86869253	12	83391174	83391174	CTX	+-	419	419	tumor12	50	Gene:TMTC2,NA|NA:NA-NM_152588|TMTC2:Intron8:11350/44752,AffectCoding	-,-	-	chr8:86868753-86869753,chr12:83390674-83391674
8	87549568	87549568	8	87550132	87550132	DEL	+-	565	565	tumor8	321	Gene:CPNE3,NM_003909|CPNE3:Intron6:4761/4983-Intron7:259/2599,AffectCoding	-,-	-	chr8:87549068-87550068,chr8:87549632-87550632,chr8:87549568-87550132
8	87549568	87549568	8	87550132	87550132	DEL	+-	565	565	tumor8	326	Gene:CPNE3,NM_003909|CPNE3:Intron6:4761/4983-Intron7:259/2599,AffectCoding	-,-	-	chr8:87549068-87550068,chr8:87549632-87550632,chr8:87549568-87550132
8	98879440	98879440	8	98879504	98879504	DEL	+-	65	65	tumor8	1151	-	-,-	-	chr8:98878940-98879940,chr8:98879004-98880004,chr8:98879440-98879504
8	100047072	100047072	8	100047602	100047602	ITX	+-	530	530	tumor8	311	Gene:VPS13B,NM_017890|VPS13B:Intron2:20910/24488-Intron2:21440/24488	-,-	-	chr8:100046572-100047572,chr8:100047102-100048102,chr8:100047072-100047602
8	102312236	102312236	8	102442956	102442956	ITX	+-	129695	129695	tumor8	246	Gene:NACAP1	-,-	-	chr8:102311736-102312736,chr8:102442456-102443456,chr8:102312236-102442956
8	102377686	102377686	8	102523396	102523396	ITX	+-	144704	144716	tumor8	581	Gene:GRHL2|NACAP1,NA|NA:NA-NM_024915|GRHL2:Intron1:18380/50452,AffectCoding,Cancer:GRHL2	-,-	-	chr8:102377186-102378186,chr8:102522896-102523896,chr8:102377686-102523396
8	102377686	102377686	8	102523396	102523396	ITX	+-	144714	144714	tumor8	334	Gene:GRHL2|NACAP1,NA|NA:NA-NM_024915|GRHL2:Intron1:18380/50452,AffectCoding,Cancer:GRHL2	-,-	-	chr8:102377186-102378186,chr8:102522896-102523896,chr8:102377686-102523396
8	104804388	104804388	13	72846915	72846915	CTX	--	100	100	tumor13	221	Gene:RIMS2,NM_001100117|RIMS2:Intron3:25624/118761-NA|NA:NA,AffectCoding	-,-	-	chr8:104803888-104804888,chr13:72846415-72847415
8	105389521	105389521	10	103488307	103488307	CTX	--	322	322	tumor10	173	-	-,-	-	chr8:105389021-105390021,chr10:103487807-103488807
8	106181396	106181396	8	106181738	106181738	DEL	+-	328	328	tumor8	259	-	rs72455497,-	-	chr8:106180896-106181896,chr8:106181238-106182238,chr8:106181396-106181738
8	112168226	112168226	8	112168591	112168591	DEL	+-	353	353	tumor8	645	-	rs10523179,-	-	chr8:112167726-112168726,chr8:112168091-112169091,chr8:112168226-112168591
8	116724697	116724697	8	116725025	116725025	ITX	+-	193	193	tumor8	271	-	-,-	-	chr8:116724197-116725197,chr8:116724525-116725525,chr8:116724697-116725025
8	117881761	117881761	8	117896744	117896744	DEL	+-	14980	14980	tumor8	488	Gene:NCRNA00255|MIR3610|RAD21,NM_006265|RAD21:Intron1:5089/7850-NA|NA:NA,AffectCoding	-,-	-	chr8:117881261-117882261,chr8:117896244-117897244,chr8:117881761-117896744
8	117881761	117881761	8	117896744	117896744	DEL	+-	14980	14980	tumor8	404	Gene:NCRNA00255|MIR3610|RAD21,NM_006265|RAD21:Intron1:5089/7850-NA|NA:NA,AffectCoding	-,-	-	chr8:117881261-117882261,chr8:117896244-117897244,chr8:117881761-117896744
8	121141706	121141706	8	121141930	121141930	DEL	+-	225	225	tumor8	407	Gene:COL14A1,NM_021110|COL14A1:Intron1:4128/22466-Intron1:4352/22466	-,-	-	chr8:121141206-121142206,chr8:121141430-121142430,chr8:121141706-121141930
8	121141706	121141706	8	121141930	121141930	DEL	+-	225	225	tumor8	417	Gene:COL14A1,NM_021110|COL14A1:Intron1:4128/22466-Intron1:4352/22466	-,-	-	chr8:121141206-121142206,chr8:121141430-121142430,chr8:121141706-121141930
8	121192178	121192178	8	126313520	126313520	DEL	+-	5121337	5121337	tumor8	203	Gene:ZNF572|NSMCE2|ANXA13|LOC100131726|HAS2-AS1|KIAA0196|SQLE|HAS2|LOC157381|MTBP|FAM91A1|ZHX1-C8ORF76|FER1L6|FAM83A|TMEM65|ATAD2|MRPL13|KLHL38|ZHX2|COL14A1|WDR67|TRMT12|RNF139|C8orf76|MTSS1|ZHX1|SNTB1|DERL1|TATDN1|WDYHV1|FBXO32|NDUFB9,NM_021110|COL14A1:Intron5:11693/28544-NM_173685|NSMCE2:Intron5:119023/174963,AffectCoding,Fusion	-,-	-	chr8:121191678-121192678,chr8:126313020-126314020,chr8:121192178-126313520
8	121192178	121192178	8	126313520	126313520	DEL	+-	5121337	5121337	tumor8	205	Gene:ZNF572|NSMCE2|ANXA13|LOC100131726|HAS2-AS1|KIAA0196|SQLE|HAS2|LOC157381|MTBP|FAM91A1|ZHX1-C8ORF76|FER1L6|FAM83A|TMEM65|ATAD2|MRPL13|KLHL38|ZHX2|COL14A1|WDR67|TRMT12|RNF139|C8orf76|MTSS1|ZHX1|SNTB1|DERL1|TATDN1|WDYHV1|FBXO32|NDUFB9,NM_021110|COL14A1:Intron5:11693/28544-NM_173685|NSMCE2:Intron5:119023/174963,AffectCoding,Fusion	-,-	-	chr8:121191678-121192678,chr8:126313020-126314020,chr8:121192178-126313520
8	121374907	121374907	8	122402541	122402541	INV	--	1027631	1027631	tumor8	599	Gene:MRPL13|COL14A1|SNTB1|MTBP,NM_021110|COL14A1:Intron45:17106/21608-NA|NA:NA,AffectCoding	-,-	-	chr8:121374407-121375407,chr8:122402041-122403041,chr8:121374907-122402541
8	121374907	121374907	8	122402541	122402541	INV	--	1027631	1027631	tumor8	546	Gene:MTBP|MRPL13|COL14A1|SNTB1,NM_021110|COL14A1:Intron45:17106/21608-NA|NA:NA,AffectCoding	-,-	-	chr8:121374407-121375407,chr8:122402041-122403041,chr8:121374907-122402541
8	122741291	122741291	8	124903810	124903810	INV	++	2162519	2162519	tumor8	593	Gene:ATAD2|ANXA13|KLHL38|ZHX2|LOC100131726|WDR67|C8orf76|ZHX1|DERL1|WDYHV1|FBXO32|FAM91A1|ZHX1-C8ORF76|FER1L6|FAM83A,NA|NA:NA-NM_001039112|FER1L6:Intron1:39386/103807,AffectCoding	-,-	-	chr8:122740791-122741791,chr8:124903310-124904310,chr8:122741291-124903810
8	122741303	122741303	8	124903810	124903810	INV	++	2162507	2162507	tumor8	581	Gene:ANXA13|LOC100131726|FAM91A1|ZHX1-C8ORF76|FER1L6|FAM83A|ATAD2|KLHL38|ZHX2|WDR67|C8orf76|ZHX1|DERL1|WDYHV1|FBXO32,NA|NA:NA-NM_001039112|FER1L6:Intron1:39386/103807,AffectCoding	-,-	-	chr8:122740803-122741803,chr8:124903310-124904310,chr8:122741303-124903810
8	123108627	123108627	8	124820493	124820493	INV	--	1711866	1711866	tumor8	461	Gene:ATAD2|ANXA13|KLHL38|ZHX2|LOC100131726|WDR67|C8orf76|ZHX1|DERL1|WDYHV1|FBXO32|FAM91A1|ZHX1-C8ORF76|FAM83A,NA|NA:NA-NM_144963|FAM91A1:Intron20:2025/2043,AffectCoding	-,-	-	chr8:123108127-123109127,chr8:124819993-124820993,chr8:123108627-124820493
8	123108627	123108627	8	124820106	124820106	INV	--	1711479	1711479	tumor8	448	Gene:ANXA13|LOC100131726|FAM91A1|ZHX1-C8ORF76|FAM83A|ATAD2|KLHL38|ZHX2|WDR67|C8orf76|ZHX1|DERL1|WDYHV1|FBXO32,NA|NA:NA-NM_144963|FAM91A1:Intron20:1638/2043,AffectCoding	-,-	-	chr8:123108127-123109127,chr8:124819606-124820606,chr8:123108627-124820106
8	125487374	125487374	8	125495162	125495162	INV	--	7838	7838	tumor8	112	Gene:RNF139,NM_007218|RNF139:Exon1:368/525-Intron1:7632/10541,AffectCoding	-,-	-	chr8:125486874-125487874,chr8:125494662-125495662,chr8:125487374-125495162
8	126318831	126318831	8	126319085	126319085	DEL	+-	255	255	tumor8	490	Gene:NSMCE2,NM_173685|NSMCE2:Intron5:124334/174963-Intron5:124588/174963	-,-	-	chr8:126318331-126319331,chr8:126318585-126319585,chr8:126318831-126319085
8	126318831	126318831	8	126319085	126319085	DEL	+-	255	255	tumor8	473	Gene:NSMCE2,NM_173685|NSMCE2:Intron5:124334/174963-Intron5:124588/174963	-,-	-	chr8:126318331-126319331,chr8:126318585-126319585,chr8:126318831-126319085
8	126321570	126321570	8	126323391	126323391	INV	++	1825	1825	tumor8	308	Gene:NSMCE2,NM_173685|NSMCE2:Intron5:127073/174963-Intron5:128894/174963	-,-	-	chr8:126321070-126322070,chr8:126322891-126323891,chr8:126321570-126323391
8	128322699	128322699	8	128489132	128489132	ITX	+-	165440	165440	tumor8	420	Gene:LOC727677|POU5F1B,NA|NA:NA-NR_024393|LOC727677:Intron4:2196/35363,AffectCoding	-,-	-	chr8:128322199-128323199,chr8:128488632-128489632,chr8:128322699-128489132
8	128322699	128322699	8	128489132	128489132	ITX	+-	165432	165432	tumor8	423	Gene:LOC727677|POU5F1B,NA|NA:NA-NR_024393|LOC727677:Intron4:2196/35363,AffectCoding	-,-	-	chr8:128322199-128323199,chr8:128488632-128489632,chr8:128322699-128489132
8	128881029	128881052	X	84805936	84806003	CTX	-+	100	100	tumorX	54	Gene:PVT1,NR_003367|PVT1:Intron2:13488/35270-NA|NA:NA,AffectCoding	-,-	-	chr8:128880552-128881552,chrX:84805436-84806436
8	131734815	131734815	8	134903533	134903533	DEL	+-	3168689	3168689	tumor8	101	Gene:LRRC6|ST3GAL1|HPYR1|SLA|ADCY8|TG|NDRG1|OC90|TMEM71|WISP1|HHLA1|PHF20L1|KCNQ3|EFR3A	-,ID=nssv578500;Name=nssv578500;Parent=nsv529357;samples=ISCA_ret_id_2363;phenotype=Developmental	delay	-	chr8:131734315-131735315,chr8:134903033-134904033,chr8:131734815-134903533
8	134244700	134244700	8	134524971	134524971	DEL	+-	280270	280270	tumor8	534	Gene:ST3GAL1|NDRG1,NA|NA:NA-NM_173344|ST3GAL1:Intron2:33046/46585,AffectCoding	-,-	-	chr8:134244200-134245200,chr8:134524471-134525471,chr8:134244700-134524971
8	134244700	134244700	8	134524971	134524971	DEL	+-	280270	280270	tumor8	401	Gene:ST3GAL1|NDRG1,NA|NA:NA-NM_173344|ST3GAL1:Intron2:33046/46585,AffectCoding	-,-	-	chr8:134244200-134245200,chr8:134524471-134525471,chr8:134244700-134524971
8	139383629	139383629	8	139480820	139480820	INV	++	97192	97192	tumor8	426	Gene:FAM135B,NM_015912|FAM135B:Intron1:125285/128669-Intron1:28094/128669	-,-	-	chr8:139383129-139384129,chr8:139480320-139481320,chr8:139383629-139480820
8	139387405	139387405	8	139480256	139480256	INV	--	92850	92850	tumor8	334	Gene:FAM135B,NM_015912|FAM135B:Intron1:121509/128669-Intron1:28658/128669	-,-	-	chr8:139386905-139387905,chr8:139479756-139480756,chr8:139387405-139480256
8	143035379	143035379	8	143037283	143037283	DEL	+-	1905	1905	tumor8	124	-	-,-	-	chr8:143034879-143035879,chr8:143036783-143037783,chr8:143035379-143037283
8	145248535	145248535	8	145737378	145737378	ITX	+-	487906	487906	tumor8	182	Gene:FBXL6|MIR1234|BOP1|TONSL|C8ORFK29|CYHR1|DGAT1|MIR939|PPP1R16A|SCXB|GPT|SLC39A4|CPSF1|FAM203A|KIFC2|VPS28|GPR172A|HSF1|FOXH1|SCRT1|RECQL4|HEATR7A|ADCK5|SCXA|MFSD3,NM_032450|HEATR7A:Intron10:1232/6721-NM_004260|RECQL4:Exon19:73/158,AffectCoding,Fusion,Cancer:RECQL4	-,-	-	chr8:145248035-145249035,chr8:145736878-145737878,chr8:145248535-145737378
9	1488782	1488782	9	1488978	1488978	DEL	+-	197	197	tumor9	201	-	-,-	-	chr9:1488282-1489282,chr9:1488478-1489478,chr9:1488782-1488978
9	1488782	1488782	9	1488978	1488978	DEL	+-	197	197	tumor9	209	-	-,-	-	chr9:1488282-1489282,chr9:1488478-1489478,chr9:1488782-1488978
9	5718451	5718451	9	5723311	5723311	DEL	+-	4859	4859	tumor9	174	Gene:KIAA1432,NM_020829|KIAA1432:Intron4:4449/6179-Intron6:2562/11638,AffectCoding,novelSplice	-,-	-	chr9:5717951-5718951,chr9:5722811-5723811,chr9:5718451-5723311
9	6779717	6779717	9	11329330	11329330	INV	++	4549613	4549613	tumor9	192	Gene:PTPRD|KDM4C|C9orf123,NM_015061|KDM4C:Intron1:21515/34769-NA|NA:NA,AffectCoding	-,-	-	chr9:6779217-6780217,chr9:11328830-11329830,chr9:6779717-11329330
9	6780790	6780790	9	96371387	96371387	INV	++	89590593	89590593	tumor9	216	Gene:RNF38|MIR31|OR2S2|RMRP|LOC100133920|WNK2|FRMD3|ANXA1|FOXD4L3|SLC28A3|TLN1|FAM75D5|DNAI1|SPTLC1|FP588|C9orf85|LOC642236|GDA|ARID3C|SEMA4D|MSMP|GOLM1|NXNL2|FAM201A|FAM95B1|FAM75A1|C9orf11|NOL8|CDK20|TEK|TRPM6|CLTA|CHMP5|FAM75C1|CCL19|MIR204|OSTF1|IFNA2|ROR2|LOC340515|ANKRD20A3|ZNF484|FAM74A3|LOC100286938|POLR1E|C9orf150|FAM75A3|KIAA1797|PLIN2|C9orf71|KGFLP2|DCAF12|LOC286238|FAM75D3|SECISBP2|CT…	-,-	SegDup:NA-chr13:19646434	chr9:6780290-6781290,chr9:96370887-96371887,chr9:6780790-96371387
9	6780793	6780793	9	22288725	22288725	INV	++	15507931	15507931	tumor9	196	Gene:MIR31|IFNA2|C9orf150|KIAA1797|PLIN2|CDKN2B-AS1|HAUS6|KLHL9|SCARNA8|RRAGA|TYRP1|MIR491|C9orf146|PSIP1|IFNA5|CDKN2B|SLC24A2|MLLT3|IFNA16|C9orf93|CER1|FLJ41200|IFNE|IFNA7|CNTLN|PTPRD|RPS6|IFNA17|NFIB|KDM4C|TTC39B|FAM154A|IFNA13|IFNW1|MTAP|IFNA22P|ACER2|IFNA4|MPDZ|ZDHHC21|IFNA14|IFNA1|C9orf53|DENND4C|C9orf123|IFNA6|LOC554202|PTPLAD2|SH3GL2|FREM1|IFNB1|IFNA10|CDKN2A|SNAPC3|BNC2|ADAMTSL1|LOC389705…	-,-	-	chr9:6780293-6781293,chr9:22288225-22289225,chr9:6780793-22288725
9	8344974	8344974	9	35883708	35883708	DEL	+-	27538704	27538704	tumor9	122	Gene:MIR31|RMRP|TLN1|DNAI1|FP588|ARID3C|MSMP|C9orf11|TEK|CHMP5|CCL19|IFNA2|C9orf150|KIAA1797|PLIN2|DCAF12|CDKN2B-AS1|PTENP1|B4GALT1|LOC100129250|UNC13B|MOBKL2B|HAUS6|CNTFR|BAG1|C9orf128|DCTN3|ENHO|LOC415056|C9orf25|ANXA2P2|KLHL9|CCL27|SCARNA8|SNORD121B|KIAA1161|TMEM8B|ELAVL2|C9orf23|RRAGA|TYRP1|CREB3|CA9|DNAJA1|MIR491|DMRTA1|C9orf146|ACO1|PSIP1|TAF1L|LRRC19|FAM166B|IFNA5|APTX|NDUFB6|CD72|SIT1|PRS…	-,-	-	chr9:8344474-8345474,chr9:35883208-35884208,chr9:8344974-35883708
9	9911470	9911470	9	9911492	9911492	DEL	+-	22	22	tumor9	261	Gene:PTPRD,NM_002839|PTPRD:Intron5:27037/171656-Intron5:27015/171656	-,-	-	chr9:9910970-9911970,chr9:9910992-9911992,chr9:9911470-9911492
9	14205834	14205834	9	14205987	14205987	DEL	+-	148	148	tumor9	337	Gene:NFIB,NM_001190738|NFIB:Intron2:101154/127209-Intron2:101001/127209	-,-	-	chr9:14205334-14206334,chr9:14205487-14206487,chr9:14205834-14205987
9	14205834	14205834	9	14205987	14205987	DEL	+-	148	148	tumor9	345	Gene:NFIB,NM_001190738|NFIB:Intron2:101154/127209-Intron2:101001/127209	-,-	-	chr9:14205334-14206334,chr9:14205487-14206487,chr9:14205834-14205987
9	14990056	14990056	9	14990106	14990106	DEL	+-	51	51	tumor9	236	-	-,-	SegDup:chr4:170645689-chr4:170645689	chr9:14989556-14990556,chr9:14989606-14990606,chr9:14990056-14990106
9	17054852	17054852	9	17054938	17054938	DEL	+-	88	88	tumor9	1080	-	-,-	-	chr9:17054352-17055352,chr9:17054438-17055438,chr9:17054852-17054938
9	17277058	17277058	9	17277288	17277288	DEL	+-	226	226	tumor9	1147	Gene:CNTLN,NM_017738|CNTLN:Intron6:3195/24324-Intron6:3425/24324	rs10526450,-	-	chr9:17276558-17277558,chr9:17276788-17277788,chr9:17277058-17277288
9	21771735	21771735	9	22011884	22011884	DEL	+-	240148	240148	tumor9	1400	Gene:CDKN2A|CDKN2B-AS1|MTAP|C9orf53|CDKN2B,NA|NA:NA-NR_003529|CDKN2B-AS1:Intron1:16725/34272,AffectCoding,Cancer:CDKN2A|CDKN2B	-,-	-	chr9:21771235-21772235,chr9:22011384-22012384,chr9:21771735-22011884
9	21771735	21771735	9	22011884	22011884	DEL	+-	240148	240148	tumor9	1152	Gene:CDKN2A|CDKN2B-AS1|MTAP|C9orf53|CDKN2B,NA|NA:NA-NR_003529|CDKN2B-AS1:Intron1:16725/34272,AffectCoding,Cancer:CDKN2A|CDKN2B	-,-	-	chr9:21771235-21772235,chr9:22011384-22012384,chr9:21771735-22011884
9	23704135	23704135	9	97387300	97387300	INV	--	73683268	73683268	tumor9	433	Gene:RNF38|OR2S2|RMRP|LOC100133920|WNK2|FRMD3|ANXA1|FOXD4L3|SLC28A3|TLN1|FAM75D5|DNAI1|SPTLC1|FP588|C9orf85|LOC642236|GDA|ARID3C|SEMA4D|MSMP|GOLM1|NXNL2|PTPDC1|FAM201A|FAM95B1|FAM75A1|FBP2|C9orf11|NOL8|CDK20|TEK|TRPM6|CLTA|CHMP5|FAM75C1|CCL19|MIR204|OSTF1|ROR2|LOC340515|ANKRD20A3|ZNF484|FAM74A3|LOC100286938|POLR1E|FAM75A3|C9orf71|KGFLP2|DCAF12|LOC286238|FAM75D3|SECISBP2|CTSL1P8|C9orf41|PTENP1|B4G…	-,-	-	chr9:23703635-23704635,chr9:97386800-97387800,chr9:23704135-97387300
9	25186612	25186766	15	33242260	33242281	CTX	+-	309	309	tumor15	50	Gene:FMN1,NA|NA:NA-NM_001103184|FMN1:Intron5:14048/37846,AffectCoding	-,-	-	chr9:25186266-25187266,chr15:33241760-33242760
9	25600803	25600803	10	37027630	37027630	CTX	-+	100	100	tumor10	97	-	-,-	-	chr9:25600303-25601303,chr10:37027130-37028130
9	25600845	25600845	10	37027355	37027355	CTX	--	100	100	tumor10	118	-	-,-	-	chr9:25600345-25601345,chr10:37026855-37027855
9	25601088	25601088	10	37027625	37027625	CTX	++	100	100	tumor10	98	-	-,-	-	chr9:25600588-25601588,chr10:37027125-37028125
9	27420862	27420862	9	27420922	27420922	DEL	+-	60	60	tumor9	167	Gene:MOBKL2B,NM_024761|MOBKL2B:Intron2:34269/95897-Intron2:34209/95897	-,-	-	chr9:27420362-27421362,chr9:27420422-27421422,chr9:27420862-27420922
9	29829103	29829103	9	29829424	29829424	DEL	+-	320	320	tumor9	1176	-	-,-	-	chr9:29828603-29829603,chr9:29828924-29829924,chr9:29829103-29829424
9	29829103	29829103	9	29829424	29829424	DEL	+-	320	320	tumor9	1192	-	-,-	-	chr9:29828603-29829603,chr9:29828924-29829924,chr9:29829103-29829424
9	30486102	30486102	9	30496967	30496967	DEL	+-	10860	10860	tumor9	413	-	-,-	-	chr9:30485602-30486602,chr9:30496467-30497467,chr9:30486102-30496967
9	30486102	30486102	9	30496967	30496967	DEL	+-	10860	10860	tumor9	420	-	-,-	-	chr9:30485602-30486602,chr9:30496467-30497467,chr9:30486102-30496967
9	33098777	33098777	X	129705474	129705474	CTX	--	360	360	tumorX	1407	-	-,-	-	chr9:33098277-33099277,chrX:129704974-129705974
9	33098777	33098777	X	129705474	129705474	CTX	--	100	100	tumorX	408	-	-,-	-	chr9:33098277-33099277,chrX:129704974-129705974
9	33152433	33152433	X	129715693	129715693	CTX	++	360	477	tumorX	238	Gene:B4GALT1,NM_001497|B4GALT1:Intron1:14323/31334-NA|NA:NA,AffectCoding	-,-	-	chr9:33151933-33152933,chrX:129715193-129716193
9	33152433	33152433	X	129715693	129715693	CTX	++	100	100	tumorX	87	Gene:B4GALT1,NM_001497|B4GALT1:Intron1:14323/31334-NA|NA:NA,AffectCoding	-,-	-	chr9:33151933-33152933,chrX:129715193-129716193
9	34169654	34169654	9	34169775	34169775	ITX	+-	118	118	tumor9	140	-	-,-	-	chr9:34169154-34170154,chr9:34169275-34170275,chr9:34169654-34169775
9	34703698	34703698	17	4959195	4959195	CTX	+-	100	100	tumor17	91	-	-,-	-	chr9:34703198-34704198,chr17:4958695-4959695
9	37594234	37594234	10	123120653	123120653	CTX	-+	326	326	tumor10	160	-	-,-	-	chr9:37593734-37594734,chr10:123120153-123121153
9	38571383	38571383	9	38581931	38581931	DEL	+-	10548	10548	tumor9	1317	Gene:ANKRD18A,NM_147195|ANKRD18A:Exon16:674/697-Intron12:4249/8035,AffectCoding,novelSplice	-,-	SegDup:chr9:95650702-chr1:143200000	chr9:38570883-38571883,chr9:38581431-38582431,chr9:38571383-38581931
9	38571383	38571383	9	38581931	38581931	DEL	+-	10548	10548	tumor9	1179	Gene:ANKRD18A,NM_147195|ANKRD18A:Exon16:674/697-Intron12:4249/8035,AffectCoding,novelSplice	-,-	SegDup:chr9:95650702-chr1:143200000	chr9:38570883-38571883,chr9:38581431-38582431,chr9:38571383-38581931
9	66532440	66532440	9	66533321	66533321	DEL	+-	866	866	tumor9	93	-	-,-	SegDup:chr9_gl000200_random:0-chr9_gl000200_random:0	chr9:66531940-66532940,chr9:66532821-66533821,chr9:66532440-66533321
9	71227393	71227393	11	64910947	64910947	CTX	++	309	309	tumor11	153	-	-,-	SegDup:chr6:116756748-NA	chr9:71226893-71227893,chr11:64910447-64911447
9	75744328	75744328	9	75744442	75744442	DEL	+-	118	118	tumor9	262	-	-,-	-	chr9:75743828-75744828,chr9:75743942-75744942,chr9:75744328-75744442
9	86502952	86502952	9	88456513	88456513	INV	--	1953561	1953561	tumor9	98	Gene:SLC28A3|AGTPBP1|MIR7-1|HNRNPK|C9orf64|RMI1|NTRK2|KIF27|LOC389765,NM_017576|KIF27:Intron8:452/1293-NR_029410|LOC389765:Intron8:750/1875,AffectCoding,Fusion	-,-	SegDup:chr9:88430378-chr9:86492197	chr9:86502452-86503452,chr9:88456013-88457013,chr9:86502952-88456513
9	86839034	86839034	10	68048889	68048889	CTX	+-	419	419	tumor10	320	Gene:CTNNA3,NA|NA:NA-NM_013266|CTNNA3:Intron12:90021/98531,AffectCoding	-,-	-	chr9:86838534-86839534,chr10:68048389-68049389
9	89393894	89393894	9	89394849	89394849	DEL	+-	953	953	tumor9	514	-	-,-	-	chr9:89393394-89394394,chr9:89394349-89395349,chr9:89393894-89394849
9	89393894	89393894	9	89394849	89394849	DEL	+-	953	953	tumor9	395	-	-,-	-	chr9:89393394-89394394,chr9:89394349-89395349,chr9:89393894-89394849
9	108332914	108332914	9	108347114	108347114	DEL	+-	14198	14198	tumor9	400	Gene:FKTN,NM_001198963|FKTN:Intron1:12469/15490-Intron3:9697/21461,AffectCoding,novelSplice	-,-	-	chr9:108332414-108333414,chr9:108346614-108347614,chr9:108332914-108347114
9	108332914	108332914	9	108347114	108347114	DEL	+-	14198	14198	tumor9	397	Gene:FKTN,NM_001198963|FKTN:Intron1:12469/15490-Intron3:9697/21461,AffectCoding,novelSplice	-,-	-	chr9:108332414-108333414,chr9:108346614-108347614,chr9:108332914-108347114
9	109924940	109924940	20	32550762	32550762	CTX	+-	309	389	tumor20	520	-	-,-	-	chr9:109924440-109925440,chr20:32550262-32551262
9	109924940	109924940	20	32550762	32550762	CTX	+-	100	100	tumor20	333	-	-,-	-	chr9:109924440-109925440,chr20:32550262-32551262
9	111927347	111927347	9	111927778	111927778	DEL	+-	430	430	tumor9	644	Gene:C9orf4,NM_014334|C9orf4:Intron1:1834/17181-Intron1:1403/17181	-,-	-	chr9:111926847-111927847,chr9:111927278-111928278,chr9:111927347-111927778
9	111927347	111927347	9	111927778	111927778	DEL	+-	430	430	tumor9	410	Gene:C9orf4,NM_014334|C9orf4:Intron1:1834/17181-Intron1:1403/17181	-,-	-	chr9:111926847-111927847,chr9:111927278-111928278,chr9:111927347-111927778
9	113374707	113374707	9	113374758	113374758	ITX	+-	54	54	tumor9	98	-	-,-	-	chr9:113374207-113375207,chr9:113374258-113375258,chr9:113374707-113374758
9	117037283	117037283	9	117037470	117037470	DEL	+-	173	173	tumor9	197	Gene:COL27A1,NM_032888|COL27A1:Intron36:4223/4880-Intron36:4410/4880	-,-	-	chr9:117036783-117037783,chr9:117036970-117037970,chr9:117037283-117037470
9	121041661	121041661	9	121041717	121041717	DEL	+-	56	56	tumor9	1122	-	-,-	-	chr9:121041161-121042161,chr9:121041217-121042217,chr9:121041661-121041717
9	123939197	123939197	9	123939360	123939360	DEL	+-	161	161	tumor9	459	Gene:CNTRL,NM_007018|CNTRL:Intron41:1696/1939-Intron41:1859/1939	-,-	-	chr9:123938697-123939697,chr9:123938860-123939860,chr9:123939197-123939360
9	123939197	123939197	9	123939360	123939360	DEL	+-	161	161	tumor9	454	Gene:CNTRL,NM_007018|CNTRL:Intron41:1696/1939-Intron41:1859/1939	-,-	-	chr9:123938697-123939697,chr9:123938860-123939860,chr9:123939197-123939360
9	124875656	124875656	9	124875699	124875699	DEL	+-	44	44	tumor9	395	-	-,-	-	chr9:124875156-124876156,chr9:124875199-124876199,chr9:124875656-124875699
9	126273670	126273670	9	126273947	126273947	DEL	+-	278	278	tumor9	485	Gene:DENND1A,NM_024820|DENND1A:Intron13:46179/99673-Intron13:45902/99673	-,-	-	chr9:126273170-126274170,chr9:126273447-126274447,chr9:126273670-126273947
9	127440813	127440813	9	127440870	127440870	DEL	+-	56	56	tumor9	428	Gene:NR6A1,NM_033334|NR6A1:Intron2:54774/178738-Intron2:54717/178738	-,-	-	chr9:127440313-127441313,chr9:127440370-127441370,chr9:127440813-127440870
9	131053982	131053982	19	18299147	18299147	CTX	+-	309	309	tumor19	66	-	-,-	-	chr9:131053482-131054482,chr19:18298647-18299647
9	131694899	131694899	9	131695067	131695067	DEL	+-	133	133	tumor9	87	Gene:PHYHD1,NM_001100877|PHYHD1:Intron2:5425/6586-Intron2:5593/6586	-,-	-	chr9:131694399-131695399,chr9:131694567-131695567,chr9:131694899-131695067
9	137154346	137154346	9	137154725	137154725	DEL	+-	380	380	tumor9	51	-	-,-	-	chr9:137153846-137154846,chr9:137154225-137155225,chr9:137154346-137154725
9	138479101	138479101	9	138480202	138480202	DEL	+-	1099	1099	tumor9	314	Gene:LOC100130954,NR_034016|LOC100130954:NA-NA|NA:NA,AffectCoding	-,-	-	chr9:138478601-138479601,chr9:138479702-138480702,chr9:138479101-138480202
9	139612550	139612550	9	139612729	139612729	DEL	+-	144	144	tumor9	87	Gene:FAM69B,NM_152421|FAM69B:Intron2:388/4210-Intron2:567/4210	rs66513249,-	-	chr9:139612050-139613050,chr9:139612229-139613229,chr9:139612550-139612729
9	141056638	141056638	12	38580502	38580502	CTX	-+	477	477	tumor12	50	Gene:TUBBP5,NR_027156|TUBBP5:Intron1:11879/23738-NA|NA:NA,AffectCoding	-,-	SegDup:NA-chrUn_gl000222:46305	chr9:141056138-141057138,chr12:38580002-38581002
10	2274236	2274236	10	2274779	2274779	DEL	+-	504	504	tumor10	57	-	-,-	-	chr10:2273736-2274736,chr10:2274279-2275279,chr10:2274236-2274779
10	3788450	3788450	10	3788573	3788573	DEL	+-	122	122	tumor10	1211	-	-,-	-	chr10:3787950-3788950,chr10:3788073-3789073,chr10:3788450-3788573
10	3788450	3788450	10	3788573	3788573	DEL	+-	122	122	tumor10	1114	-	-,-	-	chr10:3787950-3788950,chr10:3788073-3789073,chr10:3788450-3788573
10	5663515	5663515	10	5663576	5663576	ITX	+-	70	70	tumor10	98	-	-,-	-	chr10:5663015-5664015,chr10:5663076-5664076,chr10:5663515-5663576
10	26583420	26583420	10	26583686	26583686	DEL	+-	266	266	tumor10	1186	Gene:GAD2,NM_000818|GAD2:Intron15:1501/7797-Intron15:1767/7797	-,-	-	chr10:26582920-26583920,chr10:26583186-26584186,chr10:26583420-26583686
10	26583420	26583420	10	26583686	26583686	DEL	+-	266	266	tumor10	1186	Gene:GAD2,NM_000818|GAD2:Intron15:1501/7797-Intron15:1767/7797	-,-	-	chr10:26582920-26583920,chr10:26583186-26584186,chr10:26583420-26583686
10	27696629	27696629	10	27696693	27696693	ITX	+-	63	63	tumor10	110	Gene:PTCHD3,NM_001034842|PTCHD3:Intron2:4108/8451-Intron2:4044/8451	-,-	-	chr10:27696129-27697129,chr10:27696193-27697193,chr10:27696629-27696693
10	27945179	27945179	10	27945233	27945233	DEL	+-	51	51	tumor10	270	-	-,-	-	chr10:27944679-27945679,chr10:27944733-27945733,chr10:27945179-27945233
10	32101386	32101386	17	65218822	65218822	CTX	--	339	477	tumor17	372	Gene:HELZ|ARHGAP12,NM_018287|ARHGAP12:Intron15:249/1960-NM_014877|HELZ:Intron3:16727/20611,AffectCoding,Fusion	-,-	-	chr10:32100886-32101886,chr17:65218322-65219322
10	32101386	32101386	17	65218822	65218822	CTX	--	100	100	tumor17	292	Gene:ARHGAP12|HELZ,NM_018287|ARHGAP12:Intron15:249/1960-NM_014877|HELZ:Intron3:16727/20611,AffectCoding,Fusion	-,-	-	chr10:32100886-32101886,chr17:65218322-65219322
10	32295181	32295223	X	83087808	83087843	CTX	+-	100	100	tumorX	270	-	-,-	-	chr10:32294723-32295723,chrX:83087308-83088308
10	32295223	32295223	X	83087808	83087808	CTX	-+	477	477	tumorX	224	-	-,-	-	chr10:32294723-32295723,chrX:83087308-83088308
10	32296200	32296200	X	83088002	83088002	CTX	++	311	311	tumorX	188	-	-,-	-	chr10:32295700-32296700,chrX:83087502-83088502
10	33384085	33384085	10	33385513	33385513	DEL	+-	1397	1397	tumor10	370	-	-,-	-	chr10:33383585-33384585,chr10:33385013-33386013,chr10:33384085-33385513
10	33990044	33990044	10	33990090	33990090	DEL	+-	44	44	tumor10	403	-	-,-	-	chr10:33989544-33990544,chr10:33989590-33990590,chr10:33990044-33990090
10	42509914	42509914	10	42510943	42510943	DEL	+-	1026	1026	tumor10	183	-	-,-	-	chr10:42509414-42510414,chr10:42510443-42511443,chr10:42509914-42510943
10	42510016	42510016	10	42510882	42510882	DEL	+-	849	849	tumor10	109	-	-,-	-	chr10:42509516-42510516,chr10:42510382-42511382,chr10:42510016-42510882
10	43024107	43024107	10	45582413	45582413	ITX	+-	2557302	2557302	tumor10	295	Gene:ZNF485|C10orf25|C10orf136|CSGALNACT2|ZNF239|RET|RASSF4|TMEM72|BMS1|RASGEF1A|FXYD4|C10orf10|ZNF33B|LOC283033|HNRNPF|CXCL12|ZNF32|LOC100506835|ZNF37BP|HNRNPA3P1|LOC220980|ZNF487P|ZNF22,NR_026777|ZNF37BP:Intron5:21898/26819-NA|NA:NA,AffectCoding,Cancer:CXCL12|RET	-,-	SegDup:chr10:38400006-chr10:36134565	chr10:43023607-43024607,chr10:45581913-45582913,chr10:43024107-45582413
10	43024107	43024107	10	45582413	45582413	ITX	+-	2557306	2557306	tumor10	293	Gene:ZNF485|C10orf25|C10orf136|CSGALNACT2|ZNF239|RET|RASSF4|TMEM72|BMS1|RASGEF1A|FXYD4|C10orf10|ZNF33B|LOC283033|HNRNPF|CXCL12|ZNF32|LOC100506835|ZNF37BP|HNRNPA3P1|LOC220980|ZNF487P|ZNF22,NR_026777|ZNF37BP:Intron5:21898/26819-NA|NA:NA,AffectCoding,Cancer:CXCL12|RET	-,-	SegDup:chr10:38400006-chr10:36134565	chr10:43023607-43024607,chr10:45581913-45582913,chr10:43024107-45582413
10	43510667	43510667	10	43510713	43510713	DEL	+-	20	20	tumor10	204	-	-,-	-	chr10:43510167-43511167,chr10:43510213-43511213,chr10:43510667-43510713
10	45614326	45614326	10	45614535	45614535	DEL	+-	208	208	tumor10	374	Gene:LOC100133308,NR_024472|LOC100133308:Intron5:7443/10281-Intron5:7234/10281	-,-	SegDup:chr10:16804805-chr10:16804805	chr10:45613826-45614826,chr10:45614035-45615035,chr10:45614326-45614535
10	47022506	47022506	10	47059582	47059582	INV	++	37077	37077	tumor10	153	-	-,-	-	chr10:47022006-47023006,chr10:47059082-47060082,chr10:47022506-47059582
10	54193949	54193949	10	54195984	54195984	DEL	+-	2035	2035	tumor10	361	-	-,-	-	chr10:54193449-54194449,chr10:54195484-54196484,chr10:54193949-54195984
10	54193949	54193949	10	54195984	54195984	DEL	+-	2035	2035	tumor10	318	-	-,-	-	chr10:54193449-54194449,chr10:54195484-54196484,chr10:54193949-54195984
10	57974621	57974621	10	86360240	86360240	INV	--	28385619	28385619	tumor10	579	Gene:KCNMA1|SUPV3L1|EIF4EBP2|RTKN2|STOX1|PLAU|KIAA1279|AGAP5|UNC5B|VPS26A|SNORD98|LOC650623|SGPL1|NEUROG3|REEP3|CDK1|CCAR1|SLC25A16|LRIT1|ASCC1|ARID5B|LRRTM3|TTC18|C10orf40|PBLD|C10orf99|C10orf107|CCDC109A|ZCCHC24|USP54|CDHR1|NCRNA00245|CCDC6|M1|MYPN|DNAJC9|SLC16A9|EGR2|SAMD8|TACR2|ADAMTS14|DYDC2|LOC253264|SFTPD|PLAC9|SLC29A3|ADO|CHCHD1|H2AFY2|HK1|C10orf35|PRF1|IPMK|DNA2|FAM190B|COMTD1|SRGN|RGR|K…	-,-	-	chr10:57974121-57975121,chr10:86359740-86360740,chr10:57974621-86360240
10	60578669	60578669	14	82189469	82189469	CTX	+-	353	353	tumor14	403	Gene:BICC1,NM_001080512|BICC1:Intron19:1188/2647-NA|NA:NA,AffectCoding	-,-	-	chr10:60578169-60579169,chr14:82188969-82189969
10	60578669	60578669	14	82189469	82189469	CTX	+-	100	100	tumor14	397	Gene:BICC1,NM_001080512|BICC1:Intron19:1188/2647-NA|NA:NA,AffectCoding	-,-	-	chr10:60578169-60579169,chr14:82188969-82189969
10	60584584	60584584	10	60584661	60584661	DEL	+-	77	77	tumor10	415	Gene:BICC1,NM_001080512|BICC1:Intron20:4357/8293-Intron20:4434/8293	-,-	-	chr10:60584084-60585084,chr10:60584161-60585161,chr10:60584584-60584661
10	62754742	62754742	10	62754789	62754789	DEL	+-	44	44	tumor10	1190	Gene:RHOBTB1,NR_024555|RHOBTB1:Intron1:6415/15454-Intron1:6368/15454	-,-	-	chr10:62754242-62755242,chr10:62754289-62755289,chr10:62754742-62754789
10	64269783	64269783	10	64431045	64431045	ITX	+-	160265	160265	tumor10	383	Gene:ZNF365,NM_199451|ZNF365:Intron4:50228/163307-Exon8:1080/1806,AffectCoding,novelSplice	-,-	-	chr10:64269283-64270283,chr10:64430545-64431545,chr10:64269783-64431045
10	65171451	65171451	10	65174596	65174596	INV	++	3121	3121	tumor10	322	Gene:JMJD1C,NM_032776|JMJD1C:Intron1:53804/85013-Intron1:50659/85013	-,-	-	chr10:65170951-65171951,chr10:65174096-65175096,chr10:65171451-65174596
10	68673018	68673018	16	59976472	59976472	CTX	++	383	383	tumor16	113	Gene:CTNNA3,NM_013266|CTNNA3:Intron7:267057/404793-NA|NA:NA,AffectCoding	-,-	-	chr10:68672518-68673518,chr16:59975972-59976972
10	74964753	74964753	14	92000934	92000934	CTX	--	360	360	tumor14	212	Gene:FAM149B1,NM_173348|FAM149B1:Intron5:11403/15026-NA|NA:NA,AffectCoding	-,-	-	chr10:74964253-74965253,chr14:92000434-92001434
10	81418263	81418263	10	81598742	81598742	DEL	+-	180470	180470	tumor10	484	Gene:LOC650623|LOC642361	-,-	SegDup:chr10:47555744-chr10:52434021	chr10:81417763-81418763,chr10:81598242-81599242,chr10:81418263-81598742
10	82295353	82295353	16	75503311	75503311	CTX	+-	258	258	tumor16	135	-	-,-	-	chr10:82294853-82295853,chr16:75502811-75503811
10	89532863	89532863	10	89646910	89646910	ITX	+-	113236	113236	tumor10	431	Gene:PTEN|ATAD1|CFL1P1|KLLN,NM_032810|ATAD1:Intron6:3215/5280-NM_000314|PTEN:Intron1:22606/29477,AffectCoding,Fusion,Cancer:PTEN	-,-	-	chr10:89532363-89533363,chr10:89646410-89647410,chr10:89532863-89646910
10	89532866	89532866	17	57863030	57863030	CTX	-+	360	360	tumor17	923	Gene:VMP1|ATAD1,NM_032810|ATAD1:Intron6:3212/5280-NM_030938|VMP1:Intron7:11785/34911,AffectCoding,Fusion	-,-	-	chr10:89532366-89533366,chr17:57862530-57863530
10	89713779	89713779	10	89770317	89770317	DEL	+-	56538	56538	tumor10	1192	Gene:PTEN,NM_000314|PTEN:Intron6:1764/5594-NA|NA:NA,AffectCoding,Cancer:PTEN	-,-	-	chr10:89713279-89714279,chr10:89769817-89770817,chr10:89713779-89770317
10	89713779	89713779	10	89770317	89770317	DEL	+-	56538	56538	tumor10	1192	Gene:PTEN,NM_000314|PTEN:Intron6:1764/5594-NA|NA:NA,AffectCoding,Cancer:PTEN	-,-	-	chr10:89713279-89714279,chr10:89769817-89770817,chr10:89713779-89770317
10	99332025	99332025	10	99332214	99332214	DEL	+-	189	189	tumor10	455	Gene:ANKRD2,NA|NA:NA-NM_020349|ANKRD2:NA,AffectCoding	-,-	-	chr10:99331525-99332525,chr10:99331714-99332714,chr10:99332025-99332214
10	105508949	105508949	11	427978	427978	CTX	+-	100	100	tumor11	401	Gene:SH3PXD2A|ANO9,NM_014631|SH3PXD2A:Intron3:17903/31286-NM_001012302|ANO9:Intron15:110/6890,AffectCoding,Fusion	-,-	-	chr10:105508449-105509449,chr11:427478-428478
10	126443632	126443632	10	126443676	126443676	DEL	+-	42	42	tumor10	398	-	-,-	-	chr10:126443132-126444132,chr10:126443176-126444176,chr10:126443632-126443676
10	126933574	126933574	10	126933880	126933880	DEL	+-	305	305	tumor10	491	-	-,-	-	chr10:126933074-126934074,chr10:126933380-126934380,chr10:126933574-126933880
10	126933574	126933574	10	126933880	126933880	DEL	+-	305	305	tumor10	491	-	-,-	-	chr10:126933074-126934074,chr10:126933380-126934380,chr10:126933574-126933880
10	130597583	130597583	10	130597744	130597744	DEL	+-	157	157	tumor10	380	-	-,-	-	chr10:130597083-130598083,chr10:130597244-130598244,chr10:130597583-130597744
10	131777380	131777380	10	131778005	131778005	DEL	+-	625	625	tumor10	166	-	-,-	-	chr10:131776880-131777880,chr10:131777505-131778505,chr10:131777380-131778005
10	131777380	131777380	10	131778005	131778005	DEL	+-	625	625	tumor10	198	-	-,-	-	chr10:131776880-131777880,chr10:131777505-131778505,chr10:131777380-131778005
10	134171887	134171887	10	134172428	134172428	DEL	+-	542	542	tumor10	62	Gene:LRRC27,NM_001143757|LRRC27:Intron8:2498/5571-Intron8:3039/5571	rs35207766,-	-	chr10:134171387-134172387,chr10:134171928-134172928,chr10:134171887-134172428
11	190951	190951	11	191172	191172	DEL	+-	219	219	tumor11	116	-	-,-	-	chr11:190451-191451,chr11:190672-191672,chr11:190951-191172
11	2439423	2439423	11	2439475	2439475	DEL	+-	50	50	tumor11	412	Gene:TRPM5,NM_014555|TRPM5:Exon6:166/193-Exon6:114/193,AffectCoding	-,-	-	chr11:2438923-2439923,chr11:2438975-2439975,chr11:2439423-2439475
11	6479729	6479729	11	6562459	6562459	DEL	+-	82730	82730	tumor11	934	Gene:FXC1|TRIM3|DNHD1|ARFIP2,NM_006458|TRIM3:Intron3:7066/7269-NM_144666|DNHD1:Intron18:1147/4038,AffectCoding,Fusion	-,-	-	chr11:6479229-6480229,chr11:6561959-6562959,chr11:6479729-6562459
11	6479729	6479729	11	6562459	6562459	DEL	+-	82730	82730	tumor11	824	Gene:FXC1|DNHD1|TRIM3|ARFIP2,NM_006458|TRIM3:Intron3:7066/7269-NM_144666|DNHD1:Intron18:1147/4038,AffectCoding,Fusion	-,-	-	chr11:6479229-6480229,chr11:6561959-6562959,chr11:6479729-6562459
11	8839546	8839546	19	55932549	55932549	CTX	+-	100	100	tumor19	92	Gene:ST5,NM_005418|ST5:Intron3:21311/27975-NA|NA:NA,AffectCoding	-,-	-	chr11:8839046-8840046,chr19:55932049-55933049
11	14499440	14499440	11	88908435	88908435	INV	++	74408995	74408995	tumor11	497	Gene:PCNXL3|CREB3L1|CLPB|CD44|TMEM216|E2F8|OR4P4|FIBIN|PRCP|POLR2G|BBOX1|PTPRCAP|FIBP|TUT1|ACTN3|ELP4|TMEM151A|MPPED2|RAB1B|PAK1|EHF|DDB1|MTA2|DOC2GP|GAL3ST3|TBX10|OR5L1|OR5AS1|CCDC88B|ARL2|AMBRA1|SNORD22|DEPDC7|OR9I1|MS4A10|FAM86C|OR5D14|OR10AG1|NAT10|FADS1|GUCY2E|CCDC34|SAAL1|EXT2|OR4C46|CRY2|MIR611|MIR129-2|PSMA1|SLCO2B1|TMEM86A|RELT|NR1H3|OR4D9|LRTOMT|LOC646813|C11orf2|OR5AP2|LOC100126784|EED…	-,-	-	chr11:14498940-14499940,chr11:88907935-88908935,chr11:14499440-88908435
11	36150548	36150548	11	36344956	36344956	DEL	+-	194406	194406	tumor11	1036	Gene:LDLRAD3|COMMD9|PRR5L,NM_174902|LDLRAD3:Intron4:30538/128624-NM_001160167|PRR5L:Intron1:26969/104559,AffectCoding,Fusion	-,-	-	chr11:36150048-36151048,chr11:36344456-36345456,chr11:36150548-36344956
11	36150548	36150548	11	36344956	36344956	DEL	+-	194406	194406	tumor11	1037	Gene:COMMD9|LDLRAD3|PRR5L,NM_174902|LDLRAD3:Intron4:30538/128624-NM_001160167|PRR5L:Intron1:26969/104559,AffectCoding,Fusion	-,-	-	chr11:36150048-36151048,chr11:36344456-36345456,chr11:36150548-36344956
11	44818611	44818611	11	45011552	45011552	ITX	+-	191962	191962	tumor11	406	Gene:TP53I11|TSPAN18|LOC221122,NM_130783|TSPAN18:Intron1:32550/95817-NA|NA:NA,AffectCoding	-,-	-	chr11:44818111-44819111,chr11:45011052-45012052,chr11:44818611-45011552
11	44818611	44818611	11	45011552	45011552	ITX	+-	191930	191930	tumor11	407	Gene:TP53I11|TSPAN18|LOC221122,NM_130783|TSPAN18:Intron1:32550/95817-NA|NA:NA,AffectCoding	-,-	-	chr11:44818111-44819111,chr11:45011052-45012052,chr11:44818611-45011552
11	48449418	48449418	11	48450942	48450942	DEL	+-	1521	1521	tumor11	1136	-	-,-	SegDup:chr11:49997982-chr11:49997982	chr11:48448918-48449918,chr11:48450442-48451442,chr11:48449418-48450942
11	48449418	48449418	11	48450942	48450942	DEL	+-	1521	1521	tumor11	1149	-	-,-	SegDup:chr11:49997982-chr11:49997982	chr11:48448918-48449918,chr11:48450442-48451442,chr11:48449418-48450942
11	54697635	54697635	11	54697899	54697899	ITX	+-	265	265	tumor11	227	-	-,-	-	chr11:54697135-54698135,chr11:54697399-54698399,chr11:54697635-54697899
11	59782816	59782816	11	59783045	59783045	DEL	+-	228	228	tumor11	436	-	-,-	-	chr11:59782316-59783316,chr11:59782545-59783545,chr11:59782816-59783045
11	59782816	59782816	11	59783045	59783045	DEL	+-	228	228	tumor11	443	-	-,-	-	chr11:59782316-59783316,chr11:59782545-59783545,chr11:59782816-59783045
11	61513435	61513435	11	61513857	61513857	DEL	+-	421	421	tumor11	361	Gene:DAGLA,NM_006133|DAGLA:Exon20:2433/3472-Exon20:2855/3472,AffectCoding	-,-	-	chr11:61512935-61513935,chr11:61513357-61514357,chr11:61513435-61513857
11	61513435	61513435	11	61513857	61513857	DEL	+-	421	421	tumor11	361	Gene:DAGLA,NM_006133|DAGLA:Exon20:2433/3472-Exon20:2855/3472,AffectCoding	-,-	-	chr11:61512935-61513935,chr11:61513357-61514357,chr11:61513435-61513857
11	62315470	62315470	11	62484336	62484336	DEL	+-	168864	168864	tumor11	403	Gene:TUT1|MTA2|GNG3|EML3|METTL12|UBXN1|HNRNPUL2|BSCL2|ROM1|GANAB|C11orf48|LRRN4CL|SNORA57|C11orf83|B3GAT3|EEF1G|HNRNPUL2-BSCL2|INTS5,NA|NA:NA-NR_037946|HNRNPUL2-BSCL2:Intron11:125/1052,AffectCoding	-,ID=nssv584080;Name=nssv584080;Parent=nsv497903;samples=ISCA_id_2326;phenotype=none	-	chr11:62314970-62315970,chr11:62483836-62484836,chr11:62315470-62484336
11	62315470	62315470	11	62484336	62484336	DEL	+-	168864	168864	tumor11	407	Gene:TUT1|MTA2|EML3|METTL12|HNRNPUL2|GANAB|C11orf83|INTS5|GNG3|UBXN1|BSCL2|ROM1|C11orf48|LRRN4CL|SNORA57|B3GAT3|EEF1G|HNRNPUL2-BSCL2,NA|NA:NA-NR_037946|HNRNPUL2-BSCL2:Intron11:125/1052,AffectCoding	-,ID=nssv584080;Name=nssv584080;Parent=nsv497903;samples=ISCA_id_2326;phenotype=none	-	chr11:62314970-62315970,chr11:62483836-62484836,chr11:62315470-62484336
11	66018682	66018682	11	66019898	66019898	INV	++	1206	1206	tumor11	242	-	-,-	-	chr11:66018182-66019182,chr11:66019398-66020398,chr11:66018682-66019898
11	68069238	68069238	11	68234231	68234231	DEL	+-	164987	164987	tumor11	88	Gene:LRP5|PPP6R3,NA|NA:NA-NM_001164162|PPP6R3:Intron1:5937/58674,AffectCoding	-,-	-	chr11:68068738-68069738,chr11:68233731-68234731,chr11:68069238-68234231
11	70386376	70386376	22	23025650	23025650	CTX	+-	348	477	tumor22	918	Gene:SHANK2,NM_012309|SHANK2:Intron14:119557/156897-NA|NA:NA,AffectCoding	-,-	SegDup:NA-chr22:23078988	chr11:70385876-70386876,chr22:23025150-23026150
11	70386376	70386376	22	23025650	23025650	CTX	+-	100	100	tumor22	353	Gene:SHANK2,NM_012309|SHANK2:Intron14:119557/156897-NA|NA:NA,AffectCoding	-,-	SegDup:NA-chr22:23078988	chr11:70385876-70386876,chr22:23025150-23026150
11	99039334	99039334	15	99338657	99338657	CTX	--	100	100	tumor15	88	Gene:CNTN5|IGF1R,NM_175566|CNTN5:Intron1:147335/304077-NM_000875|IGF1R:Intron2:87322/183218,AffectCoding,Fusion	-,-	-	chr11:99038834-99039834,chr15:99338157-99339157
11	106278108	106278108	11	106290897	106290897	DEL	+-	12785	12785	tumor11	206	-	-,-	-	chr11:106277608-106278608,chr11:106290397-106291397,chr11:106278108-106290897
11	106278108	106278108	11	106290897	106290897	DEL	+-	12785	12785	tumor11	204	-	-,-	-	chr11:106277608-106278608,chr11:106290397-106291397,chr11:106278108-106290897
11	114788191	114788191	11	114801670	114801670	INV	--	13478	13478	tumor11	274	-	-,-	-	chr11:114787691-114788691,chr11:114801170-114802170,chr11:114788191-114801670
11	114788191	114788191	11	114801670	114801670	INV	--	13478	13478	tumor11	413	-	-,-	-	chr11:114787691-114788691,chr11:114801170-114802170,chr11:114788191-114801670
11	118292396	118292396	19	36707311	36707311	CTX	+-	100	100	tumor19	157	Gene:ZNF146,NA|NA:NA-NM_007145|ZNF146:Intron1:1214/2926,AffectCoding	-,-	-	chr11:118291896-118292896,chr19:36706811-36707811
11	119328344	119328344	11	119328542	119328542	DEL	+-	192	192	tumor11	432	Gene:LOC100499227,NR_034160|LOC100499227:Intron2:62481/74656-Intron2:62679/74656	-,-	-	chr11:119327844-119328844,chr11:119328042-119329042,chr11:119328344-119328542
11	122331066	122331066	11	122331133	122331133	DEL	+-	68	68	tumor11	838	-	-,-	-	chr11:122330566-122331566,chr11:122330633-122331633,chr11:122331066-122331133
12	7094793	7094793	16	28976895	28976895	CTX	-+	258	258	tumor16	304	Gene:NFATC2IP|LPCAT3,NM_005768|LPCAT3:Intron1:30785/32878-NM_032815|NFATC2IP:Exon8:1871/2743,AffectCoding,Fusion	-,-	-	chr12:7094293-7095293,chr16:28976395-28977395
12	7161754	7161754	12	7162190	7162190	DEL	+-	435	435	tumor12	134	-	-,-	-	chr12:7161254-7162254,chr12:7161690-7162690,chr12:7161754-7162190
12	7161754	7161754	12	7162190	7162190	DEL	+-	435	435	tumor12	172	-	-,-	-	chr12:7161254-7162254,chr12:7161690-7162690,chr12:7161754-7162190
12	7599666	7599666	12	7600017	7600017	DEL	+-	352	352	tumor12	454	-	-,-	-	chr12:7599166-7600166,chr12:7599517-7600517,chr12:7599666-7600017
12	7599666	7599666	12	7600017	7600017	DEL	+-	352	352	tumor12	407	-	-,-	-	chr12:7599166-7600166,chr12:7599517-7600517,chr12:7599666-7600017
12	9210356	9210356	12	9212875	9212875	DEL	+-	2516	2516	tumor12	990	Gene:C12orf33,NR_034140|C12orf33:Exon2:1117/1258-Intron1:3989/5392,AffectCoding	-,-	-	chr12:9209856-9210856,chr12:9212375-9213375,chr12:9210356-9212875
12	9210356	9210356	12	9212875	9212875	DEL	+-	2516	2516	tumor12	393	Gene:C12orf33,NR_034140|C12orf33:Exon2:1117/1258-Intron1:3989/5392,AffectCoding	-,-	-	chr12:9209856-9210856,chr12:9212375-9213375,chr12:9210356-9212875
12	10005712	10005712	19	21444625	21444625	CTX	+-	292	292	tumor19	60	Gene:CLEC2B,NM_005127|CLEC2B:Exon5:296/1041-NA|NA:NA,AffectCoding	-,-	SegDup:NA-chr19:21549368	chr12:10005212-10006212,chr19:21444125-21445125
12	16943074	16943074	12	16943120	16943120	DEL	+-	46	46	tumor12	412	-	-,-	-	chr12:16942574-16943574,chr12:16942620-16943620,chr12:16943074-16943120
12	20486115	20486115	17	5931807	5931807	CTX	-+	100	100	tumor17	392	-	-,-	-	chr12:20485615-20486615,chr17:5931307-5932307
12	20495858	20495858	12	20496846	20496846	DEL	+-	984	984	tumor12	122	-	-,-	-	chr12:20495358-20496358,chr12:20496346-20497346,chr12:20495858-20496846
12	23436015	23436015	12	23436979	23436979	DEL	+-	964	964	tumor12	376	-	-,-	-	chr12:23435515-23436515,chr12:23436479-23437479,chr12:23436015-23436979
12	23919815	23919815	12	23928052	23928052	DEL	+-	8235	8235	tumor12	390	Gene:SOX5,NM_152989|SOX5:Intron6:79102/90259-Intron6:70865/90259	-,-	-	chr12:23919315-23920315,chr12:23927552-23928552,chr12:23919815-23928052
12	23919815	23919815	12	23928052	23928052	DEL	+-	8235	8235	tumor12	389	Gene:SOX5,NM_152989|SOX5:Intron6:79102/90259-Intron6:70865/90259	-,-	-	chr12:23919315-23920315,chr12:23927552-23928552,chr12:23919815-23928052
12	24105471	24105471	13	37777830	37777830	CTX	++	329	477	tumor13	710	Gene:SOX5,NM_152989|SOX5:Intron4:324679/381192-NA|NA:NA,AffectCoding	-,-	-	chr12:24104971-24105971,chr13:37777330-37778330
12	24105471	24105471	13	37777830	37777830	CTX	++	100	100	tumor13	313	Gene:SOX5,NM_152989|SOX5:Intron4:324679/381192-NA|NA:NA,AffectCoding	-,-	-	chr12:24104971-24105971,chr13:37777330-37778330
12	24105487	24105487	13	37770607	37770607	CTX	--	100	100	tumor13	358	Gene:SOX5,NM_152989|SOX5:Intron4:324663/381192-NA|NA:NA,AffectCoding	-,-	-	chr12:24104987-24105987,chr13:37770107-37771107
12	29694550	29694550	12	29732635	29732635	DEL	+-	38085	38085	tumor12	430	Gene:TMTC1,NM_175861|TMTC1:Intron10:15240/20540-Intron8:3705/11189,AffectCoding,novelSplice	-,-	-	chr12:29694050-29695050,chr12:29732135-29733135,chr12:29694550-29732635
12	29694550	29694550	12	29732635	29732635	DEL	+-	38085	38085	tumor12	434	Gene:TMTC1,NM_175861|TMTC1:Intron10:15240/20540-Intron8:3705/11189,AffectCoding,novelSplice	-,-	-	chr12:29694050-29695050,chr12:29732135-29733135,chr12:29694550-29732635
12	30279065	30279065	12	30279118	30279118	DEL	+-	52	52	tumor12	345	-	-,-	-	chr12:30278565-30279565,chr12:30278618-30279618,chr12:30279065-30279118
12	30744546	30744546	12	30746239	30746239	DEL	+-	1692	1692	tumor12	408	-	-,-	-	chr12:30744046-30745046,chr12:30745739-30746739,chr12:30744546-30746239
12	32313235	32313235	12	32324809	32324809	DEL	+-	11572	11572	tumor12	131	Gene:BICD1,NM_001003398|BICD1:Intron1:52758/108703-Intron1:64332/108703	-,-	-	chr12:32312735-32313735,chr12:32324309-32325309,chr12:32313235-32324809
12	32313235	32313235	12	32324809	32324809	DEL	+-	11572	11572	tumor12	124	Gene:BICD1,NM_001003398|BICD1:Intron1:52758/108703-Intron1:64332/108703	-,-	-	chr12:32312735-32313735,chr12:32324309-32325309,chr12:32313235-32324809
12	39239523	39239523	12	39240003	39240003	DEL	+-	478	478	tumor12	586	Gene:CPNE8,NM_153634|CPNE8:Intron4:2838/8604-Intron4:2358/8604	-,-	-	chr12:39239023-39240023,chr12:39239503-39240503,chr12:39239523-39240003
12	39239523	39239523	12	39240003	39240003	DEL	+-	478	478	tumor12	391	Gene:CPNE8,NM_153634|CPNE8:Intron4:2838/8604-Intron4:2358/8604	-,-	-	chr12:39239023-39240023,chr12:39239503-39240503,chr12:39239523-39240003
12	45848099	45848099	12	45848158	45848158	DEL	+-	58	58	tumor12	753	-	-,-	-	chr12:45847599-45848599,chr12:45847658-45848658,chr12:45848099-45848158
12	48168816	48168816	12	48168918	48168918	DEL	+-	100	100	tumor12	285	Gene:SLC48A1,NM_017842|SLC48A1:Intron1:1594/5588-Intron1:1696/5588	-,-	-	chr12:48168316-48169316,chr12:48168418-48169418,chr12:48168816-48168918
12	50430656	50430656	12	50431054	50431054	DEL	+-	391	391	tumor12	370	-	-,-	-	chr12:50430156-50431156,chr12:50430554-50431554,chr12:50430656-50431054
12	52469883	52469883	12	52469931	52469931	DEL	+-	47	47	tumor12	373	Gene:C12orf44,NM_001098673|C12orf44:Intron3:2198/2884-Intron3:2246/2884	-,-	-	chr12:52469383-52470383,chr12:52469431-52470431,chr12:52469883-52469931
12	56990100	56990100	15	39994625	39994625	CTX	--	100	100	tumor15	166	Gene:FSIP1|RBMS2,NM_002898|RBMS2:NA-NM_152597|FSIP1:Intron10:11020/95199,AffectCoding,Fusion	-,-	-	chr12:56989600-56990600,chr15:39994125-39995125
12	59218960	59218960	21	25411280	25411280	CTX	--	100	100	tumor21	174	-	-,-	-	chr12:59218460-59219460,chr21:25410780-25411780
12	66451373	66451373	16	87343006	87343006	CTX	+-	258	258	tumor16	52	Gene:LOC100506581,NA|NA:NA-NM_001195125|LOC100506581:Intron3:5571/9066,AffectCoding	-,-	-	chr12:66450873-66451873,chr16:87342506-87343506
12	66451373	66451373	14	79379641	79379641	CTX	+-	360	360	tumor14	50	Gene:NRXN3,NA|NA:NA-NM_004796|NRXN3:Intron7:102955/146898,AffectCoding	-,-	-	chr12:66450873-66451873,chr14:79379141-79380141
12	66451407	66451407	16	77839777	77839777	CTX	+-	258	258	tumor16	52	Gene:VAT1L,NA|NA:NA-NM_020927|VAT1L:Intron1:16966/28006,AffectCoding	-,-	-	chr12:66450907-66451907,chr16:77839277-77840277
12	66451414	66451414	18	50042314	50042314	CTX	--	477	477	tumor18	68	Gene:DCC,NA|NA:NA-NM_005215|DCC:Intron1:175067/411176,AffectCoding	-,-	-	chr12:66450914-66451914,chr18:50041814-50042814
12	67637449	67637449	12	67663681	67663681	DEL	+-	26231	26231	tumor12	1179	Gene:CAND1,NA|NA:NA-NM_018448|CAND1:Intron1:117/12125,AffectCoding	-,-	-	chr12:67636949-67637949,chr12:67663181-67664181,chr12:67637449-67663681
12	67637449	67637449	12	67663681	67663681	DEL	+-	26231	26231	tumor12	1179	Gene:CAND1,NA|NA:NA-NM_018448|CAND1:Intron1:117/12125,AffectCoding	-,-	-	chr12:67636949-67637949,chr12:67663181-67664181,chr12:67637449-67663681
12	68417534	68417534	12	68418056	68418056	DEL	+-	521	521	tumor12	411	-	-,-	-	chr12:68417034-68418034,chr12:68417556-68418556,chr12:68417534-68418056
12	68417534	68417534	12	68418056	68418056	DEL	+-	521	521	tumor12	409	-	-,-	-	chr12:68417034-68418034,chr12:68417556-68418556,chr12:68417534-68418056
12	70401776	70401776	12	70401830	70401830	DEL	+-	54	54	tumor12	394	-	-,-	-	chr12:70401276-70402276,chr12:70401330-70402330,chr12:70401776-70401830
12	78369158	78369158	18	66587829	66587829	CTX	--	258	407	tumor18	1433	Gene:NAV3|CCDC102B,NM_014903|NAV3:Intron5:6677/26101-NM_001093729|CCDC102B:Intron8:23165/113506,AffectCoding,Fusion	-,-	-	chr12:78368658-78369658,chr18:66587329-66588329
12	78369158	78369158	18	66587829	66587829	CTX	--	100	100	tumor18	298	Gene:CCDC102B|NAV3,NM_014903|NAV3:Intron5:6677/26101-NM_001093729|CCDC102B:Intron8:23165/113506,AffectCoding,Fusion	-,-	-	chr12:78368658-78369658,chr18:66587329-66588329
12	78369395	78369399	18	66587791	66587911	CTX	++	258	477	tumor18	829	Gene:NAV3|CCDC102B,NM_014903|NAV3:Intron5:6918/26101-NM_001093729|CCDC102B:Intron8:23127/113506,AffectCoding,Fusion	-,-	-	chr12:78368899-78369899,chr18:66587291-66588291
12	78369395	78369395	18	66587791	66587791	CTX	++	100	100	tumor18	394	Gene:CCDC102B|NAV3,NM_014903|NAV3:Intron5:6914/26101-NM_001093729|CCDC102B:Intron8:23127/113506,AffectCoding,Fusion	-,-	-	chr12:78368895-78369895,chr18:66587291-66588291
12	104645431	104645431	12	104645479	104645479	DEL	+-	46	46	tumor12	351	Gene:TXNRD1,NM_001093771|TXNRD1:Exon2:128/153-Intron2:24/6341,AffectCoding	-,-	-	chr12:104644931-104645931,chr12:104644979-104645979,chr12:104645431-104645479
12	108387029	108387029	12	108515717	108515717	ITX	+-	127691	127691	tumor12	402	-	-,-	-	chr12:108386529-108387529,chr12:108515217-108516217,chr12:108387029-108515717
12	117391945	117391945	12	117392302	117392302	ITX	+-	275	275	tumor12	264	Gene:FBXW8,NM_153348|FBXW8:Intron4:4435/14991-Intron4:4792/14991	-,-	-	chr12:117391445-117392445,chr12:117391802-117392802,chr12:117391945-117392302
12	129474724	129474724	12	129474767	129474767	ITX	+-	44	44	tumor12	94	-	-,-	-	chr12:129474224-129475224,chr12:129474267-129475267,chr12:129474724-129474767
12	129949284	129949284	12	129973074	129973074	DEL	+-	23790	23790	tumor12	389	Gene:TMEM132D,NM_133448|TMEM132D:Intron3:66320/193242-Intron3:42530/193242	-,-	-	chr12:129948784-129949784,chr12:129972574-129973574,chr12:129949284-129973074
13	21124680	21124680	13	21124781	21124781	DEL	+-	75	75	tumor13	109	-	-,-	-	chr13:21124180-21125180,chr13:21124281-21125281,chr13:21124680-21124781
13	22523517	22523517	13	22523863	22523863	DEL	+-	332	332	tumor13	148	-	rs71745271,-	-	chr13:22523017-22524017,chr13:22523363-22524363,chr13:22523517-22523863
13	30596521	30596521	13	30596848	30596848	DEL	+-	325	325	tumor13	476	-	-,-	-	chr13:30596021-30597021,chr13:30596348-30597348,chr13:30596521-30596848
13	30596521	30596521	13	30596848	30596848	DEL	+-	325	325	tumor13	403	-	-,-	-	chr13:30596021-30597021,chr13:30596348-30597348,chr13:30596521-30596848
13	35394040	35394040	13	35394224	35394224	DEL	+-	183	183	tumor13	443	-	-,-	-	chr13:35393540-35394540,chr13:35393724-35394724,chr13:35394040-35394224
13	40370530	40370530	13	82713692	82713692	INV	--	42343162	42343162	tumor13	104	Gene:CTAGE10P|MIR3665|RCBTB1|DLEU7|MIR15A|TSC22D1|NCRNA00284|ITM2B|ARL11|INTS6|DACH1|KPNA3|CLN5|DGKH|DNAJC15|SIAH3|MIR320D1|BTF3P11|CYSLTR2|OR7E37P|WBP4|KIAA1704|SERPINE3|MZT1|PIBF1|WDFY2|KBTBD6|TPTE2P2|CCDC122|EBPL|PRR20C|C13orf18|FAM194B|POU4F1|VPS36|NCRNA00282|COG3|SPRY2|SLAIN1|UTP14C|THSD1|CPB2|NAA16|ATP7B|LOC100190939|LOC338864|TPT1|GTF2F2|CDADC1|OR7E156P|RBM26|SUGT1|MIR1297|EDNRB|LOC1006166…	-,-	-	chr13:40370030-40371030,chr13:82713192-82714192,chr13:40370530-82713692
13	42755994	42755994	13	42756224	42756224	DEL	+-	230	230	tumor13	85	Gene:DGKH,NM_152910|DGKH:Intron13:3639/8829-Intron13:3869/8829	-,-	-	chr13:42755494-42756494,chr13:42755724-42756724,chr13:42755994-42756224
13	44919339	44919339	13	44919663	44919663	ITX	+-	157	157	tumor13	219	-	-,-	-	chr13:44918839-44919839,chr13:44919163-44920163,chr13:44919339-44919663
13	47315571	47315571	13	47315619	47315619	DEL	+-	49	49	tumor13	345	Gene:LRCH1,NM_001164213|LRCH1:Intron18:7439/16542-Intron18:7487/16542	-,-	-	chr13:47315071-47316071,chr13:47315119-47316119,chr13:47315571-47315619
13	53262465	53262465	13	61540229	61540229	DEL	+-	8277762	8277762	tumor13	1160	Gene:PRR20A|TDRD3|MIR759|PRR20E|PCDH8|DIAPH3|LECT1|PRR20B|SUGT1|PCDH17|PRR20D|MIR1297|OLFM4|PRR20C,NM_001130912|SUGT1:NA-NA|NA:NA,AffectCoding	-,-	-	chr13:53261965-53262965,chr13:61539729-61540729,chr13:53262465-61540229
13	53262465	53262465	13	61540229	61540229	DEL	+-	8277762	8277762	tumor13	1186	Gene:SUGT1|PCDH17|PRR20A|PRR20D|MIR1297|LECT1|PRR20B|OLFM4|TDRD3|MIR759|PRR20C|DIAPH3|PRR20E|PCDH8,NM_001130912|SUGT1:NA-NA|NA:NA,AffectCoding	-,-	-	chr13:53261965-53262965,chr13:61539729-61540729,chr13:53262465-61540229
13	69670616	69670616	15	100812672	100812672	CTX	--	100	100	tumor15	388	Gene:ADAMTS17,NA|NA:NA-NM_139057|ADAMTS17:Intron4:8762/18794,AffectCoding	-,-	-	chr13:69670116-69671116,chr15:100812172-100813172
13	80001717	80001717	13	80001764	80001764	DEL	+-	44	44	tumor13	417	-	-,-	-	chr13:80001217-80002217,chr13:80001264-80002264,chr13:80001717-80001764
13	85469784	85469784	18	25871760	25871760	CTX	--	100	100	tumor18	148	-	-,-	-	chr13:85469284-85470284,chr18:25871260-25872260
13	85469835	85469835	13	90551155	90551155	INV	--	5081320	5081320	tumor13	298	Gene:SLITRK6|SLITRK5|LOC642345	-,-	-	chr13:85469335-85470335,chr13:90550655-90551655,chr13:85469835-90551155
13	91995960	91995960	13	91996153	91996153	DEL	+-	189	189	tumor13	433	-	-,-	-	chr13:91995460-91996460,chr13:91995653-91996653,chr13:91995960-91996153
13	99825455	99825455	13	99825512	99825512	DEL	+-	56	56	tumor13	423	-	-,-	-	chr13:99824955-99825955,chr13:99825012-99826012,chr13:99825455-99825512
13	100671845	100671845	13	100672004	100672004	DEL	+-	159	159	tumor13	926	-	-,-	-	chr13:100671345-100672345,chr13:100671504-100672504,chr13:100671845-100672004
13	100671845	100671845	13	100672004	100672004	DEL	+-	159	159	tumor13	960	-	-,-	-	chr13:100671345-100672345,chr13:100671504-100672504,chr13:100671845-100672004
13	102054316	102054316	13	102169893	102169893	ITX	+-	114576	114576	tumor13	421	Gene:ITGBL1|NALCN,NM_052867|NALCN:Intron1:14348/17148-NM_004791|ITGBL1:Intron2:63443/113599,AffectCoding,Fusion	-,-	-	chr13:102053816-102054816,chr13:102169393-102170393,chr13:102054316-102169893
13	102054316	102054316	13	102169893	102169893	ITX	+-	114576	114576	tumor13	423	Gene:NALCN|ITGBL1,NM_052867|NALCN:Intron1:14348/17148-NM_004791|ITGBL1:Intron2:63443/113599,AffectCoding,Fusion	-,-	-	chr13:102053816-102054816,chr13:102169393-102170393,chr13:102054316-102169893
14	21778187	21778187	14	21778402	21778402	DEL	+-	215	215	tumor14	161	Gene:RPGRIP1,NM_020366|RPGRIP1:Intron6:2193/2748-Intron6:2408/2748	rs66526043,-	-	chr14:21777687-21778687,chr14:21777902-21778902,chr14:21778187-21778402
14	22362676	22362676	14	22367747	22367747	DEL	+-	5071	5072	tumor14	165	-	-,-	-	chr14:22362176-22363176,chr14:22367247-22368247,chr14:22362676-22367747
14	22362676	22362676	14	22367747	22367747	DEL	+-	5071	5071	tumor14	166	-	-,-	-	chr14:22362176-22363176,chr14:22367247-22368247,chr14:22362676-22367747
14	22578194	22578194	14	23672975	23672975	INV	++	1094781	1094781	tumor14	170	Gene:DAD1|ABHD4|MRPL52|RBM23|REM2|CDH24|HAUS4|OXA1L|LRP10|SLC7A8|PRMT5|PSMB11|MMP14|C14orf93|PSMB5|ACIN1|SLC7A7|C14orf119|JUB|CEBPE,Cancer:MMP14	-,-	-	chr14:22577694-22578694,chr14:23672475-23673475,chr14:22578194-23672975
14	22578844	22578844	14	75500163	75500163	INV	--	52921319	52921319	tumor14	324	Gene:GMPR2|PNMA1|SAMD4A|GPHN|CHMP4A|MNAT1|HOMEZ|PELI2|DCAF5|RTN1|ADAM21P1|TM9SF1|ACOT1|G2E3|SYNE2|C14orf23|EXOC5|MAX|ARF6|ZFYVE1|CTAGE5|MDGA2|DAD1|RABGGTA|LRFN5|LOC645431|PSMA3|WDR89|NFATC4|ACTR10|MUDENG|ABCD4|C14orf38|ABHD4|C14orf126|C14orf182|C14orf45|PTGDR|MIR624|MRPL52|SIP1|C14orf167|TMEM30B|DHRS7|NPC2|C14orf28|IPO4|RBM23|SLC8A3|MYH6|EXD2|PPM1A|SYNJ2BP-COX16|PCK2|SOS2|PAX9|SNX6|SNAPC1|C14orf1…	-,-	-	chr14:22578344-22579344,chr14:75499663-75500663,chr14:22578844-75500163
14	22578845	22578845	14	98494976	98494976	INV	--	75916131	75916131	tumor14	298	Gene:GMPR2|PNMA1|SAMD4A|C14orf48|GPHN|NDUFB1|LOC400236|C14orf109|ITPK1|CHMP4A|MNAT1|HOMEZ|PELI2|DCAF5|GTF2A1|TC2N|RTN1|ADAM21P1|TM9SF1|ACOT1|ADCK1|G2E3|TCL6|PAPOLA|SYNE2|C14orf23|SERPINA6|AK7|EXOC5|MAX|SERPINA12|IFI27L1|ARF6|ZFYVE1|CTAGE5|MDGA2|RPS6KA5|ATG2B|DAD1|FAM164C|RABGGTA|SNORA11B|LRFN5|LOC645431|PSMA3|C14orf156|WDR89|NFATC4|ACTR10|ALKBH1|MUDENG|ABCD4|C14orf38|ABHD4|C14orf126|C14orf182|C14…	-,-	-	chr14:22578345-22579345,chr14:98494476-98495476,chr14:22578845-98494976
14	22973693	22973693	20	29627900	29627900	CTX	+-	100	100	tumor20	54	Gene:FRG1B,NA|NA:NA-NR_003579|FRG1B:Intron4:1917/2243,AffectCoding	-,-	SegDup:NA-chr4:190853022	chr14:22973193-22974193,chr20:29627400-29628400
14	24297780	24297780	14	24299307	24299307	DEL	+-	1524	1524	tumor14	130	-	-,-	-	chr14:24297280-24298280,chr14:24298807-24299807,chr14:24297780-24299307
14	24404246	24404246	14	24572404	24572404	ITX	+-	167158	167158	tumor14	404	Gene:C14orf167|PCK2|LRRC16B|NRL|CPNE6|DHRS4L2|DHRS4|DHRS4L1,NA|NA:NA-NM_004563|PCK2:Exon9:37/97,AffectCoding	-,-	-	chr14:24403746-24404746,chr14:24571904-24572904,chr14:24404246-24572404
14	27764411	27764411	14	27764468	27764468	DEL	+-	57	57	tumor14	180	-	-,-	-	chr14:27763911-27764911,chr14:27763968-27764968,chr14:27764411-27764468
14	28766762	28766762	14	28766819	28766819	DEL	+-	55	55	tumor14	421	-	-,-	-	chr14:28766262-28767262,chr14:28766319-28767319,chr14:28766762-28766819
14	30980155	30980155	14	30981301	30981301	DEL	+-	1147	1147	tumor14	583	-	-,-	-	chr14:30979655-30980655,chr14:30980801-30981801,chr14:30980155-30981301
14	30980155	30980155	14	30981301	30981301	DEL	+-	1147	1147	tumor14	410	-	-,-	-	chr14:30979655-30980655,chr14:30980801-30981801,chr14:30980155-30981301
14	32032720	32032720	14	32032987	32032987	DEL	+-	268	268	tumor14	441	Gene:NUBPL,NM_025152|NUBPL:Intron2:1300/2799-Intron2:1567/2799	-,-	-	chr14:32032220-32033220,chr14:32032487-32033487,chr14:32032720-32032987
14	32032720	32032720	14	32032987	32032987	DEL	+-	268	268	tumor14	445	Gene:NUBPL,NM_025152|NUBPL:Intron2:1300/2799-Intron2:1567/2799	-,-	-	chr14:32032220-32033220,chr14:32032487-32033487,chr14:32032720-32032987
14	35221223	35221223	14	35221624	35221624	DEL	+-	395	399	tumor14	127	-	-,-	-	chr14:35220723-35221723,chr14:35221124-35222124,chr14:35221223-35221624
14	35221223	35221223	14	35221624	35221624	DEL	+-	395	395	tumor14	118	-	-,-	-	chr14:35220723-35221723,chr14:35221124-35222124,chr14:35221223-35221624
14	35305291	35305291	14	35305634	35305634	DEL	+-	331	331	tumor14	165	Gene:BAZ1A,NM_182648|BAZ1A:Intron3:25959/35888-Intron3:25616/35888	rs35681475,-	-	chr14:35304791-35305791,chr14:35305134-35306134,chr14:35305291-35305634
14	36610191	36610191	14	46234629	46234629	DEL	+-	9624432	9624432	tumor14	246	Gene:CTAGE5|LRFN5|SIP1|C14orf28|PAX9|SLC25A21|FSCB|MIS18BP1|FBXO33|PRPF39|MIA2|KLHL28|NKX2-8|LOC100129794|NKX2-1|SEC23A|CLEC14A|SFTA3|FOXA1|FANCM|FKBP3|FAM179B|SSTR1|MBIP|MIPOL1|SNORD127|PNN|TRAPPC6B	-,-	-	chr14:36609691-36610691,chr14:46234129-46235129,chr14:36610191-46234629
14	36610191	36610191	14	46234629	46234629	DEL	+-	9624431	9624431	tumor14	265	Gene:CTAGE5|LRFN5|SIP1|C14orf28|PAX9|SLC25A21|FSCB|MIS18BP1|FBXO33|PRPF39|MIA2|KLHL28|NKX2-8|LOC100129794|NKX2-1|SEC23A|CLEC14A|SFTA3|FOXA1|FANCM|FKBP3|FAM179B|SSTR1|MBIP|MIPOL1|SNORD127|PNN|TRAPPC6B	-,-	-	chr14:36609691-36610691,chr14:46234129-46235129,chr14:36610191-46234629
14	41518874	41518874	14	41518993	41518993	DEL	+-	119	119	tumor14	123	-	-,-	-	chr14:41518374-41519374,chr14:41518493-41519493,chr14:41518874-41518993
14	47403003	47403003	14	47403055	47403055	DEL	+-	28	28	tumor14	120	Gene:MDGA2,NM_001113498|MDGA2:Intron9:23574/37214-Intron9:23522/37214	-,-	-	chr14:47402503-47403503,chr14:47402555-47403555,chr14:47403003-47403055
14	49766491	49766491	14	49766853	49766853	DEL	+-	363	363	tumor14	360	-	-,-	-	chr14:49765991-49766991,chr14:49766353-49767353,chr14:49766491-49766853
14	49766491	49766491	14	49766853	49766853	DEL	+-	363	363	tumor14	312	-	-,-	-	chr14:49765991-49766991,chr14:49766353-49767353,chr14:49766491-49766853
14	49958444	49958444	14	49958602	49958602	DEL	+-	146	146	tumor14	208	-	rs72252660,-	-	chr14:49957944-49958944,chr14:49958102-49959102,chr14:49958444-49958602
14	50287968	50287968	19	20713058	20713058	CTX	--	258	258	tumor19	50	Gene:NEMF,NM_004713|NEMF:Intron16:4617/11010-NA|NA:NA,AffectCoding	-,-	-	chr14:50287468-50288468,chr19:20712558-20713558
14	50337654	50337654	14	50337989	50337989	ITX	+-	316	316	tumor14	119	-	-,-	-	chr14:50337154-50338154,chr14:50337489-50338489,chr14:50337654-50337989
14	51303076	51303076	14	51303230	51303230	DEL	+-	153	153	tumor14	271	-	-,-	-	chr14:51302576-51303576,chr14:51302730-51303730,chr14:51303076-51303230
14	51303076	51303076	14	51303230	51303230	DEL	+-	153	153	tumor14	267	-	-,-	-	chr14:51302576-51303576,chr14:51302730-51303730,chr14:51303076-51303230
14	53291091	53291091	19	15956714	15956714	CTX	+-	100	100	tumor19	405	-	-,-	-	chr14:53290591-53291591,chr19:15956214-15957214
14	60793459	60793459	14	70006559	70006559	INV	++	9213100	9213100	tumor14	465	Gene:GPHN|MNAT1|DCAF5|SYNE2|SIX6|MAX|PIGH|PLEK2|C14orf39|LOC645431|WDR89|TMEM30B|ZBTB1|ZFP36L1|EXD2|RDH12|SPTB|PLEKHH1|SIX4|SNAPC1|GALNTL1|NCRNA00238|GPHB5|HIF1A|MPP5|ZFYVE26|RHOJ|KCNH5|ARG2|AKAP5|MTHFD1|PLEKHD1|PLEKHG3|TMEM229B|CHURC1-FNTB|HSPA2|FNTB|EIF2S1|PRKCH|SLC39A9|RAB15|CHURC1|SIX1|TEX21P|FLJ43390|PPP2R5E|ATP6V1D|GPX2|VTI1B|ACTN1|ERH|ZBTB25|FAM71D|ESR2|RDH11|SYT16|FUT8|TRMT5|RAD51L1|C14or…	-,-	-	chr14:60792959-60793959,chr14:70006059-70007059,chr14:60793459-70006559
14	60794412	60794412	14	70006559	70006559	INV	++	9212145	9212145	tumor14	427	Gene:GPHN|MNAT1|DCAF5|SYNE2|SIX6|MAX|PIGH|PLEK2|C14orf39|LOC645431|WDR89|TMEM30B|ZBTB1|ZFP36L1|EXD2|RDH12|SPTB|PLEKHH1|SIX4|SNAPC1|GALNTL1|NCRNA00238|GPHB5|HIF1A|MPP5|ZFYVE26|RHOJ|KCNH5|ARG2|AKAP5|MTHFD1|PLEKHD1|PLEKHG3|TMEM229B|CHURC1-FNTB|HSPA2|FNTB|EIF2S1|PRKCH|SLC39A9|RAB15|CHURC1|SIX1|TEX21P|FLJ43390|PPP2R5E|ATP6V1D|GPX2|VTI1B|ACTN1|ERH|ZBTB25|FAM71D|ESR2|RDH11|SYT16|FUT8|TRMT5|RAD51L1|C14or…	-,-	-	chr14:60793912-60794912,chr14:70006059-70007059,chr14:60794412-70006559
14	60794412	60794412	14	70006559	70006559	INV	++	9212145	9212145	tumor14	414	Gene:GPHN|MNAT1|DCAF5|SYNE2|MAX|LOC645431|WDR89|TMEM30B|EXD2|SNAPC1|GPHB5|MTHFD1|PLEKHG3|HSPA2|FNTB|EIF2S1|SLC39A9|RAB15|GPX2|ERH|RDH11|FUT8|C14orf50|SLC38A6|SIX6|PIGH|PLEK2|C14orf39|ZBTB1|ZFP36L1|RDH12|SPTB|PLEKHH1|SIX4|GALNTL1|NCRNA00238|HIF1A|MPP5|ZFYVE26|RHOJ|KCNH5|ARG2|AKAP5|PLEKHD1|TMEM229B|CHURC1-FNTB|PRKCH|CHURC1|SIX1|TEX21P|FLJ43390|PPP2R5E|ATP6V1D|VTI1B|ACTN1|ZBTB25|FAM71D|ESR2|SYT16|TR…	-,-	-	chr14:60793912-60794912,chr14:70006059-70007059,chr14:60794412-70006559
14	61548300	61548300	14	61548431	61548431	ITX	+-	131	131	tumor14	131	Gene:SLC38A6,NR_033344|SLC38A6:Intron16:2656/4623-Intron16:2787/4623	-,-	-	chr14:61547800-61548800,chr14:61547931-61548931,chr14:61548300-61548431
14	65014472	65014472	14	98494976	98494976	INV	--	33480504	33480504	tumor14	506	Gene:PNMA1|C14orf48|GPHN|NDUFB1|LOC400236|C14orf109|ITPK1|DCAF5|GTF2A1|TC2N|ADAM21P1|ACOT1|ADCK1|TCL6|PAPOLA|SERPINA6|AK7|MAX|SERPINA12|IFI27L1|ZFYVE1|RPS6KA5|ATG2B|FAM164C|SNORA11B|LOC645431|C14orf156|ALKBH1|ABCD4|C14orf45|DICER1|TMEM63C|NPC2|C14orf184|SLC8A3|EXD2|SYNJ2BP-COX16|BDKRB1|BDKRB2|C14orf132|VIPAR|KIAA0317|LIN52|VASH1|CHGA|SERPINA1|PRO1768|C14orf169|C14orf166B|STON2|ZNF410|DDX24|EML5|P…	-,ID=nssv578672;Name=nssv578672;Parent=nsv531004;samples=ISCA_ret_id_2448;phenotype=none	-	chr14:65013972-65014972,chr14:98494476-98495476,chr14:65014472-98494976
14	65014474	65014474	14	77116829	77116829	INV	--	12102355	12102355	tumor14	466	Gene:PNMA1|GPHN|DCAF5|ADAM21P1|ACOT1|MAX|ZFYVE1|FAM164C|LOC645431|ABCD4|C14orf45|NPC2|SLC8A3|EXD2|SYNJ2BP-COX16|KIAA0317|LIN52|C14orf169|ZNF410|PCNX|LTBP2|ACOT2|ALDH6A1|DLST|PLEKHG3|FNTB|EIF2S1|SLC39A9|RAB15|EIF2B2|SIPA1L1|TMEM90A|C14orf162|HEATR4|GPX2|MED6|ESRRB|ERH|RDH11|ADAM21|FUT8|BATF|C14orf50|ENTPD5|ACYP1|ACOT6|COX16|DPF3|COQ6|SLC10A1|PIGH|C14orf179|KIAA0247|PLEK2|TGFB3|DCAF4|PGF|ZFP36L1|FO…	-,-	-	chr14:65013974-65014974,chr14:77116329-77117329,chr14:65014474-77116829
14	66810630	66810630	14	66810956	66810956	DEL	+-	312	312	tumor14	99	-	rs10525483,-	-	chr14:66810130-66811130,chr14:66810456-66811456,chr14:66810630-66810956
14	69417296	69417296	14	69421477	69421477	DEL	+-	4180	4180	tumor14	225	Gene:ACTN1,NM_001130004|ACTN1:Intron1:28373/53280-Intron1:24192/53280	-,-	-	chr14:69416796-69417796,chr14:69420977-69421977,chr14:69417296-69421477
14	69417296	69417296	14	69421477	69421477	DEL	+-	4180	4180	tumor14	213	Gene:ACTN1,NM_001130004|ACTN1:Intron1:28373/53280-Intron1:24192/53280	-,-	-	chr14:69416796-69417796,chr14:69420977-69421977,chr14:69417296-69421477
14	75404786	75404786	16	10167809	10167809	CTX	--	384	384	tumor16	364	Gene:GRIN2A,NA|NA:NA-NM_000833|GRIN2A:Intron3:106046/241447,AffectCoding	-,-	-	chr14:75404286-75405286,chr16:10167309-10168309
14	75404786	75404786	16	10167809	10167809	CTX	--	100	100	tumor16	307	Gene:GRIN2A,NA|NA:NA-NM_000833|GRIN2A:Intron3:106046/241447,AffectCoding	-,-	-	chr14:75404286-75405286,chr16:10167309-10168309
14	75766180	75766180	14	75766266	75766266	DEL	+-	84	84	tumor14	400	-	-,-	-	chr14:75765680-75766680,chr14:75765766-75766766,chr14:75766180-75766266
14	76318334	76318334	14	76318373	76318373	DEL	+-	39	39	tumor14	394	Gene:TTLL5,NM_015072|TTLL5:Intron28:31831/43506-Intron28:31870/43506	-,-	-	chr14:76317834-76318834,chr14:76317873-76318873,chr14:76318334-76318373
14	83521669	83521669	15	101807909	101807909	CTX	-+	100	100	tumor15	400	-	-,-	-	chr14:83521169-83522169,chr15:101807409-101808409
14	83528861	83528861	15	101796402	101796402	CTX	+-	326	430	tumor15	449	-	-,-	-	chr14:83528361-83529361,chr15:101795902-101796902
14	83528861	83528861	15	101796402	101796402	CTX	+-	100	100	tumor15	368	-	-,-	-	chr14:83528361-83529361,chr15:101795902-101796902
14	90951999	90951999	14	90952046	90952046	DEL	+-	47	47	tumor14	400	-	-,-	-	chr14:90951499-90952499,chr14:90951546-90952546,chr14:90951999-90952046
14	92586970	92586970	16	15183831	15183831	CTX	--	477	477	tumor16	114	Gene:RRN3|NDUFB1,NM_004545|NDUFB1:Intron1:1016/4000-NM_018427|RRN3:Intron3:1341/4861,AffectCoding,Fusion	-,-	SegDup:NA-chr16:29083006	chr14:92586470-92587470,chr16:15183331-15184331
14	96743861	96743861	14	96745440	96745440	DEL	+-	1567	1567	tumor14	348	-	-,-	-	chr14:96743361-96744361,chr14:96744940-96745940,chr14:96743861-96745440
14	96804993	96804993	15	91932995	91932995	CTX	-+	329	389	tumor15	240	Gene:ATG2B,NM_018036|ATG2B:Intron6:2866/7021-NA|NA:NA,AffectCoding	-,-	-	chr14:96804493-96805493,chr15:91932495-91933495
14	96804993	96804993	15	91932995	91932995	CTX	-+	100	100	tumor15	383	Gene:ATG2B,NM_018036|ATG2B:Intron6:2866/7021-NA|NA:NA,AffectCoding	-,-	-	chr14:96804493-96805493,chr15:91932495-91933495
14	96833341	96833341	15	91928378	91928378	CTX	+-	343	477	tumor15	406	-	-,-	-	chr14:96832841-96833841,chr15:91927878-91928878
14	96833341	96833341	15	91928378	91928378	CTX	+-	100	100	tumor15	320	-	-,-	-	chr14:96832841-96833841,chr15:91927878-91928878
14	97266040	97266040	14	97282072	97282072	DEL	+-	16030	16030	tumor14	392	Gene:VRK1,NM_003384|VRK1:Intron1:2257/36020-Intron1:18289/36020	-,-	-	chr14:97265540-97266540,chr14:97281572-97282572,chr14:97266040-97282072
14	97266040	97266040	14	97282072	97282072	DEL	+-	16030	16030	tumor14	394	Gene:VRK1,NM_003384|VRK1:Intron1:2257/36020-Intron1:18289/36020	-,-	-	chr14:97265540-97266540,chr14:97281572-97282572,chr14:97266040-97282072
14	98886433	98886433	14	98887718	98887718	DEL	+-	1283	1283	tumor14	1111	-	-,-	-	chr14:98885933-98886933,chr14:98887218-98888218,chr14:98886433-98887718
14	98886433	98886433	14	98887718	98887718	DEL	+-	1283	1283	tumor14	1111	-	-,-	-	chr14:98885933-98886933,chr14:98887218-98888218,chr14:98886433-98887718
15	21906313	21906313	15	21908433	21908433	DEL	+-	2120	2120	tumor15	114	-	-,-	SegDup:chr17:25416246-chr2:165830422	chr15:21905813-21906813,chr15:21907933-21908933,chr15:21906313-21908433
15	30915456	30915456	15	30953001	30953001	DEL	+-	37542	37542	tumor15	1192	Gene:ARHGAP11B|LOC100288637,NA|NA:NA-NR_038253|LOC100288637:Intron2:13085/68506,AffectCoding	-,-	SegDup:chr15:32883922-chr15:32699566	chr15:30914956-30915956,chr15:30952501-30953501,chr15:30915456-30953001
15	35053776	35053776	15	35053833	35053833	DEL	+-	58	58	tumor15	423	-	-,-	-	chr15:35053276-35054276,chr15:35053333-35054333,chr15:35053776-35053833
15	37169773	37169773	15	37182391	37182391	INV	++	12619	12619	tumor15	507	Gene:LOC145845,NR_024264|LOC145845:Intron4:2190/3306-NA|NA:NA,AffectCoding	-,-	-	chr15:37169273-37170273,chr15:37181891-37182891,chr15:37169773-37182391
15	37169773	37169773	15	37182391	37182391	INV	++	12619	12619	tumor15	510	Gene:LOC145845,NR_024264|LOC145845:Intron4:2190/3306-NA|NA:NA,AffectCoding	-,-	-	chr15:37169273-37170273,chr15:37181891-37182891,chr15:37169773-37182391
15	39807916	39807916	16	31388830	31388830	CTX	--	315	315	tumor16	189	Gene:ITGAX,NA|NA:NA-NM_000887|ITGAX:Intron23:245/2303,AffectCoding	-,-	-	chr15:39807416-39808416,chr16:31388330-31389330
15	39807916	39807916	16	31388830	31388830	CTX	--	100	100	tumor16	179	Gene:ITGAX,NA|NA:NA-NM_000887|ITGAX:Intron23:245/2303,AffectCoding	-,-	-	chr15:39807416-39808416,chr16:31388330-31389330
15	39888950	39888950	16	31388818	31388818	CTX	++	100	100	tumor16	320	Gene:THBS1|ITGAX,NM_003246|THBS1:Exon22:1389/2107-NM_000887|ITGAX:Intron23:233/2303,AffectCoding,Fusion	-,-	-	chr15:39888450-39889450,chr16:31388318-31389318
15	44532259	44532259	22	19361759	19361759	CTX	+-	100	100	tumor22	223	Gene:HIRA,NA|NA:NA-NM_003325|HIRA:Intron15:1395/13700,AffectCoding	-,-	-	chr15:44531759-44532759,chr22:19361259-19362259
15	51543991	51543991	15	51544031	51544031	DEL	+-	40	40	tumor15	1195	Gene:CYP19A1,NM_031226|CYP19A1:Intron2:72022/80866-Intron2:71982/80866,Cancer:CYP19A1	-,-	-	chr15:51543491-51544491,chr15:51543531-51544531,chr15:51543991-51544031
15	54285793	54285793	15	93169598	93169598	INV	++	38883805	38883805	tumor15	351	Gene:RPS17|C15orf27|NARG2|PSTPIP1|CYP11A1|PRTG|AEN|NMB|COX5A|CSPG4|RLBP1|SLTM|MEX3B|MESDC2|KIF7|CILP|MIR548H4|KBTBD13|AQP9|LOC145783|AP3S2|TSPAN3|ALPK3|PTPLAD1|KIAA1199|OAZ2|SNX33|MNS1|RAB8B|MIR9-3|LOC727849|NGRN|CIB2|PARP16|MAN2A2|SMAD3|MIR630|CALML4|RSL24D1|FBXO22|TTLL13|CHRNA5|FAM63B|THAP10|NEIL1|CPLX3|MIR1276|LOC283663|STARD5|NEDD4|LOC283688|LMAN1L|SNORD18A|GRAMD2|LOC91450|DNAJA4|RASGRF1|NR2E…	-,-	-	chr15:54285293-54286293,chr15:93169098-93170098,chr15:54285793-93169598
15	55903569	55903569	18	56400433	56400433	CTX	-+	100	100	tumor18	390	Gene:PRTG|MALT1,NM_173814|PRTG:NA-NM_173844|MALT1:Intron9:9951/10146,AffectCoding,Fusion	-,-	-	chr15:55903069-55904069,chr18:56399933-56400933
15	62169602	62169602	17	32813573	32813573	CTX	--	100	100	tumor17	247	Gene:VPS13C,NM_017684|VPS13C:Intron72:1204/1553-NA|NA:NA,AffectCoding	-,-	-	chr15:62169102-62170102,chr17:32813073-32814073
15	62364920	62364920	15	87828757	87828757	DEL	+-	25463836	25463836	tumor15	272	Gene:RPS17|C15orf27|PSTPIP1|CYP11A1|NMB|COX5A|CSPG4|MEX3B|MESDC2|CILP|MIR548H4|KBTBD13|TSPAN3|ALPK3|PTPLAD1|KIAA1199|OAZ2|SNX33|RAB8B|LOC727849|CIB2|PARP16|SMAD3|MIR630|CALML4|FBXO22|CHRNA5|THAP10|NEIL1|CPLX3|MIR1276|STARD5|LOC283688|LMAN1L|SNORD18A|GRAMD2|LOC91450|DNAJA4|RASGRF1|NR2E3|GOLGA6L10|AGPHD1|GOLGA6L5|IQCH|EDC3|RPLP1|FEM1B|STOML1|SNORD16|TMEM202|CELF6|CYP1A1|LOC646938|CPEB1|ZNF609|GOLGA…	-,-	-	chr15:62364420-62365420,chr15:87828257-87829257,chr15:62364920-87828757
15	62364920	62364920	15	87828757	87828757	DEL	+-	25463836	25463836	tumor15	225	Gene:RPS17|C15orf27|PSTPIP1|CYP11A1|NMB|COX5A|CSPG4|MEX3B|MESDC2|CILP|MIR548H4|KBTBD13|TSPAN3|ALPK3|PTPLAD1|KIAA1199|OAZ2|SNX33|RAB8B|LOC727849|CIB2|PARP16|SMAD3|MIR630|CALML4|FBXO22|CHRNA5|THAP10|NEIL1|CPLX3|MIR1276|STARD5|LOC283688|LMAN1L|SNORD18A|GRAMD2|LOC91450|DNAJA4|RASGRF1|NR2E3|GOLGA6L10|AGPHD1|GOLGA6L5|IQCH|EDC3|RPLP1|FEM1B|STOML1|SNORD16|TMEM202|CELF6|CYP1A1|LOC646938|CPEB1|ZNF609|GOLGA…	-,-	-	chr15:62364420-62365420,chr15:87828257-87829257,chr15:62364920-87828757
15	64854377	64854377	15	64854446	64854446	DEL	+-	66	66	tumor15	333	Gene:ZNF609,NM_015042|ZNF609:Intron1:62013/122661-Intron1:62082/122661	-,-	-	chr15:64853877-64854877,chr15:64853946-64854946,chr15:64854377-64854446
15	65443260	65443260	15	65443321	65443321	DEL	+-	59	59	tumor15	217	Gene:CLPX,NM_006660|CLPX:Intron13:1508/1517-Intron13:1447/1517	-,-	-	chr15:65442760-65443760,chr15:65442821-65443821,chr15:65443260-65443321
15	66944647	66944647	15	66944719	66944719	DEL	+-	70	70	tumor15	241	-	-,-	-	chr15:66944147-66945147,chr15:66944219-66945219,chr15:66944647-66944719
15	74508951	74508951	15	76662705	76662705	INV	--	2153735	2153735	tumor15	264	Gene:C15orf27|CYP11A1|COX5A|CSPG4|SNX33|FBXO22|NEIL1|CPLX3|LMAN1L|EDC3|CYP1A1|GOLGA6D|ISL2|NRG4|UBL7|ETFA|CSK|MIR631|MPI|CLK3|PPCDC|SEMA7A|UBE2Q2|SNUPN|SCAMP5|SIN3A|MAN2C1|PTPN9|C15orf17|FBXO22OS|SCAPER|COMMD4|CYP1A2|ODF3L1|CCDC33|C15orf39|GOLGA6C|ARID3B|DNM1P35|MIR4313|TYRO3P|RPP25|SCAMP2|IMP3|ULK3,NA|NA:NA-NM_020843|SCAPER:Intron28:5798/22022,AffectCoding,Cancer:CYP1A2|CYP1A1|CYP11A1	-,-	-	chr15:74508451-74509451,chr15:76662205-76663205,chr15:74508951-76662705
15	75867311	75867311	15	75867629	75867629	DEL	+-	303	303	tumor15	132	Gene:PTPN9,NM_002833|PTPN9:Intron1:3744/51453-Intron1:3426/51453	rs66940208,-	-	chr15:75866811-75867811,chr15:75867129-75868129,chr15:75867311-75867629
15	76491607	76491607	15	76491673	76491673	ITX	+-	67	67	tumor15	109	Gene:C15orf27,NM_152335|C15orf27:Intron9:7110/10045-Intron9:7176/10045	-,-	-	chr15:76491107-76492107,chr15:76491173-76492173,chr15:76491607-76491673
15	77960921	77960921	16	19175744	19175744	CTX	+-	419	477	tumor16	499	-	-,-	-	chr15:77960421-77961421,chr16:19175244-19176244
15	78440371	78440371	15	78440455	78440455	DEL	+-	81	81	tumor15	410	-	-,-	-	chr15:78439871-78440871,chr15:78439955-78440955,chr15:78440371-78440455
15	79496143	79496143	15	79496217	79496217	DEL	+-	75	75	tumor15	361	-	-,-	-	chr15:79495643-79496643,chr15:79495717-79496717,chr15:79496143-79496217
15	81097045	81097045	15	81097121	81097121	DEL	+-	73	73	tumor15	385	Gene:KIAA1199,NM_018689|KIAA1199:Intron1:25091/94250-Intron1:25167/94250	-,-	-	chr15:81096545-81097545,chr15:81096621-81097621,chr15:81097045-81097121
15	83359724	83359724	15	100810977	100810977	DEL	+-	17451246	17451246	tumor15	121	Gene:AEN|NMB|RLBP1|KIF7|AP3S2|ALPK3|MIR9-3|NGRN|LYSMD4|MAN2A2|TTLL13|MIR1276|GOLGA6L5|MRPS11|LOC254559|ABHD2|SLCO3A1|IDH2|MEF2A|ZNF774|POLG|HDDC3|NCRNA00052|TM6SF1|HDGFRP3|SV2B|FES|FURIN|PDE8A|LOC283761|BLM|SH3GL3|LOC338963|LOC388152|ZNF710|C15orf38|VPS33B|ACAN|RHCG|MCTP2|NTRK3|AGBL1|SEMA4B|ARRDC4|KLHL25|LOC648809|AP3B2|SLC28A1|ADAMTS17|LOC91948|NR2F2|FAM169B|BNC1|LOC400456|PLIN1|MIR1179|FAM103A1…	-,-	-	chr15:83359224-83360224,chr15:100810477-100811477,chr15:83359724-100810977
15	92468017	92468017	15	92468055	92468055	DEL	+-	38	38	tumor15	365	Gene:SLCO3A1,NM_001145044|SLCO3A1:Intron2:8330/178423-Intron2:8368/178423	-,-	-	chr15:92467517-92468517,chr15:92467555-92468555,chr15:92468017-92468055
15	98706090	98706090	15	98706432	98706432	DEL	+-	328	328	tumor15	134	-	rs71114056,-	-	chr15:98705590-98706590,chr15:98705932-98706932,chr15:98706090-98706432
15	99339192	99339192	15	99339230	99339230	DEL	+-	37	37	tumor15	238	Gene:IGF1R,NM_000875|IGF1R:Intron2:87857/183218-Intron2:87895/183218,Cancer:IGF1R	-,-	-	chr15:99338692-99339692,chr15:99338730-99339730,chr15:99339192-99339230
15	100812801	100812801	18	27991615	27991615	CTX	--	100	100	tumor18	157	Gene:ADAMTS17,NM_139057|ADAMTS17:Intron4:8633/18794-NA|NA:NA,AffectCoding	-,-	-	chr15:100812301-100813301,chr18:27991115-27992115
15	100812815	100812815	18	27991924	27991924	CTX	++	100	100	tumor18	189	Gene:ADAMTS17,NM_139057|ADAMTS17:Intron4:8619/18794-NA|NA:NA,AffectCoding	-,-	-	chr15:100812315-100813315,chr18:27991424-27992424
15	101696347	101696347	15	101696549	101696549	ITX	+-	200	200	tumor15	187	-	-,-	-	chr15:101695847-101696847,chr15:101696049-101697049,chr15:101696347-101696549
15	101930785	101930785	15	101930946	101930946	ITX	+-	164	164	tumor15	122	Gene:PCSK6,NM_138322|PCSK6:Intron8:2632/3648-Intron8:2471/3648	-,-	-	chr15:101930285-101931285,chr15:101930446-101931446,chr15:101930785-101930946
16	1012772	1012772	17	80553038	80553038	CTX	--	319	319	tumor17	473	Gene:LMF1|FOXK2,NR_033645|LMF1:Intron1:18373/26479-NM_004514|FOXK2:Intron8:7891/14031,AffectCoding,Fusion	-,-	-	chr16:1012272-1013272,chr17:80552538-80553538
16	1012772	1012772	17	80553038	80553038	CTX	--	100	100	tumor17	392	Gene:FOXK2|LMF1,NR_033645|LMF1:Intron1:18373/26479-NM_004514|FOXK2:Intron8:7891/14031,AffectCoding,Fusion	-,-	-	chr16:1012272-1013272,chr17:80552538-80553538
16	8179092	8179092	16	8179154	8179154	DEL	+-	60	60	tumor16	432	-	-,-	-	chr16:8178592-8179592,chr16:8178654-8179654,chr16:8179092-8179154
16	11603743	11603743	16	11605024	11605024	DEL	+-	1281	1281	tumor16	213	-	-,-	-	chr16:11603243-11604243,chr16:11604524-11605524,chr16:11603743-11605024
16	15078755	15078755	16	15079048	15079048	DEL	+-	292	292	tumor16	99	Gene:PDXDC1,NM_015027|PDXDC1:Intron1:9679/22533-Intron1:9972/22533	-,-	-	chr16:15078255-15079255,chr16:15078548-15079548,chr16:15078755-15079048
16	15078755	15078755	16	15079048	15079048	DEL	+-	292	292	tumor16	114	Gene:PDXDC1,NM_015027|PDXDC1:Intron1:9679/22533-Intron1:9972/22533	-,-	-	chr16:15078255-15079255,chr16:15078548-15079548,chr16:15078755-15079048
16	15248829	15248829	16	15249835	15249835	DEL	+-	1008	1008	tumor16	192	Gene:MIR3180-4,NR_037466|MIR3180-4:Exon1:31/154-NA|NA:NA,AffectCoding	-,-	SegDup:chr16:2147417-chr16:2147417	chr16:15248329-15249329,chr16:15249335-15250335,chr16:15248829-15249835
16	20202901	20202901	19	15593483	15593483	CTX	--	258	258	tumor19	71	-	-,-	-	chr16:20202401-20203401,chr19:15592983-15593983
16	21334082	21334082	16	21337850	21337850	INV	--	3772	3772	tumor16	559	-	-,-	-	chr16:21333582-21334582,chr16:21337350-21338350,chr16:21334082-21337850
16	24328876	24328876	16	24329036	24329036	DEL	+-	134	134	tumor16	155	Gene:CACNG3,NM_006539|CACNG3:Intron1:60591/89769-Intron1:60751/89769	-,-	-	chr16:24328376-24329376,chr16:24328536-24329536,chr16:24328876-24329036
16	24585343	24585343	16	24585733	24585733	DEL	+-	366	366	tumor16	53	-	-,-	-	chr16:24584843-24585843,chr16:24585233-24586233,chr16:24585343-24585733
16	30914597	30914597	16	31091715	31091715	ITX	+-	176183	176183	tumor16	350	Gene:ZNF646|FBXL19-AS1|ORAI3|CTF1|SETD1A|ZNF668|STX1B|FBXL19|STX4|HSD3B7,NM_001330|CTF1:Exon3:1200/1484-NM_014699|ZNF646:Exon2:4150/5457,AffectCoding,Fusion	-,-	-	chr16:30914097-30915097,chr16:31091215-31092215,chr16:30914597-31091715
16	30914597	30914597	16	31091715	31091715	ITX	+-	176117	176117	tumor16	340	Gene:ZNF646|FBXL19-AS1|ORAI3|CTF1|FBXL19|HSD3B7|SETD1A|ZNF668|STX1B|STX4,NM_001330|CTF1:Exon3:1200/1484-NM_014699|ZNF646:Exon2:4150/5457,AffectCoding,Fusion	-,-	-	chr16:30914097-30915097,chr16:31091215-31092215,chr16:30914597-31091715
16	32525653	32525653	17	32192813	32192813	CTX	++	360	360	tumor17	99	Gene:ACCN1,NA|NA:NA-NM_001094|ACCN1:Intron1:290184/1043912,AffectCoding	-,-	-	chr16:32525153-32526153,chr17:32192313-32193313
16	32823142	32823142	16	32823293	32823293	DEL	+-	135	135	tumor16	77	-	-,-	-	chr16:32822642-32823642,chr16:32822793-32823793,chr16:32823142-32823293
16	33407069	33407069	16	33407163	33407163	ITX	+-	94	94	tumor16	96	-	-,-	SegDup:chr19:33470067-chr19:33470067	chr16:33406569-33407569,chr16:33406663-33407663,chr16:33407069-33407163
16	48396981	48396981	16	48407306	48407306	DEL	+-	10323	10323	tumor16	541	Gene:SIAH1,NM_003031|SIAH1:Intron1:22134/22774-Intron1:11809/22774	-,-	-	chr16:48396481-48397481,chr16:48406806-48407806,chr16:48396981-48407306
16	48396981	48396981	16	48407306	48407306	DEL	+-	10323	10323	tumor16	408	Gene:SIAH1,NM_003031|SIAH1:Intron1:22134/22774-Intron1:11809/22774	-,-	-	chr16:48396481-48397481,chr16:48406806-48407806,chr16:48396981-48407306
16	49062778	49062778	16	49062837	49062837	DEL	+-	55	55	tumor16	417	-	-,-	-	chr16:49062278-49063278,chr16:49062337-49063337,chr16:49062778-49062837
16	58673813	58673813	16	58677328	58677328	DEL	+-	3501	3501	tumor16	216	-	-,-	-	chr16:58673313-58674313,chr16:58676828-58677828,chr16:58673813-58677328
16	59975864	59975864	16	65482205	65482205	INV	++	5506341	5506341	tumor16	307	Gene:CDH8|CDH11|LOC283867,NA|NA:NA-NR_027755|LOC283867:Intron2:123469/207963,AffectCoding	-,-	-	chr16:59975364-59976364,chr16:65481705-65482705,chr16:59975864-65482205
16	59976439	59976439	17	25297114	25297114	CTX	-+	100	100	tumor17	54	-	-,-	SegDup:NA-chr16:33829708	chr16:59975939-59976939,chr17:25296614-25297614
16	59976460	59976460	16	69395335	69395335	INV	--	9418875	9418875	tumor16	432	Gene:PDF|VPS4A|FAM65A|GFOD2|SLC7A6|MIR328|ATP6V0D1|KIAA0895L|CKLF-CMTM1|SLC9A5|HSD11B2|SLC12A4|FAM96B|B3GNT9|CES2|THAP11|CMTM1|PLEKHG4|DYNC1LI2|C16orf48|CMTM3|CDH8|TMCO7|NOL3|RRAD|LRRC29|TERF2|HSF4|DPEP3|ESRP2|SLC7A6OS|ZFP90|E2F4|CCDC79|PARD6A|TPPP3|NFATC3|CDH11|COG8|CTCF|SNTB2|C16orf86|FBXL8|LRRC36|TK2|CA7|CDH3|DUS2L|NRN1L|NUTF2|HAS3|NIP7|CBFB|ZDHHC1|DDX28|CMTM2|CES3|CHTF8|NAE1|CDH16|FHOD1|CKLF|…	-,-	-	chr16:59975960-59976960,chr16:69394835-69395835,chr16:59976460-69395335
16	60874722	60874722	16	60874863	60874863	DEL	+-	135	135	tumor16	389	-	rs71830260,-	-	chr16:60874222-60875222,chr16:60874363-60875363,chr16:60874722-60874863
16	63442424	63442424	16	63442770	63442770	DEL	+-	331	331	tumor16	102	-	rs75069890,-	-	chr16:63441924-63442924,chr16:63442270-63443270,chr16:63442424-63442770
16	63442424	63442424	16	63442770	63442770	DEL	+-	331	331	tumor16	97	-	rs75069890,-	-	chr16:63441924-63442924,chr16:63442270-63443270,chr16:63442424-63442770
16	67658714	67658714	16	67658786	67658786	DEL	+-	72	72	tumor16	368	Gene:CTCF,NM_006565|CTCF:Intron7:3221/4964-Intron7:3293/4964	-,-	-	chr16:67658214-67659214,chr16:67658286-67659286,chr16:67658714-67658786
16	69762130	69762130	16	69762889	69762889	INV	++	758	758	tumor16	458	-	-,-	-	chr16:69761630-69762630,chr16:69762389-69763389,chr16:69762130-69762889
16	69953443	69953443	16	69953542	69953542	ITX	+-	107	107	tumor16	74	Gene:WWP2,NM_007014|WWP2:Intron11:1658/7547-Intron11:1757/7547	-,-	-	chr16:69952943-69953943,chr16:69953042-69954042,chr16:69953443-69953542
16	71268936	71268936	16	71269129	71269129	DEL	+-	192	192	tumor16	424	-	-,-	-	chr16:71268436-71269436,chr16:71268629-71269629,chr16:71268936-71269129
16	71268936	71268936	16	71269129	71269129	DEL	+-	192	192	tumor16	424	-	-,-	-	chr16:71268436-71269436,chr16:71268629-71269629,chr16:71268936-71269129
16	74406685	74406685	16	74407787	74407787	DEL	+-	1098	1098	tumor16	210	-	-,-	-	chr16:74406185-74407185,chr16:74407287-74408287,chr16:74406685-74407787
16	82791482	82791482	16	82791619	82791619	ITX	+-	137	137	tumor16	147	Gene:CDH13,NM_001257|CDH13:Intron1:130741/231225-Intron1:130878/231225	-,-	-	chr16:82790982-82791982,chr16:82791119-82792119,chr16:82791482-82791619
16	83003976	83003976	16	83004284	83004284	DEL	+-	295	295	tumor16	150	Gene:CDH13,NM_001257|CDH13:Intron2:111899/173537-Intron2:112207/173537	-,-	-	chr16:83003476-83004476,chr16:83003784-83004784,chr16:83003976-83004284
16	83003976	83003976	16	83004284	83004284	DEL	+-	295	295	tumor16	150	Gene:CDH13,NM_001257|CDH13:Intron2:111899/173537-Intron2:112207/173537	-,-	-	chr16:83003476-83004476,chr16:83003784-83004784,chr16:83003976-83004284
16	83402490	83402490	16	83402543	83402543	DEL	+-	28	28	tumor16	204	Gene:CDH13,NM_001257|CDH13:Intron6:23880/141471-Intron6:23933/141471	-,-	-	chr16:83401990-83402990,chr16:83402043-83403043,chr16:83402490-83402543
16	84130614	84130614	16	84133370	84133370	DEL	+-	2753	2753	tumor16	416	Gene:MBTPS1,NM_003791|MBTPS1:Intron3:2044/3248-Intron2:1856/2311,AffectCoding	-,-	-	chr16:84130114-84131114,chr16:84132870-84133870,chr16:84130614-84133370
16	85256965	85256965	17	27632771	27632771	CTX	++	100	100	tumor17	67	-	-,-	-	chr16:85256465-85257465,chr17:27632271-27633271
16	85257430	85257430	17	27633092	27633092	CTX	--	100	100	tumor17	130	-	-,-	-	chr16:85256930-85257930,chr17:27632592-27633592
16	86284309	86284309	16	86284629	86284629	DEL	+-	308	308	tumor16	194	-	rs71199922,-	-	chr16:86283809-86284809,chr16:86284129-86285129,chr16:86284309-86284629
16	86284309	86284309	16	86284629	86284629	DEL	+-	308	308	tumor16	195	-	rs71199922,-	-	chr16:86283809-86284809,chr16:86284129-86285129,chr16:86284309-86284629
16	88815114	88815114	16	88815156	88815156	ITX	+-	42	42	tumor16	76	Gene:FAM38A,NM_001142864|FAM38A:Intron2:678/6962-Intron2:636/6962	-,-	-	chr16:88814614-88815614,chr16:88814656-88815656,chr16:88815114-88815156
16	89896058	89896058	16	89898390	89898390	DEL	+-	2333	2333	tumor16	538	Gene:SPIRE2,NM_032451|SPIRE2:Intron1:857/16528-Intron1:3189/16528	-,-	-	chr16:89895558-89896558,chr16:89897890-89898890,chr16:89896058-89898390
16	89896058	89896058	16	89898390	89898390	DEL	+-	2333	2333	tumor16	407	Gene:SPIRE2,NM_032451|SPIRE2:Intron1:857/16528-Intron1:3189/16528	-,-	-	chr16:89895558-89896558,chr16:89897890-89898890,chr16:89896058-89898390
17	2623465	2623465	17	2623558	2623558	ITX	+-	110	110	tumor17	113	-	-,-	-	chr17:2622965-2623965,chr17:2623058-2624058,chr17:2623465-2623558
17	8813926	8813926	17	8815496	8815496	DEL	+-	1570	1570	tumor17	1181	Gene:PIK3R5,NM_001142633|PIK3R5:Intron2:783/2218-Intron1:53417/54089,AffectCoding	-,-	-	chr17:8813426-8814426,chr17:8814996-8815996,chr17:8813926-8815496
17	8813926	8813926	17	8815496	8815496	DEL	+-	1570	1570	tumor17	1184	Gene:PIK3R5,NM_001142633|PIK3R5:Intron2:783/2218-Intron1:53417/54089,AffectCoding	-,-	-	chr17:8813426-8814426,chr17:8814996-8815996,chr17:8813926-8815496
17	12929427	12929427	X	5707911	5707911	CTX	--	360	360	tumorX	58	-	-,-	-	chr17:12928927-12929927,chrX:5707411-5708411
17	15532894	15532894	17	18637487	18637487	INV	++	3104054	3104054	tumor17	255	Gene:FAM106A|KRT16P2|UBB|TOP3A|LOC339240|NT5M|MEIS3P1|PLD6|LRRC48|TBC1D28|SMCR5|TOM1L2|LLGL1|PIGL|TRPV2|SNORD49A|MIR1288|CCDC144A|TBC1D26|CDRT15L1|SMCR7|SHMT1|TRIM16|ZNF287|TTC19|FOXO3B|FLCN|RAI1|SNORD65|MYO15A|ZNF286A|ZNF624|CCDC144B|NCOR1|COPS3|RASD1|LGALS9C|MED9|ADORA2B|ZSWIM7|TNFRSF13B|CENPV|ALKBH5|PEMT|ZNF286B|LOC220594|NCRNA00188|FAM106CP|C17orf39|MPRIP|SREBF1|TRIM16L|FLII|ATPAF2|EVPLL|C17o…	-,ID=nssv579876;Name=nssv579876;Parent=nsv529213;samples=ISCA_ret_id_768;phenotype=Autism	SegDup:chr17:18620146-chr17:15494609	chr17:15532394-15533394,chr17:18636987-18637987,chr17:15532894-18637487
17	30504948	30504948	17	68616987	68616987	ITX	+-	38111066	38111066	tumor17	261	Gene:KCNJ2|KRTAP4-12|TUBD1|OR4D1|MIR4315-2|CNTNAP1|KRTAP2-2|SLFN14|SLC4A1|FLJ40194|HSD17B1|MYL4|AMZ2|MSL1|MRPL10|GJD3|RPL19|LPO|LOC100128977|KRTAP9-3|DDX5|LEPREL4|C17orf67|POLG2|C17orf50|MRPL45|FAM20A|MAP3K3|TBC1D3H|TMEM132E|CACNG5|BZRAP1|RHOT1|DHRS11|ITGA3|NXPH3|CCL14-CCL15|BRCA1|UNC45B|MARCH10|SCARNA20|HIGD1B|AOC4|ACACA|CCL4L2|SP6|KPNA2|COL1A1|CCL3L3|MEOX1|SUPT4H1|KRTAP4-3|CDK12|KRT39|TTLL6|PYY…	-,-	-	chr17:30504448-30505448,chr17:68616487-68617487,chr17:30504948-68616987
17	30599058	30599058	17	30599471	30599471	DEL	+-	413	413	tumor17	347	Gene:RHBDL3,NM_138328|RHBDL3:Intron2:4115/16734-Intron2:4528/16734	-,-	-	chr17:30598558-30599558,chr17:30598971-30599971,chr17:30599058-30599471
17	30599058	30599058	17	30599471	30599471	DEL	+-	413	413	tumor17	356	Gene:RHBDL3,NM_138328|RHBDL3:Intron2:4115/16734-Intron2:4528/16734	-,-	-	chr17:30598558-30599558,chr17:30598971-30599971,chr17:30599058-30599471
17	46732406	46732406	17	46732460	46732460	DEL	+-	54	54	tumor17	1193	-	-,-	-	chr17:46731906-46732906,chr17:46731960-46732960,chr17:46732406-46732460
17	57263204	57263204	17	57265599	57265599	DEL	+-	2393	2393	tumor17	402	Gene:PRR11,NM_018304|PRR11:Intron4:282/7930-Intron4:2677/7930	-,-	-	chr17:57262704-57263704,chr17:57265099-57266099,chr17:57263204-57265599
17	57263204	57263204	17	57265599	57265599	DEL	+-	2393	2393	tumor17	405	Gene:PRR11,NM_018304|PRR11:Intron4:282/7930-Intron4:2677/7930	-,-	-	chr17:57262704-57263704,chr17:57265099-57266099,chr17:57263204-57265599
17	57986597	57986597	19	20981885	20981885	CTX	+-	309	309	tumor19	114	Gene:RPS6KB1,NM_003161|RPS6KB1:Intron1:15912/17237-NA|NA:NA,AffectCoding	-,-	-	chr17:57986097-57987097,chr19:20981385-20982385
17	66834065	66834065	17	66834765	66834765	DEL	+-	699	699	tumor17	380	-	-,-	-	chr17:66833565-66834565,chr17:66834265-66835265,chr17:66834065-66834765
17	70261002	70261002	17	70267009	70267009	DEL	+-	6006	6006	tumor17	563	-	-,-	-	chr17:70260502-70261502,chr17:70266509-70267509,chr17:70261002-70267009
17	70712604	70712604	X	11320501	11320501	CTX	++	258	258	tumorX	892	Gene:SLC39A11|ARHGAP6,NM_001159770|SLC39A11:Intron7:20185/87382-NM_013427|ARHGAP6:Intron1:361860/409534,AffectCoding,Fusion	-,-	-	chr17:70712104-70713104,chrX:11320001-11321001
17	70712604	70712604	X	11320501	11320501	CTX	++	100	100	tumorX	359	Gene:ARHGAP6|SLC39A11,NM_001159770|SLC39A11:Intron7:20185/87382-NM_013427|ARHGAP6:Intron1:361860/409534,AffectCoding,Fusion	-,-	-	chr17:70712104-70713104,chrX:11320001-11321001
17	74123692	74123692	17	74123754	74123754	DEL	+-	62	62	tumor17	130	-	-,-	-	chr17:74123192-74124192,chr17:74123254-74124254,chr17:74123692-74123754
17	74208577	74208577	17	74219492	74219492	DEL	+-	10913	10913	tumor17	308	Gene:RNF157,NM_052916|RNF157:Intron1:27657/27671-Intron1:16742/27671	-,-	-	chr17:74208077-74209077,chr17:74218992-74219992,chr17:74208577-74219492
17	74208577	74208577	17	74219492	74219492	DEL	+-	10913	10913	tumor17	308	Gene:RNF157,NM_052916|RNF157:Intron1:27657/27671-Intron1:16742/27671	-,-	-	chr17:74208077-74209077,chr17:74218992-74219992,chr17:74208577-74219492
17	74572295	74572295	17	74572931	74572931	DEL	+-	637	637	tumor17	239	Gene:ST6GALNAC2,NM_006456|ST6GALNAC2:Intron2:2543/4217-Intron2:1907/4217	-,-	-	chr17:74571795-74572795,chr17:74572431-74573431,chr17:74572295-74572931
17	75235949	75235949	17	75236306	75236306	DEL	+-	341	341	tumor17	365	-	rs66994957,-	-	chr17:75235449-75236449,chr17:75235806-75236806,chr17:75235949-75236306
17	76546826	76546826	17	76546896	76546896	ITX	+-	67	67	tumor17	112	Gene:DNAH17,NM_173628|DNAH17:Intron16:791/7538-Intron16:721/7538	-,-	-	chr17:76546326-76547326,chr17:76546396-76547396,chr17:76546826-76546896
17	81012928	81012928	17	81013558	81013558	DEL	+-	595	595	tumor17	50	-	-,-	-	chr17:81012428-81013428,chr17:81013058-81014058,chr17:81012928-81013558
18	8803742	8803742	18	8819305	8819305	DEL	+-	15563	15563	tumor18	998	Gene:KIAA0802,NM_015210|KIAA0802:Intron10:5454/8602-Intron13:49/2208,AffectCoding,novelSplice	-,-	-	chr18:8803242-8804242,chr18:8818805-8819805,chr18:8803742-8819305
18	8803742	8803742	18	8819305	8819305	DEL	+-	15563	15563	tumor18	1034	Gene:KIAA0802,NM_015210|KIAA0802:Intron10:5454/8602-Intron13:49/2208,AffectCoding,novelSplice	-,-	-	chr18:8803242-8804242,chr18:8818805-8819805,chr18:8803742-8819305
18	11457823	11457823	18	11458537	11458537	INV	--	740	740	tumor18	343	-	-,-	-	chr18:11457323-11458323,chr18:11458037-11459037,chr18:11457823-11458537
18	19572066	19572066	18	19572106	19572106	DEL	+-	40	40	tumor18	399	-	-,-	-	chr18:19571566-19572566,chr18:19571606-19572606,chr18:19572066-19572106
18	20886270	20886270	18	20886355	20886355	DEL	+-	84	84	tumor18	395	Gene:C18orf45,NM_032933|C18orf45:Intron14:3374/11613-Intron14:3289/11613	-,-	-	chr18:20885770-20886770,chr18:20885855-20886855,chr18:20886270-20886355
18	25871707	25871707	22	19361334	19361334	CTX	--	100	100	tumor22	171	Gene:HIRA,NA|NA:NA-NM_003325|HIRA:Intron15:1820/13700,AffectCoding	-,-	-	chr18:25871207-25872207,chr22:19360834-19361834
18	25871851	25871851	19	20985238	20985238	CTX	++	100	100	tumor19	225	-	-,-	-	chr18:25871351-25872351,chr19:20984738-20985738
18	27219513	27219513	X	129525280	129525280	CTX	-+	100	100	tumorX	116	-	-,-	-	chr18:27219013-27220013,chrX:129524780-129525780
18	31532628	31532628	18	32227580	32227580	INV	--	694952	694952	tumor18	194	Gene:NOL4|DTNA,NM_001198548|NOL4:Intron7:5575/74815-NM_032975|DTNA:Intron1:154103/185954,AffectCoding,Fusion	-,-	-	chr18:31532128-31533128,chr18:32227080-32228080,chr18:31532628-32227580
18	43345202	43345202	18	43345281	43345281	DEL	+-	88	88	tumor18	115	-	rs68152396,-	-	chr18:43344702-43345702,chr18:43344781-43345781,chr18:43345202-43345281
18	43449701	43449701	18	43449742	43449742	DEL	+-	41	41	tumor18	341	Gene:EPG5,NM_020964|EPG5:Intron36:831/2819-Intron36:790/2819	-,-	-	chr18:43449201-43450201,chr18:43449242-43450242,chr18:43449701-43449742
18	47261558	47261558	18	47263117	47263117	DEL	+-	1560	1560	tumor18	227	-	-,-	-	chr18:47261058-47262058,chr18:47262617-47263617,chr18:47261558-47263117
18	47261558	47261558	18	47263117	47263117	DEL	+-	1560	1560	tumor18	225	-	-,-	-	chr18:47261058-47262058,chr18:47262617-47263617,chr18:47261558-47263117
18	47337316	47337316	18	51868811	51868811	DEL	+-	4531495	4531495	tumor18	147	Gene:POLI|CCDC11|MYO5B|CXXC1|SMAD4|ACAA2|MBD2|SKA1|MRO|SNORA37|ME2|STARD6|MIR4320|ELAC1|DCC|MEX3C|MAPK4|MBD1|SCARNA17,NM_006111|ACAA2:Intron1:2523/10616-NM_139171|STARD6:Intron2:11613/16803,AffectCoding,Fusion,Cancer:SMAD4	-,-	-	chr18:47336816-47337816,chr18:51868311-51869311,chr18:47337316-51868811
18	59394917	59394917	18	59395048	59395048	DEL	+-	128	128	tumor18	96	-	rs72325111,-	-	chr18:59394417-59395417,chr18:59394548-59395548,chr18:59394917-59395048
18	77057747	77057747	18	77058984	77058984	DEL	+-	1238	1238	tumor18	78	Gene:ATP9B,NM_198531|ATP9B:Intron13:20552/26408-Intron13:21789/26408	-,-	-	chr18:77057247-77058247,chr18:77058484-77059484,chr18:77057747-77058984
19	8411741	8411741	19	8414481	8414481	DEL	+-	2741	2741	tumor19	60	-	-,-	-	chr19:8411241-8412241,chr19:8413981-8414981,chr19:8411741-8414481
19	15396725	15396725	19	15426331	15426331	DEL	+-	29607	29607	tumor19	363	-	-,-	-	chr19:15396225-15397225,chr19:15425831-15426831,chr19:15396725-15426331
19	15396725	15396725	19	15426331	15426331	DEL	+-	29607	29607	tumor19	339	-	-,-	-	chr19:15396225-15397225,chr19:15425831-15426831,chr19:15396725-15426331
19	21626842	21626842	X	133419997	133419997	CTX	-+	258	258	tumorX	115	-	-,-	-	chr19:21626342-21627342,chrX:133419497-133420497
19	21819492	21819492	19	21952241	21952241	INV	--	132749	132749	tumor19	109	Gene:LOC641367|ZNF100	-,-	SegDup:chr19:21951198-chr19:21818014	chr19:21818992-21819992,chr19:21951741-21952741,chr19:21819492-21952241
19	32116370	32116370	19	32116502	32116502	DEL	+-	132	132	tumor19	435	-	-,-	-	chr19:32115870-32116870,chr19:32116002-32117002,chr19:32116370-32116502
19	32116370	32116370	19	32116502	32116502	DEL	+-	132	132	tumor19	428	-	-,-	-	chr19:32115870-32116870,chr19:32116002-32117002,chr19:32116370-32116502
19	47383178	47383178	19	47383263	47383263	ITX	+-	85	85	tumor19	54	-	-,-	-	chr19:47382678-47383678,chr19:47382763-47383763,chr19:47383178-47383263
19	49290108	49290108	20	43134963	43134963	CTX	-+	477	477	tumor20	79	Gene:SERINC3,NA|NA:NA-NM_198941|SERINC3:Intron6:505/1936,AffectCoding	-,-	-	chr19:49289608-49290608,chr20:43134463-43135463
19	57748696	57748696	19	57748760	57748760	DEL	+-	58	58	tumor19	899	-	-,-	-	chr19:57748196-57749196,chr19:57748260-57749260,chr19:57748696-57748760
19	58033064	58033064	19	58037873	58037873	INV	--	4789	4789	tumor19	355	-	-,-	-	chr19:58032564-58033564,chr19:58037373-58038373,chr19:58033064-58037873
20	3863885	3863885	20	3887763	3887763	DEL	+-	23828	23828	tumor20	449	Gene:PANK2,NA|NA:NA-NM_024960|PANK2:Intron1:18213/19022,AffectCoding	-,-	-	chr20:3863385-3864385,chr20:3887263-3888263,chr20:3863885-3887763
20	12191103	12191103	20	12191154	12191154	DEL	+-	50	50	tumor20	372	-	-,-	-	chr20:12190603-12191603,chr20:12190654-12191654,chr20:12191103-12191154
20	15171570	15171570	20	15172468	15172468	DEL	+-	900	900	tumor20	103	Gene:MACROD2,NM_080676|MACROD2:Intron5:505966/544981-Intron5:506864/544981,Cancer:MACROD2	-,-	-	chr20:15171070-15172070,chr20:15171968-15172968,chr20:15171570-15172468
20	15171570	15171570	20	15172468	15172468	DEL	+-	900	900	tumor20	98	Gene:MACROD2,NM_080676|MACROD2:Intron5:505966/544981-Intron5:506864/544981,Cancer:MACROD2	-,-	-	chr20:15171070-15172070,chr20:15171968-15172968,chr20:15171570-15172468
20	17797763	17797763	20	17797812	17797812	DEL	+-	49	49	tumor20	410	-	-,-	-	chr20:17797263-17798263,chr20:17797312-17798312,chr20:17797763-17797812
20	23968914	23968914	22	25056265	25056265	CTX	--	477	477	tumor22	163	Gene:GGTLC1,NM_178311|GGTLC1:Intron1:332/1964-NA|NA:NA,AffectCoding	-,-	SegDup:chr5:70510168-chr22:22963078	chr20:23968414-23969414,chr22:25055765-25056765
20	25014336	25014336	20	25022198	25022198	DEL	+-	7859	7859	tumor20	192	Gene:ACSS1,NM_032501|ACSS1:Intron2:14385/17127-Intron2:6523/17127	-,-	-	chr20:25013836-25014836,chr20:25021698-25022698,chr20:25014336-25022198
20	25735644	25735644	20	25736791	25736791	DEL	+-	1101	1101	tumor20	59	-	-,-	-	chr20:25735144-25736144,chr20:25736291-25737291,chr20:25735644-25736791
20	25891703	25891703	20	29442377	29442377	DEL	+-	3550673	3550673	tumor20	136	Gene:LOC100134868|C20orf191|FAM182A|MIR663	-,-	SegDup:chr21:9411193-chr21:9411973	chr20:25891203-25892203,chr20:29441877-29442877,chr20:25891703-29442377
20	26102845	26102845	20	26103529	26103529	DEL	+-	654	654	tumor20	146	-	-,-	SegDup:chr17:16095696-chr17:16095696	chr20:26102345-26103345,chr20:26103029-26104029,chr20:26102845-26103529
20	32098640	32098640	20	32098814	32098814	DEL	+-	174	174	tumor20	438	Gene:CBFA2T2,NM_001032999|CBFA2T2:Intron1:20534/116655-Intron1:20708/116655	-,-	-	chr20:32098140-32099140,chr20:32098314-32099314,chr20:32098640-32098814
20	34997951	34997951	X	940060	940060	CTX	+-	258	258	tumorX	87	Gene:DLGAP4,NM_014902|DLGAP4:Intron1:2274/64371-NA|NA:NA,AffectCoding	-,-	-	chr20:34997451-34998451,chrX:939560-940560
20	35217854	35217854	22	31622665	31622665	CTX	-+	284	284	tumor22	92	Gene:LIMK2|TGIF2-C20ORF24,NM_001199535|TGIF2-C20ORF24:Intron2:10486/28749-NM_005569|LIMK2:Intron2:861/32472,AffectCoding,Fusion	-,-	-	chr20:35217354-35218354,chr22:31622165-31623165
20	42301270	42301270	20	42301315	42301315	ITX	+-	47	47	tumor20	89	Gene:MYBL2,NM_002466|MYBL2:Intron1:5328/6503-Intron1:5373/6503	-,-	-	chr20:42300770-42301770,chr20:42300815-42301815,chr20:42301270-42301315
20	43241628	43241628	20	43242325	43242325	DEL	+-	697	697	tumor20	523	Gene:PKIG,NM_181804|PKIG:Intron3:23122/24668-Intron3:23819/24668	-,-	-	chr20:43241128-43242128,chr20:43241825-43242825,chr20:43241628-43242325
20	43241628	43241628	20	43242325	43242325	DEL	+-	697	697	tumor20	420	Gene:PKIG,NM_181804|PKIG:Intron3:23122/24668-Intron3:23819/24668	-,-	-	chr20:43241128-43242128,chr20:43241825-43242825,chr20:43241628-43242325
20	44860317	44860317	20	44863286	44863286	DEL	+-	2968	2968	tumor20	513	Gene:CDH22,NM_021248|CDH22:Intron2:9285/13336-Intron2:6316/13336	-,-	-	chr20:44859817-44860817,chr20:44862786-44863786,chr20:44860317-44863286
20	44860317	44860317	20	44863286	44863286	DEL	+-	2968	2968	tumor20	389	Gene:CDH22,NM_021248|CDH22:Intron2:9285/13336-Intron2:6316/13336	-,-	-	chr20:44859817-44860817,chr20:44862786-44863786,chr20:44860317-44863286
20	54463221	54463221	20	54463551	54463551	DEL	+-	317	317	tumor20	142	-	rs6147383,-	-	chr20:54462721-54463721,chr20:54463051-54464051,chr20:54463221-54463551
20	60003200	60003200	20	60025913	60025913	DEL	+-	22714	22714	tumor20	342	Gene:CDH4,NM_001794|CDH4:Intron2:173208/488626-Intron2:195921/488626	-,-	-	chr20:60002700-60003700,chr20:60025413-60026413,chr20:60003200-60025913
20	60003200	60003200	20	60025913	60025913	DEL	+-	22714	22714	tumor20	190	Gene:CDH4,NM_001794|CDH4:Intron2:173208/488626-Intron2:195921/488626	-,-	-	chr20:60002700-60003700,chr20:60025413-60026413,chr20:60003200-60025913
21	25474120	25474120	22	34430610	34430610	CTX	++	100	100	tumor22	266	-	-,-	-	chr21:25473620-25474620,chr22:34430110-34431110
21	26467234	26467234	21	26468218	26468218	DEL	+-	984	984	tumor21	404	-	-,-	-	chr21:26466734-26467734,chr21:26467718-26468718,chr21:26467234-26468218
21	26467234	26467234	21	26468218	26468218	DEL	+-	984	984	tumor21	403	-	-,-	-	chr21:26466734-26467734,chr21:26467718-26468718,chr21:26467234-26468218
21	29455087	29455087	X	3233384	3233384	CTX	+-	258	258	tumorX	80	Gene:MXRA5,NA|NA:NA-NM_015419|MXRA5:Intron6:1760/5479,AffectCoding	-,-	SegDup:NA-chrY:14000888	chr21:29454587-29455587,chrX:3232884-3233884
21	29455088	29455088	X	3232923	3232923	CTX	-+	258	360	tumorX	92	Gene:MXRA5,NA|NA:NA-NM_015419|MXRA5:Intron6:2221/5479,AffectCoding	-,-	SegDup:NA-chrY:14000888	chr21:29454588-29455588,chrX:3232423-3233423
21	31400448	31400448	22	45562723	45562723	CTX	-+	100	100	tumor22	249	Gene:NUP50,NA|NA:NA-NM_007172|NUP50:Intron1:2547/3872,AffectCoding	-,-	-	chr21:31399948-31400948,chr22:45562223-45563223
21	38071692	38071692	21	38322459	38322459	INV	++	250767	250767	tumor21	417	Gene:HLCS|SIM2,NA|NA:NA-NM_000411|HLCS:Intron2:11877/15882,AffectCoding	-,-	-	chr21:38071192-38072192,chr21:38321959-38322959,chr21:38071692-38322459
21	38071737	38071737	21	38322459	38322459	INV	++	250722	250722	tumor21	411	Gene:HLCS|SIM2,NA|NA:NA-NM_000411|HLCS:Intron2:11877/15882,AffectCoding	-,-	-	chr21:38071237-38072237,chr21:38321959-38322959,chr21:38071737-38322459
21	38074682	38074682	21	47131193	47131193	INV	--	9056514	9056514	tumor21	527	Gene:HLCS|KRTAP10-8|PTTG1IP|ADARB1|NDUFV3|KRTAP10-5|KRTAP12-1|NCRNA00318|ERG|KRTAP10-12|DNMT3L|DSCR8|HMGN1|CRYAA|ABCG1|KRTAP10-9|DSCAM|KRTAP10-4|UMODL1|RIPK4|RRP1|AIRE|LOC642852|TMPRSS3|DSCR6|KRTAP12-4|PSMG1|C21orf122|KRTAP10-7|C21orf88|COL18A1|PWP2|KRTAP10-3|AGPAT3|MIR3197|B3GALT5|LOC100505746|PDXK|BACE2|ETS2|NCRNA00313|LOC284837|PIGP|NCRNA00163|KRTAP10-2|KRTAP10-1|C21orf33|LCA5L|C2CD2|DSCR3|TSP…	-,-	-	chr21:38074182-38075182,chr21:47130693-47131693,chr21:38074682-47131193
21	38074682	38074682	21	47131193	47131193	INV	--	9056514	9056514	tumor21	504	Gene:KRTAP10-8|NCRNA00318|ERG|DSCR8|HMGN1|ABCG1|KRTAP10-4|RIPK4|AIRE|LOC642852|DSCR6|C21orf122|C21orf88|COL18A1|PWP2|AGPAT3|B3GALT5|LOC100505746|PDXK|BACE2|ETS2|PIGP|KRTAP10-2|KRTAP10-1|LCA5L|PFKL|PDE9A|KCNJ6|TTC3|HSF2BP|DSCR10|RSPH1|FAM3B|KRTAP12-2|SUMO3|KRTAP10-6|CBS|WDR4|NCRNA00111|TRPM2|PKNOX1|TFF2|POFUT2|ICOSLG|ITGB2|U2AF1|SLC19A1|RRP1B|SLC37A1|IGSF5|TRAPPC10|C21orf129|C21orf2|NCRNA00323|TMP…	-,-	-	chr21:38074182-38075182,chr21:47130693-47131693,chr21:38074682-47131193
21	43744584	43744584	21	43744651	43744651	DEL	+-	64	64	tumor21	185	-	-,-	-	chr21:43744084-43745084,chr21:43744151-43745151,chr21:43744584-43744651
21	46394271	46394271	21	46394497	46394497	DEL	+-	226	226	tumor21	493	Gene:C21orf70,NM_058190|C21orf70:Intron5:1092/3415-Intron5:1318/3415	-,-	-	chr21:46393771-46394771,chr21:46393997-46394997,chr21:46394271-46394497
22	23634957	23634957	22	23635009	23635009	DEL	+-	51	51	tumor22	389	Gene:BCR,NM_021574|BCR:Intron15:133/16786-Intron15:185/16786,Cancer:BCR	-,-	-	chr22:23634457-23635457,chr22:23634509-23635509,chr22:23634957-23635009
22	27168067	27168067	22	27169802	27169802	DEL	+-	1726	1726	tumor22	196	-	-,-	-	chr22:27167567-27168567,chr22:27169302-27170302,chr22:27168067-27169802
22	35348128	35348128	22	35348247	35348247	DEL	+-	118	118	tumor22	288	-	-,-	-	chr22:35347628-35348628,chr22:35347747-35348747,chr22:35348128-35348247
22	35465197	35465197	22	35465440	35465440	ITX	+-	242	242	tumor22	129	Gene:ISX,NM_001008494|ISX:Intron1:1889/15202-Intron1:2132/15202	-,-	-	chr22:35464697-35465697,chr22:35464940-35465940,chr22:35465197-35465440
22	35604094	35604094	22	35604201	35604201	DEL	+-	107	107	tumor22	380	-	-,-	-	chr22:35603594-35604594,chr22:35603701-35604701,chr22:35604094-35604201
22	36487793	36487793	22	36815198	36815198	DEL	+-	327395	327395	tumor22	167	Gene:APOL2|MYH9|APOL4|APOL1|APOL3	-,-	-	chr22:36487293-36488293,chr22:36814698-36815698,chr22:36487793-36815198
22	37530709	37530709	X	56577725	56577725	CTX	-+	100	100	tumorX	367	Gene:IL2RB,NM_000878|IL2RB:Intron8:659/2860-NA|NA:NA,AffectCoding	-,-	-	chr22:37530209-37531209,chrX:56577225-56578225
22	39979203	39979203	22	39979399	39979399	DEL	+-	176	176	tumor22	86	Gene:CACNA1I,NM_001003406|CACNA1I:Intron1:12211/27163-Intron1:12407/27163	-,-	-	chr22:39978703-39979703,chr22:39978899-39979899,chr22:39979203-39979399
22	39979723	39979723	22	39979842	39979842	DEL	+-	118	118	tumor22	139	Gene:CACNA1I,NM_001003406|CACNA1I:Intron1:12731/27163-Intron1:12850/27163	-,-	-	chr22:39979223-39980223,chr22:39979342-39980342,chr22:39979723-39979842
22	49001001	49001001	22	49001158	49001158	DEL	+-	126	126	tumor22	75	Gene:FAM19A5,NM_001082967|FAM19A5:Intron1:115486/156893-Intron1:115643/156893	-,-	-	chr22:49000501-49001501,chr22:49000658-49001658,chr22:49001001-49001158
22	49859708	49859708	22	49859843	49859843	DEL	+-	133	133	tumor22	435	-	-,-	-	chr22:49859208-49860208,chr22:49859343-49860343,chr22:49859708-49859843
X	348091	348091	X	355482	355482	DEL	+-	7386	7386	tumorX	390	-	-,-	-	chrX:347591-348591,chrX:354982-355982,chrX:348091-355482
X	348091	348091	X	355482	355482	DEL	+-	7386	7386	tumorX	283	-	-,-	-	chrX:347591-348591,chrX:354982-355982,chrX:348091-355482
X	724371	724371	X	725429	725429	DEL	+-	1023	1023	tumorX	96	-	-,-	-	chrX:723871-724871,chrX:724929-725929,chrX:724371-725429
X	1011021	1011021	X	1011409	1011409	ITX	+-	220	220	tumorX	95	-	-,-	-	chrX:1010521-1011521,chrX:1010909-1011909,chrX:1011021-1011409
X	1403598	1403598	X	1407352	1407352	INV	++	3720	3720	tumorX	95	Gene:CSF2RA,NM_172247|CSF2RA:Intron1:1927/2999-Intron2:2540/2599,AffectCoding	-,-	-	chrX:1403098-1404098,chrX:1406852-1407852,chrX:1403598-1407352
X	3034382	3034382	X	3034584	3034584	DEL	+-	201	201	tumorX	161	-	-,-	SegDup:chrY:14324570-chrY:14324570	chrX:3033882-3034882,chrX:3034084-3035084,chrX:3034382-3034584
X	5570337	5570337	X	5570695	5570695	DEL	+-	344	344	tumorX	1153	-	rs10523510,-	-	chrX:5569837-5570837,chrX:5570195-5571195,chrX:5570337-5570695
X	5570337	5570337	X	5570695	5570695	DEL	+-	344	344	tumorX	1173	-	rs10523510,-	-	chrX:5569837-5570837,chrX:5570195-5571195,chrX:5570337-5570695
X	5729125	5729125	X	5730611	5730611	INV	--	1482	1482	tumorX	428	-	-,-	-	chrX:5728625-5729625,chrX:5730111-5731111,chrX:5729125-5730611
X	5729125	5729125	X	5730611	5730611	INV	--	1482	1482	tumorX	427	-	-,-	-	chrX:5728625-5729625,chrX:5730111-5731111,chrX:5729125-5730611
X	6137058	6137058	X	6138384	6138384	INV	++	1335	1335	tumorX	228	Gene:NLGN4X,NM_181332|NLGN4X:Intron1:9524/76770-Intron1:8198/76770	-,-	-	chrX:6136558-6137558,chrX:6137884-6138884,chrX:6137058-6138384
X	11725353	11725353	X	11731413	11731413	DEL	+-	6047	6047	tumorX	1437	-	-,-	-	chrX:11724853-11725853,chrX:11730913-11731913,chrX:11725353-11731413
X	11725353	11725353	X	11731413	11731413	DEL	+-	6047	6047	tumorX	508	-	-,-	-	chrX:11724853-11725853,chrX:11730913-11731913,chrX:11725353-11731413
X	17520617	17520617	X	17520945	17520945	DEL	+-	315	315	tumorX	1312	Gene:NHS,NM_198270|NHS:Intron1:126173/311417-Intron1:126501/311417	rs66968754,-	-	chrX:17520117-17521117,chrX:17520445-17521445,chrX:17520617-17520945
X	17520617	17520617	X	17520945	17520945	DEL	+-	315	315	tumorX	1151	Gene:NHS,NM_198270|NHS:Intron1:126173/311417-Intron1:126501/311417	rs66968754,-	-	chrX:17520117-17521117,chrX:17520445-17521445,chrX:17520617-17520945
X	24292701	24292701	X	24293047	24293047	DEL	+-	332	332	tumorX	998	-	rs10526980,-	-	chrX:24292201-24293201,chrX:24292547-24293547,chrX:24292701-24293047
X	30455667	30455667	X	30455743	30455743	DEL	+-	74	74	tumorX	1011	-	-,-	-	chrX:30455167-30456167,chrX:30455243-30456243,chrX:30455667-30455743
X	31270215	31270215	X	31672751	31672751	DEL	+-	402531	402531	tumorX	1118	Gene:DMD,NM_000109|DMD:Intron63:8857/37834-Intron54:3356/30128,AffectCoding,novelSplice	-,-	-	chrX:31269715-31270715,chrX:31672251-31673251,chrX:31270215-31672751
X	31270215	31270215	X	31672751	31672751	DEL	+-	402531	402531	tumorX	1017	Gene:DMD,NM_000109|DMD:Intron63:8857/37834-Intron54:3356/30128,AffectCoding,novelSplice	-,-	-	chrX:31269715-31270715,chrX:31672251-31673251,chrX:31270215-31672751
X	40505188	40505188	X	40505517	40505517	DEL	+-	328	328	tumorX	248	Gene:CXorf38,NM_144970|CXorf38:Intron2:1071/7879-Intron2:742/7879	rs67161408,-	-	chrX:40504688-40505688,chrX:40505017-40506017,chrX:40505188-40505517
X	42282949	42282949	X	42284066	42284066	DEL	+-	1115	1115	tumorX	718	-	-,-	-	chrX:42282449-42283449,chrX:42283566-42284566,chrX:42282949-42284066
X	42282949	42282949	X	42284066	42284066	DEL	+-	1115	1115	tumorX	1101	-	-,-	-	chrX:42282449-42283449,chrX:42283566-42284566,chrX:42282949-42284066
X	43887956	43887956	X	43888025	43888025	ITX	+-	76	76	tumorX	113	-	-,-	-	chrX:43887456-43888456,chrX:43887525-43888525,chrX:43887956-43888025
X	50955825	50955825	X	50956899	50956899	DEL	+-	1067	1067	tumorX	1242	-	-,-	-	chrX:50955325-50956325,chrX:50956399-50957399,chrX:50955825-50956899
X	56576089	56576089	X	56577689	56577689	INV	--	1599	1599	tumorX	521	-	-,-	-	chrX:56575589-56576589,chrX:56577189-56578189,chrX:56576089-56577689
X	62244534	62244534	X	62245573	62245573	DEL	+-	1039	1039	tumorX	421	-	-,-	-	chrX:62244034-62245034,chrX:62245073-62246073,chrX:62244534-62245573
X	62244534	62244534	X	62245573	62245573	DEL	+-	1039	1039	tumorX	421	-	-,-	-	chrX:62244034-62245034,chrX:62245073-62246073,chrX:62244534-62245573
X	62668890	62668890	X	62676360	62676360	DEL	+-	7470	7470	tumorX	206	Gene:LOC92249,NR_015353|LOC92249:Intron2:67900/84419-Intron2:60430/84419	-,-	-	chrX:62668390-62669390,chrX:62675860-62676860,chrX:62668890-62676360
X	62668890	62668890	X	62676360	62676360	DEL	+-	7470	7470	tumorX	193	Gene:LOC92249,NR_015353|LOC92249:Intron2:67900/84419-Intron2:60430/84419	-,-	-	chrX:62668390-62669390,chrX:62675860-62676860,chrX:62668890-62676360
X	78455899	78455899	X	135574098	135574098	INV	++	57118174	57118174	tumorX	146	Gene:FAM45B|XPNPEP2|MUM1L1|KLHL13|MMGT1|ZCCHC16|IRS4|CT47A9|MIR4329|AIFM1|CHRDL1|MIR764|TFDP3|COL4A5|FAM127C|RHOXF1|RPA4|ESX1|RPL36A|SH2D1A|SLC25A14|GLRA4|KIAA1210|DIAPH2|POU3F4|STAG2|ENOX2|GLUD2|HTR2C|ARMCX5|CT47A6|CXorf61|THOC2|ZNF280C|PABPC5|AKAP14|SLC25A5|TAF7L|NUP62CL|NXF2|RBMXL3|IGSF1|ATP1B4|NKRF|CXorf56|CT47A11|CLDN2|TCEAL8|TSC22D3|GPRASP2|POF1B|LOC100129515|RHOXF2B|ACTRT1|FAM46D|OCRL|GLA|…	-,-	-	chrX:78455399-78456399,chrX:135573598-135574598,chrX:78455899-135574098
X	81042500	81042500	X	81043083	81043083	DEL	+-	580	580	tumorX	1056	-	-,-	-	chrX:81042000-81043000,chrX:81042583-81043583,chrX:81042500-81043083
X	81042500	81042500	X	81043083	81043083	DEL	+-	580	580	tumorX	1055	-	-,-	-	chrX:81042000-81043000,chrX:81042583-81043583,chrX:81042500-81043083
X	81096641	81096641	X	81102692	81102692	DEL	+-	6051	6051	tumorX	1321	-	-,-	-	chrX:81096141-81097141,chrX:81102192-81103192,chrX:81096641-81102692
X	81096641	81096641	X	81102692	81102692	DEL	+-	6051	6051	tumorX	1173	-	-,-	-	chrX:81096141-81097141,chrX:81102192-81103192,chrX:81096641-81102692
X	85358204	85358204	X	85358264	85358264	DEL	+-	58	58	tumorX	1104	-	-,-	-	chrX:85357704-85358704,chrX:85357764-85358764,chrX:85358204-85358264
X	88995943	88995943	X	88998076	88998076	DEL	+-	2131	2131	tumorX	276	-	-,-	SegDup:NA-chrY:3258605	chrX:88995443-88996443,chrX:88997576-88998576,chrX:88995943-88998076
X	92132476	92132476	X	92132553	92132553	DEL	+-	76	76	tumorX	1164	-	rs72006998,-	SegDup:chrY:5332187-chrY:5332187	chrX:92131976-92132976,chrX:92132053-92133053,chrX:92132476-92132553
X	104814452	104814452	X	104814703	104814703	DEL	+-	250	250	tumorX	466	Gene:IL1RAPL2,NM_017416|IL1RAPL2:Intron6:86074/232981-Intron6:86325/232981	-,-	-	chrX:104813952-104814952,chrX:104814203-104815203,chrX:104814452-104814703
X	118023251	118023251	X	118023315	118023315	ITX	+-	67	67	tumorX	116	-	-,-	-	chrX:118022751-118023751,chrX:118022815-118023815,chrX:118023251-118023315
X	122185499	122185499	X	122185866	122185866	DEL	+-	353	353	tumorX	120	-	-,-	-	chrX:122184999-122185999,chrX:122185366-122186366,chrX:122185499-122185866
X	122185499	122185499	X	122185866	122185866	DEL	+-	353	353	tumorX	120	-	-,-	-	chrX:122184999-122185999,chrX:122185366-122186366,chrX:122185499-122185866
X	123139590	123139590	X	123145371	123145371	DEL	+-	5778	5778	tumorX	1167	Gene:STAG2,NM_006603|STAG2:Intron1:43885/60675-Intron1:49666/60675	-,-	-	chrX:123139090-123140090,chrX:123144871-123145871,chrX:123139590-123145371
X	123139590	123139590	X	123145371	123145371	DEL	+-	5778	5778	tumorX	1191	Gene:STAG2,NM_006603|STAG2:Intron1:43885/60675-Intron1:49666/60675	-,-	-	chrX:123139090-123140090,chrX:123144871-123145871,chrX:123139590-123145371
X	124115708	124115708	X	124116151	124116151	DEL	+-	429	429	tumorX	1165	-	rs36220329,-	-	chrX:124115208-124116208,chrX:124115651-124116651,chrX:124115708-124116151
X	124115708	124115708	X	124116151	124116151	DEL	+-	429	429	tumorX	1167	-	rs36220329,-	-	chrX:124115208-124116208,chrX:124115651-124116651,chrX:124115708-124116151
X	131205755	131205755	X	131342791	131342791	ITX	+-	136144	136144	tumorX	195	Gene:MST4|RAP2C|FRMD7,NM_016542|MST4:Intron8:511/1051-NM_021183|RAP2C:Intron3:5371/8547,AffectCoding,Fusion	-,-	-	chrX:131205255-131206255,chrX:131342291-131343291,chrX:131205755-131342791
X	131205755	131205755	X	131342791	131342791	ITX	+-	136038	136038	tumorX	194	Gene:MST4|RAP2C|FRMD7,NM_016542|MST4:Intron8:511/1051-NM_021183|RAP2C:Intron3:5371/8547,AffectCoding,Fusion	-,-	-	chrX:131205255-131206255,chrX:131342291-131343291,chrX:131205755-131342791
X	132524940	132524940	X	132525475	132525475	DEL	+-	533	533	tumorX	1190	Gene:GPC4,NM_001448|GPC4:Intron1:23894/75465-Intron1:23359/75465	-,-	-	chrX:132524440-132525440,chrX:132524975-132525975,chrX:132524940-132525475
X	132524940	132524940	X	132525475	132525475	DEL	+-	533	533	tumorX	1191	Gene:GPC4,NM_001448|GPC4:Intron1:23894/75465-Intron1:23359/75465	-,-	-	chrX:132524440-132525440,chrX:132524975-132525975,chrX:132524940-132525475
X	137890917	137890917	X	137891087	137891087	DEL	+-	169	169	tumorX	417	Gene:FGF13,NM_001139500|FGF13:Intron3:48757/148584-Intron3:48587/148584	-,-	-	chrX:137890417-137891417,chrX:137890587-137891587,chrX:137890917-137891087
X	137990191	137990191	X	137990305	137990305	DEL	+-	115	115	tumorX	847	Gene:FGF13,NM_001139500|FGF13:Intron2:296030/346380-Intron2:295916/346380	-,-	-	chrX:137989691-137990691,chrX:137989805-137990805,chrX:137990191-137990305
X	138157987	138157987	X	138158186	138158186	DEL	+-	190	190	tumorX	1108	Gene:FGF13,NM_001139500|FGF13:Intron2:128234/346380-Intron2:128035/346380	rs67379857,-	-	chrX:138157487-138158487,chrX:138157686-138158686,chrX:138157987-138158186
X	138157987	138157987	X	138158186	138158186	DEL	+-	190	190	tumorX	1097	Gene:FGF13,NM_001139500|FGF13:Intron2:128234/346380-Intron2:128035/346380	rs67379857,-	-	chrX:138157487-138158487,chrX:138157686-138158686,chrX:138157987-138158186
X	145329900	145329900	X	145330223	145330223	DEL	+-	311	311	tumorX	898	-	-,-	-	chrX:145329400-145330400,chrX:145329723-145330723,chrX:145329900-145330223
X	145329900	145329900	X	145330223	145330223	DEL	+-	311	311	tumorX	887	-	-,-	-	chrX:145329400-145330400,chrX:145329723-145330723,chrX:145329900-145330223
X	147094783	147094783	X	147094847	147094847	DEL	+-	57	57	tumorX	1191	Gene:FMR1NB,NM_152578|FMR1NB:Intron4:4553/16154-Intron4:4617/16154	-,-	-	chrX:147094283-147095283,chrX:147094347-147095347,chrX:147094783-147094847
X	147381819	147381819	X	147382031	147382031	DEL	+-	211	211	tumorX	1060	-	-,-	-	chrX:147381319-147382319,chrX:147381531-147382531,chrX:147381819-147382031
X	149551137	149551137	X	149551484	149551484	DEL	+-	336	336	tumorX	581	Gene:MAMLD1,NM_001177465|MAMLD1:Intron1:19341/81923-Intron1:19688/81923	-,-	-	chrX:149550637-149551637,chrX:149550984-149551984,chrX:149551137-149551484
X	149551137	149551137	X	149551484	149551484	DEL	+-	336	336	tumorX	580	Gene:MAMLD1,NM_001177465|MAMLD1:Intron1:19341/81923-Intron1:19688/81923	-,-	-	chrX:149550637-149551637,chrX:149550984-149551984,chrX:149551137-149551484
X	150293940	150293940	X	150295718	150295718	DEL	+-	1776	1776	tumorX	736	-	-,-	-	chrX:150293440-150294440,chrX:150295218-150296218,chrX:150293940-150295718
X	150293940	150293940	X	150295718	150295718	DEL	+-	1776	1776	tumorX	725	-	-,-	-	chrX:150293440-150294440,chrX:150295218-150296218,chrX:150293940-150295718

## Sheet: B. Pairoscope Fusions
gene pair	gene1	gene2	coord1	coord2	mapped gene name1	mapped gene name2	pairoscope tumor reads	pairoscope normal reads	ABCTransporter GO0042626	AdherensJunction KEGGhsa04520	Alpha6Beta4IntegrinPathway CCMP	AmlCancer KEGGhsa05221	Amplification SangerCGC	AndrogenReceptorPathway CCMP	AntineoplasticTargets DrugBank	Apoptosis KEGGhsa04210	BasalCellCancer KEGGhsa05217	BladderCancer KEGGhsa05219	CancerGeneCensusPlus Sanger	CancerGeneCensus Sanger	CancerGenes Futreal2004	CancerGenes HahnAndWeinberg2002	CancerGenes Mitelman2000	CancerGenes Vogelstein2004	CellCycle KEGGhsa04110	CellSurface GO0009986	CmlCancer KEGGhsa05220	ColorectalCancer KEGGhsa05210	CytokineReceptor KEGGhsa04060	DNARepair GO0006281	DrugMetabolism GO0017144	DrugResistance GO0042493	Druggable RussLampel	EGFR1Pathway CCMP	ERBBSignaling KEGGhsa04012	EcmReceptor KEGGhsa04512	EndometrialCancer KEGGhsa05213	ExternalSideOfPlasmaMembrane GO0009897	FocalAdhesion KEGGhsa04510	FrameshiftMutation SangerCGC	GProteinCoupledReceptor GO0004930	GenesOfInterest MG	GenomeStability Entrez	GliomaCancer KEGGhsa05214	GrowthFactor GO0008083	HedgehogPathway CCMP	HistoneModification GO0016570	HormoneActivity GO0005179	IDPathway CCMP
PKD2-E2F3	PKD2	E2F3	chr4:88946884-88947884	chr6:20409722-20410722	PKD2	E2F3	12	0	0	0	0	0	0	0	0	0	0	1	0	0	0	0	0	0	1	0	1	0	0	0	0	0	1	0	0	0	0	0	0	0	0	0	0	1	0	0	0	0	0
CNTN5-IGF1R	CNTN5	IGF1R	chr11:99038834-99039834	chr15:99338157-99339157	CNTN5	IGF1R	0	0	0	1	0	0	0	0	0	0	0	0	0	0	0	0	0	0	0	0	0	0	0	0	0	0	1	0	0	0	0	0	1	0	0	1	1	1	0	0	0	0	0
THBS1-ITGAX	THBS1	ITGAX	chr15:39888450-39889450	chr16:31388318-31389318	THBS1	ITGAX	16	0	0	0	0	0	0	0	0	0	0	1	0	0	0	0	0	0	0	2	0	0	0	0	0	1	1	0	0	1	0	2	1	0	0	0	0	0	0	0	0	0	0
KIAA1009-MECOM	KIAA1009	MECOM	chr3:168980569-168981569	chr6:84925493-84926493	KIAA1009	MECOM	30	0	0	0	0	0	0	0	0	0	0	0	1	1	1	0	1	1	0	0	1	0	0	0	0	0	0	0	0	0	0	0	0	0	0	1	0	0	0	0	0	0	0
DPP10-IGF2R	DPP10	IGF2R	chr2:116036758-116037758	chr6:160521280-160522280	DPP10	IGF2R	3	1	0	0	0	0	0	0	0	0	0	0	0	0	0	0	0	0	0	1	0	0	0	0	0	0	1	0	0	0	0	0	0	0	0	1	0	0	0	0	0	0	0
IGF2R-LOC100506581	IGF2R	LOC100506581	chr6:160521239-160522239	chr16:87342408-87343408	IGF2R	LOC100506581	2	0	0	0	0	0	0	0	0	0	0	0	0	0	0	0	0	0	0	1	0	0	0	0	0	0	0	0	0	0	0	0	0	0	0	1	0	0	0	0	0	0	0
PRTG-MALT1	PRTG	MALT1	chr15:55903069-55904069	chr18:56399933-56400933	PRTG	MALT1	28	0	0	0	0	0	0	0	0	0	0	0	1	1	1	0	1	0	0	0	0	0	0	0	0	0	1	0	0	0	0	0	0	0	0	1	0	0	0	0	0	0	0
LIMK2-TGIF2-C20ORF24	LIMK2	TGIF2-C20ORF24	chr20:35217354-35218354	chr22:31622165-31623165	LIMK2	TGIF2-C20ORF24	7	0	0	0	0	0	0	0	0	0	0	0	0	0	0	0	0	0	0	0	0	0	0	0	0	0	1	0	0	0	0	0	0	0	0	0	0	0	0	0	0	0	0
GRIN2B-BCLAF1	GRIN2B	BCLAF1	chr6:136605630-136606630	chr12:14060077-14061077	GRIN2B	BCLAF1	34	0	0	0	0	0	0	0	0	0	0	0	0	0	0	0	0	0	0	0	0	0	0	0	0	0	1	0	0	0	0	0	0	0	0	0	0	0	0	0	0	0	0
BCLAF1-GRIN2B	BCLAF1	GRIN2B	chr6:136605630-136606630	chr12:14060077-14061077	BCLAF1	GRIN2B	34	0	0	0	0	0	0	0	0	0	0	0	0	0	0	0	0	0	0	0	0	0	0	0	0	0	1	0	0	0	0	0	0	0	0	0	0	0	0	0	0	0	0
GRIN2B-BCLAF1	GRIN2B	BCLAF1	chr6:136605678-136606678	chr12:14059721-14060721	GRIN2B	BCLAF1	34	0	0	0	0	0	0	0	0	0	0	0	0	0	0	0	0	0	0	0	0	0	0	0	0	0	1	0	0	0	0	0	0	0	0	0	0	0	0	0	0	0	0
BCLAF1-GRIN2B	BCLAF1	GRIN2B	chr6:136605678-136606678	chr12:14059721-14060721	BCLAF1	GRIN2B	34	0	0	0	0	0	0	0	0	0	0	0	0	0	0	0	0	0	0	0	0	0	0	0	0	0	1	0	0	0	0	0	0	0	0	0	0	0	0	0	0	0	0
LOC646498-DMD	LOC646498	DMD	chr3:49217581-49218581	chrX:32000573-32001573	LOC646498	DMD	15	0	0	0	0	0	0	0	0	0	0	0	0	0	0	0	0	0	0	1	0	0	0	0	0	0	0	0	0	0	0	0	0	0	0	0	1	0	0	0	0	0	0
LOC646498-DMD	LOC646498	DMD	chr3:49217581-49218581	chrX:32000573-32001573	LOC646498	DMD	15	0	0	0	0	0	0	0	0	0	0	0	0	0	0	0	0	0	0	1	0	0	0	0	0	0	0	0	0	0	0	0	0	0	0	0	1	0	0	0	0	0	0
PARK2-TRA2A	PARK2	TRA2A	chr6:161782218-161783218	chr7:23553908-23554908	PARK2	TRA2A	12	0	0	0	0	0	0	0	0	0	0	0	0	0	0	0	0	0	0	0	0	0	0	0	0	0	0	0	0	0	0	0	0	0	0	0	1	0	0	0	0	0	0
PARK2-TRA2A	PARK2	TRA2A	chr6:161782218-161783218	chr7:23553908-23554908	PARK2	TRA2A	12	0	0	0	0	0	0	0	0	0	0	0	0	0	0	0	0	0	0	0	0	0	0	0	0	0	0	0	0	0	0	0	0	0	0	0	1	0	0	0	0	0	0
SH3PXD2A-ANO9	SH3PXD2A	ANO9	chr10:105508449-105509449	chr11:427478-428478	SH3PXD2A	ANO9	0	0	0	0	0	0	0	0	0	0	0	0	0	0	0	0	0	0	0	0	0	0	0	0	0	0	0	0	0	0	0	0	0	0	0	0	0	0	0	0	0	0	0
LMF1-FOXK2	LMF1	FOXK2	chr16:1012272-1013272	chr17:80552538-80553538	LMF1	FOXK2	10	0	0	0	0	0	0	0	0	0	0	0	0	0	0	0	0	0	0	0	0	0	0	0	0	0	0	0	0	0	0	0	0	0	0	0	0	0	0	0	0	0	0
FOXK2-LMF1	FOXK2	LMF1	chr16:1012272-1013272	chr17:80552538-80553538	FOXK2	LMF1	10	0	0	0	0	0	0	0	0	0	0	0	0	0	0	0	0	0	0	0	0	0	0	0	0	0	0	0	0	0	0	0	0	0	0	0	0	0	0	0	0	0	0
FLJ27354-CHURC1-FNTB	FLJ27354	CHURC1-FNTB	chr1:90090890-90091890	chr14:65446244-65447244	FLJ27354	CHURC1-FNTB	21	0	0	0	0	0	0	0	0	0	0	0	0	0	0	0	0	0	0	0	0	0	0	0	0	0	0	0	0	0	0	0	0	0	0	0	0	0	0	0	0	0	0
CHURC1-FNTB-FLJ27354	CHURC1-FNTB	FLJ27354	chr1:90090890-90091890	chr14:65446244-65447244	CHURC1-FNTB	FLJ27354	21	0	0	0	0	0	0	0	0	0	0	0	0	0	0	0	0	0	0	0	0	0	0	0	0	0	0	0	0	0	0	0	0	0	0	0	0	0	0	0	0	0	0
CYP39A1-EIF3K	CYP39A1	EIF3K	chr6:46608200-46609200	chr19:39124124-39125124	CYP39A1	EIF3K	17	0	0	0	0	0	0	0	0	0	0	0	0	0	0	0	0	0	0	0	0	0	0	0	0	0	1	0	0	0	0	0	0	0	0	0	0	0	0	0	0	0	0
CYP39A1-EIF3K	CYP39A1	EIF3K	chr6:46608200-46609200	chr19:39124124-39125124	CYP39A1	EIF3K	17	0	0	0	0	0	0	0	0	0	0	0	0	0	0	0	0	0	0	0	0	0	0	0	0	0	1	0	0	0	0	0	0	0	0	0	0	0	0	0	0	0	0
C7orf58-CPAMD8	C7orf58	CPAMD8	chr7:120735721-120736721	chr19:17068854-17069854	CPED1	CPAMD8	31	0	0	0	0	0	0	0	0	0	0	0	0	0	0	0	0	0	0	0	0	0	0	0	0	0	0	0	0	0	0	0	0	0	0	0	0	0	0	0	0	0	0
C7orf58-CPAMD8	C7orf58	CPAMD8	chr7:120735721-120736721	chr19:17068854-17069854	CPED1	CPAMD8	31	0	0	0	0	0	0	0	0	0	0	0	0	0	0	0	0	0	0	0	0	0	0	0	0	0	0	0	0	0	0	0	0	0	0	0	0	0	0	0	0	0	0
NFATC2IP-LPCAT3	NFATC2IP	LPCAT3	chr12:7094293-7095293	chr16:28976395-28977395	NFATC2IP	LPCAT3	4	0	0	0	0	0	0	0	0	0	0	0	0	0	0	0	0	0	0	0	0	0	0	0	0	0	1	0	0	0	0	0	0	0	0	0	0	0	0	0	0	0	0
SLC39A11-ARHGAP6	SLC39A11	ARHGAP6	chr17:70712104-70713104	chrX:11320001-11321001	SLC39A11	ARHGAP6	12	0	0	0	0	0	0	0	0	0	0	0	0	0	0	0	0	0	0	0	0	0	0	0	0	0	0	0	0	0	0	0	0	0	0	0	0	0	0	0	0	0	0
ARHGAP6-SLC39A11	ARHGAP6	SLC39A11	chr17:70712104-70713104	chrX:11320001-11321001	ARHGAP6	SLC39A11	12	0	0	0	0	0	0	0	0	0	0	0	0	0	0	0	0	0	0	0	0	0	0	0	0	0	0	0	0	0	0	0	0	0	0	0	0	0	0	0	0	0	0
C12orf42-NGLY1	C12orf42	NGLY1	chr3:25801911-25802911	chr12:103855402-103856402	C12ORF42	NGLY1	2	1	0	0	0	0	0	0	0	0	0	0	0	0	0	0	0	0	0	0	0	0	0	0	0	0	0	0	0	0	0	0	0	0	0	0	0	0	0	0	0	0	0
NUP188-C2orf48	NUP188	C2orf48	chr2:10335311-10336311	chr9:131728428-131729428	NUP188	C2ORF48	11	0	0	0	0	0	0	0	0	0	0	0	0	0	0	0	0	0	0	0	0	0	0	0	0	0	0	0	0	0	0	0	0	0	0	0	0	0	0	0	0	0	0
C2orf48-NUP188	C2orf48	NUP188	chr2:10335311-10336311	chr9:131728428-131729428	C2ORF48	NUP188	11	0	0	0	0	0	0	0	0	0	0	0	0	0	0	0	0	0	0	0	0	0	0	0	0	0	0	0	0	0	0	0	0	0	0	0	0	0	0	0	0	0	0
CFI-MALL	CFI	MALL	chr2:110868542-110869542	chr4:110702978-110703978	CFI	MALL	2	0	0	0	0	0	0	0	0	0	0	0	0	0	0	0	0	0	0	0	0	0	0	0	0	0	0	0	0	0	0	0	0	0	0	0	0	0	0	0	0	0	0
ZNF385D-FAM81B	ZNF385D	FAM81B	chr3:21577086-21578086	chr5:94744467-94745467	ZNF385D	FAM81B	0	0	0	0	0	0	0	0	0	0	0	0	0	0	0	0	0	0	0	0	0	0	0	0	0	0	0	0	0	0	0	0	0	0	0	0	0	0	0	0	0	0	0
DLEU2-TSC22D2	DLEU2	TSC22D2	chr3:150165485-150166485	chr13:50693085-50694085	DLEU2	TSC22D2	5	0	0	0	0	0	0	0	0	0	0	0	0	0	0	0	0	0	0	0	0	0	0	0	0	0	0	0	0	0	0	0	0	0	0	0	0	0	0	0	0	0	0
RBFOX3-MCF2L2	RBFOX3	MCF2L2	chr3:183032278-183033278	chr17:77422301-77423301	RBFOX3	MCF2L2	3	0	0	0	0	0	0	0	0	0	0	0	0	0	0	0	0	0	0	0	0	0	0	0	0	0	0	0	0	0	0	0	0	0	0	0	0	0	0	0	0	0	0
NDUFS6-TMTC1	NDUFS6	TMTC1	chr5:1812179-1813179	chr12:29823745-29824745	NDUFS6	TMTC1	0	0	0	0	0	0	0	0	0	0	0	0	0	0	0	0	0	0	0	0	0	0	0	0	0	0	0	0	0	0	0	0	0	0	0	0	0	0	0	0	0	0	0
C12orf57-MATR3	C12orf57	MATR3	chr5:138611433-138612433	chr12:7052547-7053547	C12ORF57	MATR3	14	0	0	0	0	0	0	0	0	0	0	0	0	0	0	0	0	0	0	0	0	0	0	0	0	0	0	0	0	0	0	0	0	0	0	0	0	0	0	0	0	0	0
MATR3-C12orf57	MATR3	C12orf57	chr5:138611433-138612433	chr12:7052547-7053547	MATR3	C12ORF57	14	0	0	0	0	0	0	0	0	0	0	0	0	0	0	0	0	0	0	0	0	0	0	0	0	0	0	0	0	0	0	0	0	0	0	0	0	0	0	0	0	0	0
HELZ-ARHGAP12	HELZ	ARHGAP12	chr10:32100886-32101886	chr17:65218322-65219322	HELZ	ARHGAP12	47	0	0	0	0	0	0	0	0	0	0	0	0	0	0	0	0	0	0	0	0	0	0	0	0	0	0	0	0	0	0	0	0	0	0	0	0	0	0	0	0	0	0
ARHGAP12-HELZ	ARHGAP12	HELZ	chr10:32100886-32101886	chr17:65218322-65219322	ARHGAP12	HELZ	47	0	0	0	0	0	0	0	0	0	0	0	0	0	0	0	0	0	0	0	0	0	0	0	0	0	0	0	0	0	0	0	0	0	0	0	0	0	0	0	0	0	0
VMP1-ATAD1	VMP1	ATAD1	chr10:89532366-89533366	chr17:57862530-57863530	VMP1	ATAD1	3	0	0	0	0	0	0	0	0	0	0	0	0	0	0	0	0	0	0	0	0	0	0	0	0	0	0	0	0	0	0	0	0	0	0	0	0	0	0	0	0	0	0
NAV3-CCDC102B	NAV3	CCDC102B	chr12:78368658-78369658	chr18:66587329-66588329	NAV3	CCDC102B	20	0	0	0	0	0	0	0	0	0	0	0	0	0	0	0	0	0	0	0	0	0	0	0	0	0	0	0	0	0	0	0	0	0	0	0	0	0	0	0	0	0	0
CCDC102B-NAV3	CCDC102B	NAV3	chr12:78368658-78369658	chr18:66587329-66588329	CCDC102B	NAV3	20	0	0	0	0	0	0	0	0	0	0	0	0	0	0	0	0	0	0	0	0	0	0	0	0	0	0	0	0	0	0	0	0	0	0	0	0	0	0	0	0	0	0
NAV3-CCDC102B	NAV3	CCDC102B	chr12:78368899-78369899	chr18:66587291-66588291	NAV3	CCDC102B	20	0	0	0	0	0	0	0	0	0	0	0	0	0	0	0	0	0	0	0	0	0	0	0	0	0	0	0	0	0	0	0	0	0	0	0	0	0	0	0	0	0	0
CCDC102B-NAV3	CCDC102B	NAV3	chr12:78368895-78369895	chr18:66587291-66588291	CCDC102B	NAV3	20	0	0	0	0	0	0	0	0	0	0	0	0	0	0	0	0	0	0	0	0	0	0	0	0	0	0	0	0	0	0	0	0	0	0	0	0	0	0	0	0	0	0
[truncated: 57 more columns]
