# Supplementary material for: Genome Modeling System: A Knowledge Management Platform for Genomics
Source: PLoS Comput Biol. 2015 Jul 9;11(7):e1004274. doi: 10.1371/journal.pcbi.1004274 (PMC4497734; doi:10.1371/journal.pcbi.1004274)
Supplement: S5 Data — Gene and transcript expression values (FPKMs) from the MedSeq pipeline. (ZIP) [file pcbi.1004274.s026.zip › SupplementaryData5_GeneExpression.xlsx]

## Sheet: A. Gene Expression
tracking id	mapped gene name	ensg name	biotype	locus	coverage	FPKM	FPKM conf lo	FPKM conf hi	FPKM status	rank	percentile
ENSG00000177954	RPS27	RPS27	protein_coding	1:153963234-153964626	432825	19172.8	19096	19249.7	OK	1	0.002
ENSG00000134419	RPS15A	RPS15A	protein_coding	16:18792616-18801705	363807	14498.3	14430.7	14566.1	OK	2	0.004
ENSG00000071082	RPL31	RPL31	protein_coding	2:101618176-101640494	313739	12763.6	12682.7	12844.4	OK	3	0.006
ENSG00000105640	RPL18A	RPL18A	protein_coding	19:17970729-17974962	232467	9017.73	8987.66	9047.82	OK	4	0.007
ENSG00000112306	RPS12	RPS12	protein_coding	6:133135579-133138703	215846	8938.2	8908.99	8967.41	OK	5	0.009
ENSG00000156482	RPL30	RPL30	protein_coding	8:99037078-99058697	213922	8593.22	8544.41	8642.01	OK	6	0.011
ENSG00000177600	RPLP2	RPLP2	protein_coding	11:809646-812880	197598	8331.57	8256.31	8406.88	OK	7	0.013
ENSG00000145592	RPL37	RPL37	protein_coding	5:40825363-40835437	193196	8321.13	8272.82	8369.43	OK	8	0.015
ENSG00000167526	RPL13	RPL13	protein_coding	16:89627064-89630950	215875	8250.77	8172.03	8329.58	OK	9	0.017
ENSG00000100097	LGALS1	LGALS1	protein_coding	22:38071614-38075813	195170	7911.04	7870.44	7952.99	OK	10	0.019
ENSG00000137818	RPLP1	RPLP1	protein_coding	15:69745122-69748255	196677	7903.11	7852.17	7954.05	OK	11	0.02
ENSG00000197756	RPL37A	RPL37A	protein_coding	2:217362911-217443903	176687	7588.18	7538.61	7637.73	OK	12	0.022
ENSG00000163682	RPL9	RPL9	protein_coding	4:39455743-39460568	192416	7333.42	7293.32	7373.51	OK	13	0.024
ENSG00000161016	RPL8	RPL8	protein_coding	8:146015149-146017972	179177	6757.74	6674.3	6841.16	OK	14	0.026
ENSG00000142534	RPS11	RPS11	protein_coding	19:49999633-50002944	172118	6718.32	6695.77	6740.86	OK	15	0.028
ENSG00000229117	RPL41	RPL41	protein_coding	12:56510369-56511727	174517	6590.02	6545.17	6634.88	OK	16	0.03
ENSG00000142541	RPL13A	RPL13A	protein_coding	19:49990810-49995565	168122	6475.67	6428.48	6525.89	OK	17	0.032
ENSG00000140988	RPS2	RPS2	protein_coding	16:2012052-2014861	167923	6311.42	6246.7	6376.64	OK	18	0.033
ENSG00000115268	RPS15	RPS15	protein_coding	19:1438362-1440492	153060	6050.66	6023.33	6077.98	OK	19	0.035
ENSG00000172809	RPL38	RPL38	protein_coding	17:72199720-72206676	127517	5641.04	5590.11	5693.63	OK	20	0.037
ENSG00000231500	RPS18	RPS18	protein_coding	6:33239786-33244287	135168	5481.69	5453.26	5510.12	OK	21	0.039
ENSG00000087460	GNAS	GNAS	protein_coding	20:57414772-57486247	153172	5459.91	5418.46	5501.76	OK	22	0.041
ENSG00000147403	RPL10	RPL10	protein_coding	X:153618314-153637504	140548	5308.24	5262.89	5353.72	OK	23	0.043
ENSG00000216004	AL359832	AL359832.1	miRNA	10:72975556-72975628	22345.8	5065.55	0	15196.6	OK	24	0.045
ENSG00000008988	RPS20	RPS20	protein_coding	8:56979853-56987069	121232	5063.59	5017.03	5110.14	OK	25	0.047
ENSG00000111640	GAPDH	GAPDH	protein_coding	12:6643092-6647537	133372	5015.57	4984.55	5046.66	OK	26	0.048
ENSG00000034510	TMSB10	TMSB10	protein_coding	2:85132748-85133795	110113	4985.53	4962.14	5008.91	OK	27	0.05
ENSG00000215472	RPL17	RPL17	protein_coding	18:47014857-47018906	128962	4943.7	4918.89	4968.5	OK	28	0.052
ENSG00000148303	RPL7A	RPL7A	protein_coding	9:136215068-136218281	132067	4908.61	4885.42	4931.79	OK	29	0.054
ENSG00000124614	RPS10	RPS10	protein_coding	6:34385230-34393902	120006	4788.68	4765.75	4811.61	OK	30	0.056
ENSG00000108107	RPL28	RPL28	protein_coding	19:55896712-55914612	111265	4526.87	4477.15	4576.68	OK	31	0.058
ENSG00000108298	RPL19	RPL19	protein_coding	17:37356535-37360980	112339	4418.61	4402.5	4434.72	OK	32	0.06
ENSG00000161970	RPL26	RPL26	protein_coding	17:8280837-8286568	110148	4345.01	4327.67	4362.36	OK	33	0.061
ENSG00000197956	S100A6	S100A6	protein_coding	1:153507074-153508720	102219	4301.6	4262.32	4340.88	OK	34	0.063
ENSG00000105193	RPS16	RPS16	protein_coding	19:39923851-39926618	104018	4265.35	4244.7	4285.98	OK	35	0.065
ENSG00000122026	RPL21	RPL21	protein_coding	13:27825445-27830828	106860	4233.94	4194.51	4273.39	OK	36	0.067
ENSG00000216166	AC131160	AC131160.1	miRNA	3:183520262-183520341	111480	4141.5	0	15855.4	OK	37	0.069
ENSG00000164587	RPS14	RPS14	protein_coding	5:149822752-149829319	106283	4139.93	4116.12	4163.74	OK	38	0.071
ENSG00000142937	RPS8	RPS8	protein_coding	1:45240922-45244451	106862	4126.6	4104.85	4148.36	OK	39	0.073
ENSG00000149806	FAU	FAU	protein_coding	11:64888099-64889945	101577	4120.46	4061.69	4180.96	OK	40	0.074
ENSG00000221279	IMMP2L	AC005161.1	miRNA	7:110568373-110568453	25082.1	4061.31	0	12183.9	OK	41	0.076
ENSG00000252310	RNY5	RNY5	misc_RNA	7:148638579-148638658	34945.4	4028.01	0	12084	OK	42	0.078
ENSG00000174444	RPL4	RPL4	protein_coding	15:66790354-66816870	108286	3966.85	3932.41	4001.34	OK	43	0.08
ENSG00000213741	RPS29	RPS29	protein_coding	14:50043389-50065408	87526.7	3934.3	3895.66	3972.97	OK	44	0.082
ENSG00000198918	RPL39	RPL39	protein_coding	X:118920466-118925606	88693.4	3860.49	3833.51	3887.47	OK	45	0.084
ENSG00000118181	RPS25	RPS25	protein_coding	11:118886421-118889401	93404.9	3768.93	3741.39	3796.47	OK	46	0.086
ENSG00000131469	RPL27	RPL27	protein_coding	17:41150445-41154956	88136	3702.68	3683.34	3722.03	OK	47	0.087
ENSG00000122406	RPL5	RPL5	protein_coding	1:93297596-93307481	99003.2	3634.65	3621.32	3647.96	OK	48	0.089
ENSG00000125691	RPL23	RPL23	protein_coding	17:37004117-37010064	91470.6	3632.84	3598.44	3667.27	OK	49	0.091
ENSG00000198755	RPL10A	RPL10A	protein_coding	6:35436184-35438562	90572.6	3621.12	3602.26	3639.97	OK	50	0.093
ENSG00000168028	RPSA	RPSA	protein_coding	3:39448179-39453929	91194.5	3295.78	3270.72	3320.89	OK	51	0.095
ENSG00000145425	RPS3A	RPS3A	protein_coding	4:152020724-152025804	88336.2	3174.65	3144.5	3205.61	OK	52	0.097
ENSG00000174748	RPL15	RPL15	protein_coding	3:23958035-23965183	84244.5	3116.09	3077.37	3154.83	OK	53	0.099
ENSG00000186468	RPS23	RPS23	protein_coding	5:81569176-81574396	78381.7	3090.85	3059.38	3122.31	OK	54	0.1
ENSG00000063177	RPL18	RPL18	protein_coding	19:49118584-49122793	78579.7	3061.42	3018.57	3104.32	OK	55	0.102
ENSG00000083845	RPS5	RPS5	protein_coding	19:58898635-58906170	77943.1	2975.5	2961.47	2989.53	OK	56	0.104
ENSG00000222798	AL035460	AL035460.2	miRNA	20:2686391-2686475	13755.1	2923.26	0	8769.77	OK	57	0.106
ENSG00000149273	RPS3	RPS3	protein_coding	11:75110529-75133324	77406.9	2904.65	2846.23	2963.11	OK	58	0.108
ENSG00000136942	RPL35	RPL35	protein_coding	9:127620158-127624260	68943.4	2855.84	2827.21	2884.46	OK	59	0.11
ENSG00000144713	RPL32	RPL32	protein_coding	3:12875983-12883087	68805.5	2846.12	2813.89	2878.59	OK	60	0.112
ENSG00000143947	RPS27A	RPS27A	protein_coding	2:55459038-55462989	71732	2840.5	2801.75	2879.28	OK	61	0.113
ENSG00000109475	RPL34	RPL34	protein_coding	4:109541721-109551568	65333.9	2811.57	2785.06	2838.08	OK	62	0.115
ENSG00000142676	RPL11	RPL11	protein_coding	1:24018268-24022915	68486.1	2739	2724.56	2753.43	OK	63	0.117
ENSG00000137154	RPS6	RPS6	protein_coding	9:19375712-19380252	72659.4	2737.3	2719.96	2755.01	OK	64	0.119
ENSG00000110700	RPS13	RPS13	protein_coding	11:17095935-17099334	69338.2	2674.43	2650.4	2698.51	OK	65	0.121
ENSG00000142089	IFITM3	IFITM3	protein_coding	11:319668-321340	65149	2620.67	2590.38	2650.96	OK	66	0.123
ENSG00000197958	RPL12	RPL12	protein_coding	9:130209952-130213684	66049.9	2582.69	2567.57	2597.81	OK	67	0.125
ENSG00000196262	PPIA	PPIA	protein_coding	7:44836278-44864163	68927.2	2535.54	2512.05	2559.08	OK	68	0.127
ENSG00000182718	ANXA2	ANXA2	protein_coding	15:60639332-60695082	69382.2	2509.86	2487.32	2532.5	OK	69	0.128
ENSG00000188846	RPL14	RPL14	protein_coding	3:40498782-40506549	62166.2	2457.64	2434.76	2480.76	OK	70	0.13
ENSG00000114391	RPL24	RPL24	protein_coding	3:101399934-101405626	62060.3	2439.19	2421.27	2457.1	OK	71	0.132
ENSG00000170889	RPS9	RPS9	protein_coding	19:54704609-54752862	59766.3	2316.23	2284.58	2347.88	OK	72	0.134
ENSG00000241343	RPL36A	RPL36A	protein_coding	X:100645811-100651105	54773.4	2295.82	2266.09	2325.87	OK	73	0.136
ENSG00000100316	RPL3	RPL3	protein_coding	22:39708886-39716394	61880.3	2285.52	2267.91	2303.26	OK	74	0.138
ENSG00000147604	RPL7	RPL7	protein_coding	8:74202505-74208024	60890.2	2224.23	2207.16	2241.32	OK	75	0.14
ENSG00000089009	RPL6	RPL6	protein_coding	12:112842993-112856642	59178.8	2141.61	2124.36	2159.08	OK	76	0.141
ENSG00000171858	RPS21	RPS21	protein_coding	20:60962104-60963576	46560.9	2139.82	2111.36	2169	OK	77	0.143
ENSG00000075624	ACTB	ACTB	protein_coding	7:5566781-5603415	55445.5	2121.61	2097.53	2145.77	OK	78	0.145
ENSG00000204387	C6ORF48	C6orf48	protein_coding	6:31802384-31807541	56284.6	2071.05	2045.51	2096.62	OK	79	0.147
ENSG00000138326	RPS24	RPS24	protein_coding	10:79793517-79816570	48294.9	2034.09	1996.12	2073.87	OK	80	0.149
ENSG00000216076	AC002066.2	AC002066.2	miRNA	7:115985908-115985998	26517.2	1981.71	0	5945.12	OK	81	0.151
ENSG00000105372	RPS19	RPS19	protein_coding	19:42363987-42375482	45522	1978.11	1966.88	1989.34	OK	82	0.153
ENSG00000204628	GNB2L1	GNB2L1	protein_coding	5:180663908-180675096	52616.3	1968.27	1923.61	2013.15	OK	83	0.154
ENSG00000198034	RPS4X	RPS4X	protein_coding	X:71475528-71497150	51699	1953.6	1945.28	1961.98	OK	84	0.156
ENSG00000116251	RPL22	RPL22	protein_coding	1:6241328-6269449	48853.4	1893.93	1868.08	1919.83	OK	85	0.158
ENSG00000089157	RPLP0	RPLP0	protein_coding	12:120634488-120639038	50852.9	1870.74	1846.9	1894.89	OK	86	0.16
ENSG00000182899	RPL35A	RPL35A	protein_coding	3:197676857-197683481	45501.9	1859.85	1838.69	1881.01	OK	87	0.162
ENSG00000131143	COX4I1	COX4I1	protein_coding	16:85832238-85840650	49213.3	1853.64	1825.42	1881.95	OK	88	0.164
ENSG00000111341	MGP	MGP	protein_coding	12:15034114-15038860	47694.1	1845.32	1822.62	1868.02	OK	89	0.166
ENSG00000162244	RPL29	RPL29	protein_coding	3:52027643-52029958	45602.4	1782.44	1765.01	1799.87	OK	90	0.167
ENSG00000254772	EEF1G	EEF1G	protein_coding	11:62327072-62342401	47794.1	1757.26	1748.2	1766.34	OK	91	0.169
ENSG00000085662	AKR1B1	AKR1B1	protein_coding	7:134127126-134144036	46902.4	1744.23	1724.45	1764.13	OK	92	0.171
ENSG00000240972	MIF	MIF	protein_coding	22:24236190-24237414	41299.3	1738.96	1713.09	1764.83	OK	93	0.173
ENSG00000087086	FTL	FTL	protein_coding	19:49468565-49470135	45392.6	1717.61	1704.19	1731.01	OK	94	0.175
ENSG00000026025	VIM	VIM	protein_coding	10:17270257-17279592	44787.5	1665.64	1654.6	1676.73	OK	95	0.177
ENSG00000084207	GSTP1	GSTP1	protein_coding	11:67351065-67354131	41118.9	1642.07	1622.29	1662.24	OK	96	0.179
ENSG00000196531	NACA	NACA	protein_coding	12:57106211-57125412	42884.6	1621.02	1587.24	1655.05	OK	97	0.18
ENSG00000233927	RPS28	RPS28	protein_coding	19:8386383-8387809	36558.1	1618.67	1600	1637.33	OK	98	0.182
ENSG00000070756	PABPC1	PABPC1	protein_coding	8:101698043-101735037	43770.8	1603.15	1571.26	1635.23	OK	99	0.184
ENSG00000187514	PTMA	PTMA	protein_coding	2:232571604-232578251	41562.1	1580.02	1566.69	1593.7	OK	100	0.186
ENSG00000257540	RP11-259K21.3	RP11-259K21.3	processed_transcript	12:52679696-52709719	41496.2	1552.16	1540.02	1564.3	OK	101	0.188
ENSG00000125534	PPDPF	PPDPF	protein_coding	20:62152076-62153559	37812.3	1534.02	1506.89	1561.16	OK	102	0.19
ENSG00000253945	RP11-328L11.1	RP11-328L11.1	pseudogene	8:96416029-96416122	22518	1531.37	0	4594.12	OK	103	0.192
ENSG00000126267	COX6B1	COX6B1	protein_coding	19:36139124-36149686	37252.6	1520.19	1508.09	1532.29	OK	104	0.194
ENSG00000171863	RPS7	RPS7	protein_coding	2:3622794-3628509	38131.5	1456.92	1441.11	1472.76	OK	105	0.195
ENSG00000149925	ALDOA	ALDOA	protein_coding	16:30064410-30081778	38437.3	1430.48	1404.24	1456.9	OK	106	0.197
ENSG00000176340	COX8A	COX8A	protein_coding	11:63742078-63744015	34749.7	1427.32	1414.56	1440.08	OK	107	0.199
ENSG00000104529	EEF1D	EEF1D	protein_coding	8:144661866-144681711	35257.1	1425.71	1344.07	1508.48	OK	108	0.201
ENSG00000130255	RPL36	RPL36	protein_coding	19:5690271-5691674	31668.2	1402.66	1385.32	1420.01	OK	109	0.203
ENSG00000184009	ACTG1	ACTG1	protein_coding	17:79476996-79490873	36267.1	1381.26	1365.87	1396.67	OK	110	0.205
ENSG00000170315	UBB	UBB	protein_coding	17:16284112-16286054	35367.9	1369.22	1354.35	1384.08	OK	111	0.207
ENSG00000135404	CD63	CD63	protein_coding	12:56119106-56123491	34962	1322	1296.78	1347.62	OK	112	0.208
ENSG00000198242	RPL23A	RPL23A	protein_coding	17:27046410-27051377	32154.2	1247.3	1231	1263.61	OK	113	0.21
ENSG00000087245	MMP2	MMP2	protein_coding	16:55423611-55540603	32763	1233.53	1218	1249.11	OK	114	0.212
ENSG00000108518	PFN1	PFN1	protein_coding	17:4848946-4852356	31168.3	1217.36	1200.54	1234.19	OK	115	0.214
ENSG00000147684	NDUFB9	NDUFB9	protein_coding	8:125551343-125580751	31131.9	1195.4	1180.4	1210.41	OK	116	0.216
ENSG00000169100	SLC25A6	SLC25A6	protein_coding	X:1505044-1511626	30589.5	1183.39	1171.8	1194.98	OK	117	0.218
ENSG00000181163	NPM1	NPM1	protein_coding	5:170814119-170838141	31480.9	1162.83	1143.68	1182.01	OK	118	0.22
ENSG00000234745	HLA-B	HLA-B	protein_coding	6:31321648-31324965	26080.2	1076.8	1063.96	1089.69	OK	119	0.221
ENSG00000166710	B2M	B2M	protein_coding	15:45003674-45011075	26941.8	1051.64	1029.64	1073.72	OK	120	0.223
ENSG00000166441	RPL27A	RPL27A	protein_coding	11:8703957-8736306	25780.2	1013.51	983.979	1043.05	OK	121	0.225
ENSG00000123416	TUBA1B	TUBA1B	protein_coding	12:49521564-49525180	23917.9	1003.87	988.309	1019.43	OK	122	0.227
ENSG00000088986	DYNLL1	DYNLL1	protein_coding	12:120907652-120936296	25543.4	988.462	973.98	1002.99	OK	123	0.229
ENSG00000126432	PRDX5	PRDX5	protein_coding	11:64085559-64089283	24348	936.447	925.852	947.041	OK	124	0.231
ENSG00000065978	YBX1	YBX1	protein_coding	1:43148097-43168023	25576.5	928.597	918.287	938.905	OK	125	0.233
ENSG00000197747	S100A10	S100A10	protein_coding	1:151955390-151966866	23482.6	920.724	909.395	932.119	OK	126	0.234
ENSG00000110955	ATP5B	ATP5B	protein_coding	12:57031958-57039798	25385.3	915.924	894.654	937.194	OK	127	0.236
ENSG00000243678	NME1-NME2	NME1-NME2	protein_coding	17:49242795-49249108	23017.6	911.754	900.615	923.149	OK	128	0.238
ENSG00000221190	MIR1184-1	MIR1184-1	miRNA	X:154612748-154612847	22729.7	910.096	0	2730.29	OK	129	0.24
ENSG00000221533	MIR1184-2	MIR1184-2	miRNA	X:154115634-154115733	22853.2	910.096	0	2730.29	OK	130	0.242
ENSG00000196230	TUBB	TUBB	protein_coding	6:30687977-30693203	23356.9	875.764	865.904	885.661	OK	131	0.244
ENSG00000106211	HSPB1	HSPB1	protein_coding	7:75931860-75933612	22049.8	873.157	858.77	887.543	OK	132	0.246
ENSG00000114942	EEF1B2	EEF1B2	protein_coding	2:207024308-207027652	23196.1	870.434	858.54	882.43	OK	133	0.247
ENSG00000096384	HSP90AB1	HSP90AB1	protein_coding	6:44214823-44221620	23810.8	869.51	862.051	876.978	OK	134	0.249
ENSG00000186847	KRT14	KRT14	protein_coding	17:39738530-39743173	22639.4	860.273	852.684	867.862	OK	135	0.251
ENSG00000203875	SNHG5	SNHG5	lincRNA	6:86386724-86388451	21412.2	857.475	840.654	874.372	OK	136	0.253
ENSG00000090266	NDUFB2	NDUFB2	protein_coding	7:140390576-140422590	20856.4	844.993	828.202	861.978	OK	137	0.255
ENSG00000151632	AKR1C2	AKR1C2	protein_coding	10:5029966-5060207	23369.4	843.419	837.154	849.684	OK	138	0.257
ENSG00000117450	PRDX1	PRDX1	protein_coding	1:45976707-45988719	22277.4	814.331	802.044	826.672	OK	139	0.259
ENSG00000173660	UQCRH	UQCRH	protein_coding	1:46769302-46782448	20652.2	811.97	799.38	824.56	OK	140	0.26
ENSG00000154518	ATP5G3	ATP5G3	protein_coding	2:176040985-176049335	20241.5	785.648	777.719	793.577	OK	141	0.262
ENSG00000228474	OST4	OST4	protein_coding	2:27293339-27294641	18645	756.034	745.204	766.864	OK	142	0.264
ENSG00000167658	EEF2	EEF2	protein_coding	19:3972315-3985461	18839.6	752.408	749.159	755.667	OK	143	0.266
ENSG00000185650	ZFP36L1	ZFP36L1	protein_coding	14:69254376-69263190	19123.1	748.058	732.48	763.636	OK	144	0.268
ENSG00000126709	IFI6	IFI6	protein_coding	1:27992571-27998729	16692.5	743.838	732.364	755.31	OK	145	0.27
ENSG00000154277	UCHL1	UCHL1	protein_coding	4:41258429-41270472	19892.5	742.019	725.269	758.782	OK	146	0.272
ENSG00000163191	S100A11	S100A11	protein_coding	1:152004981-152020383	18154.8	741.444	733.163	749.725	OK	147	0.274
ENSG00000143198	MGST3	MGST3	protein_coding	1:165600097-165631033	18599.1	734.456	720.08	748.947	OK	148	0.275
ENSG00000164111	ANXA5	ANXA5	protein_coding	4:122589109-122618268	20058.5	734.141	726.138	742.18	OK	149	0.277
ENSG00000129562	DAD1	DAD1	protein_coding	14:23033804-23058175	19081.8	720.609	711.13	730.224	OK	150	0.279
ENSG00000164405	UQCRQ	UQCRQ	protein_coding	5:132202251-132203723	16981.2	719.06	697.848	740.273	OK	151	0.281
ENSG00000178741	COX5A	COX5A	protein_coding	15:75212131-75230509	18394.7	718.58	699.309	737.85	OK	152	0.283
ENSG00000067560	RHOA	RHOA	protein_coding	3:49396577-49450431	19292.3	712.133	706.369	717.992	OK	153	0.285
ENSG00000221983	UBA52	UBA52	protein_coding	19:18682613-18688269	17746.3	710.345	705.881	714.808	OK	154	0.287
ENSG00000177410	ZNFX1-AS1	ZNFX1-AS1	lincRNA	20:47894714-47905797	17680.1	708.296	687.087	729.504	OK	155	0.288
ENSG00000164032	H2AFZ	H2AFZ	protein_coding	4:100869242-100871545	19131.9	696.796	685.631	707.96	OK	156	0.29
ENSG00000181019	NQO1	NQO1	protein_coding	16:69740898-69760854	18355.1	693.331	682.914	703.749	OK	157	0.292
ENSG00000219200	RNASEK	RNASEK	protein_coding	17:6915735-6917851	17554.9	691.437	675.486	707.39	OK	158	0.294
ENSG00000241468	ATP5J2	ATP5J2	protein_coding	7:99046097-99063954	17428.5	690.409	659.575	721.242	OK	159	0.296
ENSG00000234741	GAS5	GAS5	non_coding	1:173833037-173838020	18352.9	689.124	665.08	713.214	OK	160	0.298
ENSG00000111775	COX6A1	COX6A1	protein_coding	12:120875892-120878545	16914.1	681.203	672.753	689.653	OK	161	0.3
ENSG00000100300	TSPO	TSPO	protein_coding	22:43547519-43559248	16576.4	679.075	666.097	692.052	OK	162	0.301
ENSG00000110717	NDUFS8	NDUFS8	protein_coding	11:67798083-67804111	17356.6	679.044	662.043	696.136	OK	163	0.303
ENSG00000135919	SERPINE2	SERPINE2	protein_coding	2:224839828-224904036	18524.6	675.698	670.198	681.27	OK	164	0.305
ENSG00000106105	GARS	GARS	protein_coding	7:30634296-30673649	18338.2	672.085	657.966	686.206	OK	165	0.307
ENSG00000115414	FN1	FN1	protein_coding	2:216225162-216300895	18209.5	669.392	658.185	680.732	OK	166	0.309
ENSG00000180879	SSR4	SSR4	protein_coding	X:153058970-153063960	17068.9	661.537	649.477	673.596	OK	167	0.311
ENSG00000166794	PPIB	PPIB	protein_coding	15:64448010-64455404	16823.4	634.981	629.489	640.474	OK	168	0.313
ENSG00000100129	EIF3L	EIF3L	protein_coding	22:38244874-38285414	16940.3	634.573	621.239	647.912	OK	169	0.314
ENSG00000123349	PFDN5	PFDN5	protein_coding	12:53689074-53693234	15870	628.192	608.159	648.281	OK	170	0.316
ENSG00000174021	GNG5	GNG5	protein_coding	1:84964007-84972248	15958.8	623.125	615.912	630.337	OK	171	0.318
ENSG00000254969	RP11-939C17.2	RP11-939C17.2	antisense	11:75282943-75283832	15235.2	620.581	607.881	633.279	OK	172	0.32
ENSG00000135486	HNRNPA1	HNRNPA1	protein_coding	12:54673976-54680872	17278.6	617.397	602.898	631.988	OK	173	0.322
ENSG00000159377	PSMB4	PSMB4	protein_coding	1:151372009-151374420	16900.3	614.664	606.809	622.518	OK	174	0.324
ENSG00000197746	PSAP	PSAP	protein_coding	10:73576054-73611126	16366.9	613.728	607.848	619.728	OK	175	0.326
ENSG00000140264	SERF2	SERF2	protein_coding	15:44069284-44094787	15917.5	612.234	593.432	631.073	OK	176	0.327
ENSG00000074800	ENO1	ENO1	protein_coding	1:8921060-8939308	16456.5	602.624	597.676	607.602	OK	177	0.329
ENSG00000176046	NUPR1	NUPR1	protein_coding	16:28548605-28550495	15104.9	602.368	593.263	611.473	OK	178	0.331
ENSG00000143761	ARF1	ARF1	protein_coding	1:228270360-228286912	16073.7	601.135	585.683	616.701	OK	179	0.333
ENSG00000101182	PSMA7	PSMA7	protein_coding	20:60711790-60718496	16086.9	598.729	590.189	607.27	OK	180	0.335
ENSG00000127184	COX7C	COX7C	protein_coding	5:85913720-85916779	14483.6	597.62	581.875	613.389	OK	181	0.337
ENSG00000184076	UQCR10	UQCR10	protein_coding	22:30163351-30166402	14285.6	589.013	574.216	603.811	OK	182	0.339
ENSG00000141552	ANAPC11	ANAPC11	protein_coding	17:79848665-79858867	14881.2	583.46	561.904	605.016	OK	183	0.34
ENSG00000168003	SLC3A2	SLC3A2	protein_coding	11:62623517-62656352	15574.9	574.088	559.936	588.384	OK	184	0.342
ENSG00000116661	FBXO2	FBXO2	protein_coding	1:11708423-11715842	14889.9	566.249	560.625	572.287	OK	185	0.344
ENSG00000173812	EIF1	EIF1	protein_coding	17:39845136-39848920	14706.9	560.115	549.625	570.604	OK	186	0.346
ENSG00000126247	CAPNS1	CAPNS1	protein_coding	19:36630917-36641254	14653	559.837	555.922	563.752	OK	187	0.348
ENSG00000146066	HIGD2A	HIGD2A	protein_coding	5:175815747-175816772	14493	559.295	552.473	566.117	OK	188	0.35
ENSG00000111639	MRPL51	MRPL51	protein_coding	12:6601149-6603007	14787.6	558.909	545.081	572.799	OK	189	0.352
ENSG00000164919	COX6C	COX6C	protein_coding	8:100885427-100906290	13757.6	557.046	535.85	578.241	OK	190	0.354
ENSG00000197903	HIST1H2BK	HIST1H2BK	protein_coding	6:27106072-27114619	14794	554.488	542.389	566.586	OK	191	0.355
ENSG00000106803	SEC61B	SEC61B	protein_coding	9:101984345-101992897	13910.8	552.161	544.236	560.087	OK	192	0.357
ENSG00000198830	HMGN2	HMGN2	protein_coding	1:26798940-26802463	14597.2	538.371	529.648	547.094	OK	193	0.359
ENSG00000067225	PKM	PKM2	protein_coding	15:72491369-72524164	14392.7	537.652	528.313	547.138	OK	194	0.361
ENSG00000005022	SLC25A5	SLC25A5	protein_coding	X:118602362-118605282	14477.3	536.299	531.221	541.4	OK	195	0.363
ENSG00000170296	GABARAP	GABARAP	protein_coding	17:7143332-7146089	13923.2	535.903	522.928	548.876	OK	196	0.365
ENSG00000204525	HLA-C	HLA-C	protein_coding	6:31236525-31239907	12463	535.802	525.536	547.026	OK	197	0.367
ENSG00000100823	APEX1	APEX1	protein_coding	14:20923349-20925927	14562.5	529.778	513.257	546.3	OK	198	0.368
ENSG00000122566	HNRNPA2B1	HNRNPA2B1	protein_coding	7:26229546-26241149	14278.4	527.535	521.67	533.4	OK	199	0.37
ENSG00000213719	CLIC1	CLIC1	protein_coding	6:31698357-31707540	13732.3	527.372	520.062	534.683	OK	200	0.372
ENSG00000100138	NHP2L1	NHP2L1	protein_coding	22:42069933-42086508	13741.5	526.531	515.553	537.533	OK	201	0.374
ENSG00000136238	RAC1	RAC1	protein_coding	7:6414153-6443608	13716.3	522.269	513.3	531.238	OK	202	0.376
ENSG00000104904	OAZ1	OAZ1	protein_coding	19:2269519-2273487	13270.1	521.837	517.146	526.528	OK	203	0.378
ENSG00000142192	APP	APP	protein_coding	21:27252860-27543446	13761.6	518.921	511.07	527.173	OK	204	0.38
ENSG00000159335	PTMS	PTMS	protein_coding	12:6874681-6880118	12981.1	514.867	503.835	526.003	OK	205	0.381
ENSG00000170144	HNRNPA3	HNRNPA3	protein_coding	2:178077290-178086111	14007.5	513.7	503.844	523.556	OK	206	0.383
ENSG00000105583	WDR83OS	WDR83OS	protein_coding	19:12778880-12780465	13017.3	512.444	507.341	517.548	OK	207	0.385
ENSG00000106153	CHCHD2	CHCHD2	protein_coding	7:56169261-56174269	13327.9	510.253	505.281	515.226	OK	208	0.387
ENSG00000140416	TPM1	TPM1	protein_coding	15:63334830-63364114	13501.9	500.962	483.458	518.657	OK	209	0.389
ENSG00000146701	MDH2	MDH2	protein_coding	7:75677368-75696826	12897.2	491.477	480.269	502.686	OK	210	0.391
ENSG00000145741	BTF3	BTF3	protein_coding	5:72794232-72801460	13072.9	489.493	482.143	496.893	OK	211	0.393
ENSG00000008394	MGST1	MGST1	protein_coding	12:16500075-16762193	12739.5	480.306	458.38	502.455	OK	212	0.394
ENSG00000107223	EDF1	EDF1	protein_coding	9:139756570-139760738	12213.1	479.781	472.121	487.44	OK	213	0.396
ENSG00000132341	RAN	RAN	protein_coding	12:131356423-131362223	13126.4	477.5	465.233	489.787	OK	214	0.398
ENSG00000230903	RPL9P8	RPL9P8	pseudogene	15:83040956-83041655	8868.18	474.239	466.127	482.352	OK	215	0.4
ENSG00000214736	TOMM6	TOMM6	protein_coding	6:41755399-41757636	12224.1	473.668	464.824	482.511	OK	216	0.402
ENSG00000147677	EIF3H	EIF3H	protein_coding	8:117654368-117779164	12032.6	470.583	457.998	483.22	OK	217	0.404
ENSG00000163041	H3F3A	H3F3A	protein_coding	1:226249551-226259702	12757.4	469.728	461.667	477.788	OK	218	0.406
ENSG00000198074	AKR1B10	AKR1B10	protein_coding	7:134212343-134226160	12793.8	469.658	462.872	476.443	OK	219	0.407
ENSG00000160932	LY6E	LY6E	protein_coding	8:144099398-144105249	11794.9	465.272	451.917	478.628	OK	220	0.409
ENSG00000111669	TPI1	TPI1	protein_coding	12:6976282-6980112	12292	464.822	459.502	470.2	OK	221	0.411
ENSG00000136810	TXN	TXN	protein_coding	9:113006090-113018920	11612.9	464.353	459.666	469.04	OK	222	0.413
ENSG00000128272	ATF4	ATF4	protein_coding	22:39915699-39918691	12226.9	463.846	459.824	467.868	OK	223	0.415
ENSG00000161010	C5ORF45	C5orf45	protein_coding	5:179261435-179289173	12239.2	462.951	454.259	471.901	OK	224	0.417
ENSG00000092841	MYL6	MYL6	protein_coding	12:56551944-56557280	11811.1	461.388	445.13	477.792	OK	225	0.419
ENSG00000175334	BANF1	BANF1	protein_coding	11:65769549-65771620	12090.3	457.761	442.73	472.792	OK	226	0.421
ENSG00000092199	HNRNPC	HNRNPC	protein_coding	14:21677294-21737653	12363.3	455.453	442.195	469.821	OK	227	0.422
ENSG00000089327	FXYD5	FXYD5	protein_coding	19:35645632-35660787	11217.3	455.166	445.173	465.21	OK	228	0.424
ENSG00000106028	SSBP1	SSBP1	protein_coding	7:141438120-141487722	12155.5	454.732	443.529	465.973	OK	229	0.426
ENSG00000125991	ERGIC3	ERGIC3	protein_coding	20:34129769-34145405	12340.4	450.246	439.565	460.991	OK	230	0.428
ENSG00000104419	NDRG1	NDRG1	protein_coding	8:134249413-134314265	12142.1	449.704	439.664	460.202	OK	231	0.43
ENSG00000150093	ITGB1	ITGB1	protein_coding	10:33189246-33294720	12410.1	447.323	443.209	451.554	OK	232	0.432
ENSG00000167815	PRDX2	PRDX2	protein_coding	19:12907633-12912694	11733.8	444.385	438.238	450.597	OK	233	0.434
ENSG00000152234	ATP5A1	ATP5A1	protein_coding	18:43664109-43684300	12264	440.575	434.896	446.291	OK	234	0.435
ENSG00000196139	AKR1C3	AKR1C3	protein_coding	10:5077548-5149878	11393.7	439.471	435.081	443.874	OK	235	0.437
ENSG00000150991	UBC	UBC	protein_coding	12:125396149-125401914	11751.3	437.302	427.25	447.518	OK	236	0.439
ENSG00000092621	PHGDH	PHGDH	protein_coding	1:120202420-120286838	11701.2	435.331	431.078	439.598	OK	237	0.441
ENSG00000089280	FUS	FUS	protein_coding	16:31191430-31203127	11335.3	432.108	421.074	443.151	OK	238	0.443
ENSG00000140612	SEC11A	SEC11A	protein_coding	15:85212774-85259947	11579.3	429.021	419.331	438.728	OK	239	0.445
ENSG00000175061	C17ORF76-AS1	C17orf76-AS1	non_coding	17:16342288-16367300	10579.9	428.285	411.897	445.021	OK	240	0.447
ENSG00000173113	TRMT112	TRMT112	protein_coding	11:64083931-64085556	10856.7	428.213	414.486	441.939	OK	241	0.448
ENSG00000115053	NCL	NCL	protein_coding	2:232318241-232348352	11338.5	427.548	417.785	437.311	OK	242	0.45
ENSG00000156411	C14ORF2	C14orf2	protein_coding	14:104378624-104394606	10452.2	427.468	415.537	439.491	OK	243	0.452
ENSG00000255717	SNHG1	SNHG1	ncrna_host	11:62619459-62623386	11577.8	425.16	409.383	440.938	OK	244	0.454
ENSG00000070669	ASNS	ASNS	protein_coding	7:97481429-97501854	11269.7	420.213	410.359	430.088	OK	245	0.456
ENSG00000134333	LDHA	LDHA	protein_coding	11:18415934-18429972	11518.9	415.974	406.2	425.86	OK	246	0.458
ENSG00000125148	MT2A	MT2A	protein_coding	16:56642110-56643409	9672.6	415.465	405.5	425.43	OK	247	0.46
ENSG00000172757	CFL1	CFL1	protein_coding	11:65590492-65629497	10548.5	413.329	405.621	421.132	OK	248	0.461
ENSG00000092010	PSME1	PSME1	protein_coding	14:24605366-24608176	10884.4	411.183	404.055	418.311	OK	249	0.463
ENSG00000163399	ATP1A1	ATP1A1	protein_coding	1:116915289-116952883	11266.5	410.719	403.64	417.865	OK	250	0.465
ENSG00000100243	CYB5R3	CYB5R3	protein_coding	22:43013845-43045574	10542.9	408.485	401.114	415.905	OK	251	0.467
ENSG00000127922	SHFM1	SHFM1	protein_coding	7:96110937-96339203	10446.6	408.156	402.718	413.595	OK	252	0.469
ENSG00000237550	RPL9P9	RPL9P9	pseudogene	15:82664415-82748784	7949.71	407.667	401.497	413.874	OK	253	0.471
ENSG00000163463	KRTCAP2	KRTCAP2	protein_coding	1:155141883-155159747	9878.65	405.167	392.834	417.521	OK	254	0.473
ENSG00000137331	IER3	IER3	protein_coding	6:30710975-30712331	10073.5	404.49	400.222	408.774	OK	255	0.474
ENSG00000100911	PSME2	PSME2	protein_coding	14:24612573-24616779	10453.2	401.397	388.674	414.149	OK	256	0.476
ENSG00000197728	RPS26	RPS26	protein_coding	12:56435636-56438116	10473.4	400.66	393.442	407.879	OK	257	0.478
ENSG00000035862	TIMP2	TIMP2	protein_coding	17:76849062-76921472	10593.4	400.316	398.463	402.17	OK	258	0.48
ENSG00000147804	SLC39A4	SLC39A4	protein_coding	8:145635125-145642279	10089.8	395.89	385.562	406.416	OK	259	0.482
ENSG00000060138	CSDA	CSDA	protein_coding	12:10851682-10875911	10680.5	392.389	376.772	408.037	OK	260	0.484
ENSG00000112514	CUTA	CUTA	protein_coding	6:33384218-33386094	9932.31	392.095	376.838	407.352	OK	261	0.486
ENSG00000173486	FKBP2	FKBP2	protein_coding	11:64008474-64011604	9799.19	391.881	380.841	402.92	OK	262	0.487
ENSG00000167553	TUBA1C	TUBA1C	protein_coding	12:49582518-49667116	8954.83	391.364	384.219	398.545	OK	263	0.489
ENSG00000140319	SRP14	SRP14	protein_coding	15:40327939-40331389	10131	390.085	381.839	398.363	OK	264	0.491
ENSG00000099624	ATP5D	ATP5D	protein_coding	19:1241748-1244823	9874.21	386.896	378.482	395.309	OK	265	0.493
ENSG00000163466	ARPC2	ARPC2	protein_coding	2:219081816-219119079	10393.1	386.181	380.49	392.109	OK	266	0.495
ENSG00000164106	SCRG1	SCRG1	protein_coding	4:174309298-174327531	9920.66	384.736	381.059	388.415	OK	267	0.497
ENSG00000236439	RP11-175B9.3	RP11-175B9.3	pseudogene	1:202440936-202441258	7323.09	383.859	364.125	403.593	OK	268	0.499
ENSG00000109332	UBE2D3	UBE2D3	protein_coding	4:103715539-103790053	10222.3	383.522	364.308	403.042	OK	269	0.501
ENSG00000198467	TPM2	TPM2	protein_coding	9:35681988-35691017	9969.93	381.87	374.704	389.037	OK	270	0.502
ENSG00000178719	GRINA	GRINA	protein_coding	8:145064225-145067583	9730.68	380.643	369.181	392.187	OK	271	0.504
ENSG00000185885	IFITM1	IFITM1	protein_coding	11:313505-315272	9553.9	378.285	370.546	386.025	OK	272	0.506
ENSG00000167863	ATP5H	ATP5H	protein_coding	17:73032144-73043074	9378.19	376.837	371.476	382.288	OK	273	0.508
ENSG00000172270	BSG	BSG	protein_coding	19:571304-583493	9928.46	374.226	367.074	381.597	OK	274	0.51
ENSG00000196754	S100A2	S100A2	protein_coding	1:153533583-153540366	9165.59	374.101	362.514	385.689	OK	275	0.512
ENSG00000075415	SLC25A3	SLC25A3	protein_coding	12:98987368-98995946	10355.2	373.421	366.525	380.339	OK	276	0.514
ENSG00000129559	NEDD8	NEDD8	protein_coding	14:24686057-24701660	9699.05	365.43	357.865	373.106	OK	277	0.515
ENSG00000156976	EIF4A2	EIF4A2	protein_coding	3:186500993-186507689	10210.1	364.695	352.741	376.714	OK	278	0.517
ENSG00000146731	CCT6A	CCT6A	protein_coding	7:56119322-56131682	10083.3	362.872	352.861	372.882	OK	279	0.519
ENSG00000188186	C7ORF59	C7orf59	protein_coding	7:99746529-99753567	9105.42	362.105	345.672	378.946	OK	280	0.521
ENSG00000128595	CALU	CALU	protein_coding	7:128379345-128411861	9761.67	361.739	354.837	368.643	OK	281	0.523
ENSG00000176058	TPRN	TPRN	protein_coding	9:140086068-140098645	9728.88	361.164	206.441	515.911	OK	282	0.525
ENSG00000185883	ATP6V0C	ATP6V0C	protein_coding	16:2563726-2570219	8775.43	360.164	348.678	371.651	OK	283	0.527
ENSG00000143819	EPHX1	EPHX1	protein_coding	1:225997793-226033260	9455.57	359.191	351.253	367.17	OK	284	0.528
ENSG00000102265	TIMP1	TIMP1	protein_coding	X:47441711-47446188	9268.63	358.557	350.046	367.068	OK	285	0.53
ENSG00000254452	RP11-867G23.4	RP11-867G23.4	antisense	11:66044249-66044963	8873.89	358.25	349.595	366.904	OK	286	0.532
ENSG00000165502	RPL36AL	RPL36AL	protein_coding	14:50085236-50087403	8743.65	356.455	352.494	360.416	OK	287	0.534
ENSG00000115677	HDLBP	HDLBP	protein_coding	2:242166678-242256476	9655.84	355.952	338.761	373.692	OK	288	0.536
ENSG00000110651	CD81	CD81	protein_coding	11:2397406-2418627	9226.88	353.668	348.075	359.612	OK	289	0.538
ENSG00000221521	AL158151	AL158151.2	miRNA	9:131869328-131869430	3119.16	353.54	0	1060.62	OK	290	0.54
ENSG00000142669	SH3BGRL3	SH3BGRL3	protein_coding	1:26605666-26608007	8437.55	351.738	346.221	357.255	OK	291	0.541
ENSG00000143933	CALM2	CALM2	protein_coding	2:47272676-47403740	9150.81	350.34	346.332	354.408	OK	292	0.543
ENSG00000221717	C10ORF90	AL583860.1	miRNA	10:128245531-128245633	1336.69	349.63	0	1048.89	OK	293	0.545
ENSG00000139644	TMBIM6	TMBIM6	protein_coding	12:50101507-50158717	9285.23	347.388	336.113	359.047	OK	294	0.547
ENSG00000167978	SRRM2	SRRM2	protein_coding	16:2802329-2822539	8950.94	347.099	329.179	365.271	OK	295	0.549
ENSG00000101608	MYL12A	MYL12A	protein_coding	18:3247527-3256234	9407.48	345.752	340.577	350.928	OK	296	0.551
ENSG00000172590	MRPL52	MRPL52	protein_coding	14:23299087-23304246	7901.03	343.881	321.224	366.685	OK	297	0.553
ENSG00000207148	Y_RNA	Y_RNA	misc_RNA	4:122250223-122250325	5051.45	343.533	0	1030.6	OK	298	0.554
ENSG00000142657	PGD	PGD	protein_coding	1:10458648-10480233	9362.13	343.133	335.268	351.097	OK	299	0.556
ENSG00000168209	DDIT4	DDIT4	protein_coding	10:74033677-74035794	8830.28	341.878	338.492	345.263	OK	300	0.558
ENSG00000099795	NDUFB7	NDUFB7	protein_coding	19:14676891-14682886	7999.94	341.398	335.15	347.646	OK	301	0.56
ENSG00000196976	LAGE3	LAGE3	protein_coding	X:153706027-153707596	8356.14	340.605	334.833	346.377	OK	302	0.562
ENSG00000099977	DDT	DDT	protein_coding	22:24313553-24322660	8767.62	337.137	326.892	347.383	OK	303	0.564
ENSG00000101439	CST3	CST3	protein_coding	20:23608533-23619110	8584.67	334.767	327.961	341.572	OK	304	0.566
ENSG00000205426	KRT81	KRT81	protein_coding	12:52679696-52685318	8896.14	332.759	327.545	337.973	OK	305	0.567
ENSG00000068697	LAPTM4A	LAPTM4A	protein_coding	2:20232410-20251789	8806.29	332.139	329.749	334.528	OK	306	0.569
ENSG00000177556	ATOX1	ATOX1	protein_coding	5:151121876-151152093	8645.88	329.188	318.699	359.502	OK	307	0.571
ENSG00000187134	AKR1C1	AKR1C1	protein_coding	10:4934795-5025475	9169	328.859	323.268	334.45	OK	308	0.573
ENSG00000233276	GPX1	GPX1	protein_coding	3:49394608-49396033	8456.42	327.279	322.322	332.236	OK	309	0.575
ENSG00000150753	CCT5	CCT5	protein_coding	5:10250032-10266524	8947.87	326.642	319.697	333.628	OK	310	0.577
ENSG00000178982	EIF3K	EIF3K	protein_coding	19:39109721-39127595	8505.06	326.099	321.993	330.224	OK	311	0.579
ENSG00000026508	CD44	CD44	protein_coding	11:35160416-35253949	8659.83	325.339	309.659	341.384	OK	312	0.581
ENSG00000116649	SRM	SRM	protein_coding	1:11114640-11120081	8376.47	324.058	313.812	334.305	OK	313	0.582
ENSG00000105379	ETFB	ETFB	protein_coding	19:51848409-51869672	8511	321.884	317.719	326.05	OK	314	0.584
ENSG00000145912	NHP2	NHP2	protein_coding	5:177576460-177580968	8358.4	321.798	315.964	327.8	OK	315	0.586
ENSG00000132432	SEC61G	SEC61G	protein_coding	7:54819942-54827667	7364.36	320.799	310.724	330.926	OK	316	0.588
ENSG00000186081	KRT5	KRT5	protein_coding	12:52908358-52914471	8178.78	319.896	312.543	327.269	OK	317	0.59
ENSG00000099194	SCD	SCD	protein_coding	10:102106876-102124591	8670.66	319.767	318.058	321.477	OK	318	0.592
ENSG00000105974	CAV1	CAV1	protein_coding	7:116164838-116201233	8541.44	317.278	308.376	326.18	OK	319	0.594
ENSG00000183291	RP4-604K5.1	RP4-604K5.1	protein_coding	1:87328131-87380107	8820.01	317.051	310.573	323.53	OK	320	0.595
ENSG00000167283	ATP5L	ATP5L	protein_coding	11:118271868-118302211	7865.03	315.767	304.535	327.022	OK	321	0.597
ENSG00000166173	LARP6	LARP6	protein_coding	15:71121468-71146498	8173.59	315.251	308.53	321.971	OK	322	0.599
ENSG00000258017	RP11-386G11.10	RP11-386G11.10	antisense	12:49521564-49541652	7480.57	313.971	305.299	322.643	OK	323	0.601
ENSG00000170348	TMED10	TMED10	protein_coding	14:75598172-75643334	8407	311.02	303.905	318.134	OK	324	0.603
ENSG00000134825	C11ORF10	C11orf10	protein_coding	11:61556434-61560274	7862.56	309.415	300.095	318.735	OK	325	0.605
ENSG00000164889	SLC4A2	SLC4A2	protein_coding	7:150754296-150773614	7997.59	309.211	299.376	319.324	OK	326	0.607
ENSG00000109971	HSPA8	HSPA8	protein_coding	11:122928196-122933938	8442.64	308.92	299.32	318.581	OK	327	0.608
ENSG00000169567	HINT1	HINT1	protein_coding	5:130494719-130507428	7758.69	305.567	299.258	312.017	OK	328	0.61
ENSG00000131669	NINJ1	NINJ1	protein_coding	9:95883770-95896570	7840.17	304.941	300.161	309.721	OK	329	0.612
ENSG00000198931	APRT	APRT	protein_coding	16:88875746-88878352	7809.55	302.882	291.832	314.054	OK	330	0.614
ENSG00000149100	EIF3M	EIF3M	protein_coding	11:32605343-32627808	8519.67	302.679	292.679	312.722	OK	331	0.616
ENSG00000173457	PPP1R14B	PPP1R14B	protein_coding	11:64011955-64014413	7577.47	299.947	287.732	312.16	OK	332	0.618
ENSG00000135069	PSAT1	PSAT1	protein_coding	9:80912042-80945009	8295.81	299.852	297.566	302.138	OK	333	0.62
ENSG00000177156	TALDO1	TALDO1	protein_coding	11:747328-765024	7962.85	298.997	292.087	305.907	OK	334	0.621
ENSG00000139684	ESD	ESD	protein_coding	13:47345390-47371367	7895.92	297.932	292.827	303.036	OK	335	0.623
ENSG00000254999	BRK1	BRK1	protein_coding	3:10157275-10168874	7588.46	294.58	289.504	299.655	OK	336	0.625
ENSG00000130770	ATPIF1	ATPIF1	protein_coding	1:28562619-28573417	7257.75	294.556	282.306	306.807	OK	337	0.627
ENSG00000196924	FLNA	FLNA	protein_coding	X:153576891-153603006	7666.35	294.407	281.794	307.107	OK	338	0.629
ENSG00000123975	CKS2	CKS2	protein_coding	9:91926112-91931618	7512.49	293.691	289.587	297.796	OK	339	0.631
ENSG00000248527	RP5-857K21.10	RP5-857K21.10	pseudogene	1:569075-569756	6993.56	293.333	289.282	297.384	OK	340	0.633
ENSG00000158710	TAGLN2	TAGLN2	protein_coding	1:159887896-159895522	7729.86	290.973	285.616	296.475	OK	341	0.634
ENSG00000120708	TGFBI	TGFBI	protein_coding	5:135364583-135399507	7719.2	290.283	283.441	297.18	OK	342	0.636
ENSG00000245910	SNHG6	SNHG6	lincRNA	8:67833918-67838633	7023.79	290.229	277.704	302.795	OK	343	0.638
ENSG00000167460	TPM4	TPM4	protein_coding	19:16178316-16213813	7898.55	289.664	286.381	292.95	OK	344	0.64
ENSG00000100353	EIF3D	EIF3D	protein_coding	22:36906896-36925483	7743.34	289.469	280.557	298.393	OK	345	0.642
ENSG00000100567	PSMA3	PSMA3	protein_coding	14:58711548-58738730	7886.21	287.431	279.299	295.728	OK	346	0.644
ENSG00000163931	TKT	TKT	protein_coding	3:53258722-53290068	7602.94	286.96	279.069	294.973	OK	347	0.646
ENSG00000123144	C19ORF43	C19orf43	protein_coding	19:12841454-12845529	7304.82	285.456	281.328	289.583	OK	348	0.648
ENSG00000099797	TECR	TECR	protein_coding	19:14640381-14676791	7170.65	283.552	279.779	287.324	OK	349	0.649
ENSG00000105202	FBL	FBL	protein_coding	19:40325093-40337054	7712.11	282.601	279.441	285.761	OK	350	0.651
ENSG00000188612	SUMO2	SUMO2	protein_coding	17:73163824-73179098	7359.09	280.502	277.736	283.266	OK	351	0.653
ENSG00000100804	PSMB5	PSMB5	protein_coding	14:23485751-23504439	7513.44	280.449	271.954	288.944	OK	352	0.655
ENSG00000104823	ECH1	ECH1	protein_coding	19:39306067-39322497	7666.77	280.344	277.209	283.478	OK	353	0.657
ENSG00000197111	PCBP2	PCBP2	protein_coding	12:53835524-53874946	7307.65	280.262	268.2	292.404	OK	354	0.659
ENSG00000125868	DSTN	DSTN	protein_coding	20:17550507-17588887	7611.08	279.841	277.165	282.547	OK	355	0.661
ENSG00000125995	ROMO1	ROMO1	protein_coding	20:34287193-34288906	7359.68	279.728	266.369	293.087	OK	356	0.662
ENSG00000249915	PDCD6	PDCD6	protein_coding	5:271735-353971	7660.51	279.346	271.102	287.659	OK	357	0.664
ENSG00000196562	SULF2	SULF2	protein_coding	20:46285091-46415360	7371.13	277.632	266.051	289.213	OK	358	0.666
ENSG00000232112	TMA7	CCDC72	protein_coding	3:48481666-48485616	6763.5	277.412	272.149	282.683	OK	359	0.668
ENSG00000090263	MRPS33	MRPS33	protein_coding	7:140702195-140715028	7261.11	277.185	266.617	287.853	OK	360	0.67
ENSG00000116459	ATP5F1	ATP5F1	protein_coding	1:111991485-112005395	7539.95	277.132	269.045	285.219	OK	361	0.672
ENSG00000119655	NPC2	NPC2	protein_coding	14:74942894-74960880	7242.65	275.661	269.463	281.868	OK	362	0.674
ENSG00000102007	PLP2	PLP2	protein_coding	X:49028272-49031588	6921.77	275.295	269.303	281.287	OK	363	0.675
ENSG00000103363	TCEB2	TCEB2	protein_coding	16:2821414-2827298	7095.88	275.163	263.416	286.911	OK	364	0.677
ENSG00000227751	RP1-20B21.4	RP1-20B21.4	antisense	1:17733255-17733878	7183.78	274.121	265.689	282.552	OK	365	0.679
ENSG00000125971	DYNLRB1	DYNLRB1	protein_coding	20:33104213-33128762	7045.49	273.99	269.697	278.298	OK	366	0.681
ENSG00000002586	CD99	CD99	protein_coding	X:2609219-2659350	7240.33	273.348	267.341	279.366	OK	367	0.683
ENSG00000104408	EIF3E	EIF3E	protein_coding	8:109213444-109447562	7262	273.042	265.776	280.895	OK	368	0.685
ENSG00000170540	ARL6IP1	ARL6IP1	protein_coding	16:18802990-18813000	6825.93	272.025	266.296	277.753	OK	369	0.687
ENSG00000108953	YWHAE	YWHAE	protein_coding	17:1247565-1303672	7271.76	271.918	266.622	277.659	OK	370	0.688
ENSG00000175592	FOSL1	FOSL1	protein_coding	11:65659489-65668044	6684.51	271.036	264.137	277.936	OK	371	0.69
ENSG00000175390	EIF3F	EIF3F	protein_coding	11:7991797-8023409	7198.38	269.947	0	5320.73	FAIL	372	0.692
ENSG00000163479	SSR2	SSR2	protein_coding	1:155978838-155990750	6960.89	269.668	262.801	276.563	OK	373	0.694
ENSG00000096746	HNRNPH3	HNRNPH3	protein_coding	10:70090930-70102948	7338.91	269.321	258.383	280.286	OK	374	0.696
ENSG00000125743	SNRPD2	SNRPD2	protein_coding	19:46190712-46195443	6577.48	268.431	263.883	272.98	OK	375	0.698
ENSG00000146674	IGFBP3	IGFBP3	protein_coding	7:45951849-45961473	7040.56	267.266	262.3	272.285	OK	376	0.7
ENSG00000127022	CANX	CANX	protein_coding	5:179105628-179157926	7329.21	266.85	255.695	278.083	OK	377	0.701
ENSG00000173436	MINOS1	MINOS1	protein_coding	1:19923476-19956314	7075.24	266.724	255.33	278.144	OK	378	0.703
ENSG00000169439	SDC2	SDC2	protein_coding	8:97505578-97624000	6641.03	266.694	256.49	276.899	OK	379	0.705
ENSG00000084623	EIF3I	EIF3I	protein_coding	1:32687528-32697205	6946.26	266.669	263.459	270.142	OK	380	0.707
ENSG00000229119	CTB-63M22.1	CTB-63M22.1	pseudogene	5:165809309-165809604	7808.41	266.451	257.316	275.587	OK	381	0.709
ENSG00000100142	POLR2F	POLR2F	protein_coding	22:38348613-38437113	6860.04	265.17	256.025	274.353	OK	382	0.711
ENSG00000136156	ITM2B	ITM2B	protein_coding	13:48807293-48837063	7061.43	263.332	261.06	265.603	OK	383	0.713
ENSG00000196683	TOMM7	TOMM7	protein_coding	7:22852250-22862470	6206.02	261.795	256.691	266.924	OK	384	0.714
ENSG00000133142	TCEAL4	TCEAL4	protein_coding	X:102831158-102842657	7076.17	260.773	253.925	267.677	OK	385	0.716
ENSG00000133318	RTN3	RTN3	protein_coding	11:63448917-63527363	6632.76	259.33	255.462	263.336	OK	386	0.718
ENSG00000160789	LMNA	LMNA	protein_coding	1:156052363-156109880	6368.73	258.21	250.049	266.575	OK	387	0.72
ENSG00000260260	RP11-304L19.5	RP11-304L19.5	lincRNA	16:2204797-2205359	5949.29	258.164	250.423	265.904	OK	388	0.722
ENSG00000106615	RHEB	RHEB	protein_coding	7:151163097-151217206	7052.49	258.093	253.056	263.15	OK	389	0.724
ENSG00000197448	GSTK1	GSTK1	protein_coding	7:142941185-142967947	6957.45	257.992	252.046	263.974	OK	390	0.726
ENSG00000168385	SEPT2	SEPT2	protein_coding	2:242254514-242293442	6949.37	256.182	247.615	265.091	OK	391	0.728
ENSG00000166986	MARS	MARS	protein_coding	12:57869227-57911352	6880.47	255.791	243.837	268.097	OK	392	0.729
ENSG00000062582	MRPS24	MRPS24	protein_coding	7:43906156-43909492	6362.41	253.98	247.064	260.896	OK	393	0.731
ENSG00000217130	RP3-375P9.2	RP3-375P9.2	pseudogene	6:34711952-34712450	3793.63	253.642	248.787	258.497	OK	394	0.733
ENSG00000080824	HSP90AA1	HSP90AA1	protein_coding	14:102547105-102606036	7009.04	253.566	0	26669.1	FAIL	395	0.735
ENSG00000135390	ATP5G2	ATP5G2	protein_coding	12:54026509-54071192	6442.77	253.409	246.188	260.68	OK	396	0.737
ENSG00000075142	SRI	SRI	protein_coding	7:87834432-87856308	6949.73	252.952	244.513	261.423	OK	397	0.739
ENSG00000215021	PHB2	PHB2	protein_coding	12:7074489-7079988	6889.31	252.723	245.602	259.869	OK	398	0.741
ENSG00000196305	IARS	IARS	protein_coding	9:94972488-95056038	7001.97	252.475	245.724	259.252	OK	399	0.742
ENSG00000118680	MYL12B	MYL12B	protein_coding	18:3262110-3278280	6692.51	252.386	249.5	255.272	OK	400	0.744
ENSG00000214253	FIS1	FIS1	protein_coding	7:100882738-100895597	6462.5	252.205	244.36	260.083	OK	401	0.746
ENSG00000161960	EIF4A1	EIF4A1	protein_coding	17:7476023-7482324	6447.16	249.958	246.697	253.219	OK	402	0.748
ENSG00000182326	C1S	C1S	protein_coding	12:7096350-7178336	6802.1	249.524	244.43	254.815	OK	403	0.75
ENSG00000104979	C19ORF53	C19orf53	protein_coding	19:13885256-13889582	6190.55	248.821	245.449	252.192	OK	404	0.752
ENSG00000140105	WARS	WARS	protein_coding	14:100800124-100843142	6611.26	248.707	233.825	263.925	OK	405	0.754
ENSG00000132507	EIF5A	EIF5A	protein_coding	17:7210317-7215774	6185.7	247.867	240.65	255.098	OK	406	0.755
ENSG00000111678	C12ORF57	C12orf57	protein_coding	12:7052140-7055166	6158.61	247.201	238.384	256.095	OK	407	0.757
ENSG00000110321	EIF4G2	EIF4G2	protein_coding	11:10818596-10830657	6554.08	246.575	237.279	257.214	OK	408	0.759
ENSG00000006327	TNFRSF12A	TNFRSF12A	protein_coding	16:3068445-3072384	6098.39	246.487	234.56	262.117	OK	409	0.761
ENSG00000197451	HNRNPAB	HNRNPAB	protein_coding	5:177631507-177638164	6458.84	245.579	239.63	251.532	OK	410	0.763
ENSG00000087365	SF3B2	SF3B2	protein_coding	11:65818199-65836779	6602.43	244.528	238.766	250.619	OK	411	0.765
ENSG00000189067	LITAF	LITAF	protein_coding	16:11641852-11730237	6478.04	244.403	236.469	252.443	OK	412	0.767
ENSG00000204463	BAG6	BAG6	protein_coding	6:31606804-31620482	6434.4	243.298	230.778	256.184	OK	413	0.768
ENSG00000130165	ELOF1	ELOF1	protein_coding	19:11663857-11670051	6258.18	242.341	239.067	245.615	OK	414	0.77
ENSG00000173207	CKS1B	CKS1B	protein_coding	1:154947128-154951725	6348	241.857	237.074	246.705	OK	415	0.772
ENSG00000198363	ASPH	ASPH	protein_coding	8:62413114-62627199	6616.13	241.395	232.453	250.373	OK	416	0.774
ENSG00000144381	HSPD1	HSPD1	protein_coding	2:198351304-198381461	6621.99	240.823	237.183	244.547	OK	417	0.776
ENSG00000103257	SLC7A5	SLC7A5	protein_coding	16:87863628-87903094	6364.9	240.717	236.475	244.959	OK	418	0.778
ENSG00000205542	TMSB4X	TMSB4X	protein_coding	X:12993226-12995346	6151.77	240.21	235.242	245.178	OK	419	0.78
ENSG00000105404	RABAC1	RABAC1	protein_coding	19:42460837-42463528	6157.78	240.195	236.187	244.202	OK	420	0.781
ENSG00000135940	COX5B	COX5B	protein_coding	2:98262502-98264846	5866.01	239.284	234.595	243.974	OK	421	0.783
ENSG00000124155	PIGT	PIGT	protein_coding	20:44044706-44054884	6211.05	238.21	231.791	244.63	OK	422	0.785
ENSG00000150459	SAP18	SAP18	protein_coding	13:21714652-21723221	6377.26	237.987	229.046	246.945	OK	423	0.787
ENSG00000134440	NARS	NARS	protein_coding	18:55267895-55289177	6636.01	237.583	235.537	239.628	OK	424	0.789
ENSG00000113387	SUB1	SUB1	protein_coding	5:32531738-32604185	6121.66	236.893	225.897	247.923	OK	425	0.791
ENSG00000071462	WBSCR22	WBSCR22	protein_coding	7:73097354-73119491	6021.59	236.812	225.102	248.585	OK	426	0.793
ENSG00000151366	NDUFC2	NDUFC2	protein_coding	11:77779349-77791265	6041.86	236.362	228.775	243.955	OK	427	0.794
ENSG00000106333	PCOLCE	PCOLCE	protein_coding	7:100199799-100205798	6147.66	236.108	229.468	243.004	OK	428	0.796
ENSG00000118816	CCNI	CCNI	protein_coding	4:77968310-77997158	6228.09	235.076	230.364	240.008	OK	429	0.798
ENSG00000143575	HAX1	HAX1	protein_coding	1:154244986-154248351	6182.54	233.93	225.493	242.368	OK	430	0.8
ENSG00000173915	USMG5	USMG5	protein_coding	10:105148797-105156223	5388.92	232.769	224.224	241.315	OK	431	0.802
ENSG00000065518	NDUFB4	NDUFB4	protein_coding	3:120315155-120321347	5659.29	231.602	226.024	237.187	OK	432	0.804
ENSG00000171490	RSL1D1	RSL1D1	protein_coding	16:11929055-11945442	6208.95	230.272	222.589	238	OK	433	0.806
ENSG00000117592	PRDX6	PRDX6	protein_coding	1:173446404-173457946	6189.29	229.755	225.625	233.886	OK	434	0.808
ENSG00000203950	FAM127B	FAM127B	protein_coding	X:134184961-134186226	5740.12	229.208	221.939	236.476	OK	435	0.809
ENSG00000140740	UQCRC2	UQCRC2	protein_coding	16:21963980-21994981	6349.58	228.984	224.454	233.572	OK	436	0.811
ENSG00000100764	PSMC1	PSMC1	protein_coding	14:90722838-90738968	6315.05	228.648	224.725	232.598	OK	437	0.813
ENSG00000217930	PAM16	PAM16	protein_coding	16:4381549-4405608	5858.82	227.84	210.45	245.44	OK	438	0.815
ENSG00000143321	HDGF	HDGF	protein_coding	1:156711898-156736717	6045.81	226.526	222.33	230.75	OK	439	0.817
ENSG00000143774	GUK1	GUK1	protein_coding	1:228327662-228336685	5863.96	226.301	206.948	246.496	OK	440	0.819
ENSG00000140307	GTF2A2	GTF2A2	protein_coding	15:59930260-59949740	6013.89	225.877	213.539	238.425	OK	441	0.821
ENSG00000183648	NDUFB1	NDUFB1	protein_coding	14:92582465-92588261	4936.29	225.69	215.714	235.668	OK	442	0.822
ENSG00000222743	U6	U6	snRNA	5:37620086-37620190	2894.86	223.716	0	671.148	OK	443	0.824
ENSG00000167085	PHB	PHB	protein_coding	17:47481413-47492246	6104.38	223.553	211.46	235.68	OK	444	0.826
ENSG00000169020	ATP5I	ATP5I	protein_coding	4:666224-668127	4890.34	223.184	211.903	234.558	OK	445	0.828
ENSG00000116288	PARK7	PARK7	protein_coding	1:8014350-8045565	5958.23	222.608	216.203	229.016	OK	446	0.83
ENSG00000182768	NGRN	NGRN	protein_coding	15:90808890-90816463	5831.52	222.556	219.539	225.573	OK	447	0.832
ENSG00000196419	XRCC6	XRCC6	protein_coding	22:42017122-42060044	6110.58	222.21	217.195	227.225	OK	448	0.834
ENSG00000138430	OLA1	OLA1	protein_coding	2:174937174-175113426	5838.33	222.194	216.764	227.642	OK	449	0.835
ENSG00000202025	U6	U6	snRNA	1:186280956-186281060	3266.01	222.111	0	666.333	OK	450	0.837
ENSG00000142227	EMP3	EMP3	protein_coding	19:48828628-48833810	5590.5	221.787	218.323	225.25	OK	451	0.839
ENSG00000182481	KPNA2	KPNA2	protein_coding	17:66031847-66042969	6057.03	221.486	219.767	223.204	OK	452	0.841
ENSG00000168906	MAT2A	MAT2A	protein_coding	2:85766287-85772403	6020.27	221.457	217.359	225.555	OK	453	0.843
ENSG00000171421	MRPL36	MRPL36	protein_coding	5:1798499-1801480	5348.05	220.443	211.121	229.803	OK	454	0.845
ENSG00000105281	SLC1A5	SLC1A5	protein_coding	19:47278139-47291851	5626.9	220.031	215.854	224.206	OK	455	0.847
ENSG00000174886	NDUFA11	NDUFA11	protein_coding	19:5892927-5904025	5267.45	218.888	214.328	223.448	OK	456	0.848
ENSG00000185624	P4HB	P4HB	protein_coding	17:79801034-79818570	5730.38	217.834	209.639	226.187	OK	457	0.85
ENSG00000168653	NDUFS5	NDUFS5	protein_coding	1:39491989-39500308	5323.84	217.823	210.795	224.852	OK	458	0.852
ENSG00000113013	HSPA9	HSPA9	protein_coding	5:137890570-137911133	5987.11	217.009	207.086	227.057	OK	459	0.854
ENSG00000112096	SOD2	SOD2	protein_coding	6:160100095-160183561	5866.16	216.381	207.619	225.329	OK	460	0.856
ENSG00000154723	ATP5J	ATP5J	protein_coding	21:27088814-27107984	5749.57	216.308	208.397	224.219	OK	461	0.858
ENSG00000114902	SPCS1	SPCS1	protein_coding	3:52738970-52742182	5709.48	215.859	212.075	219.643	OK	462	0.86
ENSG00000130707	ASS1	ASS1	protein_coding	9:133320093-133376661	5735.42	215.296	210.01	220.705	OK	463	0.861
ENSG00000142168	SOD1	SOD1	protein_coding	21:33031934-33041244	5745.38	214.741	208.963	220.518	OK	464	0.863
ENSG00000089693	MLF2	MLF2	protein_coding	12:6857169-6876641	5481.27	212.854	206.307	219.512	OK	465	0.865
ENSG00000004455	AK2	AK2	protein_coding	1:33473584-33546597	5710.11	212.677	204.364	221.504	OK	466	0.867
ENSG00000169976	SF3B5	SF3B5	protein_coding	6:144416017-144416754	5387.58	211.553	207.636	215.469	OK	467	0.869
ENSG00000253716	RP13-582O9.5	RP13-582O9.5	antisense	8:144362330-144363860	5175.83	211.466	200.131	222.802	OK	468	0.871
ENSG00000166598	HSP90B1	HSP90B1	protein_coding	12:104323884-104347423	5840.52	211.217	206.519	215.947	OK	469	0.873
ENSG00000164713	BRI3	BRI3	protein_coding	7:97881690-97937162	5307.83	210.766	196.839	224.805	OK	470	0.874
ENSG00000113140	SPARC	SPARC	protein_coding	5:151040656-151066726	5745.4	210.55	204.515	217.296	OK	471	0.876
ENSG00000168002	POLR2G	POLR2G	protein_coding	11:62529015-62534182	5622.55	209.732	204.771	214.693	OK	472	0.878
ENSG00000198668	CALM1	CALM1	protein_coding	14:90862845-90874605	5601.59	208.223	200.15	216.484	OK	473	0.88
ENSG00000198612	COPS8	COPS8	protein_coding	2:237993954-238009109	5642.47	206.996	202.138	211.863	OK	474	0.882
ENSG00000175756	AURKAIP1	AURKAIP1	protein_coding	1:1309109-1310875	5260.55	204.904	194.33	215.514	OK	475	0.884
ENSG00000130313	PGLS	PGLS	protein_coding	19:17622431-17632095	5264.14	204.857	201.568	208.145	OK	476	0.886
ENSG00000115310	RTN4	RTN4	protein_coding	2:55199324-55339757	5346.45	204.055	201.305	206.863	OK	477	0.888
ENSG00000160948	VPS28	VPS28	protein_coding	8:145648999-145653931	5248.06	203.95	193.453	214.492	OK	478	0.889
ENSG00000049449	RCN1	RCN1	protein_coding	11:31833938-32127301	5661.66	202.916	199.718	206.217	OK	479	0.891
ENSG00000198258	UBL5	UBL5	protein_coding	19:9938567-9940797	4720.65	202.886	198.349	207.423	OK	480	0.893
ENSG00000136938	ANP32B	ANP32B	protein_coding	9:100745637-100778225	5343.78	201.867	198.558	205.234	OK	481	0.895
ENSG00000185475	TMEM179B	TMEM179B	protein_coding	11:62554886-62557718	5091.44	200.677	195.733	205.685	OK	482	0.897
ENSG00000165233	C9ORF89	C9orf89	protein_coding	9:95858499-95875565	5030.75	199.92	189.63	210.243	OK	483	0.899
ENSG00000226950	DANCR	DANCR	lincRNA	4:53578596-53586518	5227.72	199.796	195.421	204.171	OK	484	0.901
ENSG00000168894	RNF181	RNF181	protein_coding	2:85822847-85824736	4939.03	199.571	191.781	207.362	OK	485	0.902
ENSG00000173726	TOMM20	TOMM20	protein_coding	1:235272650-235292251	5394.87	198.912	191.818	206.007	OK	486	0.904
ENSG00000125356	NDUFA1	NDUFA1	protein_coding	X:119005449-119010625	4744.57	198.703	194.981	202.425	OK	487	0.906
ENSG00000136930	PSMB7	PSMB7	protein_coding	9:127115744-127177723	5166.84	198.121	193.585	202.658	OK	488	0.908
ENSG00000164611	PTTG1	PTTG1	protein_coding	5:159848828-159855748	5053.64	197.869	192.24	203.555	OK	489	0.91
ENSG00000167792	NDUFV1	NDUFV1	protein_coding	11:67374322-67380006	5194.4	197.075	184.044	210.398	OK	490	0.912
ENSG00000113732	ATP6V0E1	ATP6V0E1	protein_coding	5:172410759-172462448	5178.58	196.988	191.256	202.72	OK	491	0.914
ENSG00000204435	CSNK2B	CSNK2B	protein_coding	6:31633012-31638120	5125.55	196.872	192.61	201.184	OK	492	0.915
ENSG00000159199	ATP5G1	ATP5G1	protein_coding	17:46970126-46973233	4764.93	196.808	186.125	207.491	OK	493	0.917
ENSG00000182774	RPS17L	RPS17L	protein_coding	15:83205503-83209315	4162.08	195.902	190.087	201.901	OK	494	0.919
ENSG00000137409	MTCH1	MTCH1	protein_coding	6:36935916-36954074	5081.9	195.552	189.953	201.208	OK	495	0.921
ENSG00000102898	NUTF2	NUTF2	protein_coding	16:67880634-67906470	4734	195.542	189.583	201.585	OK	496	0.923
ENSG00000100889	PCK2	PCK2	protein_coding	14:24563261-24579807	5237.42	195.079	188.38	201.928	OK	497	0.925
ENSG00000196154	S100A4	S100A4	protein_coding	1:153516088-153522612	4810.78	193.896	182.949	204.843	OK	498	0.927
ENSG00000222041	LINC00152	LINC00152	lincRNA	2:87754886-87906324	3882.11	193.346	187.415	199.394	OK	499	0.928
ENSG00000155368	DBI	DBI	protein_coding	2:120124496-120130126	4797.59	193.107	187.867	198.391	OK	500	0.93
ENSG00000134590	FAM127A	FAM127A	protein_coding	X:134166332-134167576	4899.87	192.537	183.719	201.355	OK	501	0.932
ENSG00000161547	SRSF2	SRSF2	protein_coding	17:74730200-74733493	5121.69	192.5	188.573	196.426	OK	502	0.934
ENSG00000167397	VKORC1	VKORC1	protein_coding	16:31102162-31107301	4916.68	192.466	185.59	199.379	OK	503	0.936
ENSG00000197345	MRPL21	MRPL21	protein_coding	11:68658743-68671303	4613.21	191.124	183.978	198.334	OK	504	0.938
ENSG00000111716	LDHB	LDHB	protein_coding	12:21788275-21910791	5179.6	190.992	184.91	197.157	OK	505	0.94
ENSG00000255302	EID1	EID1	protein_coding	15:49170082-49172380	5245.97	190.387	183.324	197.451	OK	506	0.941
ENSG00000184007	PTP4A2	PTP4A2	protein_coding	1:32372021-32410457	4986.33	189.465	177.662	201.287	OK	507	0.943
ENSG00000227081	RP11-543P15.1	RP11-543P15.1	pseudogene	12:3320774-3321096	3687.08	188.586	177.807	199.365	OK	508	0.945
ENSG00000118705	RPN2	RPN2	protein_coding	20:35806812-35870022	5070.66	188.264	183.226	193.379	OK	509	0.947
ENSG00000248126	CTD-2012J19.2	CTD-2012J19.2	pseudogene	5:1598241-1598362	2975.24	187.349	45.7264	328.971	OK	510	0.949
ENSG00000189343	RPL17P43	RPL17P43	pseudogene	17:19349245-19350169	4829.35	187.312	182.877	191.747	OK	511	0.951
ENSG00000069849	ATP1B3	ATP1B3	protein_coding	3:141594965-141645356	5092.99	186.65	181.671	191.843	OK	512	0.953
ENSG00000111897	SERINC1	SERINC1	protein_coding	6:122764492-122907269	5268.26	186.574	185.429	187.721	OK	513	0.955
ENSG00000155463	OXA1L	OXA1L	protein_coding	14:23235730-23241007	5049.86	185.988	182.11	190.099	OK	514	0.956
ENSG00000197102	DYNC1H1	DYNC1H1	protein_coding	14:102430864-102517129	4982.25	185.691	180.909	190.683	OK	515	0.958
ENSG00000136521	NDUFB5	NDUFB5	protein_coding	3:179322477-179345435	4849.01	185.127	159.84	210.49	OK	516	0.96
ENSG00000008441	NFIX	NFIX	protein_coding	19:13106583-13209610	4755.63	185.04	181.339	188.743	OK	517	0.962
ENSG00000169714	CNBP	CNBP	protein_coding	3:128888326-128902765	4966.26	184.915	179.36	190.471	OK	518	0.964
ENSG00000004779	NDUFAB1	NDUFAB1	protein_coding	16:23592322-23607677	4622.27	184.791	180.561	189.021	OK	519	0.966
ENSG00000240065	PSMB9	PSMB9	protein_coding	6:32811912-32847364	4921.59	183.879	180.198	187.621	OK	520	0.968
ENSG00000179218	CALR	CALR	protein_coding	19:13049413-13055304	4669.95	183.672	181.492	185.852	OK	521	0.969
ENSG00000129235	TXNDC17	TXNDC17	protein_coding	17:6544077-6547861	4760.59	183.018	170.246	195.791	OK	522	0.971
ENSG00000172216	CEBPB	CEBPB	protein_coding	20:48807375-48809212	4473.73	182.764	180.101	185.428	OK	523	0.973
ENSG00000112081	SRSF3	SRSF3	protein_coding	6:36562144-36571209	5011.39	182.386	179.593	185.179	OK	524	0.975
ENSG00000172732	MUS81	MUS81	protein_coding	11:65624596-65635124	4633.2	181.546	173.098	190.022	OK	525	0.977
ENSG00000051523	CYBA	CYBA	protein_coding	16:88709690-88717560	4313.82	181.531	175.139	188.452	OK	526	0.979
ENSG00000169738	DCXR	DCXR	protein_coding	17:79993756-79995573	4694.28	181.181	177.841	184.521	OK	527	0.981
ENSG00000152795	HNRPDL	HNRPDL	protein_coding	4:83343716-83351294	4979.95	181.156	177.812	184.499	OK	528	0.982
ENSG00000204272	RP11-622K12.1	RP11-622K12.1	lincRNA	X:56755691-56844813	4007.33	181.046	171.812	190.28	OK	529	0.984
ENSG00000185896	LAMP1	LAMP1	protein_coding	13:113951555-113977987	4818.54	180.814	179.16	182.53	OK	530	0.986
ENSG00000134001	EIF2S1	EIF2S1	protein_coding	14:67826713-67853233	4990.49	180.62	174.855	186.385	OK	531	0.988
ENSG00000253518	CTD-2031P19.4	CTD-2031P19.4	antisense	5:55240483-55240957	5101.94	180.612	176.348	184.876	OK	532	0.99
ENSG00000242125	SNHG3	SNHG3	processed_transcript	1:28832491-28837404	4960.81	180.58	178.176	184.298	OK	533	0.992
ENSG00000172428	MYEOV2	MYEOV2	protein_coding	2:241065979-241076224	4363.27	180.527	165.984	202.43	OK	534	0.994
ENSG00000241685	ARPC1A	ARPC1A	protein_coding	7:98923520-98985787	4548.57	180.185	173.46	186.91	OK	535	0.995
ENSG00000161011	SQSTM1	SQSTM1	protein_coding	5:179233387-179265078	4751.9	179.741	169.647	189.968	OK	536	0.997
ENSG00000241837	ATP5O	ATP5O	protein_coding	21:35275756-35288284	4838.72	179.624	172.527	191.159	OK	537	0.999
ENSG00000110011	DNAJC4	DNAJC4	protein_coding	11:63997749-64001758	4539.82	179.566	170.935	188.196	OK	538	1.001
ENSG00000106682	EIF4H	EIF4H	protein_coding	7:73588574-73611431	4928.2	179.563	177.235	181.945	OK	539	1.003
ENSG00000175482	POLD4	POLD4	protein_coding	11:67118247-67124443	4669.57	179.452	170.628	188.351	OK	540	1.005
ENSG00000102804	TSC22D1	TSC22D1	protein_coding	13:45007654-45151283	4829.04	179.376	176.277	182.586	OK	541	1.007
ENSG00000100225	FBXO7	FBXO7	protein_coding	22:32870662-32894818	4875.45	178.807	174.141	183.598	OK	542	1.008
ENSG00000183283	DAZAP2	DAZAP2	protein_coding	12:51632075-51640501	4768.33	177.98	169.047	186.941	OK	543	1.01
ENSG00000169223	LMAN2	LMAN2	protein_coding	5:176758562-176778853	4790.38	177.961	171.162	184.761	OK	544	1.012
ENSG00000105677	TMEM147	TMEM147	protein_coding	19:36036531-36038428	4526.03	177.57	172.37	182.77	OK	545	1.014
ENSG00000239093	SNOU13	snoU13	snoRNA	3:187141102-187141207	2610.33	177.521	0	532.562	OK	546	1.016
ENSG00000087077	TRIP6	TRIP6	protein_coding	7:100464759-100471076	4763.83	177.237	173.518	181.075	OK	547	1.018
ENSG00000084733	RAB10	RAB10	protein_coding	2:26256975-26360323	4535.62	176.911	172.202	181.62	OK	548	1.02
ENSG00000147123	NDUFB11	NDUFB11	protein_coding	X:47001614-47004903	4481.69	176.628	171.145	182.11	OK	549	1.021
ENSG00000178952	TUFM	TUFM	protein_coding	16:28853731-28857729	4601.31	176.582	171.456	181.839	OK	550	1.023
ENSG00000143549	TPM3	TPM3	protein_coding	1:154127783-154167124	4692.7	176.364	170.866	182.022	OK	551	1.025
ENSG00000179091	CYC1	CYC1	protein_coding	8:145149929-145152428	4524.04	175.416	172.188	178.643	OK	552	1.027
ENSG00000100219	XBP1	XBP1	protein_coding	22:29190542-29196585	4825.75	175.398	171.979	178.816	OK	553	1.029
ENSG00000044574	HSPA5	HSPA5	protein_coding	9:127997131-128003622	4807.28	175.137	172.44	177.835	OK	554	1.031
ENSG00000112695	COX7A2	COX7A2	protein_coding	6:75947390-75960039	4365.55	174.501	164.791	184.241	OK	555	1.033
ENSG00000161057	PSMC2	PSMC2	protein_coding	7:102984700-103009842	4819.43	174.47	170.093	178.908	OK	556	1.035
ENSG00000186591	UBE2H	UBE2H	protein_coding	7:129470571-129592789	4743.13	174.367	172.093	176.699	OK	557	1.036
ENSG00000185479	KRT6B	KRT6B	protein_coding	12:52840434-52845971	4622.47	174.284	172.298	176.269	OK	558	1.038
ENSG00000189159	HN1	HN1	protein_coding	17:73131342-73150778	4654.29	174.23	169.229	179.415	OK	559	1.04
ENSG00000008018	PSMB1	PSMB1	protein_coding	6:170844204-170862429	4579.81	173.822	171.284	176.386	OK	560	1.042
ENSG00000130402	ACTN4	ACTN4	protein_coding	19:39138309-39222223	4264.48	173.728	168.545	178.993	OK	561	1.044
ENSG00000165119	HNRNPK	HNRNPK	protein_coding	9:86582997-86595569	4555.12	173.638	167.925	179.355	OK	562	1.046
ENSG00000138085	C2ORF28	C2orf28	protein_coding	2:27434894-27440046	4485.23	172.63	167.425	178.69	OK	563	1.048
ENSG00000132475	H3F3B	H3F3B	protein_coding	17:73772516-73775860	4553.7	172.161	170.988	173.334	OK	564	1.049
ENSG00000181029	TRAPPC5	TRAPPC5	protein_coding	19:7745760-7747748	4188.76	172.114	165.598	178.629	OK	565	1.051
ENSG00000131795	RBM8A	RBM8A	protein_coding	1:145507597-145511444	4594.69	171.94	168.16	175.721	OK	566	1.053
ENSG00000172500	FIBP	FIBP	protein_coding	11:65651211-65656010	4613.78	171.928	164.498	179.406	OK	567	1.055
ENSG00000213465	ARL2	ARL2	protein_coding	11:64781584-64789656	4408.68	171.479	166.638	176.542	OK	568	1.057
ENSG00000231925	TAPBP	TAPBP	protein_coding	6:33267470-33282164	4381.14	171.295	168.45	174.192	OK	569	1.059
ENSG00000143621	ILF2	ILF2	protein_coding	1:153634511-153643524	4672.72	171.038	168.688	173.412	OK	570	1.061
ENSG00000103502	CDIPT	CDIPT	protein_coding	16:29869677-29875057	4562.18	171.03	165.008	177.08	OK	571	1.062
ENSG00000075785	RAB7A	RAB7A	protein_coding	3:128444964-128533639	4414.42	170.908	164.422	177.416	OK	572	1.064
ENSG00000164692	COL1A2	COL1A2	protein_coding	7:94023872-94060544	4679.26	170.906	167.662	174.268	OK	573	1.066
ENSG00000173511	VEGFB	VEGFB	protein_coding	11:64002009-64006259	4147.64	170.345	165.009	176.343	OK	574	1.068
ENSG00000166913	YWHAB	YWHAB	protein_coding	20:43514316-43537173	4592.21	170.289	167.866	172.714	OK	575	1.07
ENSG00000117984	CTSD	CTSD	protein_coding	11:1773981-1785222	4197.94	169.486	166.932	172.509	OK	576	1.072
ENSG00000100650	SRSF5	SRSF5	protein_coding	14:70193616-70238722	4720.33	169.407	161.153	177.861	OK	577	1.074
ENSG00000142864	SERBP1	SERBP1	protein_coding	1:67873492-67896098	4647.63	169.172	164.365	174.004	OK	578	1.075
ENSG00000125520	SLC2A4RG	SLC2A4RG	protein_coding	20:62369622-62374858	3925.09	169.056	161.877	176.669	OK	579	1.077
ENSG00000182952	HMGN4	HMGN4	protein_coding	6:26538571-26547160	4564.86	168.73	28.076	411.944	OK	580	1.079
ENSG00000184779	RPS17	RPS17	protein_coding	15:82821157-82824972	3642.32	168.708	164.576	173.019	OK	581	1.081
ENSG00000143256	PFDN2	PFDN2	protein_coding	1:161070345-161087901	4352.32	168.605	163.578	173.633	OK	582	1.083
ENSG00000163710	PCOLCE2	PCOLCE2	protein_coding	3:142534763-142608045	4633.79	168.248	164.798	171.803	OK	583	1.085
ENSG00000115484	CCT4	CCT4	protein_coding	2:62095223-62115939	4603.44	168.128	163.256	173.007	OK	584	1.087
ENSG00000241553	ARPC4	ARPC4	protein_coding	3:9834178-9855035	4337.32	167.972	163.561	172.393	OK	585	1.088
ENSG00000242372	EIF6	EIF6	protein_coding	20:33866713-33872788	4337.66	167.199	159.712	174.748	OK	586	1.09
ENSG00000170275	CRTAP	CRTAP	protein_coding	3:33155470-33185153	4445.98	167.102	163.508	170.694	OK	587	1.092
ENSG00000119705	SLIRP	SLIRP	protein_coding	14:78174413-78227447	4461.64	166.917	158.677	175.282	OK	588	1.094
ENSG00000101150	TPD52L2	TPD52L2	protein_coding	20:62496595-62522898	4515.26	166.737	162.862	170.619	OK	589	1.096
ENSG00000226499	RP5-882O7.1	RP5-882O7.1	pseudogene	1:45309592-45309754	2467.7	166.422	132.092	200.753	OK	590	1.098
ENSG00000163468	CCT3	CCT3	protein_coding	1:156278758-156337664	4486.71	166.309	158.723	174	OK	591	1.1
ENSG00000133706	LARS	LARS	protein_coding	5:145492600-145562223	4541.34	165.751	157.564	174.007	OK	592	1.101
ENSG00000168488	ATXN2L	ATXN2L	protein_coding	16:28834355-28848558	4241.33	165.299	153.799	176.878	OK	593	1.103
ENSG00000085063	CD59	CD59	protein_coding	11:33719806-33757991	4372.88	165.184	157.309	173.059	OK	594	1.105
ENSG00000164898	C7ORF55	C7orf55	protein_coding	7:139024202-139031065	4318.13	164.966	156.359	173.574	OK	595	1.107
ENSG00000135046	ANXA1	ANXA1	protein_coding	9:75766672-75785309	4551.94	164.742	162.583	166.924	OK	596	1.109
ENSG00000239174	AC092143	AC092143.1	miRNA	16:90001311-90001422	4277.87	163.953	0	189.562	FAIL	597	1.111
ENSG00000182199	SHMT2	SHMT2	protein_coding	12:57623109-57628718	4303.73	163.597	150.97	176.396	OK	598	1.113
ENSG00000149932	TMEM219	TMEM219	protein_coding	16:29952205-29984373	4229.53	163.576	157.948	169.203	OK	599	1.115
ENSG00000090861	AARS	AARS	protein_coding	16:70286292-70323446	4452.4	163.384	159.152	167.677	OK	600	1.116
ENSG00000128524	ATP6V1F	ATP6V1F	protein_coding	7:128502879-128505898	4068.08	162.964	159.077	166.851	OK	601	1.118
ENSG00000114956	DGUOK	DGUOK	protein_coding	2:74153952-74186088	4300.74	162.438	155.969	168.986	OK	602	1.12
ENSG00000031698	SARS	SARS	protein_coding	1:109756539-109780791	4464.03	162.422	158.985	165.858	OK	603	1.122
ENSG00000105835	NAMPT	NAMPT	protein_coding	7:105888730-105926772	4376.88	162.39	154.625	170.184	OK	604	1.124
ENSG00000244687	UBE2V1	UBE2V1	protein_coding	20:48697660-48732496	4157.87	162.22	157.257	167.337	OK	605	1.126
ENSG00000204140	CLPSL1	CLPSL1	protein_coding	6:35748793-35761452	3725.12	162.055	155.472	168.679	OK	606	1.128
ENSG00000135269	TES	TES	protein_coding	7:115850546-115898837	4408.95	161.842	158.236	165.595	OK	607	1.129
ENSG00000183726	TMEM50A	TMEM50A	protein_coding	1:25664407-25688852	4411.12	161.801	156.363	167.272	OK	608	1.131
ENSG00000115128	AC008073	AC008073.5	protein_coding	2:24290453-24299313	4196.14	161.667	159.006	164.327	OK	609	1.133
ENSG00000172531	PPP1CA	PPP1CA	protein_coding	11:67165653-67188654	4198.04	161.624	155.546	167.817	OK	610	1.135
ENSG00000105968	H2AFV	H2AFV	protein_coding	7:44866389-44887682	4361.01	161.465	154.407	168.533	OK	611	1.137
ENSG00000084234	APLP2	APLP2	protein_coding	11:129939731-130014699	4325.41	160.982	153.805	168.462	OK	612	1.139
ENSG00000130414	NDUFA10	NDUFA10	protein_coding	2:240831866-240964819	4170.21	160.91	155.417	166.481	OK	613	1.141
ENSG00000090013	BLVRB	BLVRB	protein_coding	19:40953692-40971725	4170.22	160.489	157.43	163.547	OK	614	1.142
ENSG00000134308	YWHAQ	YWHAQ	protein_coding	2:9724100-9771143	4353.53	160.453	156.4	164.556	OK	615	1.144
ENSG00000179010	MRFAP1	MRFAP1	protein_coding	4:6641817-6644472	4439.19	159.713	157.691	161.78	OK	616	1.146
ENSG00000011052	NME2	NME2	protein_coding	17:49230950-49249105	4015.4	159.054	152.959	165.195	OK	617	1.148
ENSG00000100234	TIMP3	TIMP3	protein_coding	22:33197686-33259030	4217.66	158.95	157.596	160.303	OK	618	1.15
ENSG00000142156	COL6A1	COL6A1	protein_coding	21:47401650-47424964	4006.4	158.581	154.426	162.779	OK	619	1.152
ENSG00000159403	C1R	C1R	protein_coding	12:7187512-7245203	4074.2	158.353	154.677	162.247	OK	620	1.154
ENSG00000111328	CDK2AP1	CDK2AP1	protein_coding	12:123745527-123756881	4276.05	158.053	154.097	162.185	OK	621	1.155
ENSG00000078140	UBE2K	UBE2K	protein_coding	4:39699663-39784412	4129.14	157.861	150.582	165.139	OK	622	1.157
ENSG00000184990	SIVA1	SIVA1	protein_coding	14:105219436-105234831	4096.74	157.281	149.921	164.786	OK	623	1.159
ENSG00000135446	CDK4	CDK4	protein_coding	12:58142033-58149796	4217.88	156.567	149.688	163.547	OK	624	1.161
ENSG00000198563	DDX39B	DDX39B	protein_coding	6:31497995-31510225	4219.64	156.157	144.157	168.281	OK	625	1.163
ENSG00000252965	Y_RNA	Y_RNA	misc_RNA	3:125247087-125247193	2293.73	155.989	0	467.967	OK	626	1.165
ENSG00000003056	M6PR	M6PR	protein_coding	12:9092958-9102551	4277.71	155.865	149.376	162.583	OK	627	1.167
ENSG00000100380	ST13	ST13	protein_coding	22:41220538-41253026	4281.39	155.721	151.498	160.017	OK	628	1.168
ENSG00000165637	VDAC2	VDAC2	protein_coding	10:76969911-76991206	4260.08	155.371	151.503	159.392	OK	629	1.17
ENSG00000100600	LGMN	LGMN	protein_coding	14:93170151-93215047	4157.22	155.337	149.04	161.721	OK	630	1.172
ENSG00000178035	IMPDH2	IMPDH2	protein_coding	3:49061671-49066841	4119.73	155.103	148.632	161.61	OK	631	1.174
ENSG00000243147	MRPL33	MRPL33	protein_coding	2:27994583-28210954	3563.7	154.766	147.356	162.175	OK	632	1.176
ENSG00000148053	NTRK2	NTRK2	protein_coding	9:87283465-87638505	4039.95	154.226	152.209	156.25	OK	633	1.178
ENSG00000141510	TP53	TP53	protein_coding	17:7565096-7590856	3883.16	153.625	150.38	157.54	OK	634	1.18
ENSG00000112715	VEGFA	VEGFA	protein_coding	6:43737920-43754224	4119.48	153.542	147.988	159.169	OK	635	1.182
ENSG00000140545	MFGE8	MFGE8	protein_coding	15:89441915-89456642	3946.24	153.201	146.737	159.803	OK	636	1.183
ENSG00000114416	FXR1	FXR1	protein_coding	3:180585928-180694950	4263.6	153.038	0	11229.8	FAIL	637	1.185
ENSG00000134153	EMC7	C15orf24	protein_coding	15:34376217-34394149	4262.36	153.02	150.234	155.836	OK	638	1.187
ENSG00000100348	TXN2	TXN2	protein_coding	22:36863082-36878077	4043.51	152.944	147.671	158.217	OK	639	1.189
ENSG00000134248	HBXIP	HBXIP	protein_coding	1:110943870-110950564	4049.56	152.873	147.841	157.934	OK	640	1.191
ENSG00000145730	PAM	PAM	protein_coding	5:102089684-102366809	4198.02	152.86	143.436	162.594	OK	641	1.193
ENSG00000241370	RPP21	RPP21	protein_coding	6:30312907-30314661	3876.14	152.821	140.509	165.134	OK	642	1.195
ENSG00000142507	PSMB6	PSMB6	protein_coding	17:4699438-4701790	4050.91	152.67	148.685	156.655	OK	643	1.196
ENSG00000198832	RP3-412A9.11	RP3-412A9.11	protein_coding	22:31500757-31516055	3876.22	152.17	145.769	158.629	OK	644	1.198
ENSG00000140941	MAP1LC3B	MAP1LC3B	protein_coding	16:87417600-87438385	4104.94	152.006	149.934	154.089	OK	645	1.2
ENSG00000064601	CTSA	CTSA	protein_coding	20:44519590-44527459	3943.79	151.995	147.149	156.868	OK	646	1.202
ENSG00000143106	PSMA5	PSMA5	protein_coding	1:109941652-109969062	4152.34	151.739	147.278	156.288	OK	647	1.204
ENSG00000182180	MRPS16	MRPS16	protein_coding	10:75006509-75012451	3948.36	151.495	145.301	157.69	OK	648	1.206
ENSG00000005893	LAMP2	LAMP2	protein_coding	X:119561681-119603220	4114.84	151.445	149.496	153.395	OK	649	1.208
ENSG00000111843	TMEM14C	TMEM14C	protein_coding	6:10723147-10731362	4107.95	151.326	147.186	155.478	OK	650	1.209
ENSG00000236338	AC015987	AC015987.2	protein_coding	7:135611541-135613214	4020.36	151.306	150.01	152.602	OK	651	1.211
ENSG00000171703	TCEA2	TCEA2	protein_coding	20:62681188-62703700	3853.76	151.161	141.285	161.241	OK	652	1.213
ENSG00000106397	PLOD3	PLOD3	protein_coding	7:100849257-100861701	3879.93	150.463	145.626	155.53	OK	653	1.215
ENSG00000100902	PSMA6	PSMA6	protein_coding	14:35747838-35786699	4018.76	150.071	145.425	154.717	OK	654	1.217
ENSG00000100591	AHSA1	AHSA1	protein_coding	14:77924212-77935817	4074.62	149.898	143.621	156.269	OK	655	1.219
ENSG00000146425	DYNLT1	DYNLT1	protein_coding	6:159057505-159065771	4054.44	149.84	147.048	152.66	OK	656	1.221
ENSG00000154473	BUB3	BUB3	protein_coding	10:124913792-124924886	4134.42	149.289	144.977	153.601	OK	657	1.222
ENSG00000205937	RNPS1	RNPS1	protein_coding	16:2303116-2318413	3782.54	149.187	141.735	156.761	OK	658	1.224
ENSG00000124562	SNRPC	SNRPC	protein_coding	6:34725182-34741571	3779.69	149.18	143.968	154.44	OK	659	1.226
ENSG00000088832	FKBP1A	FKBP1A	protein_coding	20:1349621-1373806	3894.85	148.926	143.837	154.016	OK	660	1.228
ENSG00000197157	SND1	SND1	protein_coding	7:127292233-127732661	3687.2	148.605	142.901	154.554	OK	661	1.23
ENSG00000188229	TUBB4B	TUBB4B	protein_coding	9:140135664-140138159	3816.86	148.521	146.552	150.489	OK	662	1.232
ENSG00000186184	POLR1D	POLR1D	protein_coding	13:28194902-28241548	3883.89	148.511	144.437	152.614	OK	663	1.234
ENSG00000120438	TCP1	TCP1	protein_coding	6:160199529-160210781	4025.51	148.486	145.224	151.857	OK	664	1.235
ENSG00000212802	RPL15P3	RPL15P3	pseudogene	6:12514341-12515006	4113.84	148.406	143.532	153.28	OK	665	1.237
ENSG00000009307	CSDE1	CSDE1	protein_coding	1:115259533-115301297	4080.23	148.382	145.458	151.42	OK	666	1.239
ENSG00000260342	RP11-1035H13.3	RP11-1035H13.3	protein_coding	16:18799384-18812841	3720.63	148.273	145.017	151.529	OK	667	1.241
ENSG00000136240	KDELR2	KDELR2	protein_coding	7:6485583-6523873	3966.36	148.207	144.86	151.679	OK	668	1.243
ENSG00000136986	DERL1	DERL1	protein_coding	8:124025457-124054663	3938.87	148.166	142.856	153.505	OK	669	1.245
ENSG00000133606	MKRN1	MKRN1	protein_coding	7:140152839-140179369	3862.34	148.162	143.871	152.603	OK	670	1.247
ENSG00000127884	ECHS1	ECHS1	protein_coding	10:135175983-135187193	3960.79	147.707	145.826	149.587	OK	671	1.248
ENSG00000105993	DNAJB6	DNAJB6	protein_coding	7:157128074-157210133	3967.16	147.01	143.408	150.866	OK	672	1.25
ENSG00000114353	GNAI2	GNAI2	protein_coding	3:50263723-50296787	3822.36	146.861	143.037	150.748	OK	673	1.252
ENSG00000132824	SERINC3	SERINC3	protein_coding	20:43124861-43150750	3974.94	146.713	143.376	150.051	OK	674	1.254
ENSG00000108679	LGALS3BP	LGALS3BP	protein_coding	17:76967337-76976061	3831.09	146.681	144.589	148.773	OK	675	1.256
ENSG00000106400	ZNHIT1	ZNHIT1	protein_coding	7:100860948-100867471	3778.99	146.548	142.765	150.333	OK	676	1.258
ENSG00000196704	AMZ2	AMZ2	protein_coding	17:66244144-66253305	3910.96	146.501	143.643	149.36	OK	677	1.26
ENSG00000174851	YIF1A	YIF1A	protein_coding	11:66052050-66056641	3622.43	146.242	138.823	153.661	OK	678	1.262
ENSG00000167774	NDUFA7	NDUFA7	protein_coding	19:8376233-8386280	3512.83	146.11	142.144	150.076	OK	679	1.263
ENSG00000138668	HNRNPD	HNRNPD	protein_coding	4:83273650-83295656	3963.33	146.1	140.172	152.108	OK	680	1.265
ENSG00000135506	OS9	OS9	protein_coding	12:58087737-58115340	3878.01	145.904	139.546	152.704	OK	681	1.267
ENSG00000116584	ARHGEF2	ARHGEF2	protein_coding	1:155916644-155966129	3757.2	145.842	132.578	164.525	OK	682	1.269
ENSG00000164924	YWHAZ	YWHAZ	protein_coding	8:101928752-101965616	3857.63	145.706	141.07	150.527	OK	683	1.271
ENSG00000167552	TUBA1A	TUBA1A	protein_coding	12:49578578-49583107	3326.09	145.364	139.426	151.336	OK	684	1.273
ENSG00000103335	PIEZO1	PIEZO1	protein_coding	16:88781750-88851619	3795.1	145.232	135.657	154.994	OK	685	1.275
ENSG00000138363	ATIC	ATIC	protein_coding	2:216176539-216214487	4009.69	145.139	138.081	152.249	OK	686	1.276
ENSG00000169564	PCBP1	PCBP1	protein_coding	2:70314584-70316332	3840.57	145.045	143.236	146.854	OK	687	1.278
ENSG00000186010	NDUFA13	NDUFA13	protein_coding	19:19626595-19644285	3569.06	144.854	140.071	149.659	OK	688	1.28
ENSG00000204264	PSMB8	PSMB8	protein_coding	6:32808493-32812480	3852.57	143.939	140.059	147.818	OK	689	1.282
ENSG00000163902	RPN1	RPN1	protein_coding	3:128338816-128399918	3803.39	143.87	140.577	147.22	OK	690	1.284
ENSG00000177697	CD151	CD151	protein_coding	11:832842-839831	3514.58	143.821	138.127	149.867	OK	691	1.286
ENSG00000127774	EMC6	TMEM93	protein_coding	17:3572089-3572962	3658.11	143.454	138.263	148.646	OK	692	1.288
ENSG00000128534	NAA38	NAA38	protein_coding	7:117824085-117832878	3602.52	142.903	135.399	150.406	OK	693	1.289
ENSG00000170027	YWHAG	YWHAG	protein_coding	7:75956115-75988348	3704.02	142.565	141.181	143.948	OK	694	1.291
ENSG00000211450	C11ORF31	C11orf31	protein_coding	11:57508824-57510529	3773.97	142.293	136.604	147.981	OK	695	1.293
ENSG00000106330	MOSPD3	MOSPD3	protein_coding	7:100209724-100213007	3689.18	142.162	133.598	150.751	OK	696	1.295
ENSG00000257923	CUX1	CUX1	protein_coding	7:101459218-101927250	3287.52	141.99	135.923	148.115	OK	697	1.297
ENSG00000170043	TRAPPC1	TRAPPC1	protein_coding	17:7833662-7835441	3727.25	141.794	132.819	150.907	OK	698	1.299
ENSG00000111786	SRSF9	SRSF9	protein_coding	12:120899470-120907596	3877.7	141.793	138.804	144.79	OK	699	1.301
ENSG00000087302	C14ORF166	C14orf166	protein_coding	14:52456192-52471420	3791.55	141.734	137.443	146.025	OK	700	1.302
ENSG00000108561	C1QBP	C1QBP	protein_coding	17:5336096-5352150	3797.09	141.729	138.272	145.295	OK	701	1.304
ENSG00000257727	CNPY2	CNPY2	protein_coding	12:56703625-56710120	3787.44	141.178	132.133	150.266	OK	702	1.306
ENSG00000168159	RNF187	RNF187	protein_coding	1:228674761-228683467	3552.56	141.123	134.658	147.588	OK	703	1.308
ENSG00000138801	PAPSS1	PAPSS1	protein_coding	4:108511432-108641608	3907.38	140.985	138.218	143.796	OK	704	1.31
ENSG00000140497	SCAMP2	SCAMP2	protein_coding	15:75136070-75165706	3758.58	140.744	133.101	148.394	OK	705	1.312
ENSG00000103145	HCFC1R1	HCFC1R1	protein_coding	16:3072620-3074287	3496.24	140.728	131.066	150.492	OK	706	1.314
ENSG00000236552	RPL13AP5	RPL13AP5	pseudogene	10:98510044-98510675	4016.28	140.6	135.978	145.22	OK	707	1.315
ENSG00000099341	PSMD8	PSMD8	protein_coding	19:38865175-38874464	3584.6	140.414	138.514	142.314	OK	708	1.317
ENSG00000172115	CYCS	CYCS	protein_coding	7:25159709-25164980	3965.17	140.136	137.693	142.636	OK	709	1.319
ENSG00000115806	GORASP2	GORASP2	protein_coding	2:171784973-171823639	3769.98	140.084	136.169	144.145	OK	710	1.321
ENSG00000115875	SRSF7	SRSF7	protein_coding	2:38970740-38978636	3863.98	139.943	134.629	145.276	OK	711	1.323
ENSG00000125826	RBCK1	RBCK1	protein_coding	20:388141-411610	3482	139.897	132.417	147.427	OK	712	1.325
ENSG00000124226	RNF114	RNF114	protein_coding	20:48552944-48570429	3810.42	139.848	138.028	141.667	OK	713	1.327
ENSG00000221676	RNU6ATAC	RNU6ATAC	snRNA	9:137029560-137029686	1965.01	139.687	46.5624	232.812	OK	714	1.328
ENSG00000189091	SF3B3	SF3B3	protein_coding	16:70557690-70608820	3778.47	139.649	132.954	146.608	OK	715	1.33
ENSG00000166681	NGFRAP1	NGFRAP1	protein_coding	X:102631267-102633005	3614.42	139.268	133.481	145.054	OK	716	1.332
ENSG00000130520	LSM4	LSM4	protein_coding	19:18417719-18434001	3642.5	139.161	136.721	141.601	OK	717	1.334
ENSG00000078369	GNB1	GNB1	protein_coding	1:1716724-1822502	3629.62	139.082	134.9	143.272	OK	718	1.336
ENSG00000102144	PGK1	PGK1	protein_coding	X:77320684-77384793	3788.3	138.8	133.907	143.893	OK	719	1.338
ENSG00000063046	EIF4B	EIF4B	protein_coding	12:53399941-53435993	3771.61	138.341	134.524	142.194	OK	720	1.34
ENSG00000113407	TARS	TARS	protein_coding	5:33440801-33469644	3728.52	137.617	132.768	142.564	OK	721	1.342
ENSG00000181350	FAM211A	FAM211A	protein_coding	17:16344890-16395467	3396.53	137.496	136.346	138.659	OK	722	1.343
ENSG00000120948	TARDBP	TARDBP	protein_coding	1:11072413-11085796	3805.09	137.251	133.656	140.871	OK	723	1.345
ENSG00000105438	KDELR1	KDELR1	protein_coding	19:48885826-48894810	3403.67	137.205	135.382	139.027	OK	724	1.347
ENSG00000037241	RPL26L1	RPL26L1	protein_coding	5:172385731-172396774	3620.66	136.725	128.319	145.131	OK	725	1.349
ENSG00000184432	COPB2	COPB2	protein_coding	3:139074441-139108574	3721.96	136.171	132.037	140.327	OK	726	1.351
ENSG00000141543	EIF4A3	EIF4A3	protein_coding	17:78109012-78120982	3707.2	136.107	128.793	143.514	OK	727	1.353
ENSG00000147140	NONO	NONO	protein_coding	X:70503041-70521018	3554.43	135.963	129.573	142.497	OK	728	1.355
ENSG00000171867	PRNP	PRNP	protein_coding	20:4666881-4682236	3674.07	135.773	133.15	138.397	OK	729	1.356
ENSG00000231414	AC016700	AC016700.6	pseudogene	2:70480986-70481142	2332.73	135.68	100.049	171.311	OK	730	1.358
ENSG00000005486	RHBDD2	RHBDD2	protein_coding	7:75471919-75518244	3501.19	135.619	0	25828.9	FAIL	731	1.36
ENSG00000115461	IGFBP5	IGFBP5	protein_coding	2:217536827-217560248	3472.23	135.617	134.795	136.527	OK	732	1.362
ENSG00000108654	DDX5	DDX5	protein_coding	17:62494373-62502484	3755.02	135.395	133.126	137.664	OK	733	1.364
ENSG00000180822	PSMG4	PSMG4	protein_coding	6:3231636-3303607	3288.06	134.904	128.889	140.93	OK	734	1.366
ENSG00000117118	SDHB	SDHB	protein_coding	1:17345216-17380665	3554.31	134.661	131.325	138.044	OK	735	1.368
ENSG00000143727	ACP1	ACP1	protein_coding	2:264139-278283	3673.63	134.609	129.783	139.559	OK	736	1.369
ENSG00000244398	RP11-466H18.1	RP11-466H18.1	pseudogene	11:16996239-16996560	3873.22	134.337	128.396	140.278	OK	737	1.371
ENSG00000023909	GCLM	GCLM	protein_coding	1:94350760-94374966	3606.28	134.331	128.201	140.46	OK	738	1.373
ENSG00000206899	U6	U6	snRNA	12:98115493-98115600	1967.4	133.797	0	401.39	OK	739	1.375
ENSG00000213593	TMX2	TMX2	protein_coding	11:57480071-57508445	3537.9	133.392	129.5	137.303	OK	740	1.377
ENSG00000122786	CALD1	CALD1	protein_coding	7:134429002-134655479	3492.39	133.349	119.534	148.361	OK	741	1.379
ENSG00000116044	NFE2L2	NFE2L2	protein_coding	2:178092322-178257425	3588.28	133.043	128.138	137.987	OK	742	1.381
ENSG00000138674	SEC31A	SEC31A	protein_coding	4:83739813-83822319	3629.7	132.643	124.396	141.135	OK	743	1.382
ENSG00000168090	COPS6	COPS6	protein_coding	7:99686576-99689823	3596.85	132.605	127.296	138.822	OK	744	1.384
ENSG00000179820	MYADM	MYADM	protein_coding	19:54369476-54379691	3371.03	132.563	126.693	138.468	OK	745	1.386
ENSG00000143742	SRP9	SRP9	protein_coding	1:225965530-225978168	3661.75	132.443	129.987	134.899	OK	746	1.388
ENSG00000250479	CHCHD10	CHCHD10	protein_coding	22:24108020-24110630	2939.36	132.132	123.793	140.49	OK	747	1.39
ENSG00000115541	HSPE1	HSPE1	protein_coding	2:198364717-198368181	3630.42	132.028	128.117	135.939	OK	748	1.392
ENSG00000030582	GRN	GRN	protein_coding	17:42422490-42430470	3488.74	132.001	129.063	134.939	OK	749	1.394
ENSG00000109390	NDUFC1	NDUFC1	protein_coding	4:140188033-140223705	3237.95	131.967	121.623	142.678	OK	750	1.395
ENSG00000122873	CISD1	CISD1	protein_coding	10:60028817-60049346	3413.89	131.655	127.772	135.537	OK	751	1.397
ENSG00000153187	HNRNPU	HNRNPU	protein_coding	1:245014467-245027844	3534.04	131.5	128.26	134.741	OK	752	1.399
ENSG00000089737	DDX24	DDX24	protein_coding	14:94517265-94547591	3516.66	131.39	123.99	139.054	OK	753	1.401
ENSG00000136628	EPRS	EPRS	protein_coding	1:220141942-220220000	3619.86	131.149	127.289	135.109	OK	754	1.403
ENSG00000184752	NDUFA12	NDUFA12	protein_coding	12:95290830-95397546	3344.89	131.097	124.022	138.208	OK	755	1.405
ENSG00000108639	SYNGR2	SYNGR2	protein_coding	17:76164670-76169009	3417.43	131.033	129.219	132.847	OK	756	1.407
ENSG00000214194	AC073346	AC073346.2	protein_coding	7:112756772-112758668	3531.56	130.754	128.31	133.213	OK	757	1.409
ENSG00000182004	SNRPE	SNRPE	protein_coding	1:203830730-203839678	3088.57	130.673	120.931	140.415	OK	758	1.41
ENSG00000125977	EIF2S2	EIF2S2	protein_coding	20:32676103-32700138	3602.68	130.485	129.448	131.522	OK	759	1.412
ENSG00000159352	PSMD4	PSMD4	protein_coding	1:151227178-151239955	3495	130.304	124.813	135.97	OK	760	1.414
ENSG00000149257	SERPINH1	SERPINH1	protein_coding	11:75273100-75283828	3197.58	130.248	120.053	140.494	OK	761	1.416
ENSG00000084754	HADHA	HADHA	protein_coding	2:26413503-26467594	3588.45	130.222	127.659	132.828	OK	762	1.418
ENSG00000182117	NOP10	NOP10	protein_coding	15:34633916-34635378	3132.59	130.192	125.5	134.884	OK	763	1.42
ENSG00000068745	IP6K2	IP6K2	protein_coding	3:48725435-48777786	3447.38	130.097	123.562	137.108	OK	764	1.422
ENSG00000187840	EIF4EBP1	EIF4EBP1	protein_coding	8:37887858-37917883	3350.62	130.077	125.378	134.777	OK	765	1.423
ENSG00000205246	RPSAP58	RPSAP58	protein_coding	19:23945806-24010937	3378.93	129.901	128.163	131.679	OK	766	1.425
ENSG00000170035	UBE2E3	UBE2E3	protein_coding	2:181831974-181941312	3359.43	129.817	124.597	135.175	OK	767	1.427
ENSG00000167797	CDK2AP2	CDK2AP2	protein_coding	11:67273967-67276120	3324.53	129.598	124.514	134.703	OK	768	1.429
ENSG00000100028	SNRPD3	SNRPD3	protein_coding	22:24951470-25005947	3375.69	129.215	125.545	132.999	OK	769	1.431
ENSG00000072110	ACTN1	ACTN1	protein_coding	14:69340859-69446157	3394.73	129.157	124.894	133.564	OK	770	1.433
ENSG00000166136	NDUFB8	NDUFB8	protein_coding	10:102283496-102289757	3351.98	129.014	124.346	133.849	OK	771	1.435
ENSG00000252867	U6	U6	snRNA	5:28624763-28624870	1895.4	128.9	0	386.701	OK	772	1.436
ENSG00000119335	SET	SET	protein_coding	9:131445702-131458679	3420.7	128.836	126.57	131.567	OK	773	1.438
ENSG00000137309	HMGA1	HMGA1	protein_coding	6:34204576-34214008	3190.67	128.579	124.263	132.931	OK	774	1.44
ENSG00000105373	GLTSCR2	GLTSCR2	protein_coding	19:48248792-48260323	3233.67	128.535	124.607	132.462	OK	775	1.442
ENSG00000099622	CIRBP	CIRBP	protein_coding	19:1269266-1274806	3331.34	128.236	125.866	130.604	OK	776	1.444
ENSG00000145494	NDUFS6	NDUFS6	protein_coding	5:1801513-1816719	3084.58	128.138	125.013	131.292	OK	777	1.446
ENSG00000006007	GDE1	GDE1	protein_coding	16:19513014-19533467	3346.22	127.811	124.995	130.65	OK	778	1.448
ENSG00000168958	MFF	MFF	protein_coding	2:228189866-228222550	3421.09	127.679	118.339	137.059	OK	779	1.449
ENSG00000179085	DPM3	DPM3	protein_coding	1:155112366-155113071	2983.49	127.491	120.198	134.784	OK	780	1.451
ENSG00000100664	EIF5	EIF5	protein_coding	14:103799880-103811362	3465.11	127.035	116.906	137.248	OK	781	1.453
ENSG00000120533	ENY2	ENY2	protein_coding	8:110346552-110358182	3373.73	126.796	118.901	134.714	OK	782	1.455
ENSG00000224877	C17ORF89	C17orf89	protein_coding	17:79213038-79215081	2890.18	126.737	116.517	139.388	OK	783	1.457
ENSG00000169180	XPO6	XPO6	protein_coding	16:28109299-28223241	3390.89	126.663	117.632	136.15	OK	784	1.459
ENSG00000197982	C1ORF122	C1orf122	protein_coding	1:38272650-38275126	3204.14	126.535	106.46	147.273	OK	785	1.461
ENSG00000103769	RAB11A	RAB11A	protein_coding	15:66018391-66184329	3429.59	126.402	118.802	134.016	OK	786	1.462
ENSG00000214078	CPNE1	CPNE1	protein_coding	20:34213952-34252878	3323.7	126.328	118.301	134.907	OK	787	1.464
ENSG00000127838	PNKD	PNKD	protein_coding	2:219135114-219211516	3228.04	126.297	122.756	129.863	OK	788	1.466
ENSG00000105568	PPP2R1A	PPP2R1A	protein_coding	19:52693273-52730687	3287.58	126.206	120.265	132.345	OK	789	1.468
ENSG00000110492	MDK	MDK	protein_coding	11:46402305-46405375	3272.94	126.072	119.066	133.275	OK	790	1.47
ENSG00000152291	TGOLN2	TGOLN2	protein_coding	2:85545146-85555548	3419.51	126.065	124.614	127.518	OK	791	1.472
ENSG00000105185	PDCD5	PDCD5	protein_coding	19:33072095-33078322	3204.26	125.792	122.547	134.992	OK	792	1.474
ENSG00000089597	GANAB	GANAB	protein_coding	11:62392297-62414104	3315.46	125.416	119.861	131.535	OK	793	1.475
ENSG00000175602	CCDC85B	CCDC85B	protein_coding	11:65657874-65659105	3091.13	124.944	122.096	127.792	OK	794	1.477
ENSG00000125952	MAX	MAX	protein_coding	14:65472891-65569413	3310.77	124.883	118.648	131.374	OK	795	1.479
ENSG00000117410	ATP6V0B	ATP6V0B	protein_coding	1:44440158-44443967	3272.48	124.774	116.884	132.857	OK	796	1.481
ENSG00000261857	MIA	MIA	protein_coding	19:41281299-41283392	2976.41	124.586	121.377	127.795	OK	797	1.483
ENSG00000128463	EMC4	TMEM85	protein_coding	15:34517199-34522357	3325.8	124.164	118.893	129.523	OK	798	1.485
ENSG00000143612	C1ORF43	C1orf43	protein_coding	1:154179195-154193104	3378.97	124.151	120.204	128.184	OK	799	1.487
ENSG00000108294	PSMB3	PSMB3	protein_coding	17:36909002-36920483	3235.56	123.791	121.122	126.461	OK	800	1.489
ENSG00000256537	RP11-785H5.1	RP11-785H5.1	pseudogene	12:11323962-11324164	2746.17	123.789	107.569	140.008	OK	801	1.49
ENSG00000183531	Z98256	Z98256.1	pseudogene	22:33256005-33256420	3277.94	123.535	119.656	127.414	OK	802	1.492
ENSG00000063660	GPC1	GPC1	protein_coding	2:241375087-241407493	3152.29	123.127	121.674	124.766	OK	803	1.494
ENSG00000146278	PNRC1	PNRC1	protein_coding	6:89790469-89794879	3291.72	123.096	120.983	125.209	OK	804	1.496
ENSG00000125970	RALY	RALY	protein_coding	20:32581451-32696114	3073.21	123.049	118.752	127.913	OK	805	1.498
ENSG00000130724	CHMP2A	CHMP2A	protein_coding	19:59062933-59066486	3086.11	122.643	120.384	124.901	OK	806	1.5
ENSG00000058262	SEC61A1	SEC61A1	protein_coding	3:127770483-127790526	3330.45	122.593	119.931	125.308	OK	807	1.502
ENSG00000166595	FAM96B	FAM96B	protein_coding	16:66965958-66968326	3128.02	122.243	115.745	130.138	OK	808	1.503
ENSG00000203394	RP5-930J4.4	RP5-930J4.4	antisense	1:21069479-21070455	3295.12	122.214	119.622	124.806	OK	809	1.505
ENSG00000231991	ANXA2P2	ANXA2P2	pseudogene	9:33624222-33625532	3570.27	121.871	119.646	124.097	OK	810	1.507
ENSG00000187193	MT1X	MT1X	protein_coding	16:56716335-56718108	2702.11	121.593	117.297	125.888	OK	811	1.509
ENSG00000175550	DRAP1	DRAP1	protein_coding	11:65686727-65689032	3156.43	121.452	114.186	128.764	OK	812	1.511
ENSG00000132471	WBP2	WBP2	protein_coding	17:73841779-73851501	3101.27	120.783	118.42	123.147	OK	813	1.513
ENSG00000187145	MRPS21	MRPS21	protein_coding	1:150266288-150281414	3154.64	120.781	118.131	123.431	OK	814	1.515
ENSG00000109180	OCIAD1	OCIAD1	protein_coding	4:48807228-48863834	3249.41	120.702	109.975	132.116	OK	815	1.516
ENSG00000124466	LYPD3	LYPD3	protein_coding	19:43964945-43969831	3099.38	120.677	118.68	122.672	OK	816	1.518
ENSG00000148180	GSN	GSN	protein_coding	9:123970074-124095121	3041.82	120.595	114.661	126.637	OK	817	1.52
ENSG00000140990	NDUFB10	NDUFB10	protein_coding	16:2009508-2011976	3054.2	120.566	115.806	125.326	OK	818	1.522
ENSG00000084090	STARD7	STARD7	protein_coding	2:96850596-96874563	3282.93	120.471	118.754	122.27	OK	819	1.524
ENSG00000188243	COMMD6	COMMD6	protein_coding	13:76099349-76123575	2963.24	120.346	110.885	129.843	OK	820	1.526
ENSG00000112304	ACOT13	ACOT13	protein_coding	6:24667262-24705293	3229.49	120.223	117.602	122.864	OK	821	1.528
ENSG00000229833	PET100	C19orf79	protein_coding	19:7694670-7696509	2808.87	120.197	115.104	125.29	OK	822	1.529
ENSG00000100568	VTI1B	VTI1B	protein_coding	14:68113791-68141548	3157.44	120.133	115.068	125.199	OK	823	1.531
ENSG00000157020	SEC13	SEC13	protein_coding	3:10334814-10362862	3216.39	119.826	115.027	124.855	OK	824	1.533
ENSG00000131051	RBM39	RBM39	protein_coding	20:34291530-34330234	3269.05	119.679	108.903	130.606	OK	825	1.535
ENSG00000085733	CTTN	CTTN	protein_coding	11:70244509-70282690	3192.08	119.515	114.865	124.278	OK	826	1.537
ENSG00000181991	MRPS11	MRPS11	protein_coding	15:89010683-89022222	3087.03	119.48	111.25	127.71	OK	827	1.539
ENSG00000156467	UQCRB	UQCRB	protein_coding	8:97238147-97247862	2750.46	119.123	114.087	124.259	OK	828	1.541
ENSG00000101955	SRPX	SRPX	protein_coding	X:38008588-38080696	3267.41	119.105	114.709	123.509	OK	829	1.542
ENSG00000054148	PHPT1	PHPT1	protein_coding	9:139743175-139745488	3017.21	118.963	112.098	125.856	OK	830	1.544
ENSG00000143569	UBAP2L	UBAP2L	protein_coding	1:154192654-154243986	3113.06	118.33	112.255	124.448	OK	831	1.546
ENSG00000119632	IFI27L2	IFI27L2	protein_coding	14:94594115-94596590	2793.88	118.161	111.603	124.77	OK	832	1.548
ENSG00000130811	EIF3G	EIF3G	protein_coding	19:10225689-10230599	3074.85	118.063	115.923	120.203	OK	833	1.55
ENSG00000023734	STRAP	STRAP	protein_coding	12:16035324-16056412	3162.3	118.008	114.387	121.688	OK	834	1.552
ENSG00000173465	SSSCA1	SSSCA1	protein_coding	11:65337900-65341413	3083.79	117.963	112.67	123.322	OK	835	1.554
ENSG00000072210	ALDH3A2	ALDH3A2	protein_coding	17:19551458-19580909	3216.49	117.766	114.7	120.884	OK	836	1.555
ENSG00000213983	AP1G2	AP1G2	protein_coding	14:24028773-24037279	3080.52	117.724	106.586	129.469	OK	837	1.557
ENSG00000151353	TMEM18	TMEM18	protein_coding	2:667334-677439	3127.21	117.346	113.713	121.006	OK	838	1.559
ENSG00000075618	FSCN1	FSCN1	protein_coding	7:5632438-5646286	2988.57	117.147	113.803	120.502	OK	839	1.561
ENSG00000242485	MRPL20	MRPL20	protein_coding	1:1337287-1342693	2979.39	117.079	112.218	121.941	OK	840	1.563
ENSG00000198843	RP11-392O18.1	RP11-392O18.1	protein_coding	3:150320661-150348222	3118.17	116.571	111.478	121.665	OK	841	1.565
ENSG00000106245	BUD31	BUD31	protein_coding	7:99006263-99017239	2940.56	116.487	110.822	122.212	OK	842	1.567
ENSG00000204237	C17ORF90	C17orf90	protein_coding	17:79632065-79633665	3019.88	115.969	109.766	122.172	OK	843	1.569
ENSG00000163110	PDLIM5	PDLIM5	protein_coding	4:95373036-95589377	2937.04	115.95	107.509	124.519	OK	844	1.57
ENSG00000217555	CKLF	CKLF	protein_coding	16:66586465-66601967	2999.42	115.646	108.595	122.815	OK	845	1.572
ENSG00000114125	RNF7	RNF7	protein_coding	3:141457045-141466402	3131.27	115.516	110.922	120.144	OK	846	1.574
ENSG00000089220	PEBP1	PEBP1	protein_coding	12:118573662-118583389	2853.93	115.146	112.89	117.433	OK	847	1.576
ENSG00000134684	YARS	YARS	protein_coding	1:33240839-33283754	3114.6	114.662	112.633	116.709	OK	848	1.578
ENSG00000116560	SFPQ	SFPQ	protein_coding	1:35641978-35658749	3061.38	114.568	108.578	120.811	OK	849	1.58
ENSG00000172053	QARS	QARS	protein_coding	3:49133364-49142553	3075.9	114.351	105.493	123.436	OK	850	1.582
ENSG00000158864	NDUFS2	NDUFS2	protein_coding	1:161166893-161184185	3053.85	114.331	110.917	117.898	OK	851	1.583
ENSG00000086062	B4GALT1	B4GALT1	protein_coding	9:33104079-33167354	3026.69	114.308	113.386	115.263	OK	852	1.585
ENSG00000125877	ITPA	ITPA	protein_coding	20:3189513-3204516	3038.55	114.198	106.856	121.626	OK	853	1.587
ENSG00000255198	SNHG9	SNHG9	lincRNA	16:2014959-2015510	2246.08	114.108	105.478	122.738	OK	854	1.589
ENSG00000125835	SNRPB	SNRPB	protein_coding	20:2442279-2451499	3044.02	114.088	109.152	119.025	OK	855	1.591
ENSG00000171314	PGAM1	PGAM1	protein_coding	10:99185916-99193198	3142.1	114.033	112.172	115.902	OK	856	1.593
ENSG00000108106	UBE2S	UBE2S	protein_coding	19:55912651-55919325	2966.9	113.826	111.421	116.23	OK	857	1.595
ENSG00000244038	DDOST	DDOST	protein_coding	1:20978269-20988000	2968.21	113.158	111.213	115.207	OK	858	1.596
ENSG00000132613	MTSS1L	MTSS1L	protein_coding	16:70695106-70719969	2938.92	113.091	106.471	119.711	OK	859	1.598
ENSG00000213614	HEXA	HEXA	protein_coding	15:72635774-72668817	3012.24	112.794	107.486	118.169	OK	860	1.6
ENSG00000103187	COTL1	COTL1	protein_coding	16:84599199-84651683	2869.99	112.792	109.774	115.836	OK	861	1.602
ENSG00000164054	SHISA5	SHISA5	protein_coding	3:48509196-48542259	2895.37	112.737	106.512	119.126	OK	862	1.604
ENSG00000112511	PHF1	PHF1	protein_coding	6:33378175-33384230	2854.54	112.688	107.765	117.708	OK	863	1.606
ENSG00000090060	PAPOLA	PAPOLA	protein_coding	14:96967769-97033448	3070.07	112.681	105.406	120.044	OK	864	1.608
ENSG00000117289	TXNIP	TXNIP	protein_coding	1:145438468-145442635	3054.01	112.197	110.242	114.193	OK	865	1.609
ENSG00000089248	ERP29	ERP29	protein_coding	12:112451119-112461255	2697.6	112.104	109.17	115.162	OK	866	1.611
ENSG00000106588	PSMA2	PSMA2	protein_coding	7:42956459-42971822	3032.93	112.023	108.582	115.465	OK	867	1.613
ENSG00000175467	SART1	SART1	protein_coding	11:65729159-65747299	2935.68	111.943	104.22	119.759	OK	868	1.615
ENSG00000074319	TSG101	TSG101	protein_coding	11:18489882-18548779	3041.48	111.721	106.493	117.437	OK	869	1.617
ENSG00000183010	PYCR1	PYCR1	protein_coding	17:79890268-79895161	2886.16	111.701	109.276	114.124	OK	870	1.619
ENSG00000131876	SNRPA1	SNRPA1	protein_coding	15:101821714-101835487	3008.37	111.417	105.404	117.593	OK	871	1.621
ENSG00000177700	POLR2L	POLR2L	protein_coding	11:837355-842545	2720.87	111.341	107.305	115.377	OK	872	1.622
ENSG00000101255	TRIB3	TRIB3	protein_coding	20:361260-378203	2895.37	111.335	109.712	113.021	OK	873	1.624
ENSG00000129460	NGDN	NGDN	protein_coding	14:23938896-23979071	2982.58	111.304	106.583	116.08	OK	874	1.626
ENSG00000100526	CDKN3	CDKN3	protein_coding	14:54863566-54886936	2926.71	111.204	103.389	119.319	OK	875	1.628
ENSG00000121064	SCPEP1	SCPEP1	protein_coding	17:55055465-55084129	3005.65	111.112	107.369	115.059	OK	876	1.63
ENSG00000073578	SDHA	SDHA	protein_coding	5:218355-256815	2996.46	110.96	103.481	118.604	OK	877	1.632
ENSG00000100994	PYGB	PYGB	protein_coding	20:25228704-25278650	2920.8	110.944	109.83	112.082	OK	878	1.634
ENSG00000087191	PSMC5	PSMC5	protein_coding	17:61904809-61909386	3032.72	110.92	108.808	113.032	OK	879	1.636
ENSG00000141002	TCF25	TCF25	protein_coding	16:89939999-89984641	2890	110.762	0	9123.14	FAIL	880	1.637
ENSG00000183684	ALYREF	ALYREF	protein_coding	17:79845712-79849462	2824.32	110.736	107.1	114.407	OK	881	1.639
ENSG00000169230	PRELID1	PRELID1	protein_coding	5:176730774-176733960	2866.95	110.704	104.257	117.15	OK	882	1.641
ENSG00000258315	C17ORF49	C17orf49	protein_coding	17:6917813-6920844	2809.3	110.651	103.085	118.23	OK	883	1.643
ENSG00000138382	METTL5	METTL5	protein_coding	2:170666590-170681441	2854.52	110.635	104.483	117.645	OK	884	1.645
ENSG00000125818	PSMF1	PSMF1	protein_coding	20:1093905-1149022	2952.53	110.635	104.674	116.775	OK	885	1.647
ENSG00000083444	PLOD1	PLOD1	protein_coding	1:11994261-12035599	2918.19	110.541	105.738	115.498	OK	886	1.649
ENSG00000169504	CLIC4	CLIC4	protein_coding	1:25071847-25170815	2882.69	110.254	106.074	114.434	OK	887	1.65
ENSG00000172354	GNB2	GNB2	protein_coding	7:100271153-100276797	2833.62	110.172	105.314	115.185	OK	888	1.652
ENSG00000042753	AP2S1	AP2S1	protein_coding	19:47341422-47354203	2857.52	110.139	107.418	112.859	OK	889	1.654
ENSG00000131495	NDUFA2	NDUFA2	protein_coding	5:140018324-140027370	2899.4	110.041	104.92	115.162	OK	890	1.656
ENSG00000137207	YIPF3	YIPF3	protein_coding	6:43479564-43484728	2885.94	109.787	104.895	114.885	OK	891	1.658
ENSG00000182154	MRPL41	MRPL41	protein_coding	9:140445650-140447007	2696.32	109.765	106.938	112.592	OK	892	1.66
ENSG00000070831	CDC42	CDC42	protein_coding	1:22379119-22419437	2848.65	109.487	105.223	113.769	OK	893	1.662
ENSG00000172663	TMEM134	TMEM134	protein_coding	11:67231823-67236743	2714.11	109.392	98.9078	120.068	OK	894	1.663
ENSG00000167468	GPX4	GPX4	protein_coding	19:1103935-1106786	2734.53	109.338	106.946	111.729	OK	895	1.665
ENSG00000147065	MSN	MSN	protein_coding	X:64887536-64961791	2927.74	109.331	107.957	110.706	OK	896	1.667
ENSG00000160679	CHTOP	CHTOP	protein_coding	1:153606524-153618782	2805.19	108.916	104.6	113.232	OK	897	1.669
ENSG00000044115	CTNNA1	CTNNA1	protein_coding	5:137946655-138270723	2889.65	108.901	105.14	113.616	OK	898	1.671
ENSG00000174903	RAB1B	RAB1B	protein_coding	11:66036003-66044963	2696.93	108.878	106.079	111.678	OK	899	1.673
ENSG00000189171	S100A13	S100A13	protein_coding	1:153591262-153606873	2801.44	108.77	101.391	116.191	OK	900	1.675
ENSG00000185825	BCAP31	BCAP31	protein_coding	X:152965946-152990152	2842.03	108.741	105.036	112.558	OK	901	1.676
ENSG00000149716	ORAOV1	ORAOV1	protein_coding	11:69467843-69490184	2874.04	108.693	101.567	116.056	OK	902	1.678
ENSG00000168374	ARF4	ARF4	protein_coding	3:57557089-57583947	2918.99	108.649	105.92	111.468	OK	903	1.68
ENSG00000127952	STYXL1	STYXL1	protein_coding	7:75625655-75677322	2818.47	108.625	100.726	116.523	OK	904	1.682
ENSG00000105254	TBCB	TBCB	protein_coding	19:36605887-36616847	2739.9	108.561	105.202	111.919	OK	905	1.684
ENSG00000143162	CREG1	CREG1	protein_coding	1:167498913-167523004	2978.06	108.408	107.184	109.631	OK	906	1.686
ENSG00000178896	EXOSC4	EXOSC4	protein_coding	8:145133528-145135550	2773.7	108.298	105.288	111.308	OK	907	1.688
ENSG00000102316	MAGED2	MAGED2	protein_coding	X:54834031-54842445	2873.12	108.263	103.38	113.246	OK	908	1.689
ENSG00000071553	ATP6AP1	ATP6AP1	protein_coding	X:153656977-153664862	2819.11	108.255	105.874	110.895	OK	909	1.691
ENSG00000183011	LSMD1	LSMD1	protein_coding	17:7760002-7788591	2733.9	108.009	96.2919	119.753	OK	910	1.693
ENSG00000091164	TXNL1	TXNL1	protein_coding	18:54264438-54318505	2930.82	107.896	106.516	109.276	OK	911	1.695
ENSG00000124145	SDC4	SDC4	protein_coding	20:43953927-43977064	2779.66	107.759	106.673	108.845	OK	912	1.697
ENSG00000184216	IRAK1	IRAK1	protein_coding	X:153275950-153285431	2875.92	107.616	103.938	111.369	OK	913	1.699
ENSG00000071894	CPSF1	CPSF1	protein_coding	8:145618443-145634753	2857.18	107.249	99.4193	115.274	OK	914	1.701
ENSG00000170876	TMEM43	TMEM43	protein_coding	3:14166439-14185179	2944.48	107.041	106.036	108.045	OK	915	1.702
ENSG00000207110	RNU1-1	U1	snRNA	8:129011376-129011540	1709.38	106.95	81.1992	132.7	OK	916	1.704
ENSG00000130332	LSM7	LSM7	protein_coding	19:2321521-2328614	2561.61	106.88	103.447	110.313	OK	917	1.706
ENSG00000173692	PSMD1	PSMD1	protein_coding	2:231921577-232037541	2836.5	106.88	103.305	110.58	OK	918	1.708
ENSG00000119185	ITGB1BP1	ITGB1BP1	protein_coding	2:9543603-9563676	2891.63	106.863	97.0803	116.769	OK	919	1.71
ENSG00000197894	ADH5	ADH5	protein_coding	4:99992131-100009952	2966.52	106.558	103.062	110.094	OK	920	1.712
ENSG00000106628	POLD2	POLD2	protein_coding	7:44154285-44163957	2787.31	106.541	99.6645	113.903	OK	921	1.714
ENSG00000114850	SSR3	SSR3	protein_coding	3:156257928-156272973	2765.05	106.263	100.448	112.079	OK	922	1.716
ENSG00000115694	STK25	STK25	protein_coding	2:242432088-242449145	2769.26	106.205	97.5569	115.42	OK	923	1.717
ENSG00000128050	PAICS	PAICS	protein_coding	4:57301906-57327534	2882.86	105.955	103.77	108.142	OK	924	1.719
ENSG00000172037	LAMB2	LAMB2	protein_coding	3:49158546-49170551	2827.89	105.837	96.5915	115.364	OK	925	1.721
ENSG00000117632	STMN1	STMN1	protein_coding	1:26210671-26233482	2791.79	105.739	102.604	108.873	OK	926	1.723
ENSG00000099956	SMARCB1	SMARCB1	protein_coding	22:24129149-24176703	2846.66	105.668	102.273	109.102	OK	927	1.725
ENSG00000102030	NAA10	NAA10	protein_coding	X:153194694-153200676	2741.5	105.579	96.7788	114.48	OK	928	1.727
ENSG00000163882	POLR2H	POLR2H	protein_coding	3:184079505-184086384	2820.92	105.094	98.6992	111.629	OK	929	1.729
ENSG00000135916	ITM2C	ITM2C	protein_coding	2:231729353-231743963	2718.01	105.075	101.28	109.068	OK	930	1.73
ENSG00000206503	HLA-A	HLA-A	protein_coding	6:29909036-29913661	2125.7	105.038	100.459	109.671	OK	931	1.732
ENSG00000160813	PPP1R35	PPP1R35	protein_coding	7:100032904-100034188	2577.66	104.994	97.4728	112.514	OK	932	1.734
ENSG00000213585	VDAC1	VDAC1	protein_coding	5:133307605-133340824	2874.32	104.747	102.309	107.241	OK	933	1.736
ENSG00000132481	TRIM47	TRIM47	protein_coding	17:73870246-73874656	2714.82	104.703	103.101	106.306	OK	934	1.738
ENSG00000165629	ATP5C1	ATP5C1	protein_coding	10:7830091-7849778	2813.88	104.665	100.091	109.405	OK	935	1.74
ENSG00000051108	HERPUD1	HERPUD1	protein_coding	16:56965959-56977798	2819.84	104.573	99.4253	109.775	OK	936	1.742
ENSG00000149743	TRPT1	TRPT1	protein_coding	11:63991270-63993726	2642.73	104.529	94.9273	114.153	OK	937	1.743
ENSG00000178209	PLEC	PLEC	protein_coding	8:144989320-145050902	2624.87	104.29	102.249	106.466	OK	938	1.745
ENSG00000160888	IER2	IER2	protein_coding	19:13261281-13265716	2677.22	104.152	102.44	105.864	OK	939	1.747
ENSG00000173039	RELA	RELA	protein_coding	11:65421066-65430565	2671.59	104.139	94.6387	113.981	OK	940	1.749
ENSG00000127824	TUBA4A	TUBA4A	protein_coding	2:220114432-220142892	2721.63	104.118	100.032	108.221	OK	941	1.751
ENSG00000091409	ITGA6	ITGA6	protein_coding	2:173292081-173371181	2843.59	103.652	99.9231	107.433	OK	942	1.753
ENSG00000196236	XPNPEP3	XPNPEP3	protein_coding	22:41253080-41368585	2552.94	103.351	94.6694	112.793	OK	943	1.755
ENSG00000175826	CTDNEP1	CTDNEP1	protein_coding	17:7146909-7155810	2682.85	103.262	99.7887	106.737	OK	944	1.756
ENSG00000152082	MZT2B	MZT2B	protein_coding	2:130939309-130948302	2594.85	103.262	93.8016	112.782	OK	945	1.758
ENSG00000141504	SAT2	SAT2	protein_coding	17:7529551-7531194	2699.2	103.251	94.1807	112.379	OK	946	1.76
ENSG00000134809	TIMM10	TIMM10	protein_coding	11:57295935-57298276	2645.45	103.192	99.4635	106.921	OK	947	1.762
ENSG00000162910	MRPL55	MRPL55	protein_coding	1:228294379-228297013	2664.24	103.185	88.166	122.047	OK	948	1.764
ENSG00000086061	DNAJA1	DNAJA1	protein_coding	9:33025208-33039905	2776.7	102.806	99.9507	105.66	OK	949	1.766
ENSG00000110092	CCND1	CCND1	protein_coding	11:69455854-69469242	2718.23	102.8	101.44	104.341	OK	950	1.768
ENSG00000141580	WDR45L	WDR45L	protein_coding	17:80572437-80606429	2741.55	102.651	99.9133	105.426	OK	951	1.769
ENSG00000166337	TAF10	TAF10	protein_coding	11:6627525-6633898	2638.1	102.651	95.8824	109.457	OK	952	1.771
ENSG00000143222	UFC1	UFC1	protein_coding	1:161122565-161128646	2644.97	102.624	100.027	105.295	OK	953	1.773
ENSG00000141522	ARHGDIA	ARHGDIA	protein_coding	17:79825597-79829282	2581.46	102.472	100.008	104.935	OK	954	1.775
ENSG00000169813	HNRNPF	HNRNPF	protein_coding	10:43881064-43904633	2792.34	102.326	99.9151	104.806	OK	955	1.777
ENSG00000022277	C20ORF43	C20orf43	protein_coding	20:55043646-55093943	2778.71	102.297	99.8619	104.838	OK	956	1.779
ENSG00000125398	SOX9	SOX9	protein_coding	17:70117160-70122561	2691.03	102.234	101.145	103.324	OK	957	1.781
ENSG00000111726	CMAS	CMAS	protein_coding	12:22199107-22218608	2823.82	102.196	100.074	104.381	OK	958	1.782
ENSG00000149923	PPP4C	PPP4C	protein_coding	16:30087298-30096698	2714.52	102.181	97.8988	106.529	OK	959	1.784
ENSG00000165678	GHITM	GHITM	protein_coding	10:85899195-85913311	2802.69	101.975	99.218	104.731	OK	960	1.786
ENSG00000106554	CHCHD3	CHCHD3	protein_coding	7:132469628-132766848	2441.83	101.727	99.1451	104.338	OK	961	1.788
ENSG00000137100	DCTN3	DCTN3	protein_coding	9:34613547-34620515	2745.81	101.659	97.4054	106.085	OK	962	1.79
ENSG00000103121	CMC2	CMC2	protein_coding	16:81009697-81053875	2721.37	101.556	90.9707	112.448	OK	963	1.792
ENSG00000149761	NUDT22	NUDT22	protein_coding	11:63993412-63998158	2565.74	101.484	94.7629	108.252	OK	964	1.794
ENSG00000140995	DEF8	DEF8	protein_coding	16:90014332-90034468	2674.2	101.483	94.0895	109.59	OK	965	1.796
ENSG00000005075	POLR2J	POLR2J	protein_coding	7:102113564-102119354	2430.53	101.429	98.9271	103.93	OK	966	1.797
ENSG00000168175	MAPK1IP1L	MAPK1IP1L	protein_coding	14:55518348-55532931	2719.72	101.399	98.6973	104.1	OK	967	1.799
ENSG00000167004	PDIA3	PDIA3	protein_coding	15:44038589-44065477	2634.9	101.346	95.9072	106.791	OK	968	1.801
ENSG00000097033	SH3GLB1	SH3GLB1	protein_coding	1:87170258-87213867	2756.56	101.254	99.2553	103.253	OK	969	1.803
ENSG00000171159	C9ORF16	C9orf16	protein_coding	9:130922538-130926207	2490.29	101.237	97.8444	104.674	OK	970	1.805
ENSG00000138629	UBL7	UBL7	protein_coding	15:74738317-74753523	2691.15	101.213	95.9869	106.473	OK	971	1.807
ENSG00000185803	SLC52A2	SLC52A2	protein_coding	8:145577794-145584932	2614.1	101.139	94.971	107.397	OK	972	1.809
ENSG00000047849	MAP4	MAP4	protein_coding	3:47892181-48130769	2625.18	100.968	97.5375	104.423	OK	973	1.81
ENSG00000131773	KHDRBS3	KHDRBS3	protein_coding	8:136469699-136668965	2563.83	100.956	90.2335	111.71	OK	974	1.812
ENSG00000138385	SSB	SSB	protein_coding	2:170648442-170668574	2590.21	100.391	94.981	105.894	OK	975	1.814
ENSG00000143418	CERS2	CERS2	protein_coding	1:150933058-150947479	2643.02	100.25	95.9012	104.733	OK	976	1.816
ENSG00000196756	RP4-564F22.2	RP4-564F22.2	lincRNA	20:37049234-37063996	2627.64	100.153	86.3546	114.075	OK	977	1.818
ENSG00000153823	PID1	PID1	protein_coding	2:229715241-230136001	2680.94	100.037	97.6751	102.451	OK	978	1.82
ENSG00000155366	RHOC	RHOC	protein_coding	1:113243727-113250056	2619.93	99.9464	94.3806	105.735	OK	979	1.822
ENSG00000117868	ESYT2	ESYT2	protein_coding	7:158523685-158622944	2714.39	99.8228	97.6837	101.989	OK	980	1.823
ENSG00000115204	MPV17	MPV17	protein_coding	2:27532359-27548547	2711.3	99.4614	91.7766	107.271	OK	981	1.825
ENSG00000175063	UBE2C	UBE2C	protein_coding	20:44441214-44445596	2558.55	99.3948	95.0272	103.829	OK	982	1.827
ENSG00000138069	RAB1A	RAB1A	protein_coding	2:65297834-65357240	2713.12	99.3947	96.2747	102.536	OK	983	1.829
ENSG00000246705	H2AFJ	H2AFJ	protein_coding	12:14927269-14930936	2544.51	99.2495	93.6952	104.804	OK	984	1.831
ENSG00000103005	C16ORF57	C16orf57	protein_coding	16:58033449-58055522	2602.07	99.2463	93.6451	105.019	OK	985	1.833
ENSG00000135862	LAMC1	LAMC1	protein_coding	1:182992596-183114727	2722.33	99.1716	97.5307	100.844	OK	986	1.835
ENSG00000123562	MORF4L2	MORF4L2	protein_coding	X:102930423-102943086	2681.9	99.1486	93.9646	104.366	OK	987	1.836
ENSG00000134779	TPGS2	TPGS2	protein_coding	18:34376034-34409158	2641.95	99.0748	97.5988	100.551	OK	988	1.838
ENSG00000205981	DNAJC19	DNAJC19	protein_coding	3:180701496-180707562	2689.24	99.065	93.9952	104.147	OK	989	1.84
ENSG00000112110	MRPL18	MRPL18	protein_coding	6:160210843-160219468	2673.39	98.9047	95.7206	102.089	OK	990	1.842
ENSG00000169021	UQCRFS1	UQCRFS1	protein_coding	19:29698166-29704136	2631.21	98.7404	97.0852	100.396	OK	991	1.844
ENSG00000114354	TFG	TFG	protein_coding	3:100428204-100467810	2643.23	98.6157	95.6398	101.605	OK	992	1.846
ENSG00000100938	GMPR2	GMPR2	protein_coding	14:24701627-24708448	2613.52	98.4693	86.7199	110.342	OK	993	1.848
ENSG00000120963	ZNF706	ZNF706	protein_coding	8:102190105-102218421	2496.68	98.2175	93.0317	103.595	OK	994	1.849
ENSG00000150593	PDCD4	PDCD4	protein_coding	10:112631564-112659764	2607.59	98.1426	91.9521	104.361	OK	995	1.851
ENSG00000119421	NDUFA8	NDUFA8	protein_coding	9:124894744-124922098	2703.46	98.1134	96.0413	100.203	OK	996	1.853
ENSG00000062485	CS	CS	protein_coding	12:56665482-56694176	2629.72	98.0234	92.7905	103.68	OK	997	1.855
ENSG00000171223	JUNB	JUNB	protein_coding	19:12902309-12904124	2368.91	98.0075	96.2255	99.7894	OK	998	1.857
ENSG00000143545	RAB13	RAB13	protein_coding	1:153954126-153958834	2547.79	97.8413	95.8667	99.816	OK	999	1.859
ENSG00000137817	PARP6	PARP6	protein_coding	15:72533521-72565340	2604.55	97.5282	90.1775	105.062	OK	1000	1.861
ENSG00000101084	C20ORF24	C20orf24	protein_coding	20:35234136-35240960	2550.02	97.4993	93.9003	101.098	OK	1001	1.862
ENSG00000150687	PRSS23	PRSS23	protein_coding	11:86502100-86663886	2576.42	97.267	93.9615	100.672	OK	1002	1.864
ENSG00000127540	UQCR11	UQCR11	protein_coding	19:1597153-1605483	2271.86	97.2275	95.6761	98.7788	OK	1003	1.866
ENSG00000178449	COX14	COX14	protein_coding	12:50505761-50559203	2373.92	97.2087	92.165	102.252	OK	1004	1.868
ENSG00000018408	WWTR1	WWTR1	protein_coding	3:149235021-149454501	2562.98	97.1127	93.2599	101.113	OK	1005	1.87
ENSG00000212283	SNORD89	SNORD89	snoRNA	2:101889397-101889511	2672.12	97.1084	0	265.305	OK	1006	1.872
ENSG00000130702	LAMA5	LAMA5	protein_coding	20:60883010-60942368	2454.13	96.8481	91.2892	102.761	OK	1007	1.874
ENSG00000182944	EWSR1	EWSR1	protein_coding	22:29663997-29696515	2565.1	96.8155	92.3259	101.461	OK	1008	1.876
ENSG00000148950	IMMP1L	IMMP1L	protein_coding	11:31453947-31531192	2455.88	96.7079	9.14236	212.45	OK	1009	1.877
ENSG00000185201	IFITM2	IFITM2	protein_coding	11:307630-315272	2438.75	96.5622	90.3745	102.791	OK	1010	1.879
ENSG00000138297	TIMM23	TIMM23	protein_coding	10:51592079-51623365	2665.43	96.4833	92.723	100.282	OK	1011	1.881
ENSG00000165527	ARF6	ARF6	protein_coding	14:50359809-50361490	2390.92	96.4441	94.8185	98.0698	OK	1012	1.883
ENSG00000216490	IFI30	IFI30	protein_coding	19:18284578-18288927	2565.64	96.4134	94.4734	98.3535	OK	1013	1.885
ENSG00000077549	CAPZB	CAPZB	protein_coding	1:19665266-19812066	2492.8	96.2533	92.8597	99.7569	OK	1014	1.887
ENSG00000104964	AES	AES	protein_coding	19:3052907-3062964	2385.95	96.1618	94.3323	97.9913	OK	1015	1.889
ENSG00000124783	SSR1	SSR1	protein_coding	6:7268538-7347679	2609.09	96.0935	92.4826	99.7338	OK	1016	1.89
ENSG00000184983	NDUFA6	NDUFA6	protein_coding	22:42481528-42486959	2409.51	95.9686	92.879	99.058	OK	1017	1.892
ENSG00000179918	SEPHS2	SEPHS2	protein_coding	16:30454951-30457502	2606.45	95.9464	93.5259	98.3804	OK	1018	1.894
ENSG00000179222	MAGED1	MAGED1	protein_coding	X:51546102-51645453	2532.64	95.9263	93.1865	98.8112	OK	1019	1.896
ENSG00000182197	EXT1	EXT1	protein_coding	8:118806728-119124092	2445.29	95.899	92.8761	98.9219	OK	1020	1.898
ENSG00000136167	LCP1	LCP1	protein_coding	13:46700060-46786006	2536.75	95.8089	94.6546	97.0185	OK	1021	1.9
ENSG00000084636	COL16A1	COL16A1	protein_coding	1:32117847-32169920	2488.52	95.7141	90.7777	100.823	OK	1022	1.902
ENSG00000135018	UBQLN1	UBQLN1	protein_coding	9:86274877-86323118	2564.32	95.6718	90.74	100.604	OK	1023	1.903
ENSG00000164104	HMGB2	HMGB2	protein_coding	4:174252845-174256276	2495.4	95.568	92.9799	98.1647	OK	1024	1.905
ENSG00000198856	OSTC	OSTC	protein_coding	4:109571739-109588976	2592.31	95.5083	93.359	97.6675	OK	1025	1.907
ENSG00000176973	FAM89B	FAM89B	protein_coding	11:65339819-65341669	2495.32	95.4529	90.6676	100.238	OK	1026	1.909
ENSG00000122705	CLTA	CLTA	protein_coding	9:36190852-36304778	2526.5	95.4004	90.5136	100.37	OK	1027	1.911
ENSG00000255591	AL590762	AL590762.1	pseudogene	X:70520579-70520897	2492.08	95.326	0	114.853	LOWDATA	1028	1.913
ENSG00000168439	STIP1	STIP1	protein_coding	11:63952743-63972015	2524.38	95.2846	91.1033	99.5851	OK	1029	1.915
ENSG00000179933	C14ORF119	C14orf119	protein_coding	14:23563973-23569665	2506.34	95.0634	92.4259	97.7009	OK	1030	1.916
ENSG00000169241	SLC50A1	SLC50A1	protein_coding	1:155107819-155111329	2401.83	94.9679	89.5759	100.423	OK	1031	1.918
ENSG00000014216	CAPN1	CAPN1	protein_coding	11:64948036-64979477	2419.53	94.8669	91.2659	99.323	OK	1032	1.92
ENSG00000232527	RP11-14N7.2	RP11-14N7.2	lincRNA	1:148928321-148951595	2443.49	94.8391	76.2164	113.462	OK	1033	1.922
ENSG00000164346	NSA2	NSA2	protein_coding	5:74062816-74072737	2526.17	94.5823	91.1742	97.9905	OK	1034	1.924
ENSG00000101361	NOP56	NOP56	protein_coding	20:2632790-2639039	2554.87	94.5035	87.9458	101.107	OK	1035	1.926
ENSG00000178860	MSC	MSC	protein_coding	8:72753783-72756703	2443.74	94.3934	92.1604	96.6263	OK	1036	1.928
ENSG00000130706	ADRM1	ADRM1	protein_coding	20:60877148-60883918	2382.55	94.0233	90.9751	97.114	OK	1037	1.929
ENSG00000170584	NUDCD2	NUDCD2	protein_coding	5:162880493-162887146	2564.27	93.9668	91.4686	96.4648	OK	1038	1.931
ENSG00000157379	DHRS1	DHRS1	protein_coding	14:24759803-24769039	2508.02	93.9495	89.2656	98.6943	OK	1039	1.933
ENSG00000116586	LAMTOR2	LAMTOR2	protein_coding	1:156024542-156028301	2336.38	93.9246	89.1232	98.726	OK	1040	1.935
ENSG00000100201	DDX17	DDX17	protein_coding	22:38879444-38903665	2538.65	93.9094	91.4171	96.5113	OK	1041	1.937
ENSG00000178057	NDUFAF3	NDUFAF3	protein_coding	3:49057891-49060905	2450.48	93.8647	87.6327	100.097	OK	1042	1.939
ENSG00000023330	ALAS1	ALAS1	protein_coding	3:52232101-52248343	2531	93.7861	90.1702	97.5102	OK	1043	1.941
ENSG00000101224	CDC25B	CDC25B	protein_coding	20:3767577-3786762	2428.41	93.6878	91.5096	95.8829	OK	1044	1.943
ENSG00000101444	AHCY	AHCY	protein_coding	20:32868073-32899608	2463.64	93.674	91.6143	96.1262	OK	1045	1.944
ENSG00000135624	CCT7	CCT7	protein_coding	2:73460547-73480149	2552.09	93.6677	90.2691	97.3701	OK	1046	1.946
ENSG00000119650	IFT43	IFT43	protein_coding	14:76368478-76550928	2410.63	93.6216	89.9779	97.4571	OK	1047	1.948
ENSG00000247596	TWF2	TWF2	protein_coding	3:52262625-52273177	2493.42	93.5808	91.5432	95.6185	OK	1048	1.95
ENSG00000204356	RDBP	RDBP	protein_coding	6:31919863-31926887	2472.03	93.3502	89.056	97.768	OK	1049	1.952
ENSG00000126214	KLC1	KLC1	protein_coding	14:104028232-104167888	2516.49	93.2842	85.4666	101.133	OK	1050	1.954
ENSG00000151327	FAM177A1	FAM177A1	protein_coding	14:35514112-35582336	2491.1	93.0244	87.8633	98.2523	OK	1051	1.956
ENSG00000132963	POMP	POMP	protein_coding	13:29233240-29253062	2297.19	92.9614	91.6395	94.2833	OK	1052	1.957
ENSG00000187109	NAP1L1	NAP1L1	protein_coding	12:76438669-76478813	2409.34	92.822	87.0732	98.7015	OK	1053	1.959
ENSG00000169045	HNRNPH1	HNRNPH1	protein_coding	5:179041178-179061785	2432.6	92.7193	84.8165	101.148	OK	1054	1.961
ENSG00000131236	CAP1	CAP1	protein_coding	1:40505904-40538321	2417.28	92.7057	88.424	97.3316	OK	1055	1.963
ENSG00000064666	CNN2	CNN2	protein_coding	19:1026579-1039063	2274.37	92.659	88.3595	97.0835	OK	1056	1.965
ENSG00000185721	DRG1	DRG1	protein_coding	22:31795508-31924726	2488.52	92.6048	90.055	95.1544	OK	1057	1.967
ENSG00000214837	RP11-261C10.3	RP11-261C10.3	processed_transcript	1:243219130-243265046	2308.43	92.5469	9.12483	176.171	OK	1058	1.969
ENSG00000140262	TCF12	TCF12	protein_coding	15:57210322-57591479	2372.74	92.5049	85.7223	99.465	OK	1059	1.97
ENSG00000171222	SCAND1	SCAND1	protein_coding	20:34541538-34547394	2277.92	92.3887	89.0564	95.7209	OK	1060	1.972
ENSG00000117395	EBNA1BP2	EBNA1BP2	protein_coding	1:43629845-43727589	2524.55	92.2798	89.6983	94.9342	OK	1061	1.974
ENSG00000067182	TNFRSF1A	TNFRSF1A	protein_coding	12:6437922-6451280	2362.77	92.2589	88.4427	96.2326	OK	1062	1.976
ENSG00000140365	COMMD4	COMMD4	protein_coding	15:75628231-75634268	2457.53	92.1294	84.3936	100.15	OK	1063	1.978
ENSG00000037474	NSUN2	NSUN2	protein_coding	5:6599351-6633404	2557.55	91.8465	88.9113	94.7991	OK	1064	1.98
ENSG00000254501	AP003068	AP003068.9	antisense	11:64878185-64879167	2305.4	91.8353	88.6854	94.9853	OK	1065	1.982
ENSG00000124831	LRRFIP1	LRRFIP1	protein_coding	2:238536218-238722325	2382.01	91.7672	87.6951	95.9195	OK	1066	1.983
ENSG00000100387	RBX1	RBX1	protein_coding	22:41347350-41369313	2265.99	91.7343	89.7956	93.673	OK	1067	1.985
ENSG00000100814	CCNB1IP1	CCNB1IP1	protein_coding	14:20779526-20801471	2437.81	91.6792	87.1264	96.3627	OK	1068	1.987
ENSG00000120742	SERP1	SERP1	protein_coding	3:150259780-150321015	2451.03	91.6305	86.1859	97.0754	OK	1069	1.989
ENSG00000112977	DAP	DAP	protein_coding	5:10679341-10761384	2425.39	91.5179	89.4051	95.5173	OK	1070	1.991
ENSG00000137575	SDCBP	SDCBP	protein_coding	8:59465482-59495419	2547.83	91.4031	88.1906	94.6465	OK	1071	1.993
ENSG00000090621	PABPC4	PABPC4	protein_coding	1:40026487-40042462	2469.53	91.1879	84.9773	99.0568	OK	1072	1.995
ENSG00000034713	GABARAPL2	GABARAPL2	protein_coding	16:75600248-75611779	2454.74	91.176	89.0959	93.3107	OK	1073	1.996
ENSG00000240849	TMEM189	TMEM189	protein_coding	20:48697662-48770335	2333.36	91.0368	87.5808	94.4975	OK	1074	1.998
ENSG00000163382	APOA1BP	APOA1BP	protein_coding	1:156561541-156564091	2287.4	90.9805	86.7232	95.2378	OK	1075	2
ENSG00000127483	HP1BP3	HP1BP3	protein_coding	1:21069153-21113816	2452.65	90.9673	84.4046	97.5784	OK	1076	2.002
ENSG00000160075	SSU72	SSU72	protein_coding	1:1477052-1510249	2397.73	90.8952	89.1134	92.7101	OK	1077	2.004
ENSG00000166797	FAM96A	FAM96A	protein_coding	15:64364757-64386217	2472.05	90.8938	87.1788	94.6474	OK	1078	2.006
ENSG00000183172	C22ORF32	C22orf32	protein_coding	22:42475694-42532261	2280.01	90.8112	86.1461	95.8391	OK	1079	2.008
ENSG00000125944	HNRNPR	HNRNPR	protein_coding	1:23630263-23670829	2505.76	90.8002	86.3094	95.3184	OK	1080	2.009
ENSG00000227063	RPL41P1	RPL41P1	pseudogene	20:21735865-21736171	1961.96	90.7863	85.4587	8306.65	OK	1081	2.011
ENSG00000128245	YWHAH	YWHAH	protein_coding	22:32340446-32353590	2374.32	90.5796	88.0272	93.1468	OK	1082	2.013
ENSG00000109814	UGDH	UGDH	protein_coding	4:39500374-39529931	2474.77	90.5661	85.7473	95.4152	OK	1083	2.015
ENSG00000158604	TMED4	TMED4	protein_coding	7:44617492-44621886	2403.13	90.5594	87.799	93.3199	OK	1084	2.017
ENSG00000201641	U6	U6	snRNA	4:78071480-78071590	1331.12	90.5252	0	271.575	OK	1085	2.019
ENSG00000125107	CNOT1	CNOT1	protein_coding	16:58553854-58663790	2481.31	90.5162	83.4331	97.6717	OK	1086	2.021
ENSG00000180957	PITPNB	PITPNB	protein_coding	22:28202412-28316122	2493.95	90.3824	88.5018	92.723	OK	1087	2.023
ENSG00000170955	PRKCDBP	PRKCDBP	protein_coding	11:6340175-6341877	2364.6	90.35	85.2006	95.4994	OK	1088	2.024
ENSG00000130826	DKC1	DKC1	protein_coding	X:153991030-154005964	2494.23	90.264	88.3688	92.2734	OK	1089	2.026
ENSG00000137210	TMEM14B	TMEM14B	protein_coding	6:10747972-10930656	2354.71	90.0809	83.8225	96.8655	OK	1090	2.028
ENSG00000116670	MAD2L2	MAD2L2	protein_coding	1:11734537-11751707	2401.53	89.9783	86.4562	93.5612	OK	1091	2.03
ENSG00000197965	MPZL1	MPZL1	protein_coding	1:167690428-167761156	2436.19	89.758	86.8725	92.6811	OK	1092	2.032
ENSG00000187837	HIST1H1C	HIST1H1C	protein_coding	6:26055967-26056699	2317.83	89.7171	87.3133	92.1209	OK	1093	2.034
ENSG00000175130	MARCKSL1	MARCKSL1	protein_coding	1:32799432-32801980	2337.8	89.7132	88.229	91.1974	OK	1094	2.036
ENSG00000179262	RAD23A	RAD23A	protein_coding	19:13056653-13064448	2334.81	89.4576	87.8399	91.0754	OK	1095	2.037
ENSG00000085231	TAF9	TAF9	protein_coding	5:68646810-68665840	2428.62	89.3264	85.2388	93.4263	OK	1096	2.039
ENSG00000138029	HADHB	HADHB	protein_coding	2:26466037-26513336	2480.7	89.3126	87.4678	91.2273	OK	1097	2.041
ENSG00000138279	ANXA7	ANXA7	protein_coding	10:75135202-75173834	2425.68	89.1681	87.2212	91.115	OK	1098	2.043
ENSG00000171735	CAMTA1	CAMTA1	protein_coding	1:6845383-7827916	2233.24	89.0905	77.3958	100.912	OK	1099	2.045
ENSG00000113811	RP11-884K10.5	RP11-884K10.5	protein_coding	3:53918436-53926015	2395.93	89.0902	86.2332	92.088	OK	1100	2.047
ENSG00000116221	MRPL37	MRPL37	protein_coding	1:54649713-54686603	2361.51	89.069	87.166	91.008	OK	1101	2.049
ENSG00000115446	UNC50	UNC50	protein_coding	2:99225041-99234978	2417.45	89.0281	86.046	92.1115	OK	1102	2.05
ENSG00000169689	STRA13	STRA13	protein_coding	17:79976578-79980794	2285.38	88.975	85.0083	92.9417	OK	1103	2.052
ENSG00000163584	RPL22L1	RPL22L1	protein_coding	3:170582663-170588272	2304.38	88.9445	83.5987	94.3039	OK	1104	2.054
ENSG00000168393	DTYMK	DTYMK	protein_coding	2:242615156-242626406	2316.54	88.6539	82.7751	94.6194	OK	1105	2.056
ENSG00000100216	TOMM22	TOMM22	protein_coding	22:39077952-39080818	2109.79	88.6539	86.1564	91.1514	OK	1106	2.058
ENSG00000013374	NUB1	NUB1	protein_coding	7:151038784-151075535	2380.88	88.5994	85.335	91.8851	OK	1107	2.06
ENSG00000077809	GTF2I	GTF2I	protein_coding	7:74071993-74175026	2337.04	88.573	83.4766	94.0616	OK	1108	2.062
ENSG00000117448	AKR1A1	AKR1A1	protein_coding	1:46016214-46035721	2379.56	88.4528	82.6932	94.37	OK	1109	2.063
ENSG00000135387	CAPRIN1	CAPRIN1	protein_coding	11:34073229-34122703	2407.28	88.3939	83.7634	93.1364	OK	1110	2.065
ENSG00000160563	MED27	MED27	protein_coding	9:134735493-134955295	2053.01	88.3698	85.2677	91.4852	OK	1111	2.067
ENSG00000239264	TXNDC5	TXNDC5	protein_coding	6:7881482-8026646	2379.1	88.2417	86.4098	90.0753	OK	1112	2.069
ENSG00000132676	DAP3	DAP3	protein_coding	1:155657750-155708803	2318.73	88.1884	0	8730.74	FAIL	1113	2.071
ENSG00000120885	CLU	CLU	protein_coding	8:27454433-27472548	2339.52	88.1078	81.4475	95.1031	OK	1114	2.073
ENSG00000100211	CBY1	CBY1	protein_coding	22:39052640-39069859	2355.1	88.0915	85.175	91.1329	OK	1115	2.075
ENSG00000100220	C22ORF28	C22orf28	protein_coding	22:32783568-32808242	2444.38	88.0201	86.2972	89.8102	OK	1116	2.076
ENSG00000155660	PDIA4	PDIA4	protein_coding	7:148700153-148725733	2293.87	88.0118	86.9106	89.1349	OK	1117	2.078
ENSG00000065911	MTHFD2	MTHFD2	protein_coding	2:74425688-74444692	2400.67	87.8733	85.3582	90.4364	OK	1118	2.08
ENSG00000148484	RSU1	RSU1	protein_coding	10:16632609-16859527	1994.38	87.7763	84.9824	90.5701	OK	1119	2.082
ENSG00000102317	RBM3	RBM3	protein_coding	X:48432836-48437454	2341.45	87.5602	84.119	91.0762	OK	1120	2.084
ENSG00000116871	MAP7D1	MAP7D1	protein_coding	1:36621179-36646450	2201.28	87.5475	84.5797	90.7398	OK	1121	2.086
ENSG00000105258	POLR2I	POLR2I	protein_coding	19:36604611-36606206	2208.75	87.5157	85.2387	89.7926	OK	1122	2.088
ENSG00000131871	VIMP	SELS	protein_coding	15:101811021-101817705	2329.76	87.5067	84.8677	90.3777	OK	1123	2.089
ENSG00000108848	LUC7L3	LUC7L3	protein_coding	17:48796904-48834076	2377.64	87.4863	81.7636	94.1534	OK	1124	2.091
ENSG00000159840	ZYX	ZYX	protein_coding	7:143078172-143088204	2261.47	87.4443	84.3161	90.6662	OK	1125	2.093
ENSG00000162231	NXF1	NXF1	protein_coding	11:62559597-62573774	2362.63	87.3136	81.7124	93.0129	OK	1126	2.095
ENSG00000116209	TMEM59	TMEM59	protein_coding	1:54497346-54519177	2391.32	87.2359	84.7702	89.7804	OK	1127	2.097
ENSG00000167005	NUDT21	NUDT21	protein_coding	16:56463044-56486111	2328.31	87.217	82.4872	91.9522	OK	1128	2.099
ENSG00000033050	ABCF2	ABCF2	protein_coding	7:150904922-150924316	2346.37	87.1628	85.0769	89.2761	OK	1129	2.101
ENSG00000105669	COPE	COPE	protein_coding	19:19010322-19030199	2303.56	87.1605	82.9868	91.3344	OK	1130	2.103
ENSG00000105887	MTPN	MTPN	protein_coding	7:135611508-135662101	2313.45	87.0669	85.0275	89.1064	OK	1131	2.104
ENSG00000178980	SEPW1	SEPW1	protein_coding	19:48281841-48287941	2181.92	87.0574	84.8688	89.246	OK	1132	2.106
ENSG00000109919	MTCH2	MTCH2	protein_coding	11:47638866-47664175	2291.36	86.8852	81.1632	92.6075	OK	1133	2.108
ENSG00000186480	INSIG1	INSIG1	protein_coding	7:155089485-155101945	2279.17	86.8659	84.2646	89.467	OK	1134	2.11
ENSG00000149532	CPSF7	CPSF7	protein_coding	11:61170120-61197503	2293.42	86.8135	78.711	95.0697	OK	1135	2.112
ENSG00000234589	RP11-253E3.1	RP11-253E3.1	pseudogene	12:3180697-3181314	1275.17	86.7666	83.9578	89.6185	OK	1136	2.114
ENSG00000103512	NOMO1	NOMO1	protein_coding	16:14927537-14990017	2237.81	86.7622	83.7218	89.8516	OK	1137	2.116
ENSG00000023191	RNH1	RNH1	protein_coding	11:494511-507300	2267.02	86.6971	81.1018	92.6669	OK	1138	2.117
ENSG00000204310	AGPAT1	AGPAT1	protein_coding	6:32135988-32145873	2245.7	86.4653	82.465	90.602	OK	1139	2.119
ENSG00000136888	ATP6V1G1	ATP6V1G1	protein_coding	9:117350025-117360653	2310.72	86.3531	84.6252	88.0809	OK	1140	2.121
ENSG00000123179	EBPL	EBPL	protein_coding	13:50234858-50265623	2301.3	86.2909	81.081	91.5968	OK	1141	2.123
ENSG00000181789	COPG1	COPG1	protein_coding	3:128968448-128996614	2228.06	86.2394	83.118	89.4941	OK	1142	2.125
ENSG00000054116	TRAPPC3	TRAPPC3	protein_coding	1:36602172-36615098	2282.54	86.217	80.3574	92.109	OK	1143	2.127
ENSG00000221803	SNORD23	SNORD23	snoRNA	19:48259109-48259219	1267.48	86.1974	0	258.592	OK	1144	2.129
ENSG00000112699	GMDS	GMDS	protein_coding	6:1624040-2245926	1782.46	86.1059	80.4287	91.8905	OK	1145	2.13
ENSG00000105048	TNNT1	TNNT1	protein_coding	19:55644161-55660606	2219.41	86.0698	81.4224	90.7172	OK	1146	2.132
ENSG00000156804	FBXO32	FBXO32	protein_coding	8:124510128-124553446	2295.5	86.0456	82.0613	90.0297	OK	1147	2.134
ENSG00000141401	IMPA2	IMPA2	protein_coding	18:11981426-12030876	2314.43	85.9436	84.286	87.6012	OK	1148	2.136
ENSG00000164754	RAD21	RAD21	protein_coding	8:117858173-117887105	2196.94	85.9203	83.8838	88.0205	OK	1149	2.138
ENSG00000077721	UBE2A	UBE2A	protein_coding	X:118708500-118718381	2221.58	85.7778	83.0175	88.5381	OK	1150	2.14
ENSG00000105220	GPI	GPI	protein_coding	19:34855644-34893318	2221.61	85.7717	84.821	86.7223	OK	1151	2.142
ENSG00000174547	MRPL11	MRPL11	protein_coding	11:66202545-66234209	2238.47	85.4336	81.1967	89.6704	OK	1152	2.143
ENSG00000207870	MIR221	MIR221	miRNA	X:45605584-45605694	1255.78	85.4015	0	256.205	OK	1153	2.145
ENSG00000107949	BCCIP	BCCIP	protein_coding	10:127512114-127542264	2355.54	85.2684	82.8594	87.6925	OK	1154	2.147
ENSG00000189403	HMGB1	HMGB1	protein_coding	13:31032883-31191734	2283.88	85.2258	81.4601	89.0753	OK	1155	2.149
ENSG00000130985	UBA1	UBA1	protein_coding	X:47050259-47074527	2279.59	85.21	82.8959	87.5579	OK	1156	2.151
ENSG00000163597	AC090699	AC090699.1	protein_coding	17:74553851-74561430	2278.84	85.1752	84.0351	86.3153	OK	1157	2.153
ENSG00000133398	MED10	MED10	protein_coding	5:6371993-6378707	2268.2	85.0705	83.1423	86.9985	OK	1158	2.155
ENSG00000041357	PSMA4	PSMA4	protein_coding	15:78832746-78841604	2301.58	85.0324	79.6904	90.4532	OK	1159	2.156
ENSG00000176102	CSTF3	CSTF3	protein_coding	11:33098733-33183917	2322.04	84.8762	80.2862	89.477	OK	1160	2.158
ENSG00000254741	RP11-661A12.7	RP11-661A12.7	antisense	8:144661805-144662840	2097.08	84.8011	81.3217	88.2806	OK	1161	2.16
ENSG00000100439	ABHD4	ABHD4	protein_coding	14:23067145-23081265	2238.26	84.7965	78.9285	91.1596	OK	1162	2.162
ENSG00000086598	TMED2	TMED2	protein_coding	12:124069077-124083116	2248.82	84.716	80.052	89.3939	OK	1163	2.164
ENSG00000130638	ATXN10	ATXN10	protein_coding	22:46067677-46241187	2093.76	84.597	78.9056	90.6181	OK	1164	2.166
ENSG00000205352	PRR13	PRR13	protein_coding	12:53835388-53840429	2205.76	84.5948	80.1406	89.1199	OK	1165	2.168
ENSG00000176731	C8ORF59	C8orf59	protein_coding	8:86126310-86132650	2083.16	84.5687	74.3004	94.9956	OK	1166	2.17
ENSG00000187608	ISG15	ISG15	protein_coding	1:948802-949920	2131.9	84.3516	81.7905	86.9127	OK	1167	2.171
ENSG00000168036	CTNNB1	CTNNB1	protein_coding	3:41236327-41301587	2169.14	84.2518	81.4507	87.1242	OK	1168	2.173
ENSG00000136527	TRA2B	TRA2B	protein_coding	3:185633693-185655924	2279.47	84.174	79.8486	88.8946	OK	1169	2.175
ENSG00000061676	NCKAP1	NCKAP1	protein_coding	2:183789604-183903586	2333.74	84.1536	81.6403	86.7169	OK	1170	2.177
ENSG00000126756	UXT	UXT	protein_coding	X:47511196-47518560	2145.26	84.086	80.0313	88.1409	OK	1171	2.179
ENSG00000010256	UQCRC1	UQCRC1	protein_coding	3:48636434-48648409	2241.71	84.0819	79.1915	89.0674	OK	1172	2.181
ENSG00000137312	FLOT1	FLOT1	protein_coding	6:30695485-30710510	2257.19	83.891	80.2006	87.6221	OK	1173	2.183
ENSG00000166295	ANAPC16	ANAPC16	protein_coding	10:73975786-73995472	2276.16	83.882	80.5924	87.1716	OK	1174	2.184
ENSG00000107796	ACTA2	ACTA2	protein_coding	10:90694830-90751147	2262.1	83.8639	80.7942	86.9807	OK	1175	2.186
ENSG00000261602	CTD-2033A16.1	CTD-2033A16.1	antisense	16:69743776-69744486	2218.74	83.8091	81.5565	86.0617	OK	1176	2.188
ENSG00000086232	EIF2AK1	EIF2AK1	protein_coding	7:6061880-6098861	2221.44	83.703	80.8305	86.6829	OK	1177	2.19
ENSG00000173575	CHD2	CHD2	protein_coding	15:93425936-93571237	2268.34	83.6462	78.1216	89.5826	OK	1178	2.192
ENSG00000213178	RP11-641D5.1	RP11-641D5.1	pseudogene	3:169201458-169201868	2430.82	83.6277	80.3817	86.8737	OK	1179	2.194
ENSG00000138119	MYOF	MYOF	protein_coding	10:95066185-95242074	2296.12	83.6151	81.1615	86.0701	OK	1180	2.196
ENSG00000204370	SDHD	SDHD	protein_coding	11:111957496-111990353	2271.43	83.6013	80.6301	86.5948	OK	1181	2.197
ENSG00000162613	FUBP1	FUBP1	protein_coding	1:78409739-78444794	2168.78	83.4974	76.228	90.8086	OK	1182	2.199
ENSG00000103260	METRN	METRN	protein_coding	16:765114-769499	2125.16	83.4779	76.7915	90.1644	OK	1183	2.201
ENSG00000156639	ZFAND3	ZFAND3	protein_coding	6:37787274-38122400	2092.28	83.4391	78.8992	88.0242	OK	1184	2.203
ENSG00000100462	PRMT5	PRMT5	protein_coding	14:23389719-23398794	2239.01	83.4333	75.9745	90.967	OK	1185	2.205
ENSG00000102119	EMD	EMD	protein_coding	X:153607556-153609883	1880.87	83.3483	80.2347	86.5012	OK	1186	2.207
ENSG00000176407	KCMF1	KCMF1	protein_coding	2:85198215-85282560	2221.34	83.2964	80.5337	86.059	OK	1187	2.209
ENSG00000104341	LAPTM4B	LAPTM4B	protein_coding	8:98787284-98865241	2241.75	83.1829	81.7057	84.686	OK	1188	2.21
ENSG00000137970	RP11-122C9.1	RP11-122C9.1	pseudogene	1:97144429-97145176	2438.77	83.0838	81.2436	84.924	OK	1189	2.212
ENSG00000113712	CSNK1A1	CSNK1A1	protein_coding	5:148871759-148931007	2235.13	83.082	78.8047	87.3653	OK	1190	2.214
ENSG00000213722	DDAH2	DDAH2	protein_coding	6:31694814-31698394	2158.8	82.9063	77.3479	88.5173	OK	1191	2.216
ENSG00000143870	PDIA6	PDIA6	protein_coding	2:10923516-10978103	2295.51	82.888	81.9316	83.9072	OK	1192	2.218
ENSG00000200953	Y_RNA	Y_RNA	misc_RNA	12:51550650-51550760	1217.81	82.8195	0	248.458	OK	1193	2.22
ENSG00000104774	MAN2B1	MAN2B1	protein_coding	19:12757324-12777556	2135.9	82.7433	77.01	88.5676	OK	1194	2.222
ENSG00000175768	TOMM5	TOMM5	protein_coding	9:37582642-37592639	2128.82	82.7414	79.8286	85.6541	OK	1195	2.223
ENSG00000213928	IRF9	IRF9	protein_coding	14:24630261-24635774	2151.56	82.6187	77.4414	87.8834	OK	1196	2.225
ENSG00000197006	METTL9	METTL9	protein_coding	16:21608538-21668794	2277.52	82.6052	79.746	85.5452	OK	1197	2.227
ENSG00000235655	H3F3AP4	H3F3AP4	pseudogene	2:175584504-175585526	2319.74	82.5841	80.0259	85.1422	OK	1198	2.229
ENSG00000160752	FDPS	FDPS	protein_coding	1:155278538-155290457	2184.12	82.3429	76.6456	88.1476	OK	1199	2.231
ENSG00000102900	NUP93	NUP93	protein_coding	16:56764016-56880792	2238.59	82.2482	76.0944	88.7984	OK	1200	2.233
ENSG00000162337	LRP5	LRP5	protein_coding	11:68080076-68216743	2105.46	82.2415	74.1329	90.4668	OK	1201	2.235
ENSG00000159720	ATP6V0D1	ATP6V0D1	protein_coding	16:67471916-67515140	2141.3	82.2245	79.6581	84.9696	OK	1202	2.236
ENSG00000114779	ABHD14B	ABHD14B	protein_coding	3:52002525-52017425	2114.99	82.08	78.0635	86.1622	OK	1203	2.238
ENSG00000147274	RBMX	RBMX	protein_coding	X:135930162-135962923	2242.76	82.0484	78.4493	85.6789	OK	1204	2.24
ENSG00000141101	NOB1	NOB1	protein_coding	16:69775769-69788843	2217.44	81.8366	79.5213	84.1707	OK	1205	2.242
ENSG00000110711	AIP	AIP	protein_coding	11:67250511-67258574	2175.2	81.6285	79.3226	83.9449	OK	1206	2.244
ENSG00000109861	CTSC	CTSC	protein_coding	11:88026772-88070955	2183.52	81.5229	75.877	87.2143	OK	1207	2.246
ENSG00000140374	ETFA	ETFA	protein_coding	15:76507695-76603813	2054.78	81.381	75.666	87.2656	OK	1208	2.248
ENSG00000244716	RP11-20O24.4	RP11-20O24.4	pseudogene	1:109534877-109535489	1811.39	81.2325	78.3675	84.0974	OK	1209	2.25
ENSG00000244313	RP11-425L10.1	RP11-425L10.1	pseudogene	11:46450162-46450700	1791.52	81.122	77.3148	84.929	OK	1210	2.251
ENSG00000090487	SPG21	SPG21	protein_coding	15:65255361-65282648	2232.09	81.0979	77.7758	84.5221	OK	1211	2.253
ENSG00000064961	HMG20B	HMG20B	protein_coding	19:3572774-3579086	2086.5	81.024	76.5293	85.7774	OK	1212	2.255
ENSG00000180817	PPA1	PPA1	protein_coding	10:71962586-71993667	2226.35	80.9136	79.6213	82.4312	OK	1213	2.257
ENSG00000129103	SUMF2	SUMF2	protein_coding	7:56131694-56148363	2045.99	80.8839	75.9462	85.8716	OK	1214	2.259
ENSG00000013306	SLC25A39	SLC25A39	protein_coding	17:42396992-42402238	2108.31	80.849	78.1291	83.569	OK	1215	2.261
ENSG00000170421	KRT8	KRT8	protein_coding	12:53290970-53343738	2082.36	80.8296	73.1238	88.7074	OK	1216	2.263
ENSG00000082515	MRPL22	MRPL22	protein_coding	5:154320629-154348971	2139.94	80.6551	75.7587	85.5532	OK	1217	2.264
ENSG00000166228	PCBD1	PCBD1	protein_coding	10:72642036-72648541	2120.78	80.6491	77.9638	83.3346	OK	1218	2.266
ENSG00000172336	POP7	POP7	protein_coding	7:100303675-100305118	2038.47	80.6437	77.723	83.5644	OK	1219	2.268
ENSG00000066379	ZNRD1	ZNRD1	protein_coding	6:30026675-30032686	2109.95	80.5152	75.117	85.9134	OK	1220	2.27
ENSG00000049656	CLPTM1L	CLPTM1L	protein_coding	5:1317858-1345214	2125.53	80.3618	74.3279	86.5835	OK	1221	2.272
ENSG00000111321	LTBR	LTBR	protein_coding	12:6484210-6500733	2082.42	80.2973	74.7687	85.9631	OK	1222	2.274
ENSG00000108946	PRKAR1A	PRKAR1A	protein_coding	17:66508109-66528908	2104.91	80.1737	78.8822	81.4653	OK	1223	2.276
ENSG00000137038	C9ORF123	C9orf123	protein_coding	9:7796489-7888380	2052.16	80.1271	75.5261	84.728	OK	1224	2.277
ENSG00000179958	DCTPP1	DCTPP1	protein_coding	16:30434939-30441396	2102.81	80.0753	76.3495	83.835	OK	1225	2.279
ENSG00000125841	NRSN2	NRSN2	protein_coding	20:327526-335512	2115.75	79.9143	75.8535	83.9752	OK	1226	2.281
ENSG00000124588	NQO2	NQO2	protein_coding	6:2988220-3019996	2056.82	79.8514	75.403	84.3258	OK	1227	2.283
ENSG00000140391	TSPAN3	TSPAN3	protein_coding	15:77336358-77376326	2174.26	79.8382	75.7492	84.0106	OK	1228	2.285
ENSG00000067829	IDH3G	IDH3G	protein_coding	X:153051220-153059978	2059.94	79.8368	75.2751	84.6615	OK	1229	2.287
ENSG00000234851	RP11-3P17.3	RP11-3P17.3	pseudogene	3:161146914-161147398	2308	79.7765	76.8423	82.7661	OK	1230	2.289
ENSG00000131828	PDHA1	PDHA1	protein_coding	X:19362010-19379823	2170.42	79.7435	74.5218	105.149	OK	1231	2.29
ENSG00000116898	MRPS15	MRPS15	protein_coding	1:36921318-36930038	2106.75	79.6142	77.4089	81.8196	OK	1232	2.292
ENSG00000234498	RPL13AP20	RPL13AP20	pseudogene	12:13028432-13029044	1228.86	79.3997	76.8219	82.0183	OK	1233	2.294
ENSG00000135829	DHX9	DHX9	protein_coding	1:182808438-182856886	2148.08	79.2634	75.8901	82.7083	OK	1234	2.296
ENSG00000130312	MRPL34	MRPL34	protein_coding	19:17416476-17417652	2025.42	79.1947	77.1075	81.2818	OK	1235	2.298
ENSG00000239672	NME1	NME1	protein_coding	17:49230896-49239789	1999.17	79.1893	76.4735	82.0056	OK	1236	2.3
ENSG00000182149	IST1	IST1	protein_coding	16:71919135-71962913	2178.7	79.0893	75.0281	83.3741	OK	1237	2.302
ENSG00000162496	DHRS3	DHRS3	protein_coding	1:12627938-12677737	2117.68	79.0553	76.7348	81.3759	OK	1238	2.303
ENSG00000115685	PPP1R7	PPP1R7	protein_coding	2:242088990-242123067	2167.85	79.0262	73.9469	84.2024	OK	1239	2.305
ENSG00000179632	MAF1	MAF1	protein_coding	8:145159401-145162514	2017.81	79.0091	75.8262	82.2461	OK	1240	2.307
ENSG00000000419	DPM1	DPM1	protein_coding	20:49551403-49575092	2127.46	78.9802	76.0398	81.9451	OK	1241	2.309
ENSG00000007392	LUC7L	LUC7L	protein_coding	16:238967-279462	2085.94	78.9743	71.701	86.3293	OK	1242	2.311
ENSG00000129083	COPB1	COPB1	protein_coding	11:14464985-14521573	2179.25	78.9648	75.608	82.4767	OK	1243	2.313
ENSG00000205002	AARD	C8orf85	protein_coding	8:117950437-117956726	1972.75	78.878	75.7919	81.964	OK	1244	2.315
ENSG00000104324	CPQ	CPQ	protein_coding	8:97657454-98161882	1690.27	78.7358	75.069	82.4829	OK	1245	2.316
ENSG00000095139	ARCN1	ARCN1	protein_coding	11:118443104-118473730	2162.86	78.6734	76.7631	80.5876	OK	1246	2.318
ENSG00000143398	PIP5K1A	PIP5K1A	protein_coding	1:151170424-151222012	2102.11	78.6401	73.1447	84.3263	OK	1247	2.32
ENSG00000011304	PTBP1	PTBP1	protein_coding	19:797391-812327	2028.39	78.5776	76.3933	80.7619	OK	1248	2.322
ENSG00000103275	UBE2I	UBE2I	protein_coding	16:1355547-1377019	1955.19	78.5588	74.7554	82.8737	OK	1249	2.324
ENSG00000134294	SLC38A2	SLC38A2	protein_coding	12:46751971-46766650	2131.89	78.4693	73.8324	83.1705	OK	1250	2.326
ENSG00000178149	DALRD3	DALRD3	protein_coding	3:49052920-49059726	2047.06	78.4119	73.7477	83.1496	OK	1251	2.328
ENSG00000057608	GDI2	GDI2	protein_coding	10:5807185-5884095	2139.34	78.3409	76.7176	80.0103	OK	1252	2.33
ENSG00000079462	PAFAH1B3	PAFAH1B3	protein_coding	19:42801184-42806929	2063.47	78.2736	75.0162	81.5311	OK	1253	2.331
ENSG00000095059	DHPS	DHPS	protein_coding	19:12786533-12792682	1987.36	78.2355	76.2983	80.1728	OK	1254	2.333
ENSG00000168066	SF1	SF1	protein_coding	11:64532077-64546258	2057.72	78.1421	73.4758	82.8742	OK	1255	2.335
ENSG00000137106	GRHPR	GRHPR	protein_coding	9:37422662-37436987	2041.81	78.1211	74.6586	81.6033	OK	1256	2.337
ENSG00000120686	UFM1	UFM1	protein_coding	13:38923985-38937140	2087.57	78.1139	76.8822	79.3853	OK	1257	2.339
ENSG00000105700	KXD1	KXD1	protein_coding	19:18668571-18680197	1999.67	78.0198	75.6088	80.4307	OK	1258	2.341
ENSG00000166902	MRPL16	MRPL16	protein_coding	11:59573607-59578345	2064.84	77.9151	75.9076	79.9225	OK	1259	2.343
ENSG00000110108	TMEM109	TMEM109	protein_coding	11:60681345-60690915	1992.64	77.8405	73.2564	82.4245	OK	1260	2.344
ENSG00000166741	NNMT	NNMT	protein_coding	11:114128508-114184007	2009.39	77.8351	71.533	84.1372	OK	1261	2.346
ENSG00000113558	SKP1	SKP1	protein_coding	5:133492081-133561762	2097.93	77.8258	72.6805	82.9889	OK	1262	2.348
ENSG00000090273	NUDC	NUDC	protein_coding	1:27226728-27273353	2074.17	77.6836	76.2194	79.1696	OK	1263	2.35
ENSG00000254505	CHMP4A	CHMP4A	protein_coding	14:24678788-24683075	2060.86	77.6467	73.5643	81.9219	OK	1264	2.352
ENSG00000166508	MCM7	MCM7	protein_coding	7:99690350-99699563	2035.11	77.6434	72.7688	82.5303	OK	1265	2.354
ENSG00000198431	TXNRD1	TXNRD1	protein_coding	12:104609556-104744061	2171.13	77.6246	74.7538	80.6851	OK	1266	2.356
ENSG00000151465	CDC123	CDC123	protein_coding	10:12237963-12292588	2085.53	77.618	74.3788	80.8571	OK	1267	2.357
ENSG00000139239	RPL14P1	RPL14P1	pseudogene	12:63359094-63359764	2259.15	77.6085	74.2794	80.9376	OK	1268	2.359
ENSG00000182512	GLRX5	GLRX5	protein_coding	14:95999839-96011061	2065.78	77.5619	75.6238	79.5	OK	1269	2.361
ENSG00000117862	TXNDC12	TXNDC12	protein_coding	1:52485802-52521843	2048.47	77.5592	74.3314	80.7995	OK	1270	2.363
ENSG00000126777	KTN1	KTN1	protein_coding	14:56025789-56168244	2093.91	77.1243	73.5296	80.9293	OK	1271	2.365
ENSG00000093010	COMT	COMT	protein_coding	22:19929129-19957498	2020.39	77.1172	73.8229	80.5741	OK	1272	2.367
ENSG00000114686	MRPL3	MRPL3	protein_coding	3:131181067-131221827	2083.61	77.0963	74.3114	79.9988	OK	1273	2.369
ENSG00000162736	NCSTN	NCSTN	protein_coding	1:160313061-160328742	2056.12	77.0963	73.4781	80.7898	OK	1274	2.37
ENSG00000169398	PTK2	PTK2	protein_coding	8:141667998-142012315	2103.13	77.0741	0	26206.8	FAIL	1275	2.372
ENSG00000170248	PDCD6IP	PDCD6IP	protein_coding	3:33839843-33911194	2118.43	77.0739	72.0739	82.1648	OK	1276	2.374
ENSG00000161249	DMKN	DMKN	protein_coding	19:35988121-36004560	1970.97	77.0561	60.2975	95.2841	OK	1277	2.376
ENSG00000134013	LOXL2	LOXL2	protein_coding	8:23154701-23282841	1990.68	77.0084	75.3372	79.0139	OK	1278	2.378
ENSG00000122034	GTF3A	GTF3A	protein_coding	13:27998680-28009958	1976.33	77.0083	72.7485	81.3372	OK	1279	2.38
ENSG00000078304	PPP2R5C	PPP2R5C	protein_coding	14:102228134-102394326	2072.34	76.9777	71.6375	82.5776	OK	1280	2.382
ENSG00000107581	EIF3A	EIF3A	protein_coding	10:120794355-120840396	2129.16	76.9183	74.3367	79.5	OK	1281	2.383
ENSG00000103202	NME4	NME4	protein_coding	16:446724-460367	1907.19	76.881	73.4112	80.4031	OK	1282	2.385
ENSG00000143436	MRPL9	MRPL9	protein_coding	1:151732118-151736040	2091.29	76.8361	71.6137	82.3575	OK	1283	2.387
ENSG00000177469	PTRF	PTRF	protein_coding	17:40554467-40575338	1948	76.8263	75.7775	77.8751	OK	1284	2.389
ENSG00000100360	IFT27	IFT27	protein_coding	22:37154245-37172300	2018.05	76.8229	71.8357	81.9611	OK	1285	2.391
ENSG00000145050	MANF	MANF	protein_coding	3:51422477-51426828	2062.04	76.8065	73.5819	80.0312	OK	1286	2.393
ENSG00000178605	GTPBP6	GTPBP6	protein_coding	X:220012-230886	1967.33	76.6841	73.867	79.5011	OK	1287	2.395
ENSG00000149823	C11ORF2	C11orf2	protein_coding	11:64856795-64879332	1924.57	76.665	71.5023	82.1404	OK	1288	2.397
ENSG00000124535	WRNIP1	WRNIP1	protein_coding	6:2765647-2786927	2039.51	76.6308	74.913	78.3562	OK	1289	2.398
ENSG00000116171	SCP2	SCP2	protein_coding	1:53392900-53517375	2169.45	76.5688	73.3626	79.9142	OK	1290	2.4
ENSG00000143013	LMO4	LMO4	protein_coding	1:87794150-87812788	1987.59	76.3624	74.4662	78.2893	OK	1291	2.402
ENSG00000166165	CKB	CKB	protein_coding	14:103985995-103989448	1934.8	76.3595	68.497	84.6362	OK	1292	2.404
ENSG00000079459	FDFT1	FDFT1	protein_coding	8:11653081-11696818	2054.18	76.2054	71.2304	81.4927	OK	1293	2.406
ENSG00000126254	RBM42	RBM42	protein_coding	19:36119979-36128586	1921.04	76.0331	73.6	78.4662	OK	1294	2.408
ENSG00000175573	C11ORF68	C11orf68	protein_coding	11:65684278-65686588	1968.62	75.9693	73.2828	78.6559	OK	1295	2.41
ENSG00000168264	IRF2BP2	IRF2BP2	protein_coding	1:234740014-234745271	2038.56	75.933	73.8895	77.9763	OK	1296	2.411
ENSG00000133773	CCDC59	CCDC59	protein_coding	12:82617459-82752584	2071.29	75.9162	71.6702	80.3653	OK	1297	2.413
ENSG00000077380	DYNC1I2	DYNC1I2	protein_coding	2:172543918-172604930	2115.67	75.8488	72.8407	79.116	OK	1298	2.415
ENSG00000143543	JTB	JTB	protein_coding	1:153946744-153950164	1997.15	75.8392	72.3433	79.3516	OK	1299	2.417
ENSG00000100644	HIF1A	HIF1A	protein_coding	14:62162230-62214976	2046.83	75.7952	71.8762	79.7764	OK	1300	2.419
ENSG00000122140	MRPS2	MRPS2	protein_coding	9:138391829-138396519	1945.04	75.6908	72.4654	79.0068	OK	1301	2.421
ENSG00000071859	FAM50A	FAM50A	protein_coding	X:153672472-153679002	2019.27	75.6181	72.6074	78.7967	OK	1302	2.423
ENSG00000115758	ODC1	ODC1	protein_coding	2:10580093-10588630	2065.98	75.5103	74.3474	76.7469	OK	1303	2.424
ENSG00000133048	CHI3L1	CHI3L1	protein_coding	1:203148058-203155877	2028.84	75.466	71.8963	79.0359	OK	1304	2.426
ENSG00000133226	SRRM1	SRRM1	protein_coding	1:24958206-24999758	1978.66	75.3262	67.6651	83.1962	OK	1305	2.428
ENSG00000133872	TMEM66	TMEM66	protein_coding	8:29920527-29940723	2063.5	75.313	70.8113	79.9821	OK	1306	2.43
ENSG00000110107	PRPF19	PRPF19	protein_coding	11:60658201-60674060	1757.99	75.2698	70.398	82.4214	OK	1307	2.432
ENSG00000183255	PTTG1IP	PTTG1IP	protein_coding	21:46269499-46293752	2008.33	75.2562	73.3287	77.255	OK	1308	2.434
ENSG00000129484	PARP2	PARP2	protein_coding	14:20811740-20826064	2083.36	75.2532	72.24	78.2729	OK	1309	2.436
ENSG00000174938	SEZ6L2	SEZ6L2	protein_coding	16:29882479-29910868	1939.85	75.1822	72.5102	78.0302	OK	1310	2.437
ENSG00000171720	HDAC3	HDAC3	protein_coding	5:141000442-141016437	1953.33	75.0637	70.7004	79.6371	OK	1311	2.439
ENSG00000114784	EIF1B	EIF1B	protein_coding	3:40351174-40353915	1987.77	74.9747	73.3967	76.5839	OK	1312	2.441
ENSG00000103496	STX4	STX4	protein_coding	16:31044209-31054296	2002.4	74.9342	69.7149	80.3111	OK	1313	2.443
ENSG00000135926	TMBIM1	TMBIM1	protein_coding	2:219138914-219157309	2006.71	74.8581	72.4461	78.081	OK	1314	2.445
ENSG00000188739	RBM34	RBM34	protein_coding	1:235294497-235324772	2045.53	74.8086	70.4018	79.2545	OK	1315	2.447
ENSG00000225921	NOL7	NOL7	protein_coding	6:13615558-13632971	2059.82	74.7844	72.7876	76.783	OK	1316	2.449
ENSG00000001630	CYP51A1	CYP51A1	protein_coding	7:91741464-91772266	2016.48	74.7489	73.3624	76.1676	OK	1317	2.45
ENSG00000108846	ABCC3	ABCC3	protein_coding	17:48712137-48769613	1972.77	74.7362	69.6078	80.0068	OK	1318	2.452
ENSG00000148672	GLUD1	GLUD1	protein_coding	10:88810242-88854627	2033.53	74.6632	72.7509	76.5836	OK	1319	2.454
ENSG00000111676	ATN1	ATN1	protein_coding	12:7033625-7051484	1894.85	74.5931	71.5759	77.6103	OK	1320	2.456
ENSG00000160211	G6PD	G6PD	protein_coding	X:153759605-153775787	1918.43	74.5921	70.1228	79.1389	OK	1321	2.458
ENSG00000149115	TNKS1BP1	TNKS1BP1	protein_coding	11:57067111-57092426	1927.19	74.5525	70.4958	78.6123	OK	1322	2.46
ENSG00000111229	ARPC3	ARPC3	protein_coding	12:110872629-110888227	1980.56	74.3912	70.4067	79.1378	OK	1323	2.462
ENSG00000250317	C4ORF52	C4orf52	protein_coding	4:25863451-25931435	2010.27	74.3442	70.1019	78.6178	OK	1324	2.463
ENSG00000144028	SNRNP200	SNRNP200	protein_coding	2:96940073-96971297	1999.38	74.1821	71.0799	77.2994	OK	1325	2.465
ENSG00000091140	DLD	DLD	protein_coding	7:107531414-107572175	2039.77	73.9282	71.853	76.0689	OK	1326	2.467
ENSG00000103429	BFAR	BFAR	protein_coding	16:14726671-14763093	1987.41	73.8944	70.474	77.3735	OK	1327	2.469
ENSG00000223361	FTH1P10	FTH1P10	pseudogene	5:17353803-17354733	1370.21	73.8867	72.1907	75.6225	OK	1328	2.471
ENSG00000049860	HEXB	HEXB	protein_coding	5:73935847-74018472	1972.11	73.8376	68.6374	79.0556	OK	1329	2.473
ENSG00000204392	LSM2	LSM2	protein_coding	6:31765172-31774761	1781.24	73.7873	67.4445	82.2998	OK	1330	2.475
ENSG00000165283	STOML2	STOML2	protein_coding	9:35099887-35103154	1992.97	73.7519	71.7606	75.8471	OK	1331	2.477
ENSG00000133627	ACTR3B	ACTR3B	protein_coding	7:152456833-152552463	1979.74	73.5168	70.4202	76.6241	OK	1332	2.478
ENSG00000140350	ANP32A	ANP32A	protein_coding	15:69039579-69113236	1947.39	73.4847	70.7783	76.2844	OK	1333	2.48
ENSG00000115561	CHMP3	CHMP3	protein_coding	2:86730553-86948245	1925.71	73.451	71.2334	75.717	OK	1334	2.482
ENSG00000077152	UBE2T	UBE2T	protein_coding	1:202300784-202311108	1937.24	73.4069	71.4697	75.3441	OK	1335	2.484
ENSG00000126602	TRAP1	TRAP1	protein_coding	16:3701639-3767598	1887.7	73.2811	68.3993	78.5179	OK	1336	2.486
ENSG00000168701	TMEM208	TMEM208	protein_coding	16:67261005-67263181	1945.7	73.2618	68.7309	77.9066	OK	1337	2.488
ENSG00000123131	PRDX4	PRDX4	protein_coding	X:23682378-23704516	1964.5	73.2425	71.2802	75.2676	OK	1338	2.49
ENSG00000126457	PRMT1	PRMT1	protein_coding	19:50179042-50192286	1955.59	73.1856	69.6585	77.2563	OK	1339	2.491
ENSG00000103043	VAC14	VAC14	protein_coding	16:70721341-70835064	1911.95	73.1651	69.3536	77.1758	OK	1340	2.493
ENSG00000166012	TAF1D	TAF1D	protein_coding	11:93463113-93517557	1980.25	73.1184	65.0821	81.2631	OK	1341	2.495
ENSG00000091527	CDV3	CDV3	protein_coding	3:133292573-133309105	2017.58	73.0895	70.7469	75.5157	OK	1342	2.497
ENSG00000099901	RANBP1	RANBP1	protein_coding	22:20103460-20114878	1941.47	73.0419	68.275	77.9232	OK	1343	2.499
ENSG00000181610	MRPS23	MRPS23	protein_coding	17:55916841-55927399	1967.17	72.981	71.3479	74.614	OK	1344	2.501
ENSG00000147164	SNX12	SNX12	protein_coding	X:70279093-70288273	1972.5	72.961	70.2918	75.6515	OK	1345	2.503
ENSG00000078618	NRD1	NRD1	protein_coding	1:52254862-52344477	1953.14	72.5786	0	5518.65	FAIL	1346	2.504
ENSG00000105323	HNRNPUL1	HNRNPUL1	protein_coding	19:41768390-41813811	1870.91	72.516	70.3985	74.6335	OK	1347	2.506
ENSG00000251562	MALAT1	MALAT1	lincRNA	11:65265232-65273940	1927.65	72.5036	71.695	73.3122	OK	1348	2.508
ENSG00000152904	GGPS1	GGPS1	protein_coding	1:235490664-235507847	1982.33	72.4971	69.3362	75.7443	OK	1349	2.51
ENSG00000133027	PEMT	PEMT	protein_coding	17:17408876-17495022	1845.16	72.477	67.7203	77.4659	OK	1350	2.512
ENSG00000141076	CIRH1A	CIRH1A	protein_coding	16:69165193-69202941	1949.4	72.3774	69.4855	75.5408	OK	1351	2.514
ENSG00000257103	LSM14A	LSM14A	protein_coding	19:34663351-34720420	1962.24	72.3758	71.2754	73.476	OK	1352	2.516
ENSG00000125968	ID1	ID1	protein_coding	20:30193085-30194318	1865.14	72.3665	69.7946	74.9384	OK	1353	2.517
ENSG00000138867	C22ORF13	C22orf13	protein_coding	22:24936405-24951903	1890.48	72.3642	68.4079	76.4717	OK	1354	2.519
ENSG00000124207	CSE1L	CSE1L	protein_coding	20:47662837-47713489	1948.12	72.3447	70.7466	73.9431	OK	1355	2.521
ENSG00000164896	FASTK	FASTK	protein_coding	7:150773678-150777953	1823.6	72.1854	64.4099	80.0001	OK	1356	2.523
ENSG00000185641	CTD-2287O16.1	CTD-2287O16.1	pseudogene	5:115387606-115387986	1921.71	72.1783	67.4034	76.953	OK	1357	2.525
ENSG00000205544	C17ORF61	C17orf61	protein_coding	17:7306293-7307456	1816.35	72.1039	68.0736	76.1342	OK	1358	2.527
ENSG00000196498	NCOR2	NCOR2	protein_coding	12:124808960-125052135	1797.02	72.096	65.9222	78.3421	OK	1359	2.529
ENSG00000170515	PA2G4	PA2G4	protein_coding	12:56498102-56509935	1920.49	72.088	69.3326	74.9822	OK	1360	2.53
ENSG00000164176	EDIL3	EDIL3	protein_coding	5:83236372-83680611	1857.51	72.0808	70.9696	73.2213	OK	1361	2.532
ENSG00000262814	MRPL12	MRPL12	protein_coding	17:79670386-79674556	1863.6	72.0612	67.8791	76.2433	OK	1362	2.534
ENSG00000134986	NREP	NREP	protein_coding	5:110998317-111333161	1943.87	72.0444	67.2303	77.0779	OK	1363	2.536
ENSG00000119383	PPP2R4	PPP2R4	protein_coding	9:131873228-131911225	1834.13	72.028	69.3073	75.1004	OK	1364	2.538
ENSG00000232388	LINC00493	LINC00493	lincRNA	20:18548063-18550207	1768.72	72.0225	68.0278	76.0171	OK	1365	2.54
ENSG00000010244	ZNF207	ZNF207	protein_coding	17:30677149-30714780	1954.59	71.9352	69.7541	74.1162	OK	1366	2.542
ENSG00000204642	HLA-F	HLA-F	protein_coding	6:29690551-29706305	1846.87	71.9317	64.2911	79.6313	OK	1367	2.543
ENSG00000172172	MRPL13	MRPL13	protein_coding	8:121392999-121457642	1886.06	71.8492	69.2135	74.5273	OK	1368	2.545
ENSG00000143977	SNRPG	SNRPG	protein_coding	2:70508493-70520903	1739.74	71.8491	66.2854	77.5048	OK	1369	2.547
ENSG00000249859	PVT1	PVT1	lincRNA	8:128806778-129113499	1555.19	71.7671	60.7738	83.1457	OK	1370	2.549
ENSG00000175505	CLCF1	CLCF1	protein_coding	11:67131638-67141648	1862.57	71.5789	69.1465	74.051	OK	1371	2.551
ENSG00000229891	Z83851	Z83851.1	lincRNA	22:42760405-42765242	1841.16	71.5178	67.5479	75.4875	OK	1372	2.553
ENSG00000187954	CYHR1	CYHR1	protein_coding	8:145674964-145691060	1775.91	71.5	66.975	76.0548	OK	1373	2.555
ENSG00000105819	PMPCB	PMPCB	protein_coding	7:102937868-102969958	1934.98	71.3695	68.8616	73.8796	OK	1374	2.557
ENSG00000213923	CSNK1E	CSNK1E	protein_coding	22:38686696-38794527	1827.39	71.2584	66.9386	75.7053	OK	1375	2.558
ENSG00000235531	RP11-383H13.1	RP11-383H13.1	protein_coding	8:72740401-73030628	1844.26	71.2374	65.3091	77.205	OK	1376	2.56
ENSG00000116857	TMEM9	TMEM9	protein_coding	1:201103899-201140702	1889.8	71.1921	69.0394	73.4763	OK	1377	2.562
ENSG00000153551	CMTM7	CMTM7	protein_coding	3:32433162-32524559	1832.25	71.1739	67.9177	74.4301	OK	1378	2.564
ENSG00000149485	FADS1	FADS1	protein_coding	11:61567097-61647626	1808.6	71.1738	64.7467	77.7918	OK	1379	2.566
ENSG00000092148	HECTD1	HECTD1	protein_coding	14:31569317-31677010	1968.92	71.0718	67.5848	74.6984	OK	1380	2.568
ENSG00000153071	DAB2	DAB2	protein_coding	5:39371779-39462402	1912.56	71.0664	67.1771	75.2495	OK	1381	2.57
ENSG00000262533	RP11-667K14.4	RP11-667K14.4	antisense	17:1946193-1946719	1791.21	71.0409	67.921	74.1607	OK	1382	2.571
ENSG00000024422	EHD2	EHD2	protein_coding	19:48216600-48246390	1848.76	70.9679	69.1341	72.8231	OK	1383	2.573
ENSG00000183258	DDX41	DDX41	protein_coding	5:176938577-176944470	1916.42	70.9235	66.0388	75.9256	OK	1384	2.575
ENSG00000104522	TSTA3	TSTA3	protein_coding	8:144694787-144700218	1869.32	70.8557	65.6996	76.2217	OK	1385	2.577
ENSG00000162191	UBXN1	UBXN1	protein_coding	11:62443969-62446567	1856.07	70.8257	66.4939	75.3744	OK	1386	2.579
ENSG00000156587	UBE2L6	UBE2L6	protein_coding	11:57319128-57335757	1873.14	70.7497	68.5727	73.0094	OK	1387	2.581
ENSG00000161203	AP2M1	AP2M1	protein_coding	3:183892476-183901879	1808.44	70.6198	66.6098	75.1241	OK	1388	2.583
ENSG00000140395	WDR61	WDR61	protein_coding	15:78570176-78592136	1947.89	70.5424	66.1928	74.9501	OK	1389	2.584
ENSG00000116521	SCAMP3	SCAMP3	protein_coding	1:155225769-155232221	1851.37	70.5207	66.1731	74.8682	OK	1390	2.586
ENSG00000131171	SH3BGRL	SH3BGRL	protein_coding	X:80457441-80554046	1763.5	70.4966	67.8879	73.1053	OK	1391	2.588
ENSG00000135211	TMEM60	TMEM60	protein_coding	7:77423044-77427897	1905.47	70.4759	69.0217	71.9301	OK	1392	2.59
ENSG00000096080	MRPS18A	MRPS18A	protein_coding	6:43639039-43655545	1846.26	70.3969	67.6802	73.1402	OK	1393	2.592
ENSG00000105854	PON2	PON2	protein_coding	7:95034174-95064510	1934.44	70.364	66.9802	73.8793	OK	1394	2.594
ENSG00000100417	PMM1	PMM1	protein_coding	22:41972897-41985894	1835.77	70.341	68.2264	72.5514	OK	1395	2.596
ENSG00000200534	SNORA33	SNORA33	snoRNA	6:133138357-133138487	1016.25	70.2835	12.8973	127.67	OK	1396	2.597
ENSG00000111481	COPZ1	COPZ1	protein_coding	12:54694985-54745633	1871.83	70.2752	65.9049	74.8214	OK	1397	2.599
ENSG00000215845	TSTD1	TSTD1	protein_coding	1:161007420-161008780	1782.84	70.2497	63.986	76.5134	OK	1398	2.601
ENSG00000141905	NFIC	NFIC	protein_coding	19:3359615-3463603	1700.63	70.2177	66.5059	73.9296	OK	1399	2.603
ENSG00000170606	HSPA4	HSPA4	protein_coding	5:132387653-132442141	1845.78	70.2031	67.8595	72.5872	OK	1400	2.605
ENSG00000128965	CHAC1	CHAC1	protein_coding	15:41245159-41248710	1850.02	70.1261	68.1365	72.1156	OK	1401	2.607
ENSG00000137776	SLTM	SLTM	protein_coding	15:59171243-59225852	1921.81	70.1209	64.9728	75.4014	OK	1402	2.609
ENSG00000105223	PLD3	PLD3	protein_coding	19:40854490-40886346	1841.93	70.0383	64.8958	75.5595	OK	1403	2.61
ENSG00000159228	CBR1	CBR1	protein_coding	21:37442238-37445464	1862.17	70.0376	68.2532	71.911	OK	1404	2.612
ENSG00000233016	SNHG7	SNHG7	antisense	9:139615817-139622636	1716.28	70.036	67.0753	72.9966	OK	1405	2.614
ENSG00000133104	SPG20	SPG20	protein_coding	13:36875774-36944317	1889.47	70.0062	65.1243	74.9502	OK	1406	2.616
ENSG00000123353	ORMDL2	ORMDL2	protein_coding	12:56211702-56215663	1855.93	69.841	65.5238	74.1582	OK	1407	2.618
ENSG00000165672	PRDX3	PRDX3	protein_coding	10:120927214-120938345	1922.48	69.8264	68.1618	71.5328	OK	1408	2.62
ENSG00000127481	UBR4	UBR4	protein_coding	1:19400999-19536770	1871.1	69.7912	65.6879	74.0178	OK	1409	2.622
ENSG00000113845	TIMMDC1	TIMMDC1	protein_coding	3:119217378-119243937	1905.47	69.7317	65.1623	74.3013	OK	1410	2.623
ENSG00000006652	IFRD1	IFRD1	protein_coding	7:112063022-112121072	1896.82	69.7243	66.8157	72.8016	OK	1411	2.625
ENSG00000144867	SRPRB	SRPRB	protein_coding	3:133502876-133544616	1840.16	69.5785	68.4666	70.7969	OK	1412	2.627
ENSG00000179950	PUF60	PUF60	protein_coding	8:144898513-144912029	1823.95	69.5194	65.2429	74.0311	OK	1413	2.629
ENSG00000136997	MYC	MYC	protein_coding	8:128747679-128753674	1812.22	69.4415	66.8443	72.0387	OK	1414	2.631
ENSG00000041982	TNC	TNC	protein_coding	9:117782805-117880536	1854.88	69.4391	66.268	72.66	OK	1415	2.633
ENSG00000197457	STMN3	STMN3	protein_coding	20:62271060-62284780	1816.77	69.4273	68.1969	70.6877	OK	1416	2.635
ENSG00000116350	SRSF4	SRSF4	protein_coding	1:29474254-29508499	1886.23	69.2596	65.1885	75.1854	OK	1417	2.637
ENSG00000199890	Y_RNA	Y_RNA	misc_RNA	1:111989419-111989530	1017.07	69.1674	0	207.502	OK	1418	2.638
ENSG00000126067	PSMB2	PSMB2	protein_coding	1:36067184-36107445	1807.93	69.1269	68.3027	69.951	OK	1419	2.64
ENSG00000148120	C9ORF3	C9orf3	protein_coding	9:97488982-97849441	1744.56	69.1264	64.1465	74.3318	OK	1420	2.642
ENSG00000007255	TRAPPC6A	TRAPPC6A	protein_coding	19:45666186-45681485	1684.17	69.116	66.9964	71.2356	OK	1421	2.644
ENSG00000225630	MTND2P28	MTND2P28	pseudogene	1:565019-566063	1736.79	69.0765	67.7197	70.4333	OK	1422	2.646
ENSG00000201988	Y_RNA	Y_RNA	misc_RNA	6:30704080-30704191	1015	69.027	0	207.081	OK	1423	2.648
ENSG00000156515	HK1	HK1	protein_coding	10:71029739-71161638	1868.31	68.9839	65.7106	72.275	OK	1424	2.65
ENSG00000214022	REPIN1	REPIN1	protein_coding	7:150065277-150071133	1821.43	68.9687	65.9507	72.147	OK	1425	2.651
ENSG00000128789	PSMG2	PSMG2	protein_coding	18:12702424-12725739	1873.93	68.9553	67.1873	70.7233	OK	1426	2.653
ENSG00000120306	CYSTM1	CYSTM1	protein_coding	5:139554226-139661637	1812.24	68.8915	66.9067	70.9147	OK	1427	2.655
ENSG00000184640	SEPT9	SEPT9	protein_coding	17:75277491-75496674	1698.01	68.8784	65.3696	72.3971	OK	1428	2.657
ENSG00000154582	TCEB1	TCEB1	protein_coding	8:74857353-74884522	1808.29	68.7985	64.1386	73.4585	OK	1429	2.659
ENSG00000170142	UBE2E1	UBE2E1	protein_coding	3:23847393-23932807	1402.43	68.708	64.084	73.3909	OK	1430	2.661
ENSG00000101294	HM13	HM13	protein_coding	20:30102230-30157370	1792.02	68.625	63.1483	74.3434	OK	1431	2.663
ENSG00000254858	MPV17L2	MPV17L2	protein_coding	19:18304027-18307552	1780.57	68.6042	66.1826	71.0258	OK	1432	2.664
ENSG00000171530	TBCA	TBCA	protein_coding	5:76986990-77164604	1645.63	68.5214	59.9602	80.7592	OK	1433	2.666
ENSG00000257073	AC011933	AC011933.1	pseudogene	17:73314158-73315410	1786.77	68.3987	0	84.9394	LOWDATA	1434	2.668
ENSG00000085998	POMGNT1	POMGNT1	protein_coding	1:46654353-46685977	1770.08	68.2526	64.2567	72.3408	OK	1435	2.67
ENSG00000257453	RP11-290L1.3	RP11-290L1.3	processed_transcript	12:76424273-76425158	1785.65	68.179	65.5261	70.8318	OK	1436	2.672
ENSG00000099875	MKNK2	MKNK2	protein_coding	19:2037480-2051243	1657.77	68.0921	65.3253	70.8589	OK	1437	2.674
ENSG00000155506	LARP1	LARP1	protein_coding	5:154092461-154197167	1802.92	68.09	64.9726	71.5309	OK	1438	2.676
ENSG00000167615	LENG8	LENG8	protein_coding	19:54960064-54973217	1724.31	68.058	60.6246	75.495	OK	1439	2.677
ENSG00000107562	CXCL12	CXCL12	protein_coding	10:44793037-44881941	1841.89	68.0035	66.302	69.8121	OK	1440	2.679
ENSG00000007168	PAFAH1B1	PAFAH1B1	protein_coding	17:2496503-2588888	1796.73	67.9318	64.7075	71.1845	OK	1441	2.681
ENSG00000175899	A2M	A2M	protein_coding	12:9220259-9268825	1829.78	67.8998	63.8196	72.1321	OK	1442	2.683
ENSG00000123989	CHPF	CHPF	protein_coding	2:220403668-220408509	1652.27	67.879	65.8104	69.9476	OK	1443	2.685
ENSG00000223501	VPS52	VPS52	protein_coding	6:33218048-33239824	1673.58	67.8716	63.7799	72.0383	OK	1444	2.687
ENSG00000164828	SUN1	SUN1	protein_coding	7:855527-936072	1835.06	67.8278	59.1804	76.8452	OK	1445	2.689
ENSG00000019549	SNAI2	SNAI2	protein_coding	8:49830248-49834299	1783.11	67.7758	66.389	69.1626	OK	1446	2.69
ENSG00000155876	RRAGA	RRAGA	protein_coding	9:19049371-19051019	1873.05	67.7583	66.5761	68.9405	OK	1447	2.692
ENSG00000106052	TAX1BP1	TAX1BP1	protein_coding	7:27778949-27880938	1838.27	67.7558	65.9392	69.6576	OK	1448	2.694
ENSG00000015479	MATR3	MATR3	protein_coding	5:138609440-138667360	1814.37	67.7176	61.5031	74.5659	OK	1449	2.696
ENSG00000176101	SSNA1	SSNA1	protein_coding	9:140083098-140084822	1750.98	67.6511	64.0171	71.3399	OK	1450	2.698
ENSG00000213619	NDUFS3	NDUFS3	protein_coding	11:47586887-47606114	1813.94	67.5931	62.1207	73.1464	OK	1451	2.7
ENSG00000166226	CCT2	CCT2	protein_coding	12:69979113-69995350	1831.5	67.557	64.5835	70.9231	OK	1452	2.702
ENSG00000202533	Y_RNA	Y_RNA	misc_RNA	5:131803838-131803949	992.445	67.493	0	202.479	OK	1453	2.704
ENSG00000239779	WBP1	WBP1	protein_coding	2:74685455-74688018	1679.03	67.4926	61.9397	73.0753	OK	1454	2.705
ENSG00000148248	SURF4	SURF4	protein_coding	9:136228324-136242970	1785.3	67.291	65.5232	69.1784	OK	1455	2.707
ENSG00000187051	RPS19BP1	RPS19BP1	protein_coding	22:39925097-39928860	1740.44	67.2421	64.4625	70.0219	OK	1456	2.709
ENSG00000166851	PLK1	PLK1	protein_coding	16:23688976-23701688	1794.71	67.2383	63.6642	70.8821	OK	1457	2.711
ENSG00000163344	PMVK	PMVK	protein_coding	1:154897209-154909467	1671.01	67.2283	65.6584	68.7981	OK	1458	2.713
ENSG00000002330	BAD	BAD	protein_coding	11:64037301-64052176	1658.75	67.2163	61.6865	72.7723	OK	1459	2.715
ENSG00000141469	SLC14A1	SLC14A1	protein_coding	18:43304091-43332485	1787.01	67.03	64.3973	69.6627	OK	1460	2.717
ENSG00000173933	RBM4	RBM4	protein_coding	11:66406087-66434153	1775.53	67.0049	62.2932	71.7592	OK	1461	2.718
ENSG00000013583	HEBP1	HEBP1	protein_coding	12:13127797-13153207	1792.73	66.9971	64.9396	69.0546	OK	1462	2.72
ENSG00000134717	BTF3L4	BTF3L4	protein_coding	1:52521796-52556388	1767.02	66.9026	64.0924	69.7246	OK	1463	2.722
ENSG00000137404	NRM	NRM	protein_coding	6:30655823-30659197	1733.9	66.7905	62.5225	71.0723	OK	1464	2.724
ENSG00000189241	TSPYL1	TSPYL1	protein_coding	6:116597740-116601066	1794.12	66.7721	65.9458	67.5984	OK	1465	2.726
ENSG00000244187	TMEM141	TMEM141	protein_coding	9:139685806-139695010	1688.34	66.6516	61.5237	71.7796	OK	1466	2.728
ENSG00000162704	ARPC5	ARPC5	protein_coding	1:183592400-183604892	1852.89	66.644	65.3368	67.9516	OK	1467	2.73
ENSG00000157456	CCNB2	CCNB2	protein_coding	15:59397276-59417244	1788.75	66.6141	64.7615	69.4565	OK	1468	2.731
ENSG00000142173	COL6A2	COL6A2	protein_coding	21:47518010-47552763	1752.11	66.5567	63.4853	69.778	OK	1469	2.733
ENSG00000064490	RFXANK	RFXANK	protein_coding	19:19303007-19312678	1727.21	66.4964	59.4279	73.6615	OK	1470	2.735
ENSG00000143314	MRPL24	MRPL24	protein_coding	1:156707094-156711382	1646.58	66.4241	61.8622	71.0096	OK	1471	2.737
ENSG00000175274	TP53I11	TP53I11	protein_coding	11:44907453-44972840	1689.5	66.3123	61.7698	71.1385	OK	1472	2.739
ENSG00000135441	BLOC1S1	BLOC1S1	protein_coding	12:56109819-56113871	1645.79	66.2951	61.2005	71.4379	OK	1473	2.741
ENSG00000083857	FAT1	FAT1	protein_coding	4:187508936-187647876	1805.51	66.2895	62.2011	70.4132	OK	1474	2.743
ENSG00000132002	DNAJB1	DNAJB1	protein_coding	19:14625581-14640049	1766.59	66.2783	65.268	67.2885	OK	1475	2.744
ENSG00000187446	AC012652	AC012652.1	protein_coding	15:41523036-41574043	1743.73	66.2169	61.1264	71.3077	OK	1476	2.746
ENSG00000092098	RNF31	RNF31	protein_coding	14:24615891-24629870	1724.13	66.2056	57.222	75.4901	OK	1477	2.748
ENSG00000175197	DDIT3	DDIT3	protein_coding	12:57910370-57914300	1780.48	66.1917	62.7108	69.6728	OK	1478	2.75
ENSG00000183696	UPP1	UPP1	protein_coding	7:48128224-48148330	1740.81	66.1914	60.2371	72.2503	OK	1479	2.752
ENSG00000025772	TOMM34	TOMM34	protein_coding	20:43570770-43589127	1743.31	66.19	65.2014	67.1787	OK	1480	2.754
ENSG00000010278	CD9	CD9	protein_coding	12:6308880-6347427	1686.16	66.1723	62.2946	70.0854	OK	1481	2.756
ENSG00000112667	C6ORF108	C6orf108	protein_coding	6:43193366-43197222	1619.27	66.1469	62.785	69.8236	OK	1482	2.757
ENSG00000182195	LDOC1	LDOC1	protein_coding	X:140269933-140271310	1631.6	66.1387	63.613	68.6644	OK	1483	2.759
ENSG00000166889	PATL1	PATL1	protein_coding	11:59404188-59436471	1780.71	66.1192	64.9682	67.2702	OK	1484	2.761
ENSG00000102554	KLF5	KLF5	protein_coding	13:73629113-73651676	1683.37	66.0543	63.1697	68.955	OK	1485	2.763
ENSG00000065154	OAT	OAT	protein_coding	10:126085871-126107545	1786.84	66.0085	63.7907	68.2482	OK	1486	2.765
ENSG00000080503	SMARCA2	SMARCA2	protein_coding	9:2015341-2193624	1762.86	65.9391	61.778	70.134	OK	1487	2.767
ENSG00000133316	WDR74	WDR74	protein_coding	11:62599813-62609281	1738.63	65.8971	61.1792	70.7143	OK	1488	2.769
ENSG00000148396	SEC16A	SEC16A	protein_coding	9:139334548-139372141	1779.33	65.8956	63.7196	68.1023	OK	1489	2.77
ENSG00000145337	PIGY	PIGY	protein_coding	4:89442135-89444964	1793.08	65.8899	64.7446	67.0353	OK	1490	2.772
ENSG00000135930	EIF4E2	EIF4E2	protein_coding	2:233414761-233448354	1726.02	65.8441	62.6161	69.7321	OK	1491	2.774
ENSG00000174231	PRPF8	PRPF8	protein_coding	17:1553922-1588176	1789.28	65.8189	62.4579	69.3421	OK	1492	2.776
ENSG00000162298	SYVN1	SYVN1	protein_coding	11:64889251-64902004	1621.29	65.7676	61.6556	70.0912	OK	1493	2.778
ENSG00000100320	RBFOX2	RBFOX2	protein_coding	22:36134782-36424473	1783.08	65.6675	61.9494	69.6153	OK	1494	2.78
ENSG00000151491	EPS8	EPS8	protein_coding	12:15773091-16035263	1774.39	65.6602	62.642	68.9065	OK	1495	2.782
ENSG00000099783	HNRNPM	HNRNPM	protein_coding	19:8509650-8553885	1787.21	65.5894	63.6408	67.5378	OK	1496	2.784
ENSG00000145907	G3BP1	G3BP1	protein_coding	5:151150605-151192346	1719.64	65.4746	64.0844	67.0798	OK	1497	2.785
ENSG00000065427	KARS	KARS	protein_coding	16:75661621-75682541	1717.02	65.4536	62.4313	68.5306	OK	1498	2.787
ENSG00000235552	CTD-2124B20.1	CTD-2124B20.1	pseudogene	18:6462142-6463009	1821.06	65.3825	63.8286	66.9363	OK	1499	2.789
ENSG00000136026	CKAP4	CKAP4	protein_coding	12:106631654-106698057	1692.2	65.2774	64.4205	66.1574	OK	1500	2.791
ENSG00000145495	MARCH6	MARCH6	protein_coding	5:10353814-10435491	1806.61	65.2497	62.6844	68.2177	OK	1501	2.793
ENSG00000117691	NENF	NENF	protein_coding	1:212606228-212619714	1633.26	65.241	62.6183	67.9093	OK	1502	2.795
ENSG00000117394	SLC2A1	SLC2A1	protein_coding	1:43391518-43424539	1673.28	65.2373	63.3666	67.1687	OK	1503	2.797
ENSG00000100345	MYH9	MYH9	protein_coding	22:36677322-36784063	1738.67	65.2105	63.8924	66.7193	OK	1504	2.798
ENSG00000066322	ELOVL1	ELOVL1	protein_coding	1:43829067-43833697	1725.68	65.0594	61.2621	68.924	OK	1505	2.8
ENSG00000118363	SPCS2	SPCS2	protein_coding	11:74660291-74690076	1806.13	65.0555	60.249	70.0879	OK	1506	2.802
ENSG00000180992	MRPL14	MRPL14	protein_coding	6:44081193-44095194	1636.32	65.0116	63.3789	66.6443	OK	1507	2.804
ENSG00000125821	DTD1	DTD1	protein_coding	20:18568536-18744561	1577.69	64.9877	63.671	66.3046	OK	1508	2.806
ENSG00000179051	RCC2	RCC2	protein_coding	1:17733255-17766220	1701.94	64.9431	64.1177	65.7853	OK	1509	2.808
ENSG00000113068	PFDN1	PFDN1	protein_coding	5:139624623-139682706	1706.96	64.8893	61.6335	68.2412	OK	1510	2.81
ENSG00000197858	GPAA1	GPAA1	protein_coding	8:145137492-145141119	1645.06	64.8631	59.564	70.6588	OK	1511	2.811
ENSG00000101363	MANBAL	MANBAL	protein_coding	20:35918040-35945663	1726.04	64.842	62.2715	67.4429	OK	1512	2.813
ENSG00000181649	PHLDA2	PHLDA2	protein_coding	11:2949502-2950685	1486.74	64.7822	62.6291	66.9354	OK	1513	2.815
ENSG00000074842	C19ORF10	C19orf10	protein_coding	19:4657565-4670415	1731.29	64.7561	63.101	66.4112	OK	1514	2.817
ENSG00000174705	SH3PXD2B	SH3PXD2B	protein_coding	5:171752184-171881527	1724.67	64.6596	60.6873	68.6319	OK	1515	2.819
ENSG00000089063	TMEM230	TMEM230	protein_coding	20:5080485-5093749	1768.48	64.6309	61.9117	67.4228	OK	1516	2.821
ENSG00000103018	CYB5B	CYB5B	protein_coding	16:69458427-69500169	1784.81	64.623	61.0588	68.1871	OK	1517	2.823
ENSG00000151923	TIAL1	TIAL1	protein_coding	10:121334198-121356541	1789.59	64.6152	60.9038	68.3317	OK	1518	2.824
ENSG00000182307	C8ORF33	C8orf33	protein_coding	8:146277763-146281416	1746.36	64.5939	62.4962	66.6917	OK	1519	2.826
ENSG00000166340	TPP1	TPP1	protein_coding	11:6633999-6640692	1703.19	64.5719	61.2599	68.0859	OK	1520	2.828
ENSG00000240342	RPS2P5	RPS2P5	pseudogene	12:118683876-118684807	1885.1	64.5066	61.9629	67.0502	OK	1521	2.83
ENSG00000133134	BEX2	BEX2	protein_coding	X:102564273-102565974	1666.71	64.4511	62.0267	66.8756	OK	1522	2.832
ENSG00000140937	CDH11	CDH11	protein_coding	16:64977655-65160015	1756.2	64.3986	62.4817	66.8047	OK	1523	2.834
ENSG00000245532	NEAT1	NEAT1	lincRNA	11:65190244-65213011	1721.58	64.2949	63.1866	65.4032	OK	1524	2.836
ENSG00000179271	GADD45GIP1	GADD45GIP1	protein_coding	19:13064971-13068050	1580.16	64.2185	61.9035	66.5335	OK	1525	2.837
ENSG00000163017	ACTG2	ACTG2	protein_coding	2:74119440-74146992	1725.14	64.1894	62.1103	66.4015	OK	1526	2.839
ENSG00000111652	COPS7A	COPS7A	protein_coding	12:6832906-6841041	1695.58	64.176	60.0342	68.6578	OK	1527	2.841
ENSG00000181038	METTL23	METTL23	protein_coding	17:74722939-74729961	1725.2	64.1552	61.4647	66.8456	OK	1528	2.843
ENSG00000143252	SDHC	SDHC	protein_coding	1:161284046-161332984	1652.78	64.0192	59.4563	68.747	OK	1529	2.845
ENSG00000014641	MDH1	MDH1	protein_coding	2:63815742-63834331	1724.49	64.014	60.2549	67.909	OK	1530	2.847
ENSG00000025796	SEC63	SEC63	protein_coding	6:108188959-108279482	1725.26	63.9898	60.9735	67.0484	OK	1531	2.849
ENSG00000116260	QSOX1	QSOX1	protein_coding	1:180123968-180173165	1648.9	63.9724	61.5598	66.4052	OK	1532	2.85
ENSG00000145919	BOD1	BOD1	protein_coding	5:173034516-173043663	1747.05	63.9693	60.9215	67.0201	OK	1533	2.852
ENSG00000143416	SELENBP1	SELENBP1	protein_coding	1:151336777-151345209	1702.03	63.927	61.0616	67.1321	OK	1534	2.854
ENSG00000185236	RAB11B	RAB11B	protein_coding	19:8455204-8469313	1651.8	63.8885	62.3968	65.3803	OK	1535	2.856
ENSG00000120265	PCMT1	PCMT1	protein_coding	6:150070578-150132556	1697.8	63.8162	61.0037	66.7506	OK	1536	2.858
ENSG00000105058	FAM32A	FAM32A	protein_coding	19:16296234-16302855	1658.45	63.7983	62.5854	65.0112	OK	1537	2.86
ENSG00000226605	AC007098	AC007098.1	antisense	2:63053198-63085573	1647.32	63.7597	57.9931	69.5263	OK	1538	2.862
ENSG00000166619	BLCAP	BLCAP	protein_coding	20:36130815-36156333	1727.18	63.7501	61.835	65.7095	OK	1539	2.864
ENSG00000157778	PSMG3	PSMG3	protein_coding	7:1606965-1610641	1591.27	63.7279	60.886	66.5855	OK	1540	2.865
ENSG00000100722	ZC3H14	ZC3H14	protein_coding	14:89029252-89079853	1741.93	63.7249	58.5107	68.997	OK	1541	2.867
ENSG00000255090	RP11-820L6.1	RP11-820L6.1	processed_transcript	11:122026129-122293579	1395.38	63.7022	26.591	101.031	OK	1542	2.869
ENSG00000100461	RBM23	RBM23	protein_coding	14:23369853-23388396	1724.14	63.5409	58.0282	69.4604	OK	1543	2.871
ENSG00000132424	PNISR	PNISR	protein_coding	6:99845926-99873207	1669.85	63.4414	59.2369	67.6675	OK	1544	2.873
ENSG00000149792	MRPL49	MRPL49	protein_coding	11:64889654-64894843	1562.11	63.3668	61.0022	65.7444	OK	1545	2.875
ENSG00000142208	AKT1	AKT1	protein_coding	14:105235685-105262088	1679.11	63.2838	61.1915	65.6551	OK	1546	2.877
ENSG00000146416	AIG1	AIG1	protein_coding	6:143381632-143661441	1467.85	63.2398	50.8853	75.6251	OK	1547	2.878
ENSG00000156261	CCT8	CCT8	protein_coding	21:30428125-30446118	1753.75	63.2355	59.9409	66.6071	OK	1548	2.88
ENSG00000144476	CXCR7	CXCR7	protein_coding	2:237476429-237491001	1703.13	63.0763	62.1611	64.0229	OK	1549	2.882
ENSG00000143183	TMCO1	TMCO1	protein_coding	1:165696031-165738417	1703.04	63.0339	60.0146	66.0531	OK	1550	2.884
ENSG00000137947	GTF2B	GTF2B	protein_coding	1:89318614-89357627	1754.18	62.9787	61.2344	64.7462	OK	1551	2.886
ENSG00000243317	C7ORF73	C7orf73	protein_coding	7:135347243-135378166	1624.97	62.8737	61.457	64.3058	OK	1552	2.888
ENSG00000100575	TIMM9	TIMM9	protein_coding	14:58875211-58894332	1668	62.7853	57.5476	68.0228	OK	1553	2.89
ENSG00000184900	SUMO3	SUMO3	protein_coding	21:46191373-46238694	1620.09	62.7643	60.8234	64.7885	OK	1554	2.891
ENSG00000148362	C9ORF142	C9orf142	protein_coding	9:139886869-139888436	1577.5	62.7627	55.7802	69.7751	OK	1555	2.893
ENSG00000100908	EMC9	FAM158A	protein_coding	14:24608173-24610797	1660.78	62.7396	57.7824	67.7384	OK	1556	2.895
ENSG00000137288	MNF1	MNF1	protein_coding	6:33665344-33679504	1462.16	62.7203	59.879	65.5835	OK	1557	2.897
ENSG00000055070	C1ORF144	C1orf144	protein_coding	1:16679069-16724640	1653.59	62.6918	58.4739	67.0656	OK	1558	2.899
ENSG00000128915	NARG2	NARG2	protein_coding	15:60711807-60771359	1730	62.6776	56.0795	69.2906	OK	1559	2.901
ENSG00000225177	RP11-390P2.4	RP11-390P2.4	antisense	6:139013684-139018425	1629.08	62.6644	58.8905	66.4381	OK	1560	2.903
ENSG00000179526	SHARPIN	SHARPIN	protein_coding	8:145153535-145163027	1599.63	62.635	58.1052	67.2149	OK	1561	2.904
ENSG00000005884	ITGA3	ITGA3	protein_coding	17:48133331-48167845	1643.74	62.5485	57.9153	67.3051	OK	1562	2.906
ENSG00000159128	IFNGR2	IFNGR2	protein_coding	21:34757298-34851655	1655.01	62.537	60.6117	64.4706	OK	1563	2.908
ENSG00000185787	MORF4L1	MORF4L1	protein_coding	15:79102828-79190475	1699.2	62.4833	59.8702	65.3605	OK	1564	2.91
ENSG00000173272	MZT2A	MZT2A	protein_coding	2:132222472-132250316	1486.2	62.4403	57.4158	67.4857	OK	1565	2.912
ENSG00000109689	STIM2	STIM2	protein_coding	4:26859299-27027003	1655.34	62.4292	58.1574	66.7239	OK	1566	2.914
ENSG00000164733	CTSB	CTSB	protein_coding	8:11700032-11726957	1620.71	62.4148	57.7194	67.4791	OK	1567	2.916
ENSG00000111215	PRR4	PRR4	protein_coding	12:10977558-11324212	1383.96	62.3846	53.3188	72.1481	OK	1568	2.917
ENSG00000129055	ANAPC13	ANAPC13	protein_coding	3:134196547-134205558	1692.85	62.3118	59.7179	64.9161	OK	1569	2.919
ENSG00000214160	ALG3	ALG3	protein_coding	3:183960088-183967336	1590.03	62.2865	57.6552	66.9594	OK	1570	2.921
ENSG00000203706	SERTAD4-AS1	C1orf133	protein_coding	1:210404800-210407392	1636.49	62.256	58.64	65.872	OK	1571	2.923
ENSG00000123610	TNFAIP6	TNFAIP6	protein_coding	2:152214105-152236560	1692.1	62.2287	60.8688	63.5885	OK	1572	2.925
ENSG00000124942	AHNAK	AHNAK	protein_coding	11:62201015-62323719	1652.27	62.1792	59.8288	64.705	OK	1573	2.927
ENSG00000124164	VAPB	VAPB	protein_coding	20:56964177-57026157	1706.55	62.1706	60.8966	63.4479	OK	1574	2.929
ENSG00000105088	OLFM2	OLFM2	protein_coding	19:9964394-10047070	1634.08	62.1157	60.8953	63.336	OK	1575	2.931
ENSG00000132305	IMMT	IMMT	protein_coding	2:86371054-86422893	1664.27	62.0422	58.8025	65.302	OK	1576	2.932
ENSG00000197989	SNHG12	SNHG12	lincRNA	1:28905049-28909495	1618.69	62.0116	56.6403	67.4169	OK	1577	2.934
ENSG00000149428	HYOU1	HYOU1	protein_coding	11:118914898-118927940	1589.96	61.8488	57.1899	66.8194	OK	1578	2.936
ENSG00000101166	SLMO2	SLMO2	protein_coding	20:57608199-57617964	1655.91	61.8442	59.9002	63.7881	OK	1579	2.938
ENSG00000111799	COL12A1	COL12A1	protein_coding	6:75794041-75915767	1700.38	61.8372	58.9653	64.7105	OK	1580	2.94
ENSG00000074696	PTPLAD1	PTPLAD1	protein_coding	15:65822755-65870687	1685.98	61.8317	60.95	62.8795	OK	1581	2.942
ENSG00000110958	PTGES3	PTGES3	protein_coding	12:57057126-57082159	1652.14	61.7857	60.2529	63.3291	OK	1582	2.944
ENSG00000144810	COL8A1	COL8A1	protein_coding	3:99357318-99518070	1622.42	61.7641	55.2984	68.2367	OK	1583	2.945
ENSG00000115944	COX7A2L	COX7A2L	protein_coding	2:42560685-42596150	1597.12	61.7266	60.0822	63.4053	OK	1584	2.947
ENSG00000104325	DECR1	DECR1	protein_coding	8:91013632-91064320	1674.02	61.6677	57.1667	66.3226	OK	1585	2.949
ENSG00000138814	PPP3CA	PPP3CA	protein_coding	4:101944565-102269435	1603.14	61.6085	58.3948	64.8223	OK	1586	2.951
ENSG00000221716	SNORA11	SNORA11	snoRNA	X:54840802-54840930	905.904	61.6076	0	123.215	OK	1587	2.953
ENSG00000168137	SETD5	SETD5	protein_coding	3:9439298-9520924	1659.9	61.5175	55.2286	68.094	OK	1588	2.955
ENSG00000108010	GLRX3	GLRX3	protein_coding	10:131934662-131982785	1657.25	61.4471	56.7346	66.4623	OK	1589	2.957
ENSG00000108523	RNF167	RNF167	protein_coding	17:4843302-4848517	1607.73	61.4358	55.5711	67.4555	OK	1590	2.958
ENSG00000104472	CHRAC1	CHRAC1	protein_coding	8:141521396-141527236	1573.08	61.3037	59.1324	63.5013	OK	1591	2.96
ENSG00000106244	PDAP1	PDAP1	protein_coding	7:98989670-99006452	1546.94	61.2798	60.355	62.2113	OK	1592	2.962
ENSG00000117318	ID3	ID3	protein_coding	1:23884408-23886285	1554.82	61.2578	57.926	64.5897	OK	1593	2.964
ENSG00000224032	EPB41L4A-AS1	EPB41L4A-AS1	non_coding	5:111496222-111499973	1613.21	61.2112	55.1526	67.2697	OK	1594	2.966
ENSG00000185189	NRBP2	NRBP2	protein_coding	8:144915763-144924200	1593.37	61.0895	58.7075	63.507	OK	1595	2.968
ENSG00000116478	HDAC1	HDAC1	protein_coding	1:32757686-32799236	1657.73	60.9756	59.2536	62.8595	OK	1596	2.97
ENSG00000100612	DHRS7	DHRS7	protein_coding	14:60610837-60636574	1684.06	60.9286	58.2522	63.6528	OK	1597	2.971
ENSG00000106603	COA1	C7orf44	protein_coding	7:43648082-43769316	1632.1	60.9186	56.7264	65.3351	OK	1598	2.973
ENSG00000120509	PDZD11	PDZD11	protein_coding	X:69506444-69510364	1668.14	60.8926	58.7932	63.0312	OK	1599	2.975
ENSG00000169727	GPS1	GPS1	protein_coding	17:80009762-80015346	1585.36	60.8779	58.6497	63.1187	OK	1600	2.977
ENSG00000074071	MRPS34	MRPS34	protein_coding	16:1821890-1823156	1509.55	60.8459	56.0205	65.6713	OK	1601	2.979
ENSG00000213598	RP11-112J1.1	RP11-112J1.1	pseudogene	14:59261371-59261747	1473.83	60.8431	21.7676	99.9186	OK	1602	2.981
ENSG00000090971	NAT14	NAT14	protein_coding	19:55996593-55998935	1481.41	60.8378	59.2357	62.4399	OK	1603	2.983
ENSG00000175582	RAB6A	RAB6A	protein_coding	11:73386937-73472182	1615.11	60.7746	57.4522	64.1258	OK	1604	2.984
ENSG00000125304	TM9SF2	TM9SF2	protein_coding	13:100153670-100215645	1660.47	60.7725	59.9932	61.6159	OK	1605	2.986
ENSG00000117399	CDC20	CDC20	protein_coding	1:43824598-43828874	1610.98	60.7267	57.1	64.3533	OK	1606	2.988
ENSG00000177283	FZD8	FZD8	protein_coding	10:35927176-35930362	1560.79	60.7135	59.7778	61.6492	OK	1607	2.99
ENSG00000115234	SNX17	SNX17	protein_coding	2:27593388-27599995	1651.07	60.6843	57.8156	63.6376	OK	1608	2.992
ENSG00000122299	ZC3H7A	ZC3H7A	protein_coding	16:11844441-11891123	1676.78	60.6625	57.0458	64.3066	OK	1609	2.994
ENSG00000115738	ID2	ID2	protein_coding	2:8818974-8824583	1645.64	60.5549	58.8205	62.2894	OK	1610	2.996
ENSG00000123136	DDX39A	DDX39A	protein_coding	19:14519632-14530171	1565.53	60.5516	58.9827	62.1329	OK	1611	2.997
ENSG00000136003	ISCU	ISCU	protein_coding	12:108956357-108963160	1598.89	60.5143	58.3446	62.8951	OK	1612	2.999
ENSG00000175110	MRPS22	MRPS22	protein_coding	3:138724647-139076065	1652.08	60.4428	57.0244	63.9494	OK	1613	3.001
ENSG00000171067	C11ORF24	C11orf24	protein_coding	11:68028802-68039469	1538.83	60.4399	56.9291	64.0629	OK	1614	3.003
ENSG00000104388	RAB2A	RAB2A	protein_coding	8:61429415-61536186	1616.19	60.4314	57.7933	63.1889	OK	1615	3.005
ENSG00000106546	AHR	AHR	protein_coding	7:17338245-17385776	1621.67	60.3314	59.4511	61.3209	OK	1616	3.007
ENSG00000115350	POLE4	POLE4	protein_coding	2:75185618-75197255	1537.14	60.3287	56.6726	64.1669	OK	1617	3.009
ENSG00000130731	C16ORF13	C16orf13	protein_coding	16:684428-686358	1509.25	60.1682	51.409	69.016	OK	1618	3.011
ENSG00000139180	NDUFA9	NDUFA9	protein_coding	12:4714109-4798454	1600.86	60.1673	55.6939	64.6848	OK	1619	3.012
ENSG00000109534	GAR1	GAR1	protein_coding	4:110736665-110745893	1529.58	60.1327	57.7399	62.5256	OK	1620	3.014
ENSG00000122565	CBX3	CBX3	protein_coding	7:26240781-26252976	1625.76	60.0662	58.0696	62.0795	OK	1621	3.016
ENSG00000113141	IK	IK	protein_coding	5:140026642-140042064	1582.6	60.0641	57.5453	62.9564	OK	1622	3.018
ENSG00000115504	EHBP1	EHBP1	protein_coding	2:62900985-63273622	1551.75	60.0608	55.2358	65.108	OK	1623	3.02
ENSG00000168268	NT5DC2	NT5DC2	protein_coding	3:52558385-52569070	1599.97	60.0452	55.3872	64.7502	OK	1624	3.022
ENSG00000111875	ASF1A	ASF1A	protein_coding	6:119215383-119230332	1639.86	60.0437	59.1817	60.9055	OK	1625	3.024
ENSG00000158417	EIF5B	EIF5B	protein_coding	2:99953815-100016728	1612.62	60.0398	57.7187	62.3609	OK	1626	3.025
ENSG00000102054	RBBP7	RBBP7	protein_coding	X:16857405-16888537	1626.8	60.038	56.4595	64.4939	OK	1627	3.027
ENSG00000136271	DDX56	DDX56	protein_coding	7:44605015-44614650	1572.11	60.0212	54.9552	65.1556	OK	1628	3.029
ENSG00000007520	TSR3	C16orf42	protein_coding	16:1399240-1401912	1496.51	59.9871	58.0719	61.9024	OK	1629	3.031
ENSG00000179115	FARSA	FARSA	protein_coding	19:13033283-13044558	1596.9	59.928	58.3117	61.5444	OK	1630	3.033
ENSG00000115073	ACTR1B	ACTR1B	protein_coding	2:98272430-98280570	1578.76	59.9154	58.7663	61.1031	OK	1631	3.035
ENSG00000213920	MDP1	MDP1	protein_coding	14:24683142-24685276	1589.77	59.8973	54.0077	65.7869	OK	1632	3.037
ENSG00000175792	RUVBL1	RUVBL1	protein_coding	3:127783624-127872757	1626.39	59.8665	57.742	62.03	OK	1633	3.038
ENSG00000116161	CACYBP	CACYBP	protein_coding	1:174968299-174980851	1599.59	59.8615	55.6001	64.1844	OK	1634	3.04
ENSG00000198176	TFDP1	TFDP1	protein_coding	13:114239012-114295504	1666.67	59.7467	57.379	62.2005	OK	1635	3.042
ENSG00000153827	TRIP12	TRIP12	protein_coding	2:230631929-230787955	1636.32	59.7335	56.0829	63.4668	OK	1636	3.044
ENSG00000143420	ENSA	ENSA	protein_coding	1:150573326-150602088	1557.36	59.6675	56.5215	62.9507	OK	1637	3.046
ENSG00000249758	CTB-43P18.1	CTB-43P18.1	processed_transcript	5:138700365-138705406	1580.66	59.6576	58.0247	61.2906	OK	1638	3.048
ENSG00000100906	NFKBIA	NFKBIA	protein_coding	14:35870716-35873955	1572.19	59.6448	57.2178	63.044	OK	1639	3.05
ENSG00000149084	HSD17B12	HSD17B12	protein_coding	11:43577985-43878167	1553.67	59.6441	55.0251	64.364	OK	1640	3.051
ENSG00000237411	AC003043	AC003043.2	antisense	17:42396995-42397584	1554.54	59.6132	57.1745	62.0518	OK	1641	3.053
ENSG00000138071	ACTR2	ACTR2	protein_coding	2:65454886-65498387	1637.18	59.5852	58.9668	60.2588	OK	1642	3.055
ENSG00000108468	CBX1	CBX1	protein_coding	17:46147413-46178883	1579.62	59.4916	58.2662	60.7994	OK	1643	3.057
ENSG00000133393	FOPNL	FOPNL	protein_coding	16:15959576-15982482	1625.74	59.4904	57.3007	61.7071	OK	1644	3.059
ENSG00000088826	SMOX	SMOX	protein_coding	20:4101626-4168394	1544.32	59.4644	55.3346	63.6043	OK	1645	3.061
ENSG00000100528	CNIH	CNIH	protein_coding	14:54893653-54908149	1612.04	59.2775	57.7885	60.8471	OK	1646	3.063
ENSG00000146112	PPP1R18	PPP1R18	protein_coding	6:30644165-30655672	1509.57	59.2774	56.5637	61.9912	OK	1647	3.064
ENSG00000126749	EMG1	EMG1	processed_transcript	12:7079943-7095921	1615.1	59.2475	56.7146	61.8249	OK	1648	3.066
ENSG00000129084	PSMA1	PSMA1	protein_coding	11:14515328-14665181	1633.77	59.1991	55.1007	63.3677	OK	1649	3.068
ENSG00000075420	FNDC3B	FNDC3B	protein_coding	3:171757417-172119455	1528.23	59.1585	53.052	65.6713	OK	1650	3.07
ENSG00000070770	CSNK2A2	CSNK2A2	protein_coding	16:58191810-58231824	1637.77	59.1575	57.2244	61.1466	OK	1651	3.072
ENSG00000139211	AMIGO2	AMIGO2	protein_coding	12:47469489-47473734	1603.49	59.1409	57.9923	60.2896	OK	1652	3.074
ENSG00000128951	DUT	DUT	protein_coding	15:48623207-48635570	1484.39	59.0913	53.7187	65.2868	OK	1653	3.076
ENSG00000255112	CHMP1B	CHMP1B	protein_coding	18:11851438-11854448	1599.31	59.0895	58.4364	59.7426	OK	1654	3.077
ENSG00000198356	ASNA1	ASNA1	protein_coding	19:12848305-12859137	1595.55	59.0722	57.7601	60.3842	OK	1655	3.079
ENSG00000168275	C1ORF31	C1orf31	protein_coding	1:234509201-234519795	1532.32	59.0392	56.2978	61.8095	OK	1656	3.081
ENSG00000119640	ACYP1	ACYP1	protein_coding	14:75519923-75536186	1543.06	59.0016	55.9586	62.0783	OK	1657	3.083
ENSG00000165752	STK32C	STK32C	protein_coding	10:134020993-134145353	1435.56	58.907	55.1862	62.639	OK	1658	3.085
ENSG00000204256	BRD2	BRD2	protein_coding	6:32936436-32949282	1533.86	58.7652	55.7971	61.8109	OK	1659	3.087
ENSG00000110628	SLC22A18	SLC22A18	protein_coding	11:2920950-2946476	1540.28	58.6453	53.0073	64.5656	OK	1660	3.089
ENSG00000178127	NDUFV2	NDUFV2	protein_coding	18:9102627-9134343	1498.85	58.6132	56.2876	61.1837	OK	1661	3.091
ENSG00000129657	SEC14L1	SEC14L1	protein_coding	17:75084830-75213183	1575.8	58.4867	56.9614	60.0173	OK	1662	3.092
ENSG00000048162	NOP16	NOP16	protein_coding	5:175810948-175815976	1514.25	58.4361	53.5383	63.3794	OK	1663	3.094
ENSG00000177830	CHID1	CHID1	protein_coding	11:867356-915058	1568.81	58.3586	52.3748	64.7906	OK	1664	3.096
ENSG00000131174	COX7B	COX7B	protein_coding	X:77154934-77162870	1426.89	58.3359	55.2255	61.4463	OK	1665	3.098
ENSG00000134910	STT3A	STT3A	protein_coding	11:125461606-125495110	1528.39	58.2939	54.7773	62.0176	OK	1666	3.1
ENSG00000106268	NUDT1	NUDT1	protein_coding	7:2281856-2290781	1463.28	58.2486	54.2079	62.5934	OK	1667	3.102
ENSG00000256940	RP11-783K16.5	RP11-783K16.5	antisense	11:64013435-64015689	1470.03	58.1898	54.366	62.0138	OK	1668	3.104
ENSG00000141380	SS18	SS18	protein_coding	18:23596218-23671164	1564.79	58.064	56.9919	59.1473	OK	1669	3.105
ENSG00000188157	AGRN	AGRN	protein_coding	1:955502-991496	1510.48	57.9676	54.7369	61.5208	OK	1670	3.107
ENSG00000187735	TCEA1	TCEA1	protein_coding	8:54879111-54935089	1554.7	57.8577	55.4173	60.3492	OK	1671	3.109
ENSG00000158716	DUSP23	DUSP23	protein_coding	1:159750721-159752333	1411.26	57.6868	54.0169	61.3565	OK	1672	3.111
ENSG00000003756	RBM5	RBM5	protein_coding	3:50126340-50156454	1561.01	57.6246	53.8309	61.6676	OK	1673	3.113
ENSG00000101474	C20ORF3	C20orf3	protein_coding	20:24943560-24973615	1518	57.5728	55.8296	59.3158	OK	1674	3.115
ENSG00000136068	FLNB	FLNB	protein_coding	3:57994126-58157982	1477.9	57.5449	56.0762	59.0607	OK	1675	3.117
ENSG00000115241	PPM1G	PPM1G	protein_coding	2:27604060-27632554	1532.11	57.495	55.105	59.9027	OK	1676	3.118
ENSG00000127947	PTPN12	PTPN12	protein_coding	7:77166591-77269388	1583.23	57.469	55.0987	59.9467	OK	1677	3.12
ENSG00000130489	SCO2	SCO2	protein_coding	22:50961996-50964868	1450.52	57.4631	54.6888	60.3124	OK	1678	3.122
ENSG00000072778	ACADVL	ACADVL	protein_coding	17:7120443-7128587	1530.89	57.4466	55.8358	59.0736	OK	1679	3.124
ENSG00000122642	FKBP9	FKBP9	protein_coding	7:32997016-33046543	1509.93	57.4239	54.0863	60.8788	OK	1680	3.126
ENSG00000213442	RPL18AP3	RPL18AP3	pseudogene	12:104659055-104659669	1651.43	57.4081	54.1498	60.6663	OK	1681	3.128
ENSG00000237765	FAM200B	FAM200B	protein_coding	4:15683284-15707188	1545.12	57.3765	51.2286	63.6709	OK	1682	3.13
ENSG00000163993	S100P	S100P	protein_coding	4:6694795-6698897	1403.51	57.2845	52.9695	61.5994	OK	1683	3.131
ENSG00000114867	EIF4G1	EIF4G1	protein_coding	3:184032282-184053146	1515.23	57.2125	52.6087	62.1716	OK	1684	3.133
ENSG00000149658	YTHDF1	YTHDF1	protein_coding	20:61826780-61847586	1551.28	57.1914	56.3681	58.069	OK	1685	3.135
ENSG00000169093	ASMTL	ASMTL	protein_coding	X:1522031-1572655	1493.9	57.1008	53.9497	60.2806	OK	1686	3.137
ENSG00000185122	HSF1	HSF1	protein_coding	8:145515279-145538385	1426.36	57.0319	53.3867	60.8336	OK	1687	3.139
ENSG00000141367	CLTC	CLTC	protein_coding	17:57697218-57773671	1577.51	57.0126	54.968	59.1083	OK	1688	3.141
ENSG00000213977	TAX1BP3	TAX1BP3	protein_coding	17:3566195-3571976	1453.81	57.0119	55.6438	58.3799	OK	1689	3.143
ENSG00000227097	RP11-742N3.1	RP11-742N3.1	pseudogene	11:82400570-82400944	1574.56	56.974	53.5372	61.0888	OK	1690	3.144
ENSG00000176978	DPP7	DPP7	protein_coding	9:140004993-140009629	1422.52	56.965	51.2503	62.9793	OK	1691	3.146
ENSG00000204592	HLA-E	HLA-E	protein_coding	6:30457243-30461982	1499.76	56.9581	55.9019	58.0616	OK	1692	3.148
ENSG00000101558	VAPA	VAPA	protein_coding	18:9913998-9960018	1515.9	56.9479	55.9201	57.9758	OK	1693	3.15
ENSG00000258947	RP11-566K11.2	RP11-566K11.2	protein_coding	16:89979825-90002505	1485.72	56.9413	0	1550.55	FAIL	1694	3.152
ENSG00000090061	CCNK	CCNK	protein_coding	14:99947505-100001381	1516.08	56.9207	53.7266	60.8223	OK	1695	3.154
ENSG00000204308	RNF5	RNF5	protein_coding	6:32146130-32151930	1524.03	56.8907	55.454	58.4376	OK	1696	3.156
ENSG00000184164	CRELD2	CRELD2	protein_coding	22:50311814-50321188	1514.61	56.7688	53.9866	59.725	OK	1697	3.158
ENSG00000176946	THAP4	THAP4	protein_coding	2:242523819-242576864	1473.9	56.7499	53.6061	59.9355	OK	1698	3.159
ENSG00000205323	SARNP	SARNP	protein_coding	12:56146246-56211540	1507.98	56.7472	53.82	59.6894	OK	1699	3.161
ENSG00000172775	FAM192A	FAM192A	protein_coding	16:57186377-57220028	1546.18	56.7406	51.2299	62.3944	OK	1700	3.163
ENSG00000120727	PAIP2	PAIP2	protein_coding	5:138677275-138705406	1502.35	56.7018	53.2535	60.1806	OK	1701	3.165
ENSG00000230734	RPL10P3	RPL10P3	pseudogene	9:119942906-119943374	880.005	56.6563	54.1907	59.122	OK	1702	3.167
ENSG00000071054	MAP4K4	MAP4K4	protein_coding	2:102313311-102508449	1526.55	56.5952	53.2222	60.0692	OK	1703	3.169
ENSG00000133935	C14ORF1	C14orf1	protein_coding	14:76116133-76127532	1456.82	56.5784	55.8274	57.3294	OK	1704	3.171
ENSG00000183386	FHL3	FHL3	protein_coding	1:38462441-38471278	1476.26	56.5763	53.0567	60.0959	OK	1705	3.172
ENSG00000220205	VAMP2	VAMP2	protein_coding	17:8054133-8066864	1424.78	56.5553	54.1079	59.052	OK	1706	3.174
ENSG00000254549	RP4-541C22.4	RP4-541C22.4	antisense	11:33730980-33731568	1496.76	56.5397	54.57	58.5094	OK	1707	3.176
ENSG00000103222	ABCC1	ABCC1	protein_coding	16:16043433-16236931	1441.12	56.5075	53.0441	59.9782	OK	1708	3.178
ENSG00000135535	CD164	CD164	protein_coding	6:109687716-109703762	1457.81	56.5043	53.3449	59.6736	OK	1709	3.18
ENSG00000198561	CTNND1	CTNND1	protein_coding	11:57520714-57587018	1496.94	56.4402	54.0153	58.9322	OK	1710	3.182
ENSG00000162745	OLFML2B	OLFML2B	protein_coding	1:161952981-161993644	1477.03	56.3616	53.4027	59.3205	OK	1711	3.184
ENSG00000164258	NDUFS4	NDUFS4	protein_coding	5:52856462-52979168	1300.67	56.3607	53.395	59.3263	OK	1712	3.185
ENSG00000072310	SREBF1	SREBF1	protein_coding	17:17714652-17740325	1421.78	56.2866	52.2323	60.5501	OK	1713	3.187
ENSG00000161542	PRPSAP1	PRPSAP1	protein_coding	17:74307013-74380602	1543.73	56.2342	53.1103	59.4611	OK	1714	3.189
ENSG00000103342	GSPT1	GSPT1	protein_coding	16:11961984-12009939	1539.17	56.159	54.5237	57.9496	OK	1715	3.191
ENSG00000184840	TMED9	TMED9	protein_coding	5:177019158-177023125	1239.78	56.0466	54.8348	57.3417	OK	1716	3.193
ENSG00000204019	CXORF61	CXorf61	protein_coding	X:115592848-115594164	1415.78	55.9919	53.8853	58.0984	OK	1717	3.195
ENSG00000128626	MRPS12	MRPS12	protein_coding	19:39421347-39423657	1438.44	55.9259	52.6301	59.2219	OK	1718	3.197
ENSG00000152977	ZIC1	ZIC1	protein_coding	3:147111208-147228080	1420.78	55.8729	52.1018	59.6998	OK	1719	3.198
ENSG00000198901	PRC1	PRC1	protein_coding	15:91509269-91538859	1492.56	55.7991	50.9343	60.8856	OK	1720	3.2
ENSG00000102103	PQBP1	PQBP1	protein_coding	X:48755194-48760420	1441.82	55.7206	49.7854	61.8639	OK	1721	3.202
ENSG00000110696	C11ORF58	C11orf58	protein_coding	11:16634678-16778649	1493.88	55.7053	53.6273	57.8894	OK	1722	3.204
ENSG00000112651	MRPL2	MRPL2	protein_coding	6:43021766-43027544	1460.23	55.6952	49.6053	61.785	OK	1723	3.206
ENSG00000205220	PSMB10	PSMB10	protein_coding	16:67968404-67970990	1425.77	55.6491	51.8151	59.4832	OK	1724	3.208
ENSG00000004478	FKBP4	FKBP4	protein_coding	12:2904118-2914576	1447.02	55.58	53.9466	57.2814	OK	1725	3.21
ENSG00000166451	CENPN	CENPN	protein_coding	16:81040102-81066719	1488.52	55.5485	51.3775	59.7194	OK	1726	3.211
ENSG00000105619	TFPT	TFPT	protein_coding	19:54610319-54619055	1417.4	55.5449	51.9513	59.1385	OK	1727	3.213
ENSG00000244405	ETV5	ETV5	protein_coding	3:185764096-185828107	1433.23	55.5175	50.9022	61.9357	OK	1728	3.215
ENSG00000157916	RER1	RER1	protein_coding	1:2323266-2335190	1483.9	55.5104	52.6844	58.4503	OK	1729	3.217
ENSG00000165949	IFI27	IFI27	protein_coding	14:94571181-94583033	1400.21	55.4253	47.9693	63.7003	OK	1730	3.219
ENSG00000100836	PABPN1	PABPN1	protein_coding	14:23790497-23795394	1429.26	55.3524	52.811	57.9673	OK	1731	3.221
ENSG00000162194	C11ORF48	C11orf48	protein_coding	11:62430286-62439727	1420.07	55.3055	51.7867	58.9804	OK	1732	3.223
ENSG00000162300	ZFPL1	ZFPL1	protein_coding	11:64851694-64855870	1388.22	55.2996	49.3385	61.4453	OK	1733	3.224
ENSG00000080845	DLGAP4	DLGAP4	protein_coding	20:34894257-35157040	1363.11	55.2672	52.0905	58.6493	OK	1734	3.226
ENSG00000122359	ANXA11	ANXA11	protein_coding	10:81910644-81965433	1456.66	55.2396	50.6893	59.9394	OK	1735	3.228
ENSG00000173156	RHOD	RHOD	protein_coding	11:66824288-66839484	1456.03	55.224	52.6494	57.8183	OK	1736	3.23
ENSG00000117519	CNN3	CNN3	protein_coding	1:95362506-95392834	1464.03	55.2153	52.4199	58.0459	OK	1737	3.232
ENSG00000102882	MAPK3	MAPK3	protein_coding	16:30125425-30134827	1402.78	55.1709	50.2737	60.1361	OK	1738	3.234
ENSG00000134107	BHLHE40	BHLHE40	protein_coding	3:5020800-5027008	1505.2	55.1381	54.0568	56.2193	OK	1739	3.236
ENSG00000115657	ABCB6	ABCB6	protein_coding	2:220074489-220083712	1453.74	55.1049	50.5381	59.8014	OK	1740	3.238
ENSG00000187118	CMC1	CMC1	protein_coding	3:28283074-28366633	1361.03	55.0434	50.4019	59.7112	OK	1741	3.239
ENSG00000258232	RP11-161H23.5	RP11-161H23.5	antisense	12:49658938-49667089	1259.4	55.0409	53.1536	56.9282	OK	1742	3.241
ENSG00000112308	C6ORF62	C6orf62	protein_coding	6:24705088-24721064	1475.3	54.9203	53.0872	56.7783	OK	1743	3.243
ENSG00000132313	MRPL35	MRPL35	protein_coding	2:86426579-86440917	1482.03	54.8653	52.4889	57.2416	OK	1744	3.245
ENSG00000183853	KIRREL	KIRREL	protein_coding	1:157963062-158070052	1492.82	54.8477	54.0263	55.6811	OK	1745	3.247
ENSG00000185043	CIB1	CIB1	protein_coding	15:90773206-90777279	1394.27	54.8313	53.5131	56.1496	OK	1746	3.249
ENSG00000132329	RAMP1	RAMP1	protein_coding	2:238767535-238820756	1337.76	54.82	51.2968	58.381	OK	1747	3.251
ENSG00000133321	RARRES3	RARRES3	protein_coding	11:63304280-63313934	1374.57	54.7846	51.8359	57.7623	OK	1748	3.252
ENSG00000105364	MRPL4	MRPL4	protein_coding	19:10362639-10370736	1415.55	54.6821	52.2701	57.0942	OK	1749	3.254
ENSG00000146242	TPBG	TPBG	protein_coding	6:83072922-83080545	1438.34	54.6659	53.7135	55.6182	OK	1750	3.256
ENSG00000116717	GADD45A	GADD45A	protein_coding	1:68150743-68154021	1475.67	54.6258	52.425	56.8266	OK	1751	3.258
ENSG00000148337	CIZ1	CIZ1	protein_coding	9:130928342-130966662	1400.34	54.5899	46.1997	63.1773	OK	1752	3.26
ENSG00000147400	CETN2	CETN2	protein_coding	X:151995516-151999321	1515.72	54.5771	53.5793	55.5748	OK	1753	3.262
ENSG00000125037	EMC3	TMEM111	protein_coding	3:10004220-10052800	1423.12	54.574	51.3778	57.7701	OK	1754	3.264
ENSG00000154767	XPC	XPC	protein_coding	3:14186646-14220283	1441.31	54.5607	51.0107	59.8723	OK	1755	3.265
ENSG00000128656	CHN1	CHN1	protein_coding	2:175664090-175870097	1495.33	54.5219	51.7194	57.6022	OK	1756	3.267
ENSG00000124733	MEA1	MEA1	protein_coding	6:42979831-42981706	1407.6	54.3323	52.9563	55.7084	OK	1757	3.269
ENSG00000197879	MYO1C	MYO1C	protein_coding	17:1367391-1396106	1412.53	54.3242	51.1512	57.6958	OK	1758	3.271
ENSG00000160310	PRMT2	PRMT2	protein_coding	21:48055078-48085036	1460.85	54.2872	48.9245	59.6632	OK	1759	3.273
ENSG00000167862	ICT1	ICT1	protein_coding	17:73008779-73017355	1414.53	54.2189	52.7249	55.7129	OK	1760	3.275
ENSG00000088205	DDX18	DDX18	protein_coding	2:118572225-118589955	1477.96	54.2089	52.6876	55.741	OK	1761	3.277
ENSG00000084463	WBP11	WBP11	protein_coding	12:14939409-14956474	1453.8	54.2028	53.2006	55.2847	OK	1762	3.278
ENSG00000069275	NUCKS1	NUCKS1	protein_coding	1:205681946-205719404	1444.02	54.1862	53.5574	55.2092	OK	1763	3.28
ENSG00000142871	CYR61	CYR61	protein_coding	1:86046443-86049645	1435.06	54.1839	52.5149	55.8947	OK	1764	3.282
ENSG00000125445	MRPS7	MRPS7	protein_coding	17:73257748-73262456	1430.36	54.1725	53.0295	55.3155	OK	1765	3.284
ENSG00000111832	RWDD1	RWDD1	protein_coding	6:116892529-116918838	1442.12	54.1629	52.1449	56.25	OK	1766	3.286
ENSG00000141030	COPS3	COPS3	protein_coding	17:17150133-17184607	1457.97	54.1071	51.0243	57.422	OK	1767	3.288
ENSG00000156928	MALSU1	MALSU1	protein_coding	7:23338357-23351348	1392.77	54.0994	50.6701	57.5674	OK	1768	3.29
ENSG00000137936	BCAR3	BCAR3	protein_coding	1:94027346-94312706	1430.76	54.0771	51.914	56.4309	OK	1769	3.291
ENSG00000164040	PGRMC2	PGRMC2	protein_coding	4:129190391-129209984	1462.12	54.0551	52.8166	55.3773	OK	1770	3.293
ENSG00000213853	EMP2	EMP2	protein_coding	16:10622278-10674555	1389.19	54.0424	52.1426	55.9766	OK	1771	3.295
ENSG00000129515	SNX6	SNX6	protein_coding	14:35030299-35099389	1491.79	54.016	52.2661	55.9272	OK	1772	3.297
ENSG00000177239	MAN1B1	MAN1B1	protein_coding	9:139981378-140003635	1412.29	53.9885	50.631	57.5337	OK	1773	3.299
ENSG00000184162	NR2C2AP	NR2C2AP	protein_coding	19:19312223-19314220	1401.71	53.9648	50.4961	57.4941	OK	1774	3.301
ENSG00000117614	SYF2	SYF2	protein_coding	1:25549169-25558993	1465.88	53.962	52.4162	55.5079	OK	1775	3.303
ENSG00000156831	NSMCE2	NSMCE2	protein_coding	8:126103920-126379362	1399.69	53.9596	50.579	57.439	OK	1776	3.304
ENSG00000092969	TGFB2	TGFB2	protein_coding	1:218519576-218617961	1363.95	53.9344	50.5964	57.2722	OK	1777	3.306
ENSG00000127564	PKMYT1	PKMYT1	protein_coding	16:3018024-3030540	1363.6	53.9269	48.0842	59.9636	OK	1778	3.308
ENSG00000136522	MRPL47	MRPL47	protein_coding	3:179306072-179322442	1465.23	53.8474	51.392	56.3027	OK	1779	3.31
ENSG00000258486	RN7SL1	RN7SL1	antisense	14:50053296-50053596	1123.11	53.804	49.4183	58.1898	OK	1780	3.312
ENSG00000181924	CHCHD8	CHCHD8	protein_coding	11:73583711-73588033	1432.6	53.7282	49.7765	57.68	OK	1781	3.314
ENSG00000107281	NPDC1	NPDC1	protein_coding	9:139933921-139940655	1372.05	53.7044	50.8093	56.7109	OK	1782	3.316
ENSG00000106992	AK1	AK1	protein_coding	9:130628758-130640022	1409.67	53.6532	48.7493	58.5879	OK	1783	3.318
ENSG00000082641	NFE2L1	NFE2L1	protein_coding	17:46125685-46138906	1420.53	53.6375	52.6012	54.6754	OK	1784	3.319
ENSG00000145545	SRD5A1	SRD5A1	protein_coding	5:6633455-6669675	1480.21	53.6226	52.4624	54.805	OK	1785	3.321
ENSG00000143158	BRP44	BRP44	protein_coding	1:167885966-167906278	1436.26	53.6167	51.613	55.6204	OK	1786	3.323
ENSG00000130508	PXDN	PXDN	protein_coding	2:1635658-1748624	1394.94	53.5595	51.9551	55.4026	OK	1787	3.325
ENSG00000106462	EZH2	EZH2	protein_coding	7:148504474-148581413	1463.84	53.5318	51.3847	55.6832	OK	1788	3.327
ENSG00000149136	SSRP1	SSRP1	protein_coding	11:57093458-57103351	1436.13	53.453	52.5569	54.3723	OK	1789	3.329
ENSG00000134285	FKBP11	FKBP11	protein_coding	12:49315300-49320257	1395.87	53.3757	47.722	59.1377	OK	1790	3.331
ENSG00000126934	MAP2K2	MAP2K2	protein_coding	19:4090318-4124126	1393.13	53.3421	50.8048	55.9931	OK	1791	3.332
ENSG00000153774	CFDP1	CFDP1	protein_coding	16:75327595-75467383	1301.32	53.3137	49.2198	57.423	OK	1792	3.334
ENSG00000104824	HNRNPL	HNRNPL	protein_coding	19:39327028-39342987	1298.35	53.2942	50.8748	55.7135	OK	1793	3.336
ENSG00000134330	IAH1	IAH1	protein_coding	2:9613786-9636672	1373.57	53.2805	48.1489	58.6613	OK	1794	3.338
ENSG00000171853	TRAPPC12	TRAPPC12	protein_coding	2:3383445-3488865	1386.47	53.2724	46.6446	60.0478	OK	1795	3.34
ENSG00000167770	OTUB1	OTUB1	protein_coding	11:63753324-63769283	1295.89	53.228	50.5039	55.9667	OK	1796	3.342
ENSG00000167088	SNRPD1	SNRPD1	protein_coding	18:19192259-19210204	1325.55	53.2157	52.3539	54.0774	OK	1797	3.344
ENSG00000254531	AP001816	AP001816.1	protein_coding	4:102268936-102270040	1355.13	53.185	46.5214	59.8487	OK	1798	3.345
ENSG00000117143	UAP1	UAP1	protein_coding	1:162531320-162569627	1447.53	53.1661	34.2777	103.587	OK	1799	3.347
ENSG00000103194	USP10	USP10	protein_coding	16:84733583-84813528	1450.18	53.1454	49.2239	57.5858	OK	1800	3.349
ENSG00000119801	YPEL5	YPEL5	protein_coding	2:30369806-30383399	1449.07	53.0588	51.2686	54.9038	OK	1801	3.351
ENSG00000133884	DPF2	DPF2	protein_coding	11:65101224-65120720	1393.74	53.0587	49.8497	56.3433	OK	1802	3.353
ENSG00000121022	COPS5	COPS5	protein_coding	8:67955313-67996018	1458.01	53.0547	51.0587	55.16	OK	1803	3.355
ENSG00000108559	NUP88	NUP88	protein_coding	17:5264257-5323480	1421.22	53.0483	47.7566	58.3957	OK	1804	3.357
ENSG00000202399	Y_RNA	Y_RNA	misc_RNA	8:98784540-98784653	1434.96	53.0364	0	159.109	OK	1805	3.358
ENSG00000020426	MNAT1	MNAT1	protein_coding	14:61201459-61436671	1264.33	53.0327	49.2657	56.8486	OK	1806	3.36
ENSG00000095739	BAMBI	BAMBI	protein_coding	10:28966270-28971868	1416.25	53.0288	51.1282	54.9292	OK	1807	3.362
ENSG00000104695	PPP2CB	PPP2CB	protein_coding	8:30631972-30671830	1482.84	53.0082	50.9176	55.5787	OK	1808	3.364
ENSG00000184117	NIPSNAP1	NIPSNAP1	protein_coding	22:29950796-29977326	1395.36	52.9249	51.7704	54.176	OK	1809	3.366
ENSG00000257663	RP11-1100L3.7	RP11-1100L3.7	processed_transcript	12:52470624-52475868	1378.9	52.9199	51.0226	54.8172	OK	1810	3.368
ENSG00000135047	CTSL1	CTSL1	protein_coding	9:90340433-90346308	1400.59	52.9002	50.4236	55.5046	OK	1811	3.37
ENSG00000181218	HIST3H2A	HIST3H2A	protein_coding	1:228645064-228645560	1321.05	52.8572	49.9959	55.7186	OK	1812	3.371
ENSG00000146007	ZMAT2	ZMAT2	protein_coding	5:140079746-140086266	1343.86	52.7645	51.7998	53.7847	OK	1813	3.373
ENSG00000111206	FOXM1	FOXM1	protein_coding	12:2966846-2986206	1373.13	52.7415	50.0206	55.4885	OK	1814	3.375
ENSG00000181061	HIGD1A	HIGD1A	protein_coding	3:42798668-42846023	1413.26	52.7135	51.0362	54.4393	OK	1815	3.377
ENSG00000204574	ABCF1	ABCF1	protein_coding	6:30539152-30564956	1407.5	52.702	49.6172	56.1983	OK	1816	3.379
ENSG00000139637	C12ORF10	C12orf10	protein_coding	12:53693469-53700961	1397.88	52.6831	47.5574	57.8849	OK	1817	3.381
ENSG00000177042	TMEM80	TMEM80	protein_coding	11:695615-705028	1345.14	52.6248	48.7614	56.5122	OK	1818	3.383
ENSG00000171135	JAGN1	JAGN1	protein_coding	3:9932237-9936033	1418.44	52.5854	50.5667	54.604	OK	1819	3.385
ENSG00000108509	CAMTA2	CAMTA2	protein_coding	17:4871286-4890960	1329.41	52.5686	47.661	57.8679	OK	1820	3.386
ENSG00000140694	PARN	PARN	protein_coding	16:14529557-14726585	1316.26	52.5475	50.8081	54.4864	OK	1821	3.388
ENSG00000100926	TM9SF1	TM9SF1	protein_coding	14:24658348-24664893	1394.12	52.526	49.6016	55.4943	OK	1822	3.39
ENSG00000134759	ELP2	ELP2	protein_coding	18:33709406-33757909	1423.7	52.5131	47.6792	57.7135	OK	1823	3.392
ENSG00000132581	SDF2	SDF2	protein_coding	17:26975373-26989203	1442.36	52.4235	50.439	54.4286	OK	1824	3.394
ENSG00000002834	LASP1	LASP1	protein_coding	17:37026255-37078023	1373.55	52.3093	51.1925	53.4635	OK	1825	3.396
ENSG00000170291	C17ORF81	C17orf81	protein_coding	17:7154734-7163259	1358.26	52.2794	48.2267	56.4382	OK	1826	3.398
ENSG00000005483	MLL5	MLL5	protein_coding	7:104654625-104754808	1396.63	52.2445	48.3657	56.2208	OK	1827	3.399
ENSG00000159140	SON	SON	protein_coding	21:34914923-34949812	1407.25	52.2403	47.947	56.6288	OK	1828	3.401
ENSG00000142186	SCYL1	SCYL1	protein_coding	11:65292547-65306175	1352.75	52.2297	46.8476	57.6125	OK	1829	3.403
ENSG00000129353	SLC44A2	SLC44A2	protein_coding	19:10713120-10755235	1393.44	52.2239	50.9933	53.4546	OK	1830	3.405
ENSG00000105401	CDC37	CDC37	protein_coding	19:10501808-10514271	1321.6	52.2239	51.0772	53.3707	OK	1831	3.407
ENSG00000103035	PSMD7	PSMD7	protein_coding	16:74330672-74340186	1404.11	52.2201	50.605	53.837	OK	1832	3.409
ENSG00000186298	PPP1CC	PPP1CC	protein_coding	12:111157484-111180744	1447.25	52.2171	50.0391	54.4526	OK	1833	3.411
ENSG00000135480	KRT7	KRT7	protein_coding	12:52626303-52662180	1306.72	52.2074	46.2778	58.2481	OK	1834	3.412
ENSG00000184319	AC002055	AC002055.4	pseudogene	22:51195375-51239737	1417.29	52.2006	47.1518	57.2493	OK	1835	3.414
ENSG00000067066	SP100	SP100	protein_coding	2:231280656-231408805	1422.93	52.1999	47.278	57.2202	OK	1836	3.416
ENSG00000121073	SLC35B1	SLC35B1	protein_coding	17:47778304-47786376	1409.39	52.1061	46.5829	57.7073	OK	1837	3.418
ENSG00000189077	TMEM120A	TMEM120A	pseudogene	7:75616154-75623977	1330.92	52.1024	46.0587	58.5107	OK	1838	3.42
ENSG00000153406	NMRAL1	NMRAL1	protein_coding	16:4511680-4545764	1366.32	52.0637	46.0522	58.3784	OK	1839	3.422
ENSG00000106605	BLVRA	BLVRA	protein_coding	7:43798278-43846939	1418.75	52.0501	50.1622	54.1185	OK	1840	3.424
ENSG00000174744	BRMS1	BRMS1	protein_coding	11:66104803-66112596	1346.02	52.0445	49.3714	54.7984	OK	1841	3.425
ENSG00000164182	NDUFAF2	NDUFAF2	protein_coding	5:60240955-60448853	957.401	51.8994	48.4114	55.3873	OK	1842	3.427
ENSG00000168061	SAC3D1	SAC3D1	protein_coding	11:64808372-64812300	1258.8	51.8698	48.6866	55.0993	OK	1843	3.429
ENSG00000162384	C1ORF123	C1orf123	protein_coding	1:53679770-53686289	1396.03	51.8483	49.7429	53.9538	OK	1844	3.431
ENSG00000102931	ARL2BP	ARL2BP	protein_coding	16:57279009-57287516	1378.12	51.8476	49.6203	54.6356	OK	1845	3.433
ENSG00000057757	PITHD1	PITHD1	protein_coding	1:24104894-24114722	1394.99	51.7715	46.4601	57.0828	OK	1846	3.435
ENSG00000083312	TNPO1	TNPO1	protein_coding	5:72112138-72212560	1409.36	51.7613	49.7624	53.9742	OK	1847	3.437
ENSG00000115419	GLS	GLS	protein_coding	2:191745552-191830278	1389.01	51.7436	48.5741	55.0128	OK	1848	3.438
ENSG00000182158	CREB3L2	CREB3L2	protein_coding	7:137559724-137686813	1377.58	51.7328	50.0264	53.513	OK	1849	3.44
ENSG00000100603	SNW1	SNW1	protein_coding	14:78183941-78227550	1382.62	51.7263	49.9134	53.6236	OK	1850	3.442
ENSG00000164244	PRRC1	PRRC1	protein_coding	5:126853300-126890782	1390.53	51.6707	49.2731	54.2536	OK	1851	3.444
ENSG00000136718	IMP4	IMP4	protein_coding	2:131099797-131105383	1370.65	51.6139	45.757	57.5967	OK	1852	3.446
ENSG00000119048	UBE2B	UBE2B	protein_coding	5:133706869-133727683	1412.61	51.6069	47.7955	55.8308	OK	1853	3.448
ENSG00000134824	FADS2	FADS2	protein_coding	11:61560451-61634826	1311.09	51.5954	46.7449	56.6244	OK	1854	3.45
ENSG00000168883	USP39	USP39	protein_coding	2:85829978-85876406	1364.57	51.5612	46.5305	56.811	OK	1855	3.451
ENSG00000164442	CITED2	CITED2	protein_coding	6:139693392-139695757	1312.81	51.5047	49.5964	53.4131	OK	1856	3.453
ENSG00000170906	NDUFA3	NDUFA3	protein_coding	19:54606035-54614898	1312.72	51.4425	42.4112	60.8728	OK	1857	3.455
ENSG00000170892	TSEN34	TSEN34	protein_coding	19:54693788-54697585	1340.95	51.4348	49.1802	53.7895	OK	1858	3.457
ENSG00000135956	TMEM127	TMEM127	protein_coding	2:96916311-96931732	1373.88	51.4311	48.9759	53.8865	OK	1859	3.459
ENSG00000155254	MARVELD1	MARVELD1	protein_coding	10:99472929-99484694	1334.81	51.428	49.8483	53.0376	OK	1860	3.461
ENSG00000234975	FTH1P2	FTH1P2	pseudogene	1:228823161-228823574	1356.21	51.3596	48.7892	53.9921	OK	1861	3.463
ENSG00000221821	C6ORF226	C6orf226	protein_coding	6:42858004-42858554	1257.08	51.3461	48.736	53.9562	OK	1862	3.465
ENSG00000185088	RPS27L	RPS27L	protein_coding	15:63418070-63450220	1273.1	51.3292	48.3379	54.3332	OK	1863	3.466
ENSG00000110536	PTPMT1	PTPMT1	protein_coding	11:47586981-47595013	1376.72	51.301	48.0763	54.5307	OK	1864	3.468
ENSG00000198911	SREBF2	SREBF2	protein_coding	22:42229108-42303312	1322.62	51.2662	50.2537	52.2938	OK	1865	3.47
ENSG00000253352	TUG1	TUG1	lincRNA	22:31366662-31374831	1384.25	51.2645	49.1805	53.3484	OK	1866	3.472
ENSG00000111196	MAGOHB	MAGOHB	protein_coding	12:10758611-10766222	1342.38	51.2374	48.9737	53.5849	OK	1867	3.474
ENSG00000168000	BSCL2	BSCL2	protein_coding	11:62457746-62477317	1355.27	51.2234	45.0249	57.7557	OK	1868	3.476
ENSG00000164904	ALDH7A1	ALDH7A1	protein_coding	5:125877532-125931110	1419.18	51.2139	47.809	54.816	OK	1869	3.478
ENSG00000172992	DCAKD	DCAKD	protein_coding	17:43100709-43138473	1333.4	51.1704	49.2049	53.1358	OK	1870	3.479
ENSG00000144677	CTDSPL	CTDSPL	protein_coding	3:37903450-38025960	1389.63	51.1564	48.2941	54.0661	OK	1871	3.481
ENSG00000077782	FGFR1	FGFR1	protein_coding	8:38268655-38326352	1339.45	51.1198	47.6438	54.7367	OK	1872	3.483
ENSG00000198355	PIM3	PIM3	protein_coding	22:50354160-50357728	1231.12	51.1018	49.8851	52.3742	OK	1873	3.485
ENSG00000136261	BZW2	BZW2	protein_coding	7:16685755-16746148	1377.56	51.0378	48.1134	54.0532	OK	1874	3.487
ENSG00000079246	XRCC5	XRCC5	protein_coding	2:216972186-217071026	1396.28	50.9709	49.8711	52.2274	OK	1875	3.489
ENSG00000198925	ATG9A	ATG9A	protein_coding	2:220074493-220094439	1344.33	50.9575	47.5616	54.6838	OK	1876	3.491
ENSG00000112335	SNX3	SNX3	protein_coding	6:108532425-108582464	1360.87	50.9004	48.8391	53.0196	OK	1877	3.492
ENSG00000008282	SYPL1	SYPL1	protein_coding	7:105730948-105753022	1326.79	50.8672	49.6565	52.1117	OK	1878	3.494
ENSG00000146540	C7ORF50	C7orf50	protein_coding	7:1036622-1177896	1289.43	50.8554	47.7818	54.0477	OK	1879	3.496
ENSG00000101457	DNTTIP1	DNTTIP1	protein_coding	20:44420575-44440066	1324.82	50.8163	48.2966	53.3752	OK	1880	3.498
ENSG00000091136	LAMB1	LAMB1	protein_coding	7:107564243-107643700	1401.52	50.7961	45.8409	55.7511	OK	1881	3.5
ENSG00000204469	PRRC2A	PRRC2A	protein_coding	6:31588449-31605548	1310.73	50.7237	46.8437	54.6996	OK	1882	3.502
ENSG00000100109	TFIP11	TFIP11	protein_coding	22:26887190-26908471	1351.25	50.6895	47.1443	54.4301	OK	1883	3.504
ENSG00000132388	UBE2G1	UBE2G1	protein_coding	17:4172553-4269923	1339.07	50.6743	48.3755	53.0443	OK	1884	3.505
ENSG00000009335	UBE3C	UBE3C	protein_coding	7:156931606-157062066	1368.82	50.5876	49.362	51.892	OK	1885	3.507
ENSG00000164758	MED30	MED30	protein_coding	8:118532951-118552501	1312.32	50.5857	48.3959	52.7858	OK	1886	3.509
ENSG00000136758	YME1L1	YME1L1	protein_coding	10:27399382-27444195	1385.89	50.5298	48.3105	52.7821	OK	1887	3.511
ENSG00000013275	PSMC4	PSMC4	protein_coding	19:40477072-40487351	1361.99	50.5269	48.6752	52.3786	OK	1888	3.513
ENSG00000111237	VPS29	VPS29	protein_coding	12:110928901-110939922	1401.48	50.4839	46.3387	54.6748	OK	1889	3.515
ENSG00000165732	DDX21	DDX21	protein_coding	10:70715883-70744829	1320.53	50.445	46.0901	54.8	OK	1890	3.517
ENSG00000116030	SUMO1	SUMO1	protein_coding	2:203070902-203103331	1373.71	50.4422	47.1324	53.7846	OK	1891	3.518
ENSG00000108179	PPIF	PPIF	protein_coding	10:81107224-81115093	1351.18	50.4369	48.048	52.8258	OK	1892	3.52
ENSG00000187231	SESTD1	SESTD1	protein_coding	2:179966482-180129517	1413.55	50.4277	48.3828	52.6554	OK	1893	3.522
ENSG00000047249	ATP6V1H	ATP6V1H	protein_coding	8:54628116-54756118	1376.63	50.3913	45.8418	55.2942	OK	1894	3.524
ENSG00000099995	SF3A1	SF3A1	protein_coding	22:30727978-30752936	1312.62	50.3786	46.8967	54.1155	OK	1895	3.526
ENSG00000168297	PXK	PXK	protein_coding	3:58318606-58411748	1324.11	50.3431	0	2544	FAIL	1896	3.528
ENSG00000166164	BRD7	BRD7	protein_coding	16:50347397-50402845	1353.38	50.3343	47.1882	53.4974	OK	1897	3.53
ENSG00000198715	C1ORF85	C1orf85	protein_coding	1:156259879-156265463	1311.95	50.2985	46.425	54.1911	OK	1898	3.531
ENSG00000181523	SGSH	SGSH	protein_coding	17:78180514-78194722	1279.64	50.277	43.6807	56.9634	OK	1899	3.533
ENSG00000110104	CCDC86	CCDC86	protein_coding	11:60609543-60618554	1303.27	50.2281	47.1665	54.3661	OK	1900	3.535
ENSG00000221968	FADS3	FADS3	protein_coding	11:61640990-61659523	1276.25	50.2241	47.1399	53.5467	OK	1901	3.537
ENSG00000159842	ABR	ABR	protein_coding	17:906757-1132315	1338.24	50.1364	45.3206	56.0856	OK	1902	3.539
ENSG00000097021	ACOT7	ACOT7	protein_coding	1:6324332-6454451	1316.58	50.1326	47.1867	53.1055	OK	1903	3.541
ENSG00000065150	IPO5	IPO5	protein_coding	13:98605741-98676551	1378.81	50.1274	48.0501	52.3992	OK	1904	3.543
ENSG00000185627	PSMD13	PSMD13	protein_coding	11:236545-252983	1304.57	50.1217	45.6503	54.7873	OK	1905	3.545
ENSG00000078403	MLLT10	MLLT10	protein_coding	10:21823093-22032559	1276.86	50.0784	31.3971	71.892	OK	1906	3.546
ENSG00000115963	RND3	RND3	protein_coding	2:151324708-151395525	1319.46	50.0672	46.2808	53.9639	OK	1907	3.548
ENSG00000166033	HTRA1	HTRA1	protein_coding	10:124221040-124274424	1342.29	50.0356	47.954	52.1172	OK	1908	3.55
ENSG00000157593	SLC35B2	SLC35B2	protein_coding	6:44221832-44225291	1311.85	50.0208	47.824	52.2409	OK	1909	3.552
ENSG00000163938	GNL3	GNL3	protein_coding	3:52715171-52728508	1322.96	50.0173	47.7371	52.3482	OK	1910	3.554
ENSG00000204843	DCTN1	DCTN1	protein_coding	2:74588280-74619214	1322.62	50.0138	46.2351	54.0737	OK	1911	3.556
ENSG00000028528	SNX1	SNX1	protein_coding	15:64386321-64438289	1361.68	50.0075	47.1801	52.9145	OK	1912	3.558
ENSG00000135845	PIGC	PIGC	protein_coding	1:172339328-172413230	1387.06	49.9824	48.0806	51.973	OK	1913	3.559
ENSG00000049245	VAMP3	VAMP3	protein_coding	1:7831328-7841492	1332.65	49.9739	46.904	53.0438	OK	1914	3.561
ENSG00000141741	MIEN1	MIEN1	protein_coding	17:37885408-37887040	1316.61	49.9574	46.606	53.3089	OK	1915	3.563
ENSG00000243449	C4ORF48	C4orf48	protein_coding	4:2043688-2045697	1099.16	49.9226	44.1799	55.6655	OK	1916	3.565
ENSG00000203879	GDI1	GDI1	protein_coding	X:153665265-153671814	1294.77	49.8778	47.5629	52.4416	OK	1917	3.567
ENSG00000102225	CDK16	CDK16	protein_coding	X:47077258-47089396	1294.04	49.8085	44.0161	55.7625	OK	1918	3.569
ENSG00000134057	CCNB1	CCNB1	protein_coding	5:68462836-68474072	1368.56	49.7823	47.1259	52.4784	OK	1919	3.571
ENSG00000165280	VCP	VCP	protein_coding	9:35056060-35073246	1350.22	49.7663	47.8286	51.7476	OK	1920	3.572
ENSG00000124299	PEPD	PEPD	protein_coding	19:33877854-34012799	1321.21	49.7213	47.4254	52.0172	OK	1921	3.574
ENSG00000175029	CTBP2	CTBP2	protein_coding	10:126676420-126849739	1315.66	49.6953	47.4233	52.0491	OK	1922	3.576
ENSG00000089006	SNX5	SNX5	protein_coding	20:17922240-17949623	1336.8	49.6855	45.5335	53.8567	OK	1923	3.578
ENSG00000139112	GABARAPL1	GABARAPL1	protein_coding	12:10365056-10375727	1336.78	49.662	48.0393	51.3694	OK	1924	3.58
ENSG00000213689	TREX1	TREX1	protein_coding	3:48506444-48509044	1302.29	49.6491	45.0232	54.2863	OK	1925	3.582
ENSG00000171566	PLRG1	PLRG1	protein_coding	4:155456157-155471587	1358.01	49.6185	46.4987	52.8195	OK	1926	3.584
ENSG00000168259	DNAJC7	DNAJC7	protein_coding	17:40128438-40169715	1329.8	49.543	48.0148	51.0713	OK	1927	3.585
ENSG00000164885	CDK5	CDK5	protein_coding	7:150750898-150755617	1279.65	49.4752	47.4388	51.5724	OK	1928	3.587
ENSG00000173653	RCE1	RCE1	protein_coding	11:66610305-66614017	1299.65	49.4695	45.4851	53.5979	OK	1929	3.589
ENSG00000071889	FAM3A	FAM3A	protein_coding	X:153733349-153744566	1265.49	49.4456	45.3308	53.9021	OK	1930	3.591
ENSG00000106305	AIMP2	AIMP2	protein_coding	7:6048875-6063465	1311.46	49.4154	47.4969	51.3338	OK	1931	3.593
ENSG00000136146	MED4	MED4	protein_coding	13:48627458-48669267	1326.69	49.3966	46.4627	52.3304	OK	1932	3.595
ENSG00000157045	NTAN1	NTAN1	protein_coding	16:15131709-15149921	1304.04	49.3228	45.1109	53.637	OK	1933	3.597
ENSG00000115286	NDUFS7	NDUFS7	protein_coding	19:1383525-1395587	1216.94	49.2438	44.3143	54.3021	OK	1934	3.598
ENSG00000177971	IMP3	IMP3	protein_coding	15:75931425-75941047	1297.05	49.2198	47.0422	51.3976	OK	1935	3.6
ENSG00000126226	PCID2	PCID2	protein_coding	13:113831890-113863029	1336.84	49.1153	44.7359	53.5805	OK	1936	3.602
ENSG00000106355	LSM5	LSM5	protein_coding	7:32524950-32534895	1255.94	49.0726	44.8839	53.281	OK	1937	3.604
ENSG00000165792	METTL17	METTL17	protein_coding	14:21457928-21465189	1306.66	49.062	41.6845	56.7317	OK	1938	3.606
ENSG00000161526	SAP30BP	SAP30BP	protein_coding	17:73663398-73704139	1308.05	49.0536	47.0357	51.0713	OK	1939	3.608
ENSG00000130522	JUND	JUND	protein_coding	19:18390562-18392432	1074.1	49.0484	47.6166	50.4802	OK	1940	3.61
ENSG00000131100	ATP6V1E1	ATP6V1E1	protein_coding	22:18074901-18111584	1274.18	49.0474	47.295	50.8993	OK	1941	3.611
ENSG00000129038	LOXL1	LOXL1	protein_coding	15:74218329-74244478	1316.51	49.0297	45.0028	53.0566	OK	1942	3.613
ENSG00000162961	DPY30	DPY30	protein_coding	2:32092877-32264881	1322.72	49.0129	46.1754	51.8889	OK	1943	3.615
ENSG00000101266	CSNK2A1	CSNK2A1	protein_coding	20:459115-524482	1298.53	49.0096	47.6357	50.4029	OK	1944	3.617
ENSG00000004487	KDM1A	KDM1A	protein_coding	1:23345940-23410182	1326.19	49.0068	47.0632	50.9505	OK	1945	3.619
ENSG00000183978	CCDC56	CCDC56	protein_coding	17:40949652-40950704	1195.71	49.0022	47.3893	50.6151	OK	1946	3.621
ENSG00000196465	MYL6B	MYL6B	protein_coding	12:56546039-56551771	1254.23	48.9953	43.6783	54.354	OK	1947	3.623
ENSG00000104765	BNIP3L	BNIP3L	protein_coding	8:26240413-26363152	1311.7	48.9643	46.2353	51.7206	OK	1948	3.625
ENSG00000165030	NFIL3	NFIL3	protein_coding	9:94171326-94186144	1327.73	48.9071	47.8832	49.931	OK	1949	3.626
ENSG00000088448	ANKRD10	ANKRD10	protein_coding	13:111530886-111567416	1297.25	48.8063	30.1804	95.4274	OK	1950	3.628
ENSG00000175203	DCTN2	DCTN2	protein_coding	12:57923884-57941114	1279.3	48.7668	45.5383	52.2493	OK	1951	3.63
ENSG00000122257	RBBP6	RBBP6	protein_coding	16:24549013-24584184	1309.42	48.7025	45.0413	52.4086	OK	1952	3.632
ENSG00000206823	SNORA24	SNORA24	snoRNA	4:119200344-119200475	894.524	48.667	0	97.334	OK	1953	3.634
ENSG00000125505	MBOAT7	MBOAT7	protein_coding	19:54677106-54693733	1257.48	48.6535	44.2984	53.1689	OK	1954	3.636
ENSG00000163156	SCNM1	SCNM1	protein_coding	1:151138497-151142773	1286.24	48.6416	45.6287	51.6545	OK	1955	3.638
ENSG00000125458	NT5C	NT5C	protein_coding	17:73126323-73127877	1235.21	48.628	46.9556	50.3003	OK	1956	3.639
ENSG00000092201	SUPT16H	SUPT16H	protein_coding	14:21819630-21852425	1331.24	48.6243	46.3829	50.8757	OK	1957	3.641
ENSG00000051128	HOMER3	HOMER3	protein_coding	19:19040009-19052041	1255.45	48.5806	45.5324	51.6494	OK	1958	3.643
ENSG00000243749	ZMYM6NB	ZMYM6NB	protein_coding	1:35447135-35450954	1322.56	48.5735	47.2219	49.925	OK	1959	3.645
ENSG00000169692	AGPAT2	AGPAT2	protein_coding	9:139567594-139581875	1223.45	48.5477	45.8435	51.2823	OK	1960	3.647
ENSG00000169189	NSMCE1	NSMCE1	protein_coding	16:27236311-27280115	1260.24	48.5323	44.9636	52.5505	OK	1961	3.649
ENSG00000147586	MRPS28	MRPS28	protein_coding	8:80830951-80942524	1208.11	48.5092	42.5662	54.4644	OK	1962	3.651
ENSG00000085415	SEH1L	SEH1L	protein_coding	18:12947982-12987533	1345.9	48.4792	47.2625	49.6958	OK	1963	3.652
ENSG00000147533	GOLGA7	GOLGA7	protein_coding	8:41347914-41368499	1275.1	48.4705	44.5698	52.4125	OK	1964	3.654
ENSG00000106290	TAF6	TAF6	protein_coding	7:99704692-99717464	1269.2	48.4223	45.3932	51.5366	OK	1965	3.656
ENSG00000129197	RPAIN	RPAIN	protein_coding	17:5322960-5336196	1296.15	48.3796	44.6094	52.1985	OK	1966	3.658
ENSG00000232956	AC004847	AC004847.1	protein_coding	7:45022631-45023864	1219.65	48.3224	46.7482	49.8967	OK	1967	3.66
ENSG00000149357	LAMTOR1	LAMTOR1	protein_coding	11:71796940-71814433	1251.36	48.3089	45.8961	50.7899	OK	1968	3.662
ENSG00000211460	TSN	TSN	protein_coding	2:122494678-122525429	1333.24	48.2262	44.9236	51.7626	OK	1969	3.664
ENSG00000144591	GMPPA	GMPPA	protein_coding	2:220363588-220371710	1259.32	48.1933	43.9878	52.518	OK	1970	3.665
ENSG00000113384	GOLPH3	GOLPH3	protein_coding	5:32124809-32174456	1321.04	48.19	47.129	49.262	OK	1971	3.667
ENSG00000123992	DNPEP	DNPEP	protein_coding	2:220238267-220586393	1280.24	48.1778	42.5237	54.2143	OK	1972	3.669
ENSG00000125844	RRBP1	RRBP1	protein_coding	20:17594322-17662940	1248.1	48.1398	44.4343	51.8801	OK	1973	3.671
ENSG00000104853	CLPTM1	CLPTM1	protein_coding	19:45457847-45496598	1269.82	48.1236	46.2739	49.9734	OK	1974	3.673
ENSG00000153113	CAST	CAST	protein_coding	5:95865524-96115299	1301.47	48.1152	44.1251	52.3488	OK	1975	3.675
ENSG00000137801	THBS1	THBS1	protein_coding	15:39873279-39891667	1268.76	48.1018	44.4775	51.7261	OK	1976	3.677
ENSG00000004059	ARF5	ARF5	protein_coding	7:127228398-127231759	1231.95	48.0747	46.1873	50.1913	OK	1977	3.678
ENSG00000111684	LPCAT3	LPCAT3	protein_coding	12:7085347-7125814	1310.03	48.0564	45.3971	50.8159	OK	1978	3.68
ENSG00000161013	MGAT4B	MGAT4B	protein_coding	5:179224596-179233952	1270.46	48.0552	44.0845	52.323	OK	1979	3.682
ENSG00000148908	RGS10	RGS10	protein_coding	10:121259339-121302220	1262.84	48.0497	45.7411	50.6265	OK	1980	3.684
ENSG00000095787	WAC	WAC	protein_coding	10:28821421-28909928	1250.39	48.0321	44.1821	52.1619	OK	1981	3.686
ENSG00000167491	GATAD2A	GATAD2A	protein_coding	19:19496638-19619740	1249.03	48.0304	44.2785	52.1402	OK	1982	3.688
ENSG00000070761	C16ORF80	C16orf80	protein_coding	16:58147495-58163354	1293.79	48.0225	46.5458	49.8034	OK	1983	3.69
ENSG00000147010	SH3KBP1	SH3KBP1	protein_coding	X:19552082-19905719	1226.33	48.0083	45.1995	50.9174	OK	1984	3.692
ENSG00000140575	IQGAP1	IQGAP1	protein_coding	15:90931449-91045475	1305.58	48.005	45.5399	50.7569	OK	1985	3.693
ENSG00000167775	CD320	CD320	protein_coding	19:8367010-8373240	1245.71	47.9308	44.8218	51.0397	OK	1986	3.695
ENSG00000112531	QKI	QKI	protein_coding	6:163835031-163999628	1253.57	47.9273	44.4129	51.5563	OK	1987	3.697
ENSG00000130066	SAT1	SAT1	protein_coding	X:23801289-23804343	1300.19	47.9272	44.3998	51.4973	OK	1988	3.699
ENSG00000159210	SNF8	SNF8	protein_coding	17:47006677-47022479	1281	47.9268	42.8117	53.2451	OK	1989	3.701
ENSG00000100292	HMOX1	HMOX1	protein_coding	22:35776353-35790207	1266.11	47.8544	46.6986	49.1062	OK	1990	3.703
ENSG00000214046	C19ORF42	C19orf42	protein_coding	19:16741574-16770955	1258.48	47.829	44.983	50.7282	OK	1991	3.705
ENSG00000125652	ALKBH7	ALKBH7	protein_coding	19:6372443-6375261	1199.69	47.8125	46.3803	49.2447	OK	1992	3.706
ENSG00000143570	SLC39A1	SLC39A1	protein_coding	1:153931574-153940188	1258.72	47.7985	46.6937	48.9287	OK	1993	3.708
ENSG00000056972	TRAF3IP2	TRAF3IP2	protein_coding	6:111877656-111927481	1270.05	47.7696	44.3836	51.1935	OK	1994	3.71
ENSG00000146963	LUC7L2	LUC7L2	protein_coding	7:139025104-139108198	1250.32	47.7662	45.494	50.0614	OK	1995	3.712
ENSG00000182473	EXOC7	EXOC7	protein_coding	17:74077086-74099868	1276.08	47.7641	43.4294	52.2043	OK	1996	3.714
ENSG00000104518	GSDMD	GSDMD	protein_coding	8:144635376-144645232	1268.41	47.727	43.2916	52.4163	OK	1997	3.716
ENSG00000204388	HSPA1B	HSPA1B	protein_coding	6:31795511-31798031	1220.1	47.7207	46.781	48.6871	OK	1998	3.718
ENSG00000075413	MARK3	MARK3	protein_coding	14:103851700-103970168	1277.32	47.7194	43.4741	52.1002	OK	1999	3.719
[truncated: 51,746 more rows]

## Sheet: B. Top 1% CancerAnno
tracking id	mapped gene name	ensg name	biotype	locus	coverage	FPKM	FPKM conf lo	FPKM conf hi	FPKM status	rank	percentile	ABCTransporter GO0042626	AdherensJunction KEGGhsa04520	Alpha6Beta4IntegrinPathway CCMP	AmlCancer KEGGhsa05221	Amplification SangerCGC	AndrogenReceptorPathway CCMP	AntineoplasticTargets DrugBank	Apoptosis KEGGhsa04210	BasalCellCancer KEGGhsa05217	BladderCancer KEGGhsa05219	CancerGeneCensusPlus Sanger	CancerGeneCensus Sanger	CancerGenes Futreal2004	CancerGenes HahnAndWeinberg2002	CancerGenes Mitelman2000	CancerGenes Vogelstein2004	CellCycle KEGGhsa04110	CellSurface GO0009986	CmlCancer KEGGhsa05220	ColorectalCancer KEGGhsa05210	CytokineReceptor KEGGhsa04060	DNARepair GO0006281	DrugMetabolism GO0017144	DrugResistance GO0042493	Druggable RussLampel	EGFR1Pathway CCMP	ERBBSignaling KEGGhsa04012	EcmReceptor KEGGhsa04512	EndometrialCancer KEGGhsa05213	ExternalSideOfPlasmaMembrane GO0009897	FocalAdhesion KEGGhsa04510	FrameshiftMutation SangerCGC	GProteinCoupledReceptor GO0004930	GenesOfInterest MG	GenomeStability Entrez	GliomaCancer KEGGhsa05214	GrowthFactor GO0008083	HedgehogPathway CCMP
ENSG00000181163	NPM1	NPM1	protein_coding	5:170814119-170838141	31480.9	1162.83	1143.68	1182.01	OK	118	0.22	0	0	0	0	0	0	0	0	0	0	1	1	1	0	1	0	0	0	0	0	0	1	0	0	0	0	0	0	0	0	0	0	0	1	1	0	0	0
ENSG00000067560	RHOA	RHOA	protein_coding	3:49396577-49450431	19292.3	712.133	706.369	717.992	OK	153	0.285	0	1	1	0	0	0	0	0	0	0	0	0	0	0	0	0	0	0	0	1	0	0	0	0	0	0	0	0	0	0	1	0	0	0	1	0	0	0
ENSG00000136238	RAC1	RAC1	protein_coding	7:6414153-6443608	13716.3	522.269	513.3	531.238	OK	202	0.376	0	1	1	0	0	0	0	0	0	0	0	0	0	0	0	0	0	0	0	1	0	0	0	0	0	1	0	0	0	0	1	0	0	0	1	0	0	0
ENSG00000150093	ITGB1	ITGB1	protein_coding	10:33189246-33294720	12410.1	447.323	443.209	451.554	OK	232	0.432	0	0	0	0	0	0	0	0	0	0	0	0	0	0	0	0	0	1	0	0	0	0	0	1	1	0	0	1	0	0	1	0	0	0	0	0	0	0
ENSG00000096384	HSP90AB1	HSP90AB1	protein_coding	6:44214823-44221620	23810.8	869.51	862.051	876.978	OK	134	0.249	0	0	0	0	0	0	0	0	0	0	1	1	1	0	0	0	0	0	0	0	0	0	0	0	1	0	0	0	0	0	0	0	0	1	0	0	0	0
ENSG00000087245	MMP2	MMP2	protein_coding	16:55423611-55540603	32763	1233.53	1218	1249.11	OK	114	0.212	0	0	0	0	0	0	1	0	0	1	0	0	0	0	0	0	0	0	0	0	0	0	0	0	1	0	0	0	0	0	0	0	0	1	0	0	0	0
ENSG00000089280	FUS	FUS	protein_coding	16:31191430-31203127	11335.3	432.108	421.074	443.151	OK	238	0.443	0	0	0	0	0	0	0	0	0	0	1	1	1	0	1	0	0	0	0	0	0	0	0	0	1	0	0	0	0	0	0	0	0	1	0	0	0	0
ENSG00000105974	CAV1	CAV1	protein_coding	7:116164838-116201233	8541.44	317.278	308.376	326.18	OK	319	0.594	0	0	0	0	0	1	0	0	0	0	0	0	0	0	0	0	0	1	0	0	0	0	0	1	0	1	0	0	0	0	1	0	0	0	0	0	0	0
ENSG00000080824	HSP90AA1	HSP90AA1	protein_coding	14:102547105-102606036	7009.04	253.566	0	26669.1	FAIL	395	0.735	0	0	0	0	0	0	0	0	0	0	0	0	1	0	0	0	0	0	0	0	0	0	0	0	0	0	0	0	0	0	0	0	0	0	1	0	0	0
ENSG00000204435	CSNK2B	CSNK2B	protein_coding	6:31633012-31638120	5125.55	196.872	192.61	201.184	OK	492	0.915	0	1	0	0	0	0	0	0	0	0	0	0	0	0	0	0	0	0	0	0	0	0	0	0	0	0	0	0	0	0	0	0	0	0	1	0	0	0
ENSG00000175592	FOSL1	FOSL1	protein_coding	11:65659489-65668044	6684.51	271.036	264.137	277.936	OK	371	0.69	0	0	0	0	0	0	0	0	0	0	0	0	0	0	0	0	0	0	0	0	0	0	0	1	0	0	0	0	0	0	0	0	0	0	0	0	0	0
ENSG00000179218	CALR	CALR	protein_coding	19:13049413-13055304	4669.95	183.672	181.492	185.852	OK	521	0.969	0	0	0	0	0	1	0	0	0	0	0	0	0	0	0	0	0	1	0	0	0	0	0	1	0	0	0	0	0	1	0	0	0	0	1	0	0	0
ENSG00000087460	GNAS	GNAS	protein_coding	20:57414772-57486247	153172	5459.91	5418.46	5501.76	OK	22	0.041	0	0	0	0	0	0	0	0	0	0	1	1	1	0	0	0	0	0	0	0	0	0	0	1	0	0	0	0	0	0	0	0	0	1	0	0	0	0
ENSG00000164919	COX6C	COX6C	protein_coding	8:100885427-100906290	13757.6	557.046	535.85	578.241	OK	190	0.354	0	0	0	0	0	0	0	0	0	0	1	1	1	0	1	0	0	0	0	0	0	0	0	0	0	0	0	0	0	0	0	0	0	1	0	0	0	0
ENSG00000142192	APP	APP	protein_coding	21:27252860-27543446	13761.6	518.921	511.07	527.173	OK	204	0.38	0	0	0	0	0	0	0	0	0	0	0	0	0	0	0	0	0	1	0	0	0	0	0	0	0	0	0	0	0	0	0	0	0	0	1	0	0	0
ENSG00000196924	FLNA	FLNA	protein_coding	X:153576891-153603006	7666.35	294.407	281.794	307.107	OK	338	0.629	0	0	0	0	0	1	0	0	0	0	0	0	0	0	0	0	0	0	0	0	0	0	0	0	0	0	0	0	0	0	1	0	0	0	0	0	0	0
ENSG00000167460	TPM4	TPM4	protein_coding	19:16178316-16213813	7898.55	289.664	286.381	292.95	OK	344	0.64	0	0	0	0	0	0	0	0	0	0	1	1	1	0	1	0	0	0	0	0	0	0	0	0	0	0	0	0	0	0	0	0	0	1	1	0	0	0
ENSG00000084207	GSTP1	GSTP1	protein_coding	11:67351065-67354131	41118.9	1642.07	1622.29	1662.24	OK	96	0.179	0	0	0	0	0	0	0	0	0	0	0	0	0	0	1	0	0	0	0	0	0	0	0	0	0	0	0	0	0	0	0	0	0	0	1	0	0	0
ENSG00000106211	HSPB1	HSPB1	protein_coding	7:75931860-75933612	22049.8	873.157	858.77	887.543	OK	132	0.246	0	0	0	0	0	0	0	0	0	0	0	0	0	0	0	0	0	1	0	0	0	0	0	0	0	0	0	0	0	0	0	0	0	0	1	0	0	0
ENSG00000115414	FN1	FN1	protein_coding	2:216225162-216300895	18209.5	669.392	658.185	680.732	OK	166	0.309	0	0	0	0	0	0	0	0	0	0	0	0	0	0	1	0	0	0	0	0	0	0	0	0	0	0	0	1	0	0	1	0	0	0	1	0	0	0
ENSG00000163399	ATP1A1	ATP1A1	protein_coding	1:116915289-116952883	11266.5	410.719	403.64	417.865	OK	250	0.465	1	0	0	0	0	0	0	0	0	0	0	0	0	0	0	0	0	0	0	0	0	0	0	1	1	0	0	0	0	0	0	0	0	0	0	0	0	0
ENSG00000100804	PSMB5	PSMB5	protein_coding	14:23485751-23504439	7513.44	280.449	271.954	288.944	OK	352	0.655	0	0	0	0	0	0	1	0	0	0	0	0	0	0	0	0	0	0	0	0	0	0	0	0	0	0	0	0	0	0	0	0	0	1	0	0	0	0
ENSG00000173207	CKS1B	CKS1B	protein_coding	1:154947128-154951725	6348	241.857	237.074	246.705	OK	415	0.772	0	0	0	0	0	0	0	0	0	0	0	0	0	0	0	0	0	0	0	0	0	0	0	0	0	0	0	0	0	0	0	0	0	0	0	0	0	0
ENSG00000142168	SOD1	SOD1	protein_coding	21:33031934-33041244	5745.38	214.741	208.963	220.518	OK	464	0.863	0	0	0	0	0	0	0	0	0	0	0	0	0	0	0	0	0	0	0	0	0	1	0	1	1	0	0	0	0	0	0	0	0	0	1	0	0	0
ENSG00000112081	SRSF3	SRSF3	protein_coding	6:36562144-36571209	5011.39	182.386	179.593	185.179	OK	524	0.975	0	0	0	0	0	0	0	0	0	0	1	1	1	0	1	0	0	0	0	0	0	0	0	0	0	0	0	0	0	0	0	0	0	1	0	0	0	0
ENSG00000116251	RPL22	RPL22	protein_coding	1:6241328-6269449	48853.4	1893.93	1868.08	1919.83	OK	85	0.158	0	0	0	0	0	0	0	0	0	0	1	1	1	0	0	0	0	0	0	0	0	0	0	0	0	0	0	0	0	0	0	0	0	1	0	0	0	0
ENSG00000085662	AKR1B1	AKR1B1	protein_coding	7:134127126-134144036	46902.4	1744.23	1724.45	1764.13	OK	92	0.171	0	0	0	0	0	0	1	0	0	0	0	0	0	0	0	0	0	0	0	0	0	0	0	0	1	0	0	0	0	0	0	0	0	1	0	0	0	0
ENSG00000240972	MIF	MIF	protein_coding	22:24236190-24237414	41299.3	1738.96	1713.09	1764.83	OK	93	0.173	0	0	0	0	0	0	0	0	0	0	0	0	0	0	0	0	0	1	0	0	0	0	0	0	0	0	0	0	0	0	0	0	0	0	1	0	0	0
ENSG00000196531	NACA	NACA	protein_coding	12:57106211-57125412	42884.6	1621.02	1587.24	1655.05	OK	97	0.18	0	0	0	0	0	0	0	0	0	0	1	1	1	0	0	0	0	0	0	0	0	0	0	0	0	0	0	0	0	0	0	0	0	1	0	0	0	0
ENSG00000169100	SLC25A6	SLC25A6	protein_coding	X:1505044-1511626	30589.5	1183.39	1171.8	1194.98	OK	117	0.218	0	0	0	0	0	0	1	0	0	0	0	0	0	0	0	0	0	0	0	0	0	0	0	0	1	0	0	0	0	0	0	0	0	1	0	0	0	0
ENSG00000196230	TUBB	TUBB	protein_coding	6:30687977-30693203	23356.9	875.764	865.904	885.661	OK	131	0.244	0	0	0	0	0	0	1	0	0	0	0	0	0	0	0	0	0	0	0	0	0	0	0	0	1	0	0	0	0	0	0	0	0	1	1	0	0	0
ENSG00000005022	SLC25A5	SLC25A5	protein_coding	X:118602362-118605282	14477.3	536.299	531.221	541.4	OK	195	0.363	0	0	0	0	0	0	1	0	0	0	0	0	0	0	0	0	0	0	0	0	0	0	0	0	1	0	0	0	0	0	0	0	0	1	0	0	0	0
ENSG00000128272	ATF4	ATF4	protein_coding	22:39915699-39918691	12226.9	463.846	459.824	467.868	OK	223	0.415	0	0	0	0	0	0	0	0	0	0	0	0	0	0	0	0	0	0	0	0	0	0	0	0	0	0	0	0	0	0	0	0	0	0	1	0	0	0
ENSG00000150991	UBC	UBC	protein_coding	12:125396149-125401914	11751.3	437.302	427.25	447.518	OK	236	0.439	0	0	0	0	0	0	0	0	0	0	0	0	0	0	0	0	0	0	0	0	0	1	0	0	0	0	0	0	0	0	0	0	0	0	1	0	0	0
ENSG00000156976	EIF4A2	EIF4A2	protein_coding	3:186500993-186507689	10210.1	364.695	352.741	376.714	OK	278	0.517	0	0	0	0	0	0	0	0	0	0	1	1	1	0	0	0	0	0	0	0	0	0	0	0	0	0	0	0	0	0	0	0	0	1	0	0	0	0
ENSG00000109971	HSPA8	HSPA8	protein_coding	11:122928196-122933938	8442.64	308.92	299.32	318.581	OK	327	0.608	0	0	0	0	0	0	0	0	0	0	0	0	0	0	0	0	0	1	0	0	0	0	0	0	0	0	0	0	0	0	0	0	0	0	0	0	0	0
ENSG00000169439	SDC2	SDC2	protein_coding	8:97505578-97624000	6641.03	266.694	256.49	276.899	OK	379	0.705	0	0	0	0	0	0	1	0	0	0	0	0	0	0	0	0	0	0	0	0	0	0	0	0	0	0	0	1	0	0	0	0	0	1	0	0	0	0
ENSG00000164611	PTTG1	PTTG1	protein_coding	5:159848828-159855748	5053.64	197.869	192.24	203.555	OK	489	0.91	0	0	0	0	0	0	0	0	0	0	0	0	0	0	0	0	1	0	0	0	0	1	0	0	0	0	0	0	0	0	0	0	0	0	1	0	0	0
ENSG00000172216	CEBPB	CEBPB	protein_coding	20:48807375-48809212	4473.73	182.764	180.101	185.428	OK	523	0.973	0	0	0	0	0	0	0	0	0	0	0	0	0	0	0	0	0	0	0	0	0	0	0	0	0	1	0	0	0	0	0	0	0	0	0	0	0	0
ENSG00000075624	ACTB	ACTB	protein_coding	7:5566781-5603415	55445.5	2121.61	2097.53	2145.77	OK	78	0.145	0	1	0	0	0	0	0	0	0	0	0	0	0	0	0	0	0	0	0	0	0	0	0	0	0	0	0	0	0	0	1	0	0	0	0	0	0	0
ENSG00000204628	GNB2L1	GNB2L1	protein_coding	5:180663908-180675096	52616.3	1968.27	1923.61	2013.15	OK	83	0.154	0	0	0	0	0	0	0	0	0	0	0	0	0	0	0	0	0	0	0	0	0	0	0	0	0	0	0	0	0	0	0	0	0	0	0	0	0	0
ENSG00000170315	UBB	UBB	protein_coding	17:16284112-16286054	35367.9	1369.22	1354.35	1384.08	OK	111	0.207	0	0	0	0	0	0	0	0	0	0	0	0	0	0	0	0	0	0	0	0	0	1	0	0	0	0	0	0	0	0	0	0	0	0	1	0	0	0
ENSG00000135919	SERPINE2	SERPINE2	protein_coding	2:224839828-224904036	18524.6	675.698	670.198	681.27	OK	164	0.305	0	0	0	0	0	0	0	0	0	0	0	0	0	0	0	0	0	1	0	0	0	0	0	0	1	0	0	0	0	1	0	0	0	0	0	0	0	0
ENSG00000141552	ANAPC11	ANAPC11	protein_coding	17:79848665-79858867	14881.2	583.46	561.904	605.016	OK	183	0.34	0	0	0	0	0	0	0	0	0	0	0	0	0	0	0	0	1	0	0	0	0	0	0	0	0	0	0	0	0	0	0	0	0	0	1	0	0	0
ENSG00000100823	APEX1	APEX1	protein_coding	14:20923349-20925927	14562.5	529.778	513.257	546.3	OK	198	0.368	0	0	0	0	0	0	0	0	0	0	0	0	0	0	0	0	0	0	0	0	0	1	0	0	1	0	0	0	0	0	0	0	0	0	1	0	0	0
ENSG00000198074	AKR1B10	AKR1B10	protein_coding	7:134212343-134226160	12793.8	469.658	462.872	476.443	OK	219	0.407	0	0	0	0	0	0	0	0	0	0	0	0	0	0	0	0	0	0	0	0	0	0	0	0	1	0	0	0	0	0	0	0	0	0	1	0	0	0
ENSG00000109332	UBE2D3	UBE2D3	protein_coding	4:103715539-103790053	10222.3	383.522	364.308	403.042	OK	269	0.501	0	0	0	0	0	0	0	0	0	0	0	0	0	0	0	0	0	0	0	0	0	1	0	0	0	0	0	0	0	0	0	0	0	0	0	0	0	0
ENSG00000026508	CD44	CD44	protein_coding	11:35160416-35253949	8659.83	325.339	309.659	341.384	OK	312	0.581	0	0	0	0	0	0	0	0	0	0	0	0	0	0	0	0	0	1	0	0	0	0	0	0	0	0	0	1	0	1	0	0	0	0	0	0	0	0
ENSG00000108953	YWHAE	YWHAE	protein_coding	17:1247565-1303672	7271.76	271.918	266.622	277.659	OK	370	0.688	0	0	1	0	0	0	0	0	0	0	0	0	0	0	0	0	1	0	0	0	0	0	0	0	0	0	0	0	0	0	0	0	0	0	0	0	0	0
ENSG00000116288	PARK7	PARK7	protein_coding	1:8014350-8045565	5958.23	222.608	216.203	229.016	OK	446	0.83	0	0	0	0	0	0	0	0	0	0	0	0	0	0	0	0	0	0	0	0	0	0	0	1	0	0	0	0	0	0	0	0	0	0	0	0	0	0
ENSG00000112096	SOD2	SOD2	protein_coding	6:160100095-160183561	5866.16	216.381	207.619	225.329	OK	460	0.856	0	0	0	0	0	0	0	0	0	0	0	0	0	0	0	0	0	0	0	0	0	0	0	1	0	0	0	0	0	0	0	0	0	0	1	0	0	0
ENSG00000100097	LGALS1	LGALS1	protein_coding	22:38071614-38075813	195170	7911.04	7870.44	7952.99	OK	10	0.019	0	0	0	0	0	0	0	0	0	0	0	0	0	0	0	0	0	1	0	0	0	0	0	1	0	0	0	0	0	0	0	0	0	0	0	0	0	0
ENSG00000149273	RPS3	RPS3	protein_coding	11:75110529-75133324	77406.9	2904.65	2846.23	2963.11	OK	58	0.108	0	0	0	0	0	0	0	0	0	0	0	0	0	0	0	0	0	0	0	0	0	1	0	0	0	0	0	0	0	0	0	0	0	0	1	0	0	0
ENSG00000143947	RPS27A	RPS27A	protein_coding	2:55459038-55462989	71732	2840.5	2801.75	2879.28	OK	61	0.113	0	0	0	0	0	0	0	0	0	0	0	0	0	0	0	0	0	0	0	0	0	1	0	0	0	0	0	0	0	0	0	0	0	0	0	0	0	0
ENSG00000137154	RPS6	RPS6	protein_coding	9:19375712-19380252	72659.4	2737.3	2719.96	2755.01	OK	64	0.119	0	0	0	0	0	0	0	0	0	0	0	0	0	0	0	0	0	0	0	0	0	0	0	0	0	0	0	0	0	0	0	0	0	0	0	0	0	0
ENSG00000126432	PRDX5	PRDX5	protein_coding	11:64085559-64089283	24348	936.447	925.852	947.041	OK	124	0.231	0	0	0	0	0	0	0	0	0	0	0	0	0	0	0	0	0	0	0	0	0	0	0	0	0	0	0	0	0	0	0	0	0	0	1	0	0	0
ENSG00000110955	ATP5B	ATP5B	protein_coding	12:57031958-57039798	25385.3	915.924	894.654	937.194	OK	127	0.236	1	0	0	0	0	0	0	0	0	0	0	0	0	0	0	0	0	1	0	0	0	0	0	0	0	0	0	0	0	0	0	0	0	0	0	0	0	0
ENSG00000164111	ANXA5	ANXA5	protein_coding	4:122589109-122618268	20058.5	734.141	726.138	742.18	OK	149	0.277	0	0	0	0	0	0	0	0	0	0	0	0	0	0	0	0	0	1	0	0	0	0	0	0	0	0	0	0	0	1	0	0	0	0	0	0	0	0
ENSG00000221983	UBA52	UBA52	protein_coding	19:18682613-18688269	17746.3	710.345	705.881	714.808	OK	154	0.287	0	0	0	0	0	0	0	0	0	0	0	0	0	0	0	0	0	0	0	0	0	1	0	0	0	0	0	0	0	0	0	0	0	0	0	0	0	0
ENSG00000100300	TSPO	TSPO	protein_coding	22:43547519-43559248	16576.4	679.075	666.097	692.052	OK	162	0.301	0	0	0	0	0	0	0	0	0	0	0	0	0	0	0	0	0	0	0	0	0	0	0	1	1	0	0	0	0	0	0	0	0	0	0	0	0	0
ENSG00000168003	SLC3A2	SLC3A2	protein_coding	11:62623517-62656352	15574.9	574.088	559.936	588.384	OK	184	0.342	0	0	0	0	0	0	0	0	0	0	0	0	0	0	0	0	0	1	0	0	0	0	0	0	1	0	0	0	0	0	0	0	0	0	0	0	0	0
ENSG00000122566	HNRNPA2B1	HNRNPA2B1	protein_coding	7:26229546-26241149	14278.4	527.535	521.67	533.4	OK	199	0.37	0	0	0	0	0	0	0	0	0	0	1	1	0	0	0	0	0	0	0	0	0	0	0	0	0	0	0	0	0	0	0	0	0	1	0	0	0	0
ENSG00000008394	MGST1	MGST1	protein_coding	12:16500075-16762193	12739.5	480.306	458.38	502.455	OK	212	0.394	0	0	0	0	0	0	0	0	0	0	0	0	0	0	0	0	0	0	0	0	0	0	0	1	1	0	0	0	0	0	0	0	0	0	0	0	0	0
ENSG00000104419	NDRG1	NDRG1	protein_coding	8:134249413-134314265	12142.1	449.704	439.664	460.202	OK	231	0.43	0	0	0	0	0	0	0	0	0	0	0	0	0	0	0	0	0	0	0	0	0	0	0	0	0	0	0	0	0	0	0	0	0	0	0	0	0	0
ENSG00000099624	ATP5D	ATP5D	protein_coding	19:1241748-1244823	9874.21	386.896	378.482	395.309	OK	265	0.493	1	0	0	0	0	0	0	0	0	0	0	0	0	0	0	0	0	0	0	0	0	0	0	0	0	0	0	0	0	0	0	0	0	0	0	0	0	0
ENSG00000142657	PGD	PGD	protein_coding	1:10458648-10480233	9362.13	343.133	335.268	351.097	OK	299	0.556	0	0	0	0	0	0	1	0	0	0	0	0	0	0	0	0	0	0	0	0	0	0	0	0	0	0	0	0	0	0	0	0	0	1	0	0	0	0
ENSG00000101439	CST3	CST3	protein_coding	20:23608533-23619110	8584.67	334.767	327.961	341.572	OK	304	0.566	0	0	0	0	0	0	0	0	0	0	0	0	0	0	0	0	0	0	0	0	0	0	0	1	0	0	0	0	0	0	0	0	0	0	0	0	0	0
ENSG00000123975	CKS2	CKS2	protein_coding	9:91926112-91931618	7512.49	293.691	289.587	297.796	OK	339	0.631	0	0	0	0	0	0	0	0	0	0	0	0	0	0	0	0	0	0	0	0	0	0	0	0	0	0	0	0	0	0	0	0	0	0	0	0	0	0
ENSG00000146674	IGFBP3	IGFBP3	protein_coding	7:45951849-45961473	7040.56	267.266	262.3	272.285	OK	376	0.7	0	0	0	0	0	0	0	0	0	0	0	0	0	0	0	0	0	0	0	0	0	0	0	0	0	0	0	0	0	0	0	0	0	0	0	0	0	0
ENSG00000100142	POLR2F	POLR2F	protein_coding	22:38348613-38437113	6860.04	265.17	256.025	274.353	OK	382	0.711	0	0	0	0	0	0	0	0	0	0	0	0	0	0	0	0	0	0	0	0	0	1	0	0	0	0	0	0	0	0	0	0	0	0	0	0	0	0
ENSG00000106615	RHEB	RHEB	protein_coding	7:151163097-151217206	7052.49	258.093	253.056	263.15	OK	389	0.724	0	0	0	0	0	0	0	0	0	0	0	0	0	0	0	0	0	0	0	0	0	0	0	0	0	0	0	0	0	0	0	0	0	0	0	0	0	0
ENSG00000215021	PHB2	PHB2	protein_coding	12:7074489-7079988	6889.31	252.723	245.602	259.869	OK	398	0.741	0	0	0	0	0	0	0	0	0	0	0	0	0	0	0	0	0	0	0	0	0	0	0	0	0	0	0	0	0	0	0	0	0	0	1	0	0	0
ENSG00000100764	PSMC1	PSMC1	protein_coding	14:90722838-90738968	6315.05	228.648	224.725	232.598	OK	437	0.813	0	0	0	0	0	0	0	0	0	0	0	0	0	0	0	0	0	0	0	0	0	0	0	0	0	0	0	0	0	0	0	0	0	0	0	0	0	0
ENSG00000167085	PHB	PHB	protein_coding	17:47481413-47492246	6104.38	223.553	211.46	235.68	OK	444	0.826	0	0	0	0	0	0	0	0	0	0	0	0	0	0	0	0	0	0	0	0	0	0	0	0	0	0	0	0	0	0	0	0	0	0	0	0	0	0
ENSG00000196419	XRCC6	XRCC6	protein_coding	22:42017122-42060044	6110.58	222.21	217.195	227.225	OK	448	0.834	0	0	0	0	0	0	0	0	0	0	0	0	0	0	0	0	0	0	0	0	0	1	0	0	0	0	0	0	0	0	0	0	0	0	1	0	0	0
ENSG00000182481	KPNA2	KPNA2	protein_coding	17:66031847-66042969	6057.03	221.486	219.767	223.204	OK	452	0.841	0	0	0	0	0	0	0	0	0	0	0	0	0	0	0	0	0	0	0	0	0	0	0	0	0	0	0	0	0	0	0	0	0	0	0	0	0	0
ENSG00000185624	P4HB	P4HB	protein_coding	17:79801034-79818570	5730.38	217.834	209.639	226.187	OK	457	0.85	0	0	0	0	0	0	0	0	0	0	0	0	0	0	0	0	0	1	0	0	0	0	0	0	1	0	0	0	0	0	0	0	0	0	0	0	0	0
ENSG00000168002	POLR2G	POLR2G	protein_coding	11:62529015-62534182	5622.55	209.732	204.771	214.693	OK	472	0.878	0	0	0	0	0	0	0	0	0	0	0	0	0	0	0	0	0	0	0	0	0	1	0	0	0	0	0	0	0	0	0	0	0	0	0	0	0	0
ENSG00000169714	CNBP	CNBP	protein_coding	3:128888326-128902765	4966.26	184.915	179.36	190.471	OK	518	0.964	0	0	0	0	0	0	0	0	0	0	1	1	0	0	0	0	0	0	0	0	0	0	0	0	0	0	0	0	0	0	0	0	0	1	0	0	0	0
ENSG00000051523	CYBA	CYBA	protein_coding	16:88709690-88717560	4313.82	181.531	175.139	188.452	OK	526	0.979	0	0	0	0	0	0	0	0	0	0	0	0	0	0	0	0	0	0	0	0	0	0	0	1	0	0	0	0	0	0	0	0	0	0	0	0	0	0
ENSG00000134419	RPS15A	RPS15A	protein_coding	16:18792616-18801705	363807	14498.3	14430.7	14566.1	OK	2	0.004	0	0	0	0	0	0	0	0	0	0	0	0	0	0	0	0	0	0	0	0	0	0	0	0	0	0	0	0	0	0	0	0	0	0	0	0	0	0
ENSG00000111640	GAPDH	GAPDH	protein_coding	12:6643092-6647537	133372	5015.57	4984.55	5046.66	OK	26	0.048	0	0	0	0	0	1	0	0	0	0	0	0	0	0	0	0	0	0	0	0	0	0	0	0	0	0	0	0	0	0	0	0	0	0	1	0	0	0
ENSG00000148303	RPL7A	RPL7A	protein_coding	9:136215068-136218281	132067	4908.61	4885.42	4931.79	OK	29	0.054	0	0	0	0	0	0	0	0	0	0	0	0	0	0	0	0	0	0	0	0	0	0	0	0	0	0	0	0	0	0	0	0	0	0	0	0	0	0
ENSG00000196262	PPIA	PPIA	protein_coding	7:44836278-44864163	68927.2	2535.54	2512.05	2559.08	OK	68	0.127	0	0	0	0	0	0	0	0	0	0	0	0	0	0	0	0	0	0	0	0	0	0	0	0	1	0	0	0	0	0	0	0	0	0	1	0	0	0
ENSG00000182718	ANXA2	ANXA2	protein_coding	15:60639332-60695082	69382.2	2509.86	2487.32	2532.5	OK	69	0.128	0	0	0	0	0	0	0	0	0	0	0	0	0	0	0	0	0	0	0	0	0	0	0	0	0	0	0	0	0	0	0	0	0	0	1	0	0	0
ENSG00000114391	RPL24	RPL24	protein_coding	3:101399934-101405626	62060.3	2439.19	2421.27	2457.1	OK	71	0.132	0	0	0	0	0	0	0	0	0	0	0	0	0	0	0	0	0	0	0	0	0	0	0	0	0	0	0	0	0	0	0	0	0	0	0	0	0	0
ENSG00000026025	VIM	VIM	protein_coding	10:17270257-17279592	44787.5	1665.64	1654.6	1676.73	OK	95	0.177	0	0	1	0	0	0	0	0	0	0	0	0	0	0	0	0	0	0	0	0	0	0	0	0	0	0	0	0	0	0	0	0	0	0	1	0	0	0
ENSG00000184009	ACTG1	ACTG1	protein_coding	17:79476996-79490873	36267.1	1381.26	1365.87	1396.67	OK	110	0.205	0	1	0	0	0	0	0	0	0	0	0	0	0	0	0	0	0	0	0	0	0	0	0	0	0	0	0	0	0	0	1	0	0	0	0	0	0	0
ENSG00000065978	YBX1	YBX1	protein_coding	1:43148097-43168023	25576.5	928.597	918.287	938.905	OK	125	0.233	0	0	0	0	0	0	0	0	0	0	0	0	0	0	0	0	0	0	0	0	0	0	0	0	0	0	0	0	0	0	0	0	0	0	1	0	0	0
ENSG00000129562	DAD1	DAD1	protein_coding	14:23033804-23058175	19081.8	720.609	711.13	730.224	OK	150	0.279	0	0	0	0	0	0	0	0	0	0	0	0	0	0	0	0	0	0	0	0	0	0	0	1	0	0	0	0	0	0	0	0	0	0	0	0	0	0
ENSG00000181019	NQO1	NQO1	protein_coding	16:69740898-69760854	18355.1	693.331	682.914	703.749	OK	157	0.292	0	0	0	0	0	0	0	0	0	0	0	0	0	0	0	0	0	0	0	0	0	0	0	0	0	0	0	0	0	0	0	0	0	0	1	0	0	0
ENSG00000159377	PSMB4	PSMB4	protein_coding	1:151372009-151374420	16900.3	614.664	606.809	622.518	OK	174	0.324	0	0	0	0	0	0	0	0	0	0	0	0	0	0	0	0	0	0	0	0	0	0	0	0	0	0	0	0	0	0	0	0	0	0	0	0	0	0
ENSG00000143761	ARF1	ARF1	protein_coding	1:228270360-228286912	16073.7	601.135	585.683	616.701	OK	179	0.333	0	0	0	0	0	0	0	0	0	0	0	0	0	0	0	0	0	0	0	0	0	0	0	0	0	0	0	0	0	0	0	0	0	0	1	0	0	0
ENSG00000101182	PSMA7	PSMA7	protein_coding	20:60711790-60718496	16086.9	598.729	590.189	607.27	OK	180	0.335	0	0	0	0	0	0	0	0	0	0	0	0	0	0	0	0	0	0	0	0	0	0	0	0	0	0	0	0	0	0	0	0	0	0	0	0	0	0
ENSG00000213719	CLIC1	CLIC1	protein_coding	6:31698357-31707540	13732.3	527.372	520.062	534.683	OK	200	0.372	0	0	0	0	0	0	0	0	0	0	0	0	0	0	0	0	0	0	0	0	0	0	0	0	0	0	0	0	0	0	0	0	0	0	0	0	0	0
ENSG00000140416	TPM1	TPM1	protein_coding	15:63334830-63364114	13501.9	500.962	483.458	518.657	OK	209	0.389	0	0	0	0	0	0	0	0	0	0	0	0	0	0	0	0	0	0	0	0	0	0	0	0	0	0	0	0	0	0	0	0	0	0	1	0	0	0
ENSG00000132341	RAN	RAN	protein_coding	12:131356423-131362223	13126.4	477.5	465.233	489.787	OK	214	0.398	0	0	0	0	0	1	0	0	0	0	0	0	0	0	0	0	0	0	0	0	0	0	0	0	0	0	0	0	0	0	0	0	0	0	0	0	0	0
ENSG00000089327	FXYD5	FXYD5	protein_coding	19:35645632-35660787	11217.3	455.166	445.173	465.21	OK	228	0.424	0	0	0	0	0	0	0	0	0	0	0	0	0	0	0	0	0	0	0	0	0	0	0	0	0	0	0	0	0	0	0	0	0	0	0	0	0	0
ENSG00000152234	ATP5A1	ATP5A1	protein_coding	18:43664109-43684300	12264	440.575	434.896	446.291	OK	234	0.435	1	0	0	0	0	0	0	0	0	0	0	0	0	0	0	0	0	0	0	0	0	0	0	0	0	0	0	0	0	0	0	0	0	0	0	0	0	0
ENSG00000070669	ASNS	ASNS	protein_coding	7:97481429-97501854	11269.7	420.213	410.359	430.088	OK	245	0.456	0	0	0	0	0	0	0	0	0	0	0	0	0	0	0	0	0	0	0	0	0	0	0	0	0	0	0	0	0	0	0	0	0	0	0	0	0	0
ENSG00000092010	PSME1	PSME1	protein_coding	14:24605366-24608176	10884.4	411.183	404.055	418.311	OK	249	0.463	0	0	0	0	0	0	0	0	0	0	0	0	0	0	0	0	0	0	0	0	0	0	0	0	0	0	0	0	0	0	0	0	0	0	0	0	0	0
ENSG00000100911	PSME2	PSME2	protein_coding	14:24612573-24616779	10453.2	401.397	388.674	414.149	OK	256	0.476	0	0	0	0	0	0	0	0	0	0	0	0	0	0	0	0	0	0	0	0	0	0	0	0	0	0	0	0	0	0	0	0	0	0	0	0	0	0
ENSG00000035862	TIMP2	TIMP2	protein_coding	17:76849062-76921472	10593.4	400.316	398.463	402.17	OK	258	0.48	0	0	0	0	0	0	0	0	0	0	0	0	0	0	0	0	0	1	0	0	0	0	0	0	0	0	0	0	0	0	0	0	0	0	0	0	0	0
ENSG00000140319	SRP14	SRP14	protein_coding	15:40327939-40331389	10131	390.085	381.839	398.363	OK	264	0.491	0	0	0	0	0	0	0	0	0	0	0	0	0	0	0	0	0	0	0	0	0	0	0	1	0	0	0	0	0	0	0	0	0	0	0	0	0	0
ENSG00000172270	BSG	BSG	protein_coding	19:571304-583493	9928.46	374.226	367.074	381.597	OK	274	0.51	0	0	0	0	0	0	0	0	0	0	0	0	0	0	0	0	0	0	0	0	0	0	0	0	0	0	0	0	0	0	0	0	0	0	0	0	0	0
ENSG00000075415	SLC25A3	SLC25A3	protein_coding	12:98987368-98995946	10355.2	373.421	366.525	380.339	OK	276	0.514	0	0	0	0	0	0	0	0	0	0	0	0	0	0	0	0	0	0	0	0	0	0	0	0	1	0	0	0	0	0	0	0	0	0	0	0	0	0
ENSG00000185883	ATP6V0C	ATP6V0C	protein_coding	16:2563726-2570219	8775.43	360.164	348.678	371.651	OK	283	0.527	1	0	0	0	0	0	0	0	0	0	0	0	0	0	0	0	0	0	0	0	0	0	0	0	0	0	0	0	0	0	0	0	0	0	0	0	0	0
ENSG00000102265	TIMP1	TIMP1	protein_coding	X:47441711-47446188	9268.63	358.557	350.046	367.068	OK	285	0.53	0	0	0	0	0	0	0	0	0	0	0	0	0	0	0	0	0	0	0	0	0	0	0	0	0	0	0	0	0	0	0	0	0	0	1	0	0	0
ENSG00000221717	C10ORF90	AL583860.1	miRNA	10:128245531-128245633	1336.69	349.63	0	1048.89	OK	293	0.545	0	0	0	0	0	0	0	0	0	0	0	0	0	0	0	0	0	0	0	0	0	0	0	0	0	0	0	0	0	0	0	0	0	0	0	0	0	0
ENSG00000187134	AKR1C1	AKR1C1	protein_coding	10:4934795-5025475	9169	328.859	323.268	334.45	OK	308	0.573	0	0	0	0	0	0	0	0	0	0	0	0	0	0	0	0	0	0	0	0	0	0	0	0	1	0	0	0	0	0	0	0	0	0	0	0	0	0
ENSG00000233276	GPX1	GPX1	protein_coding	3:49394608-49396033	8456.42	327.279	322.322	332.236	OK	309	0.575	0	0	0	0	0	0	0	0	0	0	0	0	0	0	0	0	0	0	0	0	0	0	0	0	1	0	0	0	0	0	0	0	0	0	0	0	0	0
ENSG00000164889	SLC4A2	SLC4A2	protein_coding	7:150754296-150773614	7997.59	309.211	299.376	319.324	OK	326	0.607	0	0	0	0	0	0	0	0	0	0	0	0	0	0	0	0	0	0	0	0	0	0	0	0	1	0	0	0	0	0	0	0	0	0	0	0	0	0
ENSG00000100567	PSMA3	PSMA3	protein_coding	14:58711548-58738730	7886.21	287.431	279.299	295.728	OK	346	0.644	0	0	0	0	0	0	0	0	0	0	0	0	0	0	0	0	0	0	0	0	0	0	0	0	0	0	0	0	0	0	0	0	0	0	0	0	0	0
ENSG00000196562	SULF2	SULF2	protein_coding	20:46285091-46415360	7371.13	277.632	266.051	289.213	OK	358	0.666	0	0	0	0	0	0	0	0	0	0	0	0	0	0	0	0	0	1	0	0	0	0	0	0	1	0	0	0	0	0	0	0	0	0	0	0	0	0
ENSG00000103363	TCEB2	TCEB2	protein_coding	16:2821414-2827298	7095.88	275.163	263.416	286.911	OK	364	0.677	0	0	0	0	0	0	0	0	0	0	0	0	0	0	0	0	0	0	0	0	0	0	0	0	0	0	0	0	0	0	0	0	0	0	0	0	0	0
ENSG00000110321	EIF4G2	EIF4G2	protein_coding	11:10818596-10830657	6554.08	246.575	237.279	257.214	OK	408	0.759	0	0	0	0	0	0	0	0	0	0	0	0	0	0	0	0	0	0	0	0	0	0	0	0	0	0	0	0	0	0	0	0	0	0	0	0	0	0
ENSG00000006327	TNFRSF12A	TNFRSF12A	protein_coding	16:3068445-3072384	6098.39	246.487	234.56	262.117	OK	409	0.761	0	0	0	0	0	0	0	0	0	0	0	0	0	0	0	0	0	1	0	0	1	0	0	0	0	0	0	0	0	0	0	0	0	0	0	0	0	0
ENSG00000103257	SLC7A5	SLC7A5	protein_coding	16:87863628-87903094	6364.9	240.717	236.475	244.959	OK	418	0.778	0	0	0	0	0	0	0	0	0	0	0	0	0	0	0	0	0	0	0	0	0	0	0	0	1	0	0	0	0	0	0	0	0	0	0	0	0	0
ENSG00000135940	COX5B	COX5B	protein_coding	2:98262502-98264846	5866.01	239.284	234.595	243.974	OK	421	0.783	0	0	0	0	0	1	0	0	0	0	0	0	0	0	0	0	0	0	0	0	0	0	0	0	0	0	0	0	0	0	0	0	0	0	0	0	0	0
ENSG00000113387	SUB1	SUB1	protein_coding	5:32531738-32604185	6121.66	236.893	225.897	247.923	OK	425	0.791	0	0	0	0	0	0	0	0	0	0	0	0	0	0	0	0	0	0	0	0	0	0	0	0	0	0	0	0	0	0	0	0	0	0	0	0	0	0
ENSG00000151366	NDUFC2	NDUFC2	protein_coding	11:77779349-77791265	6041.86	236.362	228.775	243.955	OK	427	0.794	0	0	0	0	0	0	0	0	0	0	0	0	0	0	0	0	0	0	0	0	0	0	0	0	0	0	0	0	0	0	0	0	0	0	0	0	0	0
ENSG00000140740	UQCRC2	UQCRC2	protein_coding	16:21963980-21994981	6349.58	228.984	224.454	233.572	OK	436	0.811	0	0	0	0	0	0	0	0	0	0	0	0	0	0	0	0	0	0	0	0	0	0	0	0	1	0	0	0	0	0	0	0	0	0	0	0	0	0
ENSG00000140307	GTF2A2	GTF2A2	protein_coding	15:59930260-59949740	6013.89	225.877	213.539	238.425	OK	441	0.821	0	0	0	0	0	0	0	0	0	0	0	0	0	0	0	0	0	0	0	0	0	0	0	0	0	0	0	0	0	0	0	0	0	0	0	0	0	0
ENSG00000168906	MAT2A	MAT2A	protein_coding	2:85766287-85772403	6020.27	221.457	217.359	225.555	OK	453	0.843	0	0	0	0	0	0	0	0	0	0	0	0	0	0	0	0	0	0	0	0	0	0	0	1	0	0	0	0	0	0	0	0	0	0	0	0	0	0
ENSG00000130707	ASS1	ASS1	protein_coding	9:133320093-133376661	5735.42	215.296	210.01	220.705	OK	463	0.861	0	0	0	0	0	0	0	0	0	0	0	0	0	0	0	0	0	0	0	0	0	0	0	1	0	0	0	0	0	0	0	0	0	0	0	0	0	0
ENSG00000198668	CALM1	CALM1	protein_coding	14:90862845-90874605	5601.59	208.223	200.15	216.484	OK	473	0.88	0	0	0	0	0	0	0	0	0	0	0	0	0	0	0	0	0	0	0	0	0	0	0	0	0	0	0	0	0	0	0	0	0	0	0	1	0	0
ENSG00000175756	AURKAIP1	AURKAIP1	protein_coding	1:1309109-1310875	5260.55	204.904	194.33	215.514	OK	475	0.884	0	0	0	0	0	0	0	0	0	0	0	0	0	0	0	0	0	0	0	0	0	0	0	0	0	0	0	0	0	0	0	0	0	0	0	0	0	0
ENSG00000136930	PSMB7	PSMB7	protein_coding	9:127115744-127177723	5166.84	198.121	193.585	202.658	OK	488	0.908	0	0	0	0	0	0	0	0	0	0	0	0	0	0	0	0	0	0	0	0	0	0	0	0	0	0	0	0	0	0	0	0	0	0	0	0	0	0
ENSG00000113732	ATP6V0E1	ATP6V0E1	protein_coding	5:172410759-172462448	5178.58	196.988	191.256	202.72	OK	491	0.914	1	0	0	0	0	0	0	0	0	0	0	0	0	0	0	0	0	0	0	0	0	0	0	0	0	0	0	0	0	0	0	0	0	0	0	0	0	0
ENSG00000100889	PCK2	PCK2	protein_coding	14:24563261-24579807	5237.42	195.079	188.38	201.928	OK	497	0.925	0	0	0	0	0	0	0	0	0	0	0	0	0	0	0	0	0	0	0	0	0	0	0	0	0	0	0	0	0	0	0	0	0	0	0	0	0	0
ENSG00000196154	S100A4	S100A4	protein_coding	1:153516088-153522612	4810.78	193.896	182.949	204.843	OK	498	0.927	0	0	0	0	0	0	0	0	0	0	0	0	0	0	0	0	0	0	0	0	0	0	0	0	0	0	0	0	0	0	0	0	0	0	0	0	0	0
ENSG00000184007	PTP4A2	PTP4A2	protein_coding	1:32372021-32410457	4986.33	189.465	177.662	201.287	OK	507	0.943	0	0	0	0	0	0	0	0	0	0	0	0	0	0	0	0	0	0	0	0	0	0	0	0	1	0	0	0	0	0	0	0	0	0	0	0	0	0
ENSG00000069849	ATP1B3	ATP1B3	protein_coding	3:141594965-141645356	5092.99	186.65	181.671	191.843	OK	512	0.953	1	0	0	0	0	0	0	0	0	0	0	0	0	0	0	0	0	0	0	0	0	0	0	0	0	0	0	0	0	0	0	0	0	0	0	0	0	0
ENSG00000240065	PSMB9	PSMB9	protein_coding	6:32811912-32847364	4921.59	183.879	180.198	187.621	OK	520	0.968	0	0	0	0	0	0	0	0	0	0	0	0	0	0	0	0	0	0	0	0	0	0	0	0	0	0	0	0	0	0	0	0	0	0	0	0	0	0
ENSG00000172732	MUS81	MUS81	protein_coding	11:65624596-65635124	4633.2	181.546	173.098	190.022	OK	525	0.977	0	0	0	0	0	0	0	0	0	0	0	0	0	0	0	0	0	0	0	0	0	1	0	0	0	0	0	0	0	0	0	0	0	0	1	0	0	0
ENSG00000185896	LAMP1	LAMP1	protein_coding	13:113951555-113977987	4818.54	180.814	179.16	182.53	OK	530	0.986	0	0	0	0	0	0	0	0	0	0	0	0	0	0	0	0	0	1	0	0	0	0	0	0	0	0	0	0	0	1	0	0	0	0	0	0	0	0
ENSG00000156482	RPL30	RPL30	protein_coding	8:99037078-99058697	213922	8593.22	8544.41	8642.01	OK	6	0.011	0	0	0	0	0	0	0	0	0	0	0	0	0	0	0	0	0	0	0	0	0	0	0	0	0	0	0	0	0	0	0	0	0	0	0	0	0	0
ENSG00000142534	RPS11	RPS11	protein_coding	19:49999633-50002944	172118	6718.32	6695.77	6740.86	OK	15	0.028	0	0	0	0	0	0	0	0	0	0	0	0	0	0	0	0	0	0	0	0	0	0	0	0	0	0	0	0	0	0	0	0	0	0	0	0	0	0
ENSG00000147403	RPL10	RPL10	protein_coding	X:153618314-153637504	140548	5308.24	5262.89	5353.72	OK	23	0.043	0	0	0	0	0	0	0	0	0	0	0	0	0	0	0	0	0	0	0	0	0	0	0	0	0	0	0	0	0	0	0	0	0	0	0	0	0	0
ENSG00000124614	RPS10	RPS10	protein_coding	6:34385230-34393902	120006	4788.68	4765.75	4811.61	OK	30	0.056	0	0	0	0	0	0	0	0	0	0	0	0	0	0	1	0	0	0	0	0	0	0	0	0	0	0	0	0	0	0	0	0	0	0	0	0	0	0
ENSG00000197956	S100A6	S100A6	protein_coding	1:153507074-153508720	102219	4301.6	4262.32	4340.88	OK	34	0.063	0	0	0	0	0	0	0	0	0	0	0	0	0	0	0	0	0	0	0	0	0	0	0	0	0	0	0	0	0	0	0	0	0	0	0	0	0	0
ENSG00000149806	FAU	FAU	protein_coding	11:64888099-64889945	101577	4120.46	4061.69	4180.96	OK	40	0.074	0	0	0	0	0	0	0	0	0	0	0	0	0	0	0	0	0	0	0	0	0	0	0	0	0	0	0	0	0	0	0	0	0	0	0	0	0	0
ENSG00000174444	RPL4	RPL4	protein_coding	15:66790354-66816870	108286	3966.85	3932.41	4001.34	OK	43	0.08	0	0	0	0	0	0	0	0	0	0	0	0	0	0	0	0	0	0	0	0	0	0	0	0	0	0	0	0	0	0	0	0	0	0	0	0	0	0
ENSG00000213741	RPS29	RPS29	protein_coding	14:50043389-50065408	87526.7	3934.3	3895.66	3972.97	OK	44	0.082	0	0	0	0	0	0	0	0	0	0	0	0	0	0	0	0	0	0	0	0	0	0	0	0	0	0	0	0	0	0	0	0	0	0	0	0	0	0
ENSG00000142676	RPL11	RPL11	protein_coding	1:24018268-24022915	68486.1	2739	2724.56	2753.43	OK	63	0.117	0	0	0	0	0	0	0	0	0	0	0	0	0	0	0	0	0	0	0	0	0	0	0	0	0	0	0	0	0	0	0	0	0	0	1	0	0	0
ENSG00000110700	RPS13	RPS13	protein_coding	11:17095935-17099334	69338.2	2674.43	2650.4	2698.51	OK	65	0.121	0	0	0	0	0	0	0	0	0	0	0	0	0	0	0	0	0	0	0	0	0	0	0	0	0	0	0	0	0	0	0	0	0	0	0	0	0	0
ENSG00000147604	RPL7	RPL7	protein_coding	8:74202505-74208024	60890.2	2224.23	2207.16	2241.32	OK	75	0.14	0	0	0	0	0	0	0	0	0	0	0	0	0	0	0	0	0	0	0	0	0	0	0	0	0	0	0	0	0	0	0	0	0	0	0	0	0	0
ENSG00000131143	COX4I1	COX4I1	protein_coding	16:85832238-85840650	49213.3	1853.64	1825.42	1881.95	OK	88	0.164	0	0	0	0	0	0	0	0	0	0	0	0	0	0	0	0	0	0	0	0	0	0	0	0	0	0	0	0	0	0	0	0	0	0	0	0	0	0
ENSG00000187514	PTMA	PTMA	protein_coding	2:232571604-232578251	41562.1	1580.02	1566.69	1593.7	OK	100	0.186	0	0	0	0	0	0	0	0	0	0	0	0	0	0	0	0	0	0	0	0	0	0	0	0	0	0	0	0	0	0	0	0	0	0	0	0	0	0
ENSG00000126267	COX6B1	COX6B1	protein_coding	19:36139124-36149686	37252.6	1520.19	1508.09	1532.29	OK	104	0.194	0	0	0	0	0	0	0	0	0	0	0	0	0	0	0	0	0	0	0	0	0	0	0	0	0	0	0	0	0	0	0	0	0	0	0	0	0	0
ENSG00000176340	COX8A	COX8A	protein_coding	11:63742078-63744015	34749.7	1427.32	1414.56	1440.08	OK	107	0.199	0	0	0	0	0	0	0	0	0	0	0	0	0	0	0	0	0	0	0	0	0	0	0	0	0	0	0	0	0	0	0	0	0	0	0	0	0	0
ENSG00000108518	PFN1	PFN1	protein_coding	17:4848946-4852356	31168.3	1217.36	1200.54	1234.19	OK	115	0.214	0	0	0	0	0	0	0	0	0	0	0	0	0	0	0	0	0	0	0	0	0	0	0	0	0	0	0	0	0	0	0	0	0	0	0	0	0	0
ENSG00000234745	HLA-B	HLA-B	protein_coding	6:31321648-31324965	26080.2	1076.8	1063.96	1089.69	OK	119	0.221	0	0	0	0	0	0	0	0	0	0	0	0	0	0	0	0	0	0	0	0	0	0	0	0	0	0	0	0	0	0	0	0	0	0	1	0	0	0
ENSG00000166710	B2M	B2M	protein_coding	15:45003674-45011075	26941.8	1051.64	1029.64	1073.72	OK	120	0.223	0	0	0	0	0	0	0	0	0	0	0	0	0	0	0	0	0	0	0	0	0	0	0	0	0	0	0	0	0	0	0	0	0	0	1	0	0	0
ENSG00000088986	DYNLL1	DYNLL1	protein_coding	12:120907652-120936296	25543.4	988.462	973.98	1002.99	OK	123	0.229	0	0	0	0	0	0	0	0	0	0	0	0	0	0	0	0	0	0	0	0	0	0	0	0	0	0	0	0	0	0	0	0	0	0	1	0	0	0
ENSG00000243678	NME1-NME2	NME1-NME2	protein_coding	17:49242795-49249108	23017.6	911.754	900.615	923.149	OK	128	0.238	0	0	0	0	0	0	0	0	0	0	0	0	0	0	0	0	0	0	0	0	0	0	0	0	0	0	0	0	0	0	0	0	0	0	0	0	0	0
ENSG00000186847	KRT14	KRT14	protein_coding	17:39738530-39743173	22639.4	860.273	852.684	867.862	OK	135	0.251	0	0	0	0	0	0	0	0	0	0	0	0	0	0	0	0	0	0	0	0	0	0	0	0	0	0	0	0	0	0	0	0	0	0	0	0	0	0
ENSG00000151632	AKR1C2	AKR1C2	protein_coding	10:5029966-5060207	23369.4	843.419	837.154	849.684	OK	138	0.257	0	0	0	0	0	0	0	0	0	0	0	0	0	0	0	0	0	0	0	0	0	0	0	0	1	0	0	0	0	0	0	0	0	0	0	0	0	0
ENSG00000173660	UQCRH	UQCRH	protein_coding	1:46769302-46782448	20652.2	811.97	799.38	824.56	OK	140	0.26	0	0	0	0	0	0	0	0	0	0	0	0	0	0	0	0	0	0	0	0	0	0	0	0	0	0	0	0	0	0	0	0	0	0	0	0	0	0
ENSG00000154518	ATP5G3	ATP5G3	protein_coding	2:176040985-176049335	20241.5	785.648	777.719	793.577	OK	141	0.262	0	0	0	0	0	0	0	0	0	0	0	0	0	0	0	0	0	0	0	0	0	0	0	0	0	0	0	0	0	0	0	0	0	0	0	0	0	0
ENSG00000185650	ZFP36L1	ZFP36L1	protein_coding	14:69254376-69263190	19123.1	748.058	732.48	763.636	OK	144	0.268	0	0	0	0	0	0	0	0	0	0	0	0	0	0	0	0	0	0	0	0	0	0	0	0	0	0	0	0	0	0	0	0	0	0	1	0	0	0
ENSG00000154277	UCHL1	UCHL1	protein_coding	4:41258429-41270472	19892.5	742.019	725.269	758.782	OK	146	0.272	0	0	0	0	0	0	0	0	0	0	0	0	0	0	0	0	0	0	0	0	0	0	0	0	0	0	0	0	0	0	0	0	0	0	0	0	0	0
ENSG00000163191	S100A11	S100A11	protein_coding	1:152004981-152020383	18154.8	741.444	733.163	749.725	OK	147	0.274	0	0	0	0	0	0	0	0	0	0	0	0	0	0	0	0	0	0	0	0	0	0	0	0	0	0	0	0	0	0	0	0	0	0	0	0	0	0
ENSG00000143198	MGST3	MGST3	protein_coding	1:165600097-165631033	18599.1	734.456	720.08	748.947	OK	148	0.275	0	0	0	0	0	0	0	0	0	0	0	0	0	0	0	0	0	0	0	0	0	0	0	0	1	0	0	0	0	0	0	0	0	0	0	0	0	0
ENSG00000164405	UQCRQ	UQCRQ	protein_coding	5:132202251-132203723	16981.2	719.06	697.848	740.273	OK	151	0.281	0	0	0	0	0	0	0	0	0	0	0	0	0	0	0	0	0	0	0	0	0	0	0	0	0	0	0	0	0	0	0	0	0	0	0	0	0	0
ENSG00000178741	COX5A	COX5A	protein_coding	15:75212131-75230509	18394.7	718.58	699.309	737.85	OK	152	0.283	0	0	0	0	0	0	0	0	0	0	0	0	0	0	0	0	0	0	0	0	0	0	0	0	0	0	0	0	0	0	0	0	0	0	0	0	0	0
ENSG00000241468	ATP5J2	ATP5J2	protein_coding	7:99046097-99063954	17428.5	690.409	659.575	721.242	OK	159	0.296	0	0	0	0	0	0	0	0	0	0	0	0	0	0	0	0	0	0	0	0	0	0	0	0	0	0	0	0	0	0	0	0	0	0	0	0	0	0
ENSG00000111775	COX6A1	COX6A1	protein_coding	12:120875892-120878545	16914.1	681.203	672.753	689.653	OK	161	0.3	0	0	0	0	0	0	0	0	0	0	0	0	0	0	0	0	0	0	0	0	0	0	0	0	0	0	0	0	0	0	0	0	0	0	0	0	0	0
ENSG00000110717	NDUFS8	NDUFS8	protein_coding	11:67798083-67804111	17356.6	679.044	662.043	696.136	OK	163	0.303	0	0	0	0	0	0	0	0	0	0	0	0	0	0	0	0	0	0	0	0	0	0	0	0	0	0	0	0	0	0	0	0	0	0	1	0	0	0
ENSG00000166794	PPIB	PPIB	protein_coding	15:64448010-64455404	16823.4	634.981	629.489	640.474	OK	168	0.313	0	0	0	0	0	0	0	0	0	0	0	0	0	0	0	0	0	0	0	0	0	0	0	0	1	0	0	0	0	0	0	0	0	0	0	0	0	0
ENSG00000123349	PFDN5	PFDN5	protein_coding	12:53689074-53693234	15870	628.192	608.159	648.281	OK	170	0.316	0	0	0	0	0	0	0	0	0	0	0	0	0	0	0	0	0	0	0	0	0	0	0	0	0	0	0	0	0	0	0	0	0	0	0	0	0	0
ENSG00000074800	ENO1	ENO1	protein_coding	1:8921060-8939308	16456.5	602.624	597.676	607.602	OK	177	0.329	0	0	0	0	0	0	0	0	0	0	0	0	0	0	0	0	0	0	0	0	0	0	0	0	0	0	0	0	0	0	0	0	0	0	0	0	0	0
ENSG00000127184	COX7C	COX7C	protein_coding	5:85913720-85916779	14483.6	597.62	581.875	613.389	OK	181	0.337	0	0	0	0	0	0	0	0	0	0	0	0	0	0	0	0	0	0	0	0	0	0	0	0	0	0	0	0	0	0	0	0	0	0	0	0	0	0
ENSG00000184076	UQCR10	UQCR10	protein_coding	22:30163351-30166402	14285.6	589.013	574.216	603.811	OK	182	0.339	0	0	0	0	0	0	0	0	0	0	0	0	0	0	0	0	0	0	0	0	0	0	0	0	0	0	0	0	0	0	0	0	0	0	0	0	0	0
ENSG00000067225	PKM	PKM2	protein_coding	15:72491369-72524164	14392.7	537.652	528.313	547.138	OK	194	0.361	0	0	0	0	0	0	0	0	0	0	0	0	0	0	0	0	0	0	0	0	0	0	0	0	0	0	0	0	0	0	0	0	0	0	0	0	0	0
ENSG00000170296	GABARAP	GABARAP	protein_coding	17:7143332-7146089	13923.2	535.903	522.928	548.876	OK	196	0.365	0	0	0	0	0	0	0	0	0	0	0	0	0	0	0	0	0	0	0	0	0	0	0	0	0	0	0	0	0	0	0	0	0	0	0	0	0	0
ENSG00000170144	HNRNPA3	HNRNPA3	protein_coding	2:178077290-178086111	14007.5	513.7	503.844	523.556	OK	206	0.383	0	0	0	0	0	0	0	0	0	0	0	0	0	0	0	0	0	0	0	0	0	0	0	0	0	0	0	0	0	0	0	0	0	0	0	0	0	0
ENSG00000146701	MDH2	MDH2	protein_coding	7:75677368-75696826	12897.2	491.477	480.269	502.686	OK	210	0.391	0	0	0	0	0	0	0	0	0	0	0	0	0	0	0	0	0	0	0	0	0	0	0	0	0	0	0	0	0	0	0	0	0	0	0	0	0	0
ENSG00000107223	EDF1	EDF1	protein_coding	9:139756570-139760738	12213.1	479.781	472.121	487.44	OK	213	0.396	0	0	0	0	0	0	0	0	0	0	0	0	0	0	0	0	0	0	0	0	0	0	0	0	0	0	0	0	0	0	0	0	0	0	0	0	0	0
ENSG00000136810	TXN	TXN	protein_coding	9:113006090-113018920	11612.9	464.353	459.666	469.04	OK	222	0.413	0	0	0	0	0	0	0	0	0	0	0	0	0	0	0	0	0	0	0	0	0	0	0	0	1	0	0	0	0	0	0	0	0	0	0	0	0	0
ENSG00000175334	BANF1	BANF1	protein_coding	11:65769549-65771620	12090.3	457.761	442.73	472.792	OK	226	0.421	0	0	0	0	0	0	0	0	0	0	0	0	0	0	0	0	0	0	0	0	0	0	0	0	0	0	0	0	0	0	0	0	0	0	1	0	0	0
ENSG00000106028	SSBP1	SSBP1	protein_coding	7:141438120-141487722	12155.5	454.732	443.529	465.973	OK	229	0.426	0	0	0	0	0	0	0	0	0	0	0	0	0	0	0	0	0	0	0	0	0	0	0	0	0	0	0	0	0	0	0	0	0	0	1	0	0	0
ENSG00000196139	AKR1C3	AKR1C3	protein_coding	10:5077548-5149878	11393.7	439.471	435.081	443.874	OK	235	0.437	0	0	0	0	0	0	0	0	0	0	0	0	0	0	0	0	0	0	0	0	0	0	0	0	1	0	0	0	0	0	0	0	0	0	0	0	0	0
ENSG00000092621	PHGDH	PHGDH	protein_coding	1:120202420-120286838	11701.2	435.331	431.078	439.598	OK	237	0.441	0	0	0	0	0	0	0	0	0	0	0	0	0	0	0	0	0	0	0	0	0	0	0	0	0	0	0	0	0	0	0	0	0	0	1	0	0	0
ENSG00000115053	NCL	NCL	protein_coding	2:232318241-232348352	11338.5	427.548	417.785	437.311	OK	242	0.45	0	0	0	0	0	0	0	0	0	0	0	0	0	0	0	0	0	0	0	0	0	0	0	0	0	0	0	0	0	0	0	0	0	0	1	0	0	0
ENSG00000125148	MT2A	MT2A	protein_coding	16:56642110-56643409	9672.6	415.465	405.5	425.43	OK	247	0.46	0	0	0	0	0	0	0	0	0	0	0	0	0	0	0	0	0	0	0	0	0	0	0	0	0	0	0	0	0	0	0	0	0	0	0	0	0	0
ENSG00000172757	CFL1	CFL1	protein_coding	11:65590492-65629497	10548.5	413.329	405.621	421.132	OK	248	0.461	0	0	0	0	0	0	0	0	0	0	0	0	0	0	0	0	0	0	0	0	0	0	0	0	0	0	0	0	0	0	0	0	0	0	0	0	0	0
ENSG00000127922	SHFM1	SHFM1	protein_coding	7:96110937-96339203	10446.6	408.156	402.718	413.595	OK	252	0.469	0	0	0	0	0	0	0	0	0	0	0	0	0	0	0	0	0	0	0	0	0	1	0	0	0	0	0	0	0	0	0	0	0	0	0	0	0	0
ENSG00000137331	IER3	IER3	protein_coding	6:30710975-30712331	10073.5	404.49	400.222	408.774	OK	255	0.474	0	0	0	0	0	0	0	0	0	0	0	0	0	0	0	0	0	0	0	0	0	0	0	0	0	0	0	0	0	0	0	0	0	0	0	0	0	0
ENSG00000147804	SLC39A4	SLC39A4	protein_coding	8:145635125-145642279	10089.8	395.89	385.562	406.416	OK	259	0.482	0	0	0	0	0	0	0	0	0	0	0	0	0	0	0	0	0	0	0	0	0	0	0	0	0	0	0	0	0	0	0	0	0	0	0	0	0	0
ENSG00000173486	FKBP2	FKBP2	protein_coding	11:64008474-64011604	9799.19	391.881	380.841	402.92	OK	262	0.487	0	0	0	0	0	0	0	0	0	0	0	0	0	0	0	0	0	0	0	0	0	0	0	0	1	0	0	0	0	0	0	0	0	0	0	0	0	0
ENSG00000178719	GRINA	GRINA	protein_coding	8:145064225-145067583	9730.68	380.643	369.181	392.187	OK	271	0.504	0	0	0	0	0	0	0	0	0	0	0	0	0	0	0	0	0	0	0	0	0	0	0	0	0	0	0	0	0	0	0	0	0	0	0	0	0	0
ENSG00000167863	ATP5H	ATP5H	protein_coding	17:73032144-73043074	9378.19	376.837	371.476	382.288	OK	273	0.508	0	0	0	0	0	0	0	0	0	0	0	0	0	0	0	0	0	0	0	0	0	0	0	0	0	0	0	0	0	0	0	0	0	0	0	0	0	0
ENSG00000196754	S100A2	S100A2	protein_coding	1:153533583-153540366	9165.59	374.101	362.514	385.689	OK	275	0.512	0	0	0	0	0	0	0	0	0	0	0	0	0	0	0	0	0	0	0	0	0	0	0	0	0	0	0	0	0	0	0	0	0	0	0	0	0	0
ENSG00000129559	NEDD8	NEDD8	protein_coding	14:24686057-24701660	9699.05	365.43	357.865	373.106	OK	277	0.515	0	0	0	0	0	0	0	0	0	0	0	0	0	0	0	0	0	0	0	0	0	0	0	0	0	0	0	0	0	0	0	0	0	0	1	0	0	0
ENSG00000110651	CD81	CD81	protein_coding	11:2397406-2418627	9226.88	353.668	348.075	359.612	OK	289	0.538	0	0	0	0	0	0	0	0	0	0	0	0	0	0	0	0	0	0	0	0	0	0	0	0	0	0	0	0	0	0	0	0	0	0	0	0	0	0
ENSG00000143933	CALM2	CALM2	protein_coding	2:47272676-47403740	9150.81	350.34	346.332	354.408	OK	292	0.543	0	0	0	0	0	0	0	0	0	0	0	0	0	0	0	0	0	0	0	0	0	0	0	0	0	0	0	0	0	0	0	0	0	0	0	1	0	0
ENSG00000139644	TMBIM6	TMBIM6	protein_coding	12:50101507-50158717	9285.23	347.388	336.113	359.047	OK	294	0.547	0	0	0	0	0	0	0	0	0	0	0	0	0	0	0	0	0	0	0	0	0	0	0	0	0	0	0	0	0	0	0	0	0	0	0	0	0	0
ENSG00000101608	MYL12A	MYL12A	protein_coding	18:3247527-3256234	9407.48	345.752	340.577	350.928	OK	296	0.551	0	0	0	0	0	0	0	0	0	0	0	0	0	0	0	0	0	0	0	0	0	0	0	0	0	0	0	0	0	0	1	0	0	0	0	0	0	0
ENSG00000168209	DDIT4	DDIT4	protein_coding	10:74033677-74035794	8830.28	341.878	338.492	345.263	OK	300	0.558	0	0	0	0	0	0	0	0	0	0	0	0	0	0	0	0	0	0	0	0	0	0	0	0	0	0	0	0	0	0	0	0	0	0	0	0	0	0
ENSG00000116649	SRM	SRM	protein_coding	1:11114640-11120081	8376.47	324.058	313.812	334.305	OK	313	0.582	0	0	0	0	0	0	0	0	0	0	0	0	0	0	0	0	0	0	0	0	0	0	0	0	0	0	0	0	0	0	0	0	0	0	0	0	0	0
ENSG00000105379	ETFB	ETFB	protein_coding	19:51848409-51869672	8511	321.884	317.719	326.05	OK	314	0.584	0	0	0	0	0	0	0	0	0	0	0	0	0	0	0	0	0	0	0	0	0	0	0	0	0	0	0	0	0	0	0	0	0	0	1	0	0	0
ENSG00000132432	SEC61G	SEC61G	protein_coding	7:54819942-54827667	7364.36	320.799	310.724	330.926	OK	316	0.588	0	0	0	0	0	0	0	0	0	0	0	0	0	0	0	0	0	0	0	0	0	0	0	0	0	0	0	0	0	0	0	0	0	0	0	0	0	0
ENSG00000099194	SCD	SCD	protein_coding	10:102106876-102124591	8670.66	319.767	318.058	321.477	OK	318	0.592	0	0	0	0	0	0	0	0	0	0	0	0	0	0	0	0	0	0	0	0	0	0	0	0	0	0	0	0	0	0	0	0	0	0	0	0	0	0
ENSG00000167283	ATP5L	ATP5L	protein_coding	11:118271868-118302211	7865.03	315.767	304.535	327.022	OK	321	0.597	0	0	0	0	0	0	0	0	0	0	0	0	0	0	0	0	0	0	0	0	0	0	0	0	0	0	0	0	0	0	0	0	0	0	0	0	0	0
ENSG00000198931	APRT	APRT	protein_coding	16:88875746-88878352	7809.55	302.882	291.832	314.054	OK	330	0.614	0	0	0	0	0	0	0	0	0	0	0	0	0	0	0	0	0	0	0	0	0	0	0	0	1	0	0	0	0	0	0	0	0	0	0	0	0	0
ENSG00000130770	ATPIF1	ATPIF1	protein_coding	1:28562619-28573417	7257.75	294.556	282.306	306.807	OK	337	0.627	0	0	0	0	0	0	0	0	0	0	0	0	0	0	0	0	0	1	0	0	0	0	0	0	0	0	0	0	0	0	0	0	0	0	0	0	0	0
ENSG00000120708	TGFBI	TGFBI	protein_coding	5:135364583-135399507	7719.2	290.283	283.441	297.18	OK	342	0.636	0	0	0	0	0	0	0	0	0	0	0	0	0	0	0	0	0	0	0	0	0	0	0	0	0	0	0	0	0	0	0	0	0	0	0	0	0	0
ENSG00000163931	TKT	TKT	protein_coding	3:53258722-53290068	7602.94	286.96	279.069	294.973	OK	347	0.646	0	0	0	0	0	0	0	0	0	0	0	0	0	0	0	0	0	0	0	0	0	0	0	0	0	0	0	0	0	0	0	0	0	0	0	0	0	0
ENSG00000105202	FBL	FBL	protein_coding	19:40325093-40337054	7712.11	282.601	279.441	285.761	OK	350	0.651	0	0	0	0	0	0	0	0	0	0	0	0	0	0	0	0	0	0	0	0	0	0	0	0	0	0	0	0	0	0	0	0	0	0	0	0	0	0
ENSG00000188612	SUMO2	SUMO2	protein_coding	17:73163824-73179098	7359.09	280.502	277.736	283.266	OK	351	0.653	0	0	0	0	0	0	0	0	0	0	0	0	0	0	0	0	0	0	0	0	0	0	0	0	0	0	0	0	0	0	0	0	0	0	1	0	0	0
ENSG00000197111	PCBP2	PCBP2	protein_coding	12:53835524-53874946	7307.65	280.262	268.2	292.404	OK	354	0.659	0	0	0	0	0	0	0	0	0	0	0	0	0	0	0	0	0	0	0	0	0	0	0	0	0	0	0	0	0	0	0	0	0	0	1	0	0	0
ENSG00000116459	ATP5F1	ATP5F1	protein_coding	1:111991485-112005395	7539.95	277.132	269.045	285.219	OK	361	0.672	0	0	0	0	0	0	0	0	0	0	0	0	0	0	0	0	0	0	0	0	0	0	0	0	0	0	0	0	0	0	0	0	0	0	0	0	0	0
ENSG00000119655	NPC2	NPC2	protein_coding	14:74942894-74960880	7242.65	275.661	269.463	281.868	OK	362	0.674	0	0	0	0	0	0	0	0	0	0	0	0	0	0	0	0	0	0	0	0	0	0	0	0	0	0	0	0	0	0	0	0	0	0	1	0	0	0
ENSG00000102007	PLP2	PLP2	protein_coding	X:49028272-49031588	6921.77	275.295	269.303	281.287	OK	363	0.675	0	0	0	0	0	0	0	0	0	0	0	0	0	0	0	0	0	0	0	0	0	0	0	0	0	0	0	0	0	0	0	0	0	0	0	0	0	0
ENSG00000104408	EIF3E	EIF3E	protein_coding	8:109213444-109447562	7262	273.042	265.776	280.895	OK	368	0.685	0	0	0	0	0	0	0	0	0	0	0	0	0	0	0	0	0	0	0	0	0	0	0	0	0	0	0	0	0	0	0	0	0	0	0	0	0	0
ENSG00000084623	EIF3I	EIF3I	protein_coding	1:32687528-32697205	6946.26	266.669	263.459	270.142	OK	380	0.707	0	0	0	0	0	0	0	0	0	0	0	0	0	0	0	0	0	0	0	0	0	0	0	0	0	0	0	0	0	0	0	0	0	0	0	0	0	0
ENSG00000196683	TOMM7	TOMM7	protein_coding	7:22852250-22862470	6206.02	261.795	256.691	266.924	OK	384	0.714	0	0	0	0	0	0	0	0	0	0	0	0	0	0	0	0	0	0	0	0	0	0	0	0	0	0	0	0	0	0	0	0	0	0	0	0	0	0
ENSG00000160789	LMNA	LMNA	protein_coding	1:156052363-156109880	6368.73	258.21	250.049	266.575	OK	387	0.72	0	0	0	0	0	0	0	0	0	0	0	0	0	0	0	0	0	0	0	0	0	0	0	0	0	0	0	0	0	0	0	0	0	0	1	0	0	0
ENSG00000168385	SEPT2	SEPT2	protein_coding	2:242254514-242293442	6949.37	256.182	247.615	265.091	OK	391	0.728	0	0	0	0	0	0	0	0	0	0	0	0	0	0	0	0	0	1	0	0	0	0	0	0	0	0	0	0	0	0	0	0	0	0	0	0	0	0
ENSG00000166986	MARS	MARS	protein_coding	12:57869227-57911352	6880.47	255.791	243.837	268.097	OK	392	0.729	0	0	0	0	0	0	0	0	0	0	0	0	0	0	0	0	0	0	0	0	0	0	0	0	1	0	0	0	0	0	0	0	0	0	0	0	0	0
ENSG00000135390	ATP5G2	ATP5G2	protein_coding	12:54026509-54071192	6442.77	253.409	246.188	260.68	OK	396	0.737	0	0	0	0	0	0	0	0	0	0	0	0	0	0	0	0	0	0	0	0	0	0	0	0	0	0	0	0	0	0	0	0	0	0	0	0	0	0
ENSG00000196305	IARS	IARS	protein_coding	9:94972488-95056038	7001.97	252.475	245.724	259.252	OK	399	0.742	0	0	0	0	0	0	0	0	0	0	0	0	0	0	0	0	0	0	0	0	0	0	0	0	1	0	0	0	0	0	0	0	0	0	0	0	0	0
ENSG00000118680	MYL12B	MYL12B	protein_coding	18:3262110-3278280	6692.51	252.386	249.5	255.272	OK	400	0.744	0	0	0	0	0	0	0	0	0	0	0	0	0	0	0	0	0	0	0	0	0	0	0	0	0	0	0	0	0	0	1	0	0	0	0	0	0	0
ENSG00000182326	C1S	C1S	protein_coding	12:7096350-7178336	6802.1	249.524	244.43	254.815	OK	403	0.75	0	0	0	0	0	0	0	0	0	0	0	0	0	0	0	0	0	0	0	0	0	0	0	0	1	0	0	0	0	0	0	0	0	0	0	0	0	0
ENSG00000132507	EIF5A	EIF5A	protein_coding	17:7210317-7215774	6185.7	247.867	240.65	255.098	OK	406	0.755	0	0	0	0	0	0	0	0	0	0	0	0	0	0	0	0	0	0	0	0	0	0	0	0	0	0	0	0	0	0	0	0	0	0	1	0	0	0
ENSG00000197451	HNRNPAB	HNRNPAB	protein_coding	5:177631507-177638164	6458.84	245.579	239.63	251.532	OK	410	0.763	0	0	0	0	0	0	0	0	0	0	0	0	0	0	0	0	0	0	0	0	0	0	0	0	0	0	0	0	0	0	0	0	0	0	0	0	0	0
ENSG00000204463	BAG6	BAG6	protein_coding	6:31606804-31620482	6434.4	243.298	230.778	256.184	OK	413	0.768	0	0	0	0	0	0	0	0	0	0	0	0	0	0	0	0	0	0	0	0	0	0	0	0	0	0	0	0	0	0	0	0	0	0	1	0	0	0
ENSG00000144381	HSPD1	HSPD1	protein_coding	2:198351304-198381461	6621.99	240.823	237.183	244.547	OK	417	0.776	0	0	0	0	0	0	0	0	0	0	0	0	0	0	0	0	0	1	0	0	0	0	0	0	0	0	0	0	0	0	0	0	0	0	0	0	0	0
ENSG00000150459	SAP18	SAP18	protein_coding	13:21714652-21723221	6377.26	237.987	229.046	246.945	OK	423	0.787	0	0	0	0	0	0	0	0	0	0	0	0	0	0	0	0	0	0	0	0	0	0	0	0	0	0	0	0	0	0	0	0	0	0	0	0	0	1
ENSG00000143575	HAX1	HAX1	protein_coding	1:154244986-154248351	6182.54	233.93	225.493	242.368	OK	430	0.8	0	0	0	0	0	0	0	0	0	0	0	0	0	0	0	0	0	0	0	0	0	0	0	0	0	0	0	0	0	0	0	0	0	0	1	0	0	0
ENSG00000117592	PRDX6	PRDX6	protein_coding	1:173446404-173457946	6189.29	229.755	225.625	233.886	OK	434	0.808	0	0	0	0	0	0	0	0	0	0	0	0	0	0	0	0	0	0	0	0	0	0	0	0	0	0	0	0	0	0	0	0	0	0	0	0	0	0
ENSG00000143321	HDGF	HDGF	protein_coding	1:156711898-156736717	6045.81	226.526	222.33	230.75	OK	439	0.817	0	0	0	0	0	0	0	0	0	0	0	0	0	0	0	0	0	0	0	0	0	0	0	0	0	0	0	0	0	0	0	0	0	0	0	0	1	0
ENSG00000143774	GUK1	GUK1	protein_coding	1:228327662-228336685	5863.96	226.301	206.948	246.496	OK	440	0.819	0	0	0	0	0	0	0	0	0	0	0	0	0	0	0	0	0	0	0	0	0	0	0	0	0	0	0	0	0	0	0	0	0	0	0	0	0	0
ENSG00000169020	ATP5I	ATP5I	protein_coding	4:666224-668127	4890.34	223.184	211.903	234.558	OK	445	0.828	0	0	0	0	0	0	0	0	0	0	0	0	0	0	0	0	0	0	0	0	0	0	0	0	0	0	0	0	0	0	0	0	0	0	0	0	0	0
ENSG00000105281	SLC1A5	SLC1A5	protein_coding	19:47278139-47291851	5626.9	220.031	215.854	224.206	OK	455	0.847	0	0	0	0	0	0	0	0	0	0	0	0	0	0	0	0	0	0	0	0	0	0	0	0	0	0	0	0	0	0	0	0	0	0	0	0	0	0
ENSG00000113013	HSPA9	HSPA9	protein_coding	5:137890570-137911133	5987.11	217.009	207.086	227.057	OK	459	0.854	0	0	0	0	0	0	0	0	0	0	0	0	0	0	0	0	0	1	0	0	0	0	0	0	0	0	0	0	0	0	0	0	0	0	0	0	0	0
ENSG00000154723	ATP5J	ATP5J	protein_coding	21:27088814-27107984	5749.57	216.308	208.397	224.219	OK	461	0.858	0	0	0	0	0	0	0	0	0	0	0	0	0	0	0	0	0	0	0	0	0	0	0	0	0	0	0	0	0	0	0	0	0	0	0	0	0	0
ENSG00000004455	AK2	AK2	protein_coding	1:33473584-33546597	5710.11	212.677	204.364	221.504	OK	466	0.867	0	0	0	0	0	0	0	0	0	0	0	0	0	0	0	0	0	0	0	0	0	0	0	0	0	0	0	0	0	0	0	0	0	0	0	0	0	0
ENSG00000166598	HSP90B1	HSP90B1	protein_coding	12:104323884-104347423	5840.52	211.217	206.519	215.947	OK	469	0.873	0	0	0	0	0	0	0	0	0	0	0	0	0	0	0	0	0	0	0	0	0	0	0	0	0	0	0	0	0	0	0	0	0	0	0	0	0	0
ENSG00000115310	RTN4	RTN4	protein_coding	2:55199324-55339757	5346.45	204.055	201.305	206.863	OK	477	0.888	0	0	0	0	0	0	0	0	0	0	0	0	0	0	0	0	0	0	0	0	0	0	0	0	0	0	0	0	0	0	0	0	0	0	0	0	0	0
ENSG00000136938	ANP32B	ANP32B	protein_coding	9:100745637-100778225	5343.78	201.867	198.558	205.234	OK	481	0.895	0	0	0	0	0	0	0	0	0	0	0	0	0	0	0	0	0	0	0	0	0	0	0	0	0	0	0	0	0	0	0	0	0	0	0	0	0	0
ENSG00000173726	TOMM20	TOMM20	protein_coding	1:235272650-235292251	5394.87	198.912	191.818	206.007	OK	486	0.904	0	0	0	0	0	0	0	0	0	0	0	0	0	0	0	0	0	0	0	0	0	0	0	0	0	0	0	0	0	0	0	0	0	0	0	0	0	0
ENSG00000159199	ATP5G1	ATP5G1	protein_coding	17:46970126-46973233	4764.93	196.808	186.125	207.491	OK	493	0.917	0	0	0	0	0	0	0	0	0	0	0	0	0	0	0	0	0	0	0	0	0	0	0	0	0	0	0	0	0	0	0	0	0	0	0	0	0	0
ENSG00000137409	MTCH1	MTCH1	protein_coding	6:36935916-36954074	5081.9	195.552	189.953	201.208	OK	495	0.921	0	0	0	0	0	0	0	0	0	0	0	0	0	0	0	0	0	0	0	0	0	0	0	0	1	0	0	0	0	0	0	0	0	0	0	0	0	0
ENSG00000102898	NUTF2	NUTF2	protein_coding	16:67880634-67906470	4734	195.542	189.583	201.585	OK	496	0.923	0	0	0	0	0	0	0	0	0	0	0	0	0	0	0	0	0	0	0	0	0	0	0	0	0	0	0	0	0	0	0	0	0	0	0	0	0	0
ENSG00000155368	DBI	DBI	protein_coding	2:120124496-120130126	4797.59	193.107	187.867	198.391	OK	500	0.93	0	0	0	0	0	0	0	0	0	0	0	0	0	0	0	0	0	0	0	0	0	0	0	0	0	0	0	0	0	0	0	0	0	0	0	0	0	0
ENSG00000167397	VKORC1	VKORC1	protein_coding	16:31102162-31107301	4916.68	192.466	185.59	199.379	OK	503	0.936	0	0	0	0	0	0	0	0	0	0	0	0	0	0	0	0	0	0	0	0	0	0	0	0	0	0	0	0	0	0	0	0	0	0	0	0	0	0
ENSG00000255302	EID1	EID1	protein_coding	15:49170082-49172380	5245.97	190.387	183.324	197.451	OK	506	0.941	0	0	0	0	0	0	0	0	0	0	0	0	0	0	0	0	0	0	0	0	0	0	0	0	0	0	0	0	0	0	0	0	0	0	0	0	0	0
ENSG00000111897	SERINC1	SERINC1	protein_coding	6:122764492-122907269	5268.26	186.574	185.429	187.721	OK	513	0.955	0	0	0	0	0	0	0	0	0	0	0	0	0	0	0	0	0	0	0	0	0	0	0	0	0	0	0	0	0	0	0	0	0	0	0	0	0	0
ENSG00000008441	NFIX	NFIX	protein_coding	19:13106583-13209610	4755.63	185.04	181.339	188.743	OK	517	0.962	0	0	0	0	0	0	0	0	0	0	0	0	0	0	0	0	0	0	0	0	0	0	0	0	0	0	0	0	0	0	0	0	0	0	0	0	0	0
ENSG00000004779	NDUFAB1	NDUFAB1	protein_coding	16:23592322-23607677	4622.27	184.791	180.561	189.021	OK	519	0.966	0	0	0	0	0	0	0	0	0	0	0	0	0	0	0	0	0	0	0	0	0	0	0	0	0	0	0	0	0	0	0	0	0	0	0	0	0	0
ENSG00000169738	DCXR	DCXR	protein_coding	17:79993756-79995573	4694.28	181.181	177.841	184.521	OK	527	0.981	0	0	0	0	0	0	0	0	0	0	0	0	0	0	0	0	0	0	0	0	0	0	0	0	1	0	0	0	0	0	0	0	0	0	0	0	0	0
ENSG00000134001	EIF2S1	EIF2S1	protein_coding	14:67826713-67853233	4990.49	180.62	174.855	186.385	OK	531	0.988	0	0	0	0	0	0	0	0	0	0	0	0	0	0	0	0	0	0	0	0	0	0	0	0	0	0	0	0	0	0	0	0	0	0	0	0	0	0
ENSG00000161011	SQSTM1	SQSTM1	protein_coding	5:179233387-179265078	4751.9	179.741	169.647	189.968	OK	536	0.997	0	0	0	0	0	0	0	0	0	0	0	0	0	0	0	0	0	0	0	0	0	0	0	0	0	0	0	0	0	0	0	0	0	0	0	0	0	0
ENSG00000241837	ATP5O	ATP5O	protein_coding	21:35275756-35288284	4838.72	179.624	172.527	191.159	OK	537	0.999	0	0	0	0	0	0	0	0	0	0	0	0	0	0	0	0	0	0	0	0	0	0	0	0	0	0	0	0	0	0	0	0	0	0	0	0	0	0
ENSG00000177954	RPS27	RPS27	protein_coding	1:153963234-153964626	432825	19172.8	19096	19249.7	OK	1	0.002	0	0	0	0	0	0	0	0	0	0	0	0	0	0	0	0	0	0	0	0	0	0	0	0	0	0	0	0	0	0	0	0	0	0	0	0	0	0
ENSG00000071082	RPL31	RPL31	protein_coding	2:101618176-101640494	313739	12763.6	12682.7	12844.4	OK	3	0.006	0	0	0	0	0	0	0	0	0	0	0	0	0	0	0	0	0	0	0	0	0	0	0	0	0	0	0	0	0	0	0	0	0	0	0	0	0	0
ENSG00000105640	RPL18A	RPL18A	protein_coding	19:17970729-17974962	232467	9017.73	8987.66	9047.82	OK	4	0.007	0	0	0	0	0	0	0	0	0	0	0	0	0	0	0	0	0	0	0	0	0	0	0	0	0	0	0	0	0	0	0	0	0	0	0	0	0	0
ENSG00000112306	RPS12	RPS12	protein_coding	6:133135579-133138703	215846	8938.2	8908.99	8967.41	OK	5	0.009	0	0	0	0	0	0	0	0	0	0	0	0	0	0	0	0	0	0	0	0	0	0	0	0	0	0	0	0	0	0	0	0	0	0	0	0	0	0
ENSG00000177600	RPLP2	RPLP2	protein_coding	11:809646-812880	197598	8331.57	8256.31	8406.88	OK	7	0.013	0	0	0	0	0	0	0	0	0	0	0	0	0	0	0	0	0	0	0	0	0	0	0	0	0	0	0	0	0	0	0	0	0	0	0	0	0	0
ENSG00000145592	RPL37	RPL37	protein_coding	5:40825363-40835437	193196	8321.13	8272.82	8369.43	OK	8	0.015	0	0	0	0	0	0	0	0	0	0	0	0	0	0	0	0	0	0	0	0	0	0	0	0	0	0	0	0	0	0	0	0	0	0	0	0	0	0
ENSG00000167526	RPL13	RPL13	protein_coding	16:89627064-89630950	215875	8250.77	8172.03	8329.58	OK	9	0.017	0	0	0	0	0	0	0	0	0	0	0	0	0	0	0	0	0	0	0	0	0	0	0	0	0	0	0	0	0	0	0	0	0	0	0	0	0	0
ENSG00000137818	RPLP1	RPLP1	protein_coding	15:69745122-69748255	196677	7903.11	7852.17	7954.05	OK	11	0.02	0	0	0	0	0	0	0	0	0	0	0	0	0	0	0	0	0	0	0	0	0	0	0	0	0	0	0	0	0	0	0	0	0	0	0	0	0	0
ENSG00000197756	RPL37A	RPL37A	protein_coding	2:217362911-217443903	176687	7588.18	7538.61	7637.73	OK	12	0.022	0	0	0	0	0	0	0	0	0	0	0	0	0	0	0	0	0	0	0	0	0	0	0	0	0	0	0	0	0	0	0	0	0	0	0	0	0	0
ENSG00000163682	RPL9	RPL9	protein_coding	4:39455743-39460568	192416	7333.42	7293.32	7373.51	OK	13	0.024	0	0	0	0	0	0	0	0	0	0	0	0	0	0	0	0	0	0	0	0	0	0	0	0	0	0	0	0	0	0	0	0	0	0	0	0	0	0
ENSG00000161016	RPL8	RPL8	protein_coding	8:146015149-146017972	179177	6757.74	6674.3	6841.16	OK	14	0.026	0	0	0	0	0	0	0	0	0	0	0	0	0	0	0	0	0	0	0	0	0	0	0	0	0	0	0	0	0	0	0	0	0	0	0	0	0	0
ENSG00000229117	RPL41	RPL41	protein_coding	12:56510369-56511727	174517	6590.02	6545.17	6634.88	OK	16	0.03	0	0	0	0	0	0	0	0	0	0	0	0	0	0	0	0	0	0	0	0	0	0	0	0	0	0	0	0	0	0	0	0	0	0	0	0	0	0
ENSG00000142541	RPL13A	RPL13A	protein_coding	19:49990810-49995565	168122	6475.67	6428.48	6525.89	OK	17	0.032	0	0	0	0	0	0	0	0	0	0	0	0	0	0	0	0	0	0	0	0	0	0	0	0	0	0	0	0	0	0	0	0	0	0	0	0	0	0
ENSG00000140988	RPS2	RPS2	protein_coding	16:2012052-2014861	167923	6311.42	6246.7	6376.64	OK	18	0.033	0	0	0	0	0	0	0	0	0	0	0	0	0	0	0	0	0	0	0	0	0	0	0	0	0	0	0	0	0	0	0	0	0	0	0	0	0	0
ENSG00000115268	RPS15	RPS15	protein_coding	19:1438362-1440492	153060	6050.66	6023.33	6077.98	OK	19	0.035	0	0	0	0	0	0	0	0	0	0	0	0	0	0	0	0	0	0	0	0	0	0	0	0	0	0	0	0	0	0	0	0	0	0	0	0	0	0
ENSG00000172809	RPL38	RPL38	protein_coding	17:72199720-72206676	127517	5641.04	5590.11	5693.63	OK	20	0.037	0	0	0	0	0	0	0	0	0	0	0	0	0	0	0	0	0	0	0	0	0	0	0	0	0	0	0	0	0	0	0	0	0	0	0	0	0	0
ENSG00000231500	RPS18	RPS18	protein_coding	6:33239786-33244287	135168	5481.69	5453.26	5510.12	OK	21	0.039	0	0	0	0	0	0	0	0	0	0	0	0	0	0	0	0	0	0	0	0	0	0	0	0	0	0	0	0	0	0	0	0	0	0	0	0	0	0
ENSG00000216004	AL359832	AL359832.1	miRNA	10:72975556-72975628	22345.8	5065.55	0	15196.6	OK	24	0.045	0	0	0	0	0	0	0	0	0	0	0	0	0	0	0	0	0	0	0	0	0	0	0	0	0	0	0	0	0	0	0	0	0	0	0	0	0	0
ENSG00000008988	RPS20	RPS20	protein_coding	8:56979853-56987069	121232	5063.59	5017.03	5110.14	OK	25	0.047	0	0	0	0	0	0	0	0	0	0	0	0	0	0	0	0	0	0	0	0	0	0	0	0	0	0	0	0	0	0	0	0	0	0	0	0	0	0
ENSG00000034510	TMSB10	TMSB10	protein_coding	2:85132748-85133795	110113	4985.53	4962.14	5008.91	OK	27	0.05	0	0	0	0	0	0	0	0	0	0	0	0	0	0	0	0	0	0	0	0	0	0	0	0	0	0	0	0	0	0	0	0	0	0	0	0	0	0
ENSG00000215472	RPL17	RPL17	protein_coding	18:47014857-47018906	128962	4943.7	4918.89	4968.5	OK	28	0.052	0	0	0	0	0	0	0	0	0	0	0	0	0	0	0	0	0	0	0	0	0	0	0	0	0	0	0	0	0	0	0	0	0	0	0	0	0	0
ENSG00000108107	RPL28	RPL28	protein_coding	19:55896712-55914612	111265	4526.87	4477.15	4576.68	OK	31	0.058	0	0	0	0	0	0	0	0	0	0	0	0	0	0	0	0	0	0	0	0	0	0	0	0	0	0	0	0	0	0	0	0	0	0	0	0	0	0
ENSG00000108298	RPL19	RPL19	protein_coding	17:37356535-37360980	112339	4418.61	4402.5	4434.72	OK	32	0.06	0	0	0	0	0	0	0	0	0	0	0	0	0	0	0	0	0	0	0	0	0	0	0	0	0	0	0	0	0	0	0	0	0	0	0	0	0	0
ENSG00000161970	RPL26	RPL26	protein_coding	17:8280837-8286568	110148	4345.01	4327.67	4362.36	OK	33	0.061	0	0	0	0	0	0	0	0	0	0	0	0	0	0	0	0	0	0	0	0	0	0	0	0	0	0	0	0	0	0	0	0	0	0	0	0	0	0
ENSG00000105193	RPS16	RPS16	protein_coding	19:39923851-39926618	104018	4265.35	4244.7	4285.98	OK	35	0.065	0	0	0	0	0	0	0	0	0	0	0	0	0	0	0	0	0	0	0	0	0	0	0	0	0	0	0	0	0	0	0	0	0	0	0	0	0	0
ENSG00000122026	RPL21	RPL21	protein_coding	13:27825445-27830828	106860	4233.94	4194.51	4273.39	OK	36	0.067	0	0	0	0	0	0	0	0	0	0	0	0	0	0	0	0	0	0	0	0	0	0	0	0	0	0	0	0	0	0	0	0	0	0	0	0	0	0
ENSG00000216166	AC131160	AC131160.1	miRNA	3:183520262-183520341	111480	4141.5	0	15855.4	OK	37	0.069	0	0	0	0	0	0	0	0	0	0	0	0	0	0	0	0	0	0	0	0	0	0	0	0	0	0	0	0	0	0	0	0	0	0	0	0	0	0
ENSG00000164587	RPS14	RPS14	protein_coding	5:149822752-149829319	106283	4139.93	4116.12	4163.74	OK	38	0.071	0	0	0	0	0	0	0	0	0	0	0	0	0	0	0	0	0	0	0	0	0	0	0	0	0	0	0	0	0	0	0	0	0	0	0	0	0	0
ENSG00000142937	RPS8	RPS8	protein_coding	1:45240922-45244451	106862	4126.6	4104.85	4148.36	OK	39	0.073	0	0	0	0	0	0	0	0	0	0	0	0	0	0	0	0	0	0	0	0	0	0	0	0	0	0	0	0	0	0	0	0	0	0	0	0	0	0
ENSG00000221279	IMMP2L	AC005161.1	miRNA	7:110568373-110568453	25082.1	4061.31	0	12183.9	OK	41	0.076	0	0	0	0	0	0	0	0	0	0	0	0	0	0	0	0	0	0	0	0	0	0	0	0	0	0	0	0	0	0	0	0	0	0	0	0	0	0
ENSG00000252310	RNY5	RNY5	misc_RNA	7:148638579-148638658	34945.4	4028.01	0	12084	OK	42	0.078	0	0	0	0	0	0	0	0	0	0	0	0	0	0	0	0	0	0	0	0	0	0	0	0	0	0	0	0	0	0	0	0	0	0	0	0	0	0
ENSG00000198918	RPL39	RPL39	protein_coding	X:118920466-118925606	88693.4	3860.49	3833.51	3887.47	OK	45	0.084	0	0	0	0	0	0	0	0	0	0	0	0	0	0	0	0	0	0	0	0	0	0	0	0	0	0	0	0	0	0	0	0	0	0	0	0	0	0
ENSG00000118181	RPS25	RPS25	protein_coding	11:118886421-118889401	93404.9	3768.93	3741.39	3796.47	OK	46	0.086	0	0	0	0	0	0	0	0	0	0	0	0	0	0	0	0	0	0	0	0	0	0	0	0	0	0	0	0	0	0	0	0	0	0	0	0	0	0
ENSG00000131469	RPL27	RPL27	protein_coding	17:41150445-41154956	88136	3702.68	3683.34	3722.03	OK	47	0.087	0	0	0	0	0	0	0	0	0	0	0	0	0	0	0	0	0	0	0	0	0	0	0	0	0	0	0	0	0	0	0	0	0	0	0	0	0	0
ENSG00000122406	RPL5	RPL5	protein_coding	1:93297596-93307481	99003.2	3634.65	3621.32	3647.96	OK	48	0.089	0	0	0	0	0	0	0	0	0	0	0	0	0	0	0	0	0	0	0	0	0	0	0	0	0	0	0	0	0	0	0	0	0	0	0	0	0	0
ENSG00000125691	RPL23	RPL23	protein_coding	17:37004117-37010064	91470.6	3632.84	3598.44	3667.27	OK	49	0.091	0	0	0	0	0	0	0	0	0	0	0	0	0	0	0	0	0	0	0	0	0	0	0	0	0	0	0	0	0	0	0	0	0	0	0	0	0	0
ENSG00000198755	RPL10A	RPL10A	protein_coding	6:35436184-35438562	90572.6	3621.12	3602.26	3639.97	OK	50	0.093	0	0	0	0	0	0	0	0	0	0	0	0	0	0	0	0	0	0	0	0	0	0	0	0	0	0	0	0	0	0	0	0	0	0	0	0	0	0
ENSG00000168028	RPSA	RPSA	protein_coding	3:39448179-39453929	91194.5	3295.78	3270.72	3320.89	OK	51	0.095	0	0	0	0	0	0	0	0	0	0	0	0	0	0	0	0	0	0	0	0	0	0	0	0	0	0	0	0	0	0	0	0	0	0	0	0	0	0
ENSG00000145425	RPS3A	RPS3A	protein_coding	4:152020724-152025804	88336.2	3174.65	3144.5	3205.61	OK	52	0.097	0	0	0	0	0	0	0	0	0	0	0	0	0	0	0	0	0	0	0	0	0	0	0	0	0	0	0	0	0	0	0	0	0	0	0	0	0	0
ENSG00000174748	RPL15	RPL15	protein_coding	3:23958035-23965183	84244.5	3116.09	3077.37	3154.83	OK	53	0.099	0	0	0	0	0	0	0	0	0	0	0	0	0	0	0	0	0	0	0	0	0	0	0	0	0	0	0	0	0	0	0	0	0	0	0	0	0	0
ENSG00000186468	RPS23	RPS23	protein_coding	5:81569176-81574396	78381.7	3090.85	3059.38	3122.31	OK	54	0.1	0	0	0	0	0	0	0	0	0	0	0	0	0	0	0	0	0	0	0	0	0	0	0	0	0	0	0	0	0	0	0	0	0	0	0	0	0	0
ENSG00000063177	RPL18	RPL18	protein_coding	19:49118584-49122793	78579.7	3061.42	3018.57	3104.32	OK	55	0.102	0	0	0	0	0	0	0	0	0	0	0	0	0	0	0	0	0	0	0	0	0	0	0	0	0	0	0	0	0	0	0	0	0	0	0	0	0	0
ENSG00000083845	RPS5	RPS5	protein_coding	19:58898635-58906170	77943.1	2975.5	2961.47	2989.53	OK	56	0.104	0	0	0	0	0	0	0	0	0	0	0	0	0	0	0	0	0	0	0	0	0	0	0	0	0	0	0	0	0	0	0	0	0	0	0	0	0	0
ENSG00000222798	AL035460	AL035460.2	miRNA	20:2686391-2686475	13755.1	2923.26	0	8769.77	OK	57	0.106	0	0	0	0	0	0	0	0	0	0	0	0	0	0	0	0	0	0	0	0	0	0	0	0	0	0	0	0	0	0	0	0	0	0	0	0	0	0
ENSG00000136942	RPL35	RPL35	protein_coding	9:127620158-127624260	68943.4	2855.84	2827.21	2884.46	OK	59	0.11	0	0	0	0	0	0	0	0	0	0	0	0	0	0	0	0	0	0	0	0	0	0	0	0	0	0	0	0	0	0	0	0	0	0	0	0	0	0
ENSG00000144713	RPL32	RPL32	protein_coding	3:12875983-12883087	68805.5	2846.12	2813.89	2878.59	OK	60	0.112	0	0	0	0	0	0	0	0	0	0	0	0	0	0	0	0	0	0	0	0	0	0	0	0	0	0	0	0	0	0	0	0	0	0	0	0	0	0
ENSG00000109475	RPL34	RPL34	protein_coding	4:109541721-109551568	65333.9	2811.57	2785.06	2838.08	OK	62	0.115	0	0	0	0	0	0	0	0	0	0	0	0	0	0	0	0	0	0	0	0	0	0	0	0	0	0	0	0	0	0	0	0	0	0	0	0	0	0
ENSG00000142089	IFITM3	IFITM3	protein_coding	11:319668-321340	65149	2620.67	2590.38	2650.96	OK	66	0.123	0	0	0	0	0	0	0	0	0	0	0	0	0	0	0	0	0	0	0	0	0	0	0	0	0	0	0	0	0	0	0	0	0	0	0	0	0	0
ENSG00000197958	RPL12	RPL12	protein_coding	9:130209952-130213684	66049.9	2582.69	2567.57	2597.81	OK	67	0.125	0	0	0	0	0	0	0	0	0	0	0	0	0	0	0	0	0	0	0	0	0	0	0	0	0	0	0	0	0	0	0	0	0	0	0	0	0	0
ENSG00000188846	RPL14	RPL14	protein_coding	3:40498782-40506549	62166.2	2457.64	2434.76	2480.76	OK	70	0.13	0	0	0	0	0	0	0	0	0	0	0	0	0	0	0	0	0	0	0	0	0	0	0	0	0	0	0	0	0	0	0	0	0	0	0	0	0	0
ENSG00000170889	RPS9	RPS9	protein_coding	19:54704609-54752862	59766.3	2316.23	2284.58	2347.88	OK	72	0.134	0	0	0	0	0	0	0	0	0	0	0	0	0	0	0	0	0	0	0	0	0	0	0	0	0	0	0	0	0	0	0	0	0	0	0	0	0	0
ENSG00000241343	RPL36A	RPL36A	protein_coding	X:100645811-100651105	54773.4	2295.82	2266.09	2325.87	OK	73	0.136	0	0	0	0	0	0	0	0	0	0	0	0	0	0	0	0	0	0	0	0	0	0	0	0	0	0	0	0	0	0	0	0	0	0	0	0	0	0
ENSG00000100316	RPL3	RPL3	protein_coding	22:39708886-39716394	61880.3	2285.52	2267.91	2303.26	OK	74	0.138	0	0	0	0	0	0	0	0	0	0	0	0	0	0	0	0	0	0	0	0	0	0	0	0	0	0	0	0	0	0	0	0	0	0	0	0	0	0
ENSG00000089009	RPL6	RPL6	protein_coding	12:112842993-112856642	59178.8	2141.61	2124.36	2159.08	OK	76	0.141	0	0	0	0	0	0	0	0	0	0	0	0	0	0	0	0	0	0	0	0	0	0	0	0	0	0	0	0	0	0	0	0	0	0	0	0	0	0
ENSG00000171858	RPS21	RPS21	protein_coding	20:60962104-60963576	46560.9	2139.82	2111.36	2169	OK	77	0.143	0	0	0	0	0	0	0	0	0	0	0	0	0	0	0	0	0	0	0	0	0	0	0	0	0	0	0	0	0	0	0	0	0	0	0	0	0	0
ENSG00000204387	C6ORF48	C6orf48	protein_coding	6:31802384-31807541	56284.6	2071.05	2045.51	2096.62	OK	79	0.147	0	0	0	0	0	0	0	0	0	0	0	0	0	0	0	0	0	0	0	0	0	0	0	0	0	0	0	0	0	0	0	0	0	0	0	0	0	0
ENSG00000138326	RPS24	RPS24	protein_coding	10:79793517-79816570	48294.9	2034.09	1996.12	2073.87	OK	80	0.149	0	0	0	0	0	0	0	0	0	0	0	0	0	0	0	0	0	0	0	0	0	0	0	0	0	0	0	0	0	0	0	0	0	0	0	0	0	0
ENSG00000216076	AC002066.2	AC002066.2	miRNA	7:115985908-115985998	26517.2	1981.71	0	5945.12	OK	81	0.151	0	0	0	0	0	0	0	0	0	0	0	0	0	0	0	0	0	0	0	0	0	0	0	0	0	0	0	0	0	0	0	0	0	0	0	0	0	0
ENSG00000105372	RPS19	RPS19	protein_coding	19:42363987-42375482	45522	1978.11	1966.88	1989.34	OK	82	0.153	0	0	0	0	0	0	0	0	0	0	0	0	0	0	0	0	0	0	0	0	0	0	0	0	0	0	0	0	0	0	0	0	0	0	0	0	0	0
ENSG00000198034	RPS4X	RPS4X	protein_coding	X:71475528-71497150	51699	1953.6	1945.28	1961.98	OK	84	0.156	0	0	0	0	0	0	0	0	0	0	0	0	0	0	0	0	0	0	0	0	0	0	0	0	0	0	0	0	0	0	0	0	0	0	0	0	0	0
ENSG00000089157	RPLP0	RPLP0	protein_coding	12:120634488-120639038	50852.9	1870.74	1846.9	1894.89	OK	86	0.16	0	0	0	0	0	0	0	0	0	0	0	0	0	0	0	0	0	0	0	0	0	0	0	0	0	0	0	0	0	0	0	0	0	0	0	0	0	0
ENSG00000182899	RPL35A	RPL35A	protein_coding	3:197676857-197683481	45501.9	1859.85	1838.69	1881.01	OK	87	0.162	0	0	0	0	0	0	0	0	0	0	0	0	0	0	0	0	0	0	0	0	0	0	0	0	0	0	0	0	0	0	0	0	0	0	0	0	0	0
ENSG00000111341	MGP	MGP	protein_coding	12:15034114-15038860	47694.1	1845.32	1822.62	1868.02	OK	89	0.166	0	0	0	0	0	0	0	0	0	0	0	0	0	0	0	0	0	0	0	0	0	0	0	0	0	0	0	0	0	0	0	0	0	0	0	0	0	0
ENSG00000162244	RPL29	RPL29	protein_coding	3:52027643-52029958	45602.4	1782.44	1765.01	1799.87	OK	90	0.167	0	0	0	0	0	0	0	0	0	0	0	0	0	0	0	0	0	0	0	0	0	0	0	0	0	0	0	0	0	0	0	0	0	0	0	0	0	0
ENSG00000254772	EEF1G	EEF1G	protein_coding	11:62327072-62342401	47794.1	1757.26	1748.2	1766.34	OK	91	0.169	0	0	0	0	0	0	0	0	0	0	0	0	0	0	0	0	0	0	0	0	0	0	0	0	0	0	0	0	0	0	0	0	0	0	0	0	0	0
ENSG00000087086	FTL	FTL	protein_coding	19:49468565-49470135	45392.6	1717.61	1704.19	1731.01	OK	94	0.175	0	0	0	0	0	0	0	0	0	0	0	0	0	0	0	0	0	0	0	0	0	0	0	0	0	0	0	0	0	0	0	0	0	0	0	0	0	0
ENSG00000233927	RPS28	RPS28	protein_coding	19:8386383-8387809	36558.1	1618.67	1600	1637.33	OK	98	0.182	0	0	0	0	0	0	0	0	0	0	0	0	0	0	0	0	0	0	0	0	0	0	0	0	0	0	0	0	0	0	0	0	0	0	0	0	0	0
ENSG00000070756	PABPC1	PABPC1	protein_coding	8:101698043-101735037	43770.8	1603.15	1571.26	1635.23	OK	99	0.184	0	0	0	0	0	0	0	0	0	0	0	0	0	0	0	0	0	0	0	0	0	0	0	0	0	0	0	0	0	0	0	0	0	0	0	0	0	0
ENSG00000257540	RP11-259K21.3	RP11-259K21.3	processed_transcript	12:52679696-52709719	41496.2	1552.16	1540.02	1564.3	OK	101	0.188	0	0	0	0	0	0	0	0	0	0	0	0	0	0	0	0	0	0	0	0	0	0	0	0	0	0	0	0	0	0	0	0	0	0	0	0	0	0
ENSG00000125534	PPDPF	PPDPF	protein_coding	20:62152076-62153559	37812.3	1534.02	1506.89	1561.16	OK	102	0.19	0	0	0	0	0	0	0	0	0	0	0	0	0	0	0	0	0	0	0	0	0	0	0	0	0	0	0	0	0	0	0	0	0	0	0	0	0	0
ENSG00000253945	RP11-328L11.1	RP11-328L11.1	pseudogene	8:96416029-96416122	22518	1531.37	0	4594.12	OK	103	0.192	0	0	0	0	0	0	0	0	0	0	0	0	0	0	0	0	0	0	0	0	0	0	0	0	0	0	0	0	0	0	0	0	0	0	0	0	0	0
ENSG00000171863	RPS7	RPS7	protein_coding	2:3622794-3628509	38131.5	1456.92	1441.11	1472.76	OK	105	0.195	0	0	0	0	0	0	0	0	0	0	0	0	0	0	0	0	0	0	0	0	0	0	0	0	0	0	0	0	0	0	0	0	0	0	0	0	0	0
ENSG00000149925	ALDOA	ALDOA	protein_coding	16:30064410-30081778	38437.3	1430.48	1404.24	1456.9	OK	106	0.197	0	0	0	0	0	0	0	0	0	0	0	0	0	0	0	0	0	0	0	0	0	0	0	0	0	0	0	0	0	0	0	0	0	0	0	0	0	0
ENSG00000104529	EEF1D	EEF1D	protein_coding	8:144661866-144681711	35257.1	1425.71	1344.07	1508.48	OK	108	0.201	0	0	0	0	0	0	0	0	0	0	0	0	0	0	0	0	0	0	0	0	0	0	0	0	0	0	0	0	0	0	0	0	0	0	0	0	0	0
ENSG00000130255	RPL36	RPL36	protein_coding	19:5690271-5691674	31668.2	1402.66	1385.32	1420.01	OK	109	0.203	0	0	0	0	0	0	0	0	0	0	0	0	0	0	0	0	0	0	0	0	0	0	0	0	0	0	0	0	0	0	0	0	0	0	0	0	0	0
ENSG00000135404	CD63	CD63	protein_coding	12:56119106-56123491	34962	1322	1296.78	1347.62	OK	112	0.208	0	0	0	0	0	0	0	0	0	0	0	0	0	0	0	0	0	0	0	0	0	0	0	0	0	0	0	0	0	0	0	0	0	0	0	0	0	0
ENSG00000198242	RPL23A	RPL23A	protein_coding	17:27046410-27051377	32154.2	1247.3	1231	1263.61	OK	113	0.21	0	0	0	0	0	0	0	0	0	0	0	0	0	0	0	0	0	0	0	0	0	0	0	0	0	0	0	0	0	0	0	0	0	0	0	0	0	0
ENSG00000147684	NDUFB9	NDUFB9	protein_coding	8:125551343-125580751	31131.9	1195.4	1180.4	1210.41	OK	116	0.216	0	0	0	0	0	0	0	0	0	0	0	0	0	0	0	0	0	0	0	0	0	0	0	0	0	0	0	0	0	0	0	0	0	0	0	0	0	0
ENSG00000166441	RPL27A	RPL27A	protein_coding	11:8703957-8736306	25780.2	1013.51	983.979	1043.05	OK	121	0.225	0	0	0	0	0	0	0	0	0	0	0	0	0	0	0	0	0	0	0	0	0	0	0	0	0	0	0	0	0	0	0	0	0	0	0	0	0	0
ENSG00000123416	TUBA1B	TUBA1B	protein_coding	12:49521564-49525180	23917.9	1003.87	988.309	1019.43	OK	122	0.227	0	0	0	0	0	0	0	0	0	0	0	0	0	0	0	0	0	0	0	0	0	0	0	0	0	0	0	0	0	0	0	0	0	0	0	0	0	0
ENSG00000197747	S100A10	S100A10	protein_coding	1:151955390-151966866	23482.6	920.724	909.395	932.119	OK	126	0.234	0	0	0	0	0	0	0	0	0	0	0	0	0	0	0	0	0	0	0	0	0	0	0	0	0	0	0	0	0	0	0	0	0	0	0	0	0	0
ENSG00000221190	MIR1184-1	MIR1184-1	miRNA	X:154612748-154612847	22729.7	910.096	0	2730.29	OK	129	0.24	0	0	0	0	0	0	0	0	0	0	0	0	0	0	0	0	0	0	0	0	0	0	0	0	0	0	0	0	0	0	0	0	0	0	0	0	0	0
ENSG00000221533	MIR1184-2	MIR1184-2	miRNA	X:154115634-154115733	22853.2	910.096	0	2730.29	OK	130	0.242	0	0	0	0	0	0	0	0	0	0	0	0	0	0	0	0	0	0	0	0	0	0	0	0	0	0	0	0	0	0	0	0	0	0	0	0	0	0
ENSG00000114942	EEF1B2	EEF1B2	protein_coding	2:207024308-207027652	23196.1	870.434	858.54	882.43	OK	133	0.247	0	0	0	0	0	0	0	0	0	0	0	0	0	0	0	0	0	0	0	0	0	0	0	0	0	0	0	0	0	0	0	0	0	0	0	0	0	0
ENSG00000203875	SNHG5	SNHG5	lincRNA	6:86386724-86388451	21412.2	857.475	840.654	874.372	OK	136	0.253	0	0	0	0	0	0	0	0	0	0	0	0	0	0	0	0	0	0	0	0	0	0	0	0	0	0	0	0	0	0	0	0	0	0	0	0	0	0
ENSG00000090266	NDUFB2	NDUFB2	protein_coding	7:140390576-140422590	20856.4	844.993	828.202	861.978	OK	137	0.255	0	0	0	0	0	0	0	0	0	0	0	0	0	0	0	0	0	0	0	0	0	0	0	0	0	0	0	0	0	0	0	0	0	0	0	0	0	0
ENSG00000117450	PRDX1	PRDX1	protein_coding	1:45976707-45988719	22277.4	814.331	802.044	826.672	OK	139	0.259	0	0	0	0	0	0	0	0	0	0	0	0	0	0	0	0	0	0	0	0	0	0	0	0	0	0	0	0	0	0	0	0	0	0	0	0	0	0
ENSG00000228474	OST4	OST4	protein_coding	2:27293339-27294641	18645	756.034	745.204	766.864	OK	142	0.264	0	0	0	0	0	0	0	0	0	0	0	0	0	0	0	0	0	0	0	0	0	0	0	0	0	0	0	0	0	0	0	0	0	0	0	0	0	0
ENSG00000167658	EEF2	EEF2	protein_coding	19:3972315-3985461	18839.6	752.408	749.159	755.667	OK	143	0.266	0	0	0	0	0	0	0	0	0	0	0	0	0	0	0	0	0	0	0	0	0	0	0	0	0	0	0	0	0	0	0	0	0	0	0	0	0	0
ENSG00000126709	IFI6	IFI6	protein_coding	1:27992571-27998729	16692.5	743.838	732.364	755.31	OK	145	0.27	0	0	0	0	0	0	0	0	0	0	0	0	0	0	0	0	0	0	0	0	0	0	0	0	0	0	0	0	0	0	0	0	0	0	0	0	0	0
ENSG00000177410	ZNFX1-AS1	ZNFX1-AS1	lincRNA	20:47894714-47905797	17680.1	708.296	687.087	729.504	OK	155	0.288	0	0	0	0	0	0	0	0	0	0	0	0	0	0	0	0	0	0	0	0	0	0	0	0	0	0	0	0	0	0	0	0	0	0	0	0	0	0
ENSG00000164032	H2AFZ	H2AFZ	protein_coding	4:100869242-100871545	19131.9	696.796	685.631	707.96	OK	156	0.29	0	0	0	0	0	0	0	0	0	0	0	0	0	0	0	0	0	0	0	0	0	0	0	0	0	0	0	0	0	0	0	0	0	0	0	0	0	0
ENSG00000219200	RNASEK	RNASEK	protein_coding	17:6915735-6917851	17554.9	691.437	675.486	707.39	OK	158	0.294	0	0	0	0	0	0	0	0	0	0	0	0	0	0	0	0	0	0	0	0	0	0	0	0	0	0	0	0	0	0	0	0	0	0	0	0	0	0
ENSG00000234741	GAS5	GAS5	non_coding	1:173833037-173838020	18352.9	689.124	665.08	713.214	OK	160	0.298	0	0	0	0	0	0	0	0	0	0	0	0	0	0	0	0	0	0	0	0	0	0	0	0	0	0	0	0	0	0	0	0	0	0	0	0	0	0
ENSG00000106105	GARS	GARS	protein_coding	7:30634296-30673649	18338.2	672.085	657.966	686.206	OK	165	0.307	0	0	0	0	0	0	0	0	0	0	0	0	0	0	0	0	0	0	0	0	0	0	0	0	0	0	0	0	0	0	0	0	0	0	0	0	0	0
ENSG00000180879	SSR4	SSR4	protein_coding	X:153058970-153063960	17068.9	661.537	649.477	673.596	OK	167	0.311	0	0	0	0	0	0	0	0	0	0	0	0	0	0	0	0	0	0	0	0	0	0	0	0	0	0	0	0	0	0	0	0	0	0	0	0	0	0
ENSG00000100129	EIF3L	EIF3L	protein_coding	22:38244874-38285414	16940.3	634.573	621.239	647.912	OK	169	0.314	0	0	0	0	0	0	0	0	0	0	0	0	0	0	0	0	0	0	0	0	0	0	0	0	0	0	0	0	0	0	0	0	0	0	0	0	0	0
ENSG00000174021	GNG5	GNG5	protein_coding	1:84964007-84972248	15958.8	623.125	615.912	630.337	OK	171	0.318	0	0	0	0	0	0	0	0	0	0	0	0	0	0	0	0	0	0	0	0	0	0	0	0	0	0	0	0	0	0	0	0	0	0	0	0	0	0
ENSG00000254969	RP11-939C17.2	RP11-939C17.2	antisense	11:75282943-75283832	15235.2	620.581	607.881	633.279	OK	172	0.32	0	0	0	0	0	0	0	0	0	0	0	0	0	0	0	0	0	0	0	0	0	0	0	0	0	0	0	0	0	0	0	0	0	0	0	0	0	0
ENSG00000135486	HNRNPA1	HNRNPA1	protein_coding	12:54673976-54680872	17278.6	617.397	602.898	631.988	OK	173	0.322	0	0	0	0	0	0	0	0	0	0	0	0	0	0	0	0	0	0	0	0	0	0	0	0	0	0	0	0	0	0	0	0	0	0	0	0	0	0
ENSG00000197746	PSAP	PSAP	protein_coding	10:73576054-73611126	16366.9	613.728	607.848	619.728	OK	175	0.326	0	0	0	0	0	0	0	0	0	0	0	0	0	0	0	0	0	0	0	0	0	0	0	0	0	0	0	0	0	0	0	0	0	0	0	0	0	0
ENSG00000140264	SERF2	SERF2	protein_coding	15:44069284-44094787	15917.5	612.234	593.432	631.073	OK	176	0.327	0	0	0	0	0	0	0	0	0	0	0	0	0	0	0	0	0	0	0	0	0	0	0	0	0	0	0	0	0	0	0	0	0	0	0	0	0	0
ENSG00000176046	NUPR1	NUPR1	protein_coding	16:28548605-28550495	15104.9	602.368	593.263	611.473	OK	178	0.331	0	0	0	0	0	0	0	0	0	0	0	0	0	0	0	0	0	0	0	0	0	0	0	0	0	0	0	0	0	0	0	0	0	0	0	0	0	0
ENSG00000116661	FBXO2	FBXO2	protein_coding	1:11708423-11715842	14889.9	566.249	560.625	572.287	OK	185	0.344	0	0	0	0	0	0	0	0	0	0	0	0	0	0	0	0	0	0	0	0	0	0	0	0	0	0	0	0	0	0	0	0	0	0	0	0	0	0
ENSG00000173812	EIF1	EIF1	protein_coding	17:39845136-39848920	14706.9	560.115	549.625	570.604	OK	186	0.346	0	0	0	0	0	0	0	0	0	0	0	0	0	0	0	0	0	0	0	0	0	0	0	0	0	0	0	0	0	0	0	0	0	0	0	0	0	0
ENSG00000126247	CAPNS1	CAPNS1	protein_coding	19:36630917-36641254	14653	559.837	555.922	563.752	OK	187	0.348	0	0	0	0	0	0	0	0	0	0	0	0	0	0	0	0	0	0	0	0	0	0	0	0	0	0	0	0	0	0	0	0	0	0	0	0	0	0
ENSG00000146066	HIGD2A	HIGD2A	protein_coding	5:175815747-175816772	14493	559.295	552.473	566.117	OK	188	0.35	0	0	0	0	0	0	0	0	0	0	0	0	0	0	0	0	0	0	0	0	0	0	0	0	0	0	0	0	0	0	0	0	0	0	0	0	0	0
ENSG00000111639	MRPL51	MRPL51	protein_coding	12:6601149-6603007	14787.6	558.909	545.081	572.799	OK	189	0.352	0	0	0	0	0	0	0	0	0	0	0	0	0	0	0	0	0	0	0	0	0	0	0	0	0	0	0	0	0	0	0	0	0	0	0	0	0	0
ENSG00000197903	HIST1H2BK	HIST1H2BK	protein_coding	6:27106072-27114619	14794	554.488	542.389	566.586	OK	191	0.355	0	0	0	0	0	0	0	0	0	0	0	0	0	0	0	0	0	0	0	0	0	0	0	0	0	0	0	0	0	0	0	0	0	0	0	0	0	0
ENSG00000106803	SEC61B	SEC61B	protein_coding	9:101984345-101992897	13910.8	552.161	544.236	560.087	OK	192	0.357	0	0	0	0	0	0	0	0	0	0	0	0	0	0	0	0	0	0	0	0	0	0	0	0	0	0	0	0	0	0	0	0	0	0	0	0	0	0
ENSG00000198830	HMGN2	HMGN2	protein_coding	1:26798940-26802463	14597.2	538.371	529.648	547.094	OK	193	0.359	0	0	0	0	0	0	0	0	0	0	0	0	0	0	0	0	0	0	0	0	0	0	0	0	0	0	0	0	0	0	0	0	0	0	0	0	0	0
ENSG00000204525	HLA-C	HLA-C	protein_coding	6:31236525-31239907	12463	535.802	525.536	547.026	OK	197	0.367	0	0	0	0	0	0	0	0	0	0	0	0	0	0	0	0	0	0	0	0	0	0	0	0	0	0	0	0	0	0	0	0	0	0	0	0	0	0
ENSG00000100138	NHP2L1	NHP2L1	protein_coding	22:42069933-42086508	13741.5	526.531	515.553	537.533	OK	201	0.374	0	0	0	0	0	0	0	0	0	0	0	0	0	0	0	0	0	0	0	0	0	0	0	0	0	0	0	0	0	0	0	0	0	0	0	0	0	0
ENSG00000104904	OAZ1	OAZ1	protein_coding	19:2269519-2273487	13270.1	521.837	517.146	526.528	OK	203	0.378	0	0	0	0	0	0	0	0	0	0	0	0	0	0	0	0	0	0	0	0	0	0	0	0	0	0	0	0	0	0	0	0	0	0	0	0	0	0
ENSG00000159335	PTMS	PTMS	protein_coding	12:6874681-6880118	12981.1	514.867	503.835	526.003	OK	205	0.381	0	0	0	0	0	0	0	0	0	0	0	0	0	0	0	0	0	0	0	0	0	0	0	0	0	0	0	0	0	0	0	0	0	0	0	0	0	0
ENSG00000105583	WDR83OS	WDR83OS	protein_coding	19:12778880-12780465	13017.3	512.444	507.341	517.548	OK	207	0.385	0	0	0	0	0	0	0	0	0	0	0	0	0	0	0	0	0	0	0	0	0	0	0	0	0	0	0	0	0	0	0	0	0	0	0	0	0	0
ENSG00000106153	CHCHD2	CHCHD2	protein_coding	7:56169261-56174269	13327.9	510.253	505.281	515.226	OK	208	0.387	0	0	0	0	0	0	0	0	0	0	0	0	0	0	0	0	0	0	0	0	0	0	0	0	0	0	0	0	0	0	0	0	0	0	0	0	0	0
ENSG00000145741	BTF3	BTF3	protein_coding	5:72794232-72801460	13072.9	489.493	482.143	496.893	OK	211	0.393	0	0	0	0	0	0	0	0	0	0	0	0	0	0	0	0	0	0	0	0	0	0	0	0	0	0	0	0	0	0	0	0	0	0	0	0	0	0
ENSG00000230903	RPL9P8	RPL9P8	pseudogene	15:83040956-83041655	8868.18	474.239	466.127	482.352	OK	215	0.4	0	0	0	0	0	0	0	0	0	0	0	0	0	0	0	0	0	0	0	0	0	0	0	0	0	0	0	0	0	0	0	0	0	0	0	0	0	0
ENSG00000214736	TOMM6	TOMM6	protein_coding	6:41755399-41757636	12224.1	473.668	464.824	482.511	OK	216	0.402	0	0	0	0	0	0	0	0	0	0	0	0	0	0	0	0	0	0	0	0	0	0	0	0	0	0	0	0	0	0	0	0	0	0	0	0	0	0
ENSG00000147677	EIF3H	EIF3H	protein_coding	8:117654368-117779164	12032.6	470.583	457.998	483.22	OK	217	0.404	0	0	0	0	0	0	0	0	0	0	0	0	0	0	0	0	0	0	0	0	0	0	0	0	0	0	0	0	0	0	0	0	0	0	0	0	0	0
ENSG00000163041	H3F3A	H3F3A	protein_coding	1:226249551-226259702	12757.4	469.728	461.667	477.788	OK	218	0.406	0	0	0	0	0	0	0	0	0	0	0	0	0	0	0	0	0	0	0	0	0	0	0	0	0	0	0	0	0	0	0	0	0	0	0	0	0	0
ENSG00000160932	LY6E	LY6E	protein_coding	8:144099398-144105249	11794.9	465.272	451.917	478.628	OK	220	0.409	0	0	0	0	0	0	0	0	0	0	0	0	0	0	0	0	0	0	0	0	0	0	0	0	0	0	0	0	0	0	0	0	0	0	0	0	0	0
ENSG00000111669	TPI1	TPI1	protein_coding	12:6976282-6980112	12292	464.822	459.502	470.2	OK	221	0.411	0	0	0	0	0	0	0	0	0	0	0	0	0	0	0	0	0	0	0	0	0	0	0	0	0	0	0	0	0	0	0	0	0	0	0	0	0	0
ENSG00000161010	C5ORF45	C5orf45	protein_coding	5:179261435-179289173	12239.2	462.951	454.259	471.901	OK	224	0.417	0	0	0	0	0	0	0	0	0	0	0	0	0	0	0	0	0	0	0	0	0	0	0	0	0	0	0	0	0	0	0	0	0	0	0	0	0	0
ENSG00000092841	MYL6	MYL6	protein_coding	12:56551944-56557280	11811.1	461.388	445.13	477.792	OK	225	0.419	0	0	0	0	0	0	0	0	0	0	0	0	0	0	0	0	0	0	0	0	0	0	0	0	0	0	0	0	0	0	0	0	0	0	0	0	0	0
ENSG00000092199	HNRNPC	HNRNPC	protein_coding	14:21677294-21737653	12363.3	455.453	442.195	469.821	OK	227	0.422	0	0	0	0	0	0	0	0	0	0	0	0	0	0	0	0	0	0	0	0	0	0	0	0	0	0	0	0	0	0	0	0	0	0	0	0	0	0
ENSG00000125991	ERGIC3	ERGIC3	protein_coding	20:34129769-34145405	12340.4	450.246	439.565	460.991	OK	230	0.428	0	0	0	0	0	0	0	0	0	0	0	0	0	0	0	0	0	0	0	0	0	0	0	0	0	0	0	0	0	0	0	0	0	0	0	0	0	0
ENSG00000167815	PRDX2	PRDX2	protein_coding	19:12907633-12912694	11733.8	444.385	438.238	450.597	OK	233	0.434	0	0	0	0	0	0	0	0	0	0	0	0	0	0	0	0	0	0	0	0	0	0	0	0	0	0	0	0	0	0	0	0	0	0	0	0	0	0
ENSG00000140612	SEC11A	SEC11A	protein_coding	15:85212774-85259947	11579.3	429.021	419.331	438.728	OK	239	0.445	0	0	0	0	0	0	0	0	0	0	0	0	0	0	0	0	0	0	0	0	0	0	0	0	0	0	0	0	0	0	0	0	0	0	0	0	0	0
ENSG00000175061	C17ORF76-AS1	C17orf76-AS1	non_coding	17:16342288-16367300	10579.9	428.285	411.897	445.021	OK	240	0.447	0	0	0	0	0	0	0	0	0	0	0	0	0	0	0	0	0	0	0	0	0	0	0	0	0	0	0	0	0	0	0	0	0	0	0	0	0	0
ENSG00000173113	TRMT112	TRMT112	protein_coding	11:64083931-64085556	10856.7	428.213	414.486	441.939	OK	241	0.448	0	0	0	0	0	0	0	0	0	0	0	0	0	0	0	0	0	0	0	0	0	0	0	0	0	0	0	0	0	0	0	0	0	0	0	0	0	0
ENSG00000156411	C14ORF2	C14orf2	protein_coding	14:104378624-104394606	10452.2	427.468	415.537	439.491	OK	243	0.452	0	0	0	0	0	0	0	0	0	0	0	0	0	0	0	0	0	0	0	0	0	0	0	0	0	0	0	0	0	0	0	0	0	0	0	0	0	0
ENSG00000255717	SNHG1	SNHG1	ncrna_host	11:62619459-62623386	11577.8	425.16	409.383	440.938	OK	244	0.454	0	0	0	0	0	0	0	0	0	0	0	0	0	0	0	0	0	0	0	0	0	0	0	0	0	0	0	0	0	0	0	0	0	0	0	0	0	0
ENSG00000134333	LDHA	LDHA	protein_coding	11:18415934-18429972	11518.9	415.974	406.2	425.86	OK	246	0.458	0	0	0	0	0	0	0	0	0	0	0	0	0	0	0	0	0	0	0	0	0	0	0	0	0	0	0	0	0	0	0	0	0	0	0	0	0	0
ENSG00000100243	CYB5R3	CYB5R3	protein_coding	22:43013845-43045574	10542.9	408.485	401.114	415.905	OK	251	0.467	0	0	0	0	0	0	0	0	0	0	0	0	0	0	0	0	0	0	0	0	0	0	0	0	0	0	0	0	0	0	0	0	0	0	0	0	0	0
ENSG00000237550	RPL9P9	RPL9P9	pseudogene	15:82664415-82748784	7949.71	407.667	401.497	413.874	OK	253	0.471	0	0	0	0	0	0	0	0	0	0	0	0	0	0	0	0	0	0	0	0	0	0	0	0	0	0	0	0	0	0	0	0	0	0	0	0	0	0
ENSG00000163463	KRTCAP2	KRTCAP2	protein_coding	1:155141883-155159747	9878.65	405.167	392.834	417.521	OK	254	0.473	0	0	0	0	0	0	0	0	0	0	0	0	0	0	0	0	0	0	0	0	0	0	0	0	0	0	0	0	0	0	0	0	0	0	0	0	0	0
ENSG00000197728	RPS26	RPS26	protein_coding	12:56435636-56438116	10473.4	400.66	393.442	407.879	OK	257	0.478	0	0	0	0	0	0	0	0	0	0	0	0	0	0	0	0	0	0	0	0	0	0	0	0	0	0	0	0	0	0	0	0	0	0	0	0	0	0
ENSG00000060138	CSDA	CSDA	protein_coding	12:10851682-10875911	10680.5	392.389	376.772	408.037	OK	260	0.484	0	0	0	0	0	0	0	0	0	0	0	0	0	0	0	0	0	0	0	0	0	0	0	0	0	0	0	0	0	0	0	0	0	0	0	0	0	0
ENSG00000112514	CUTA	CUTA	protein_coding	6:33384218-33386094	9932.31	392.095	376.838	407.352	OK	261	0.486	0	0	0	0	0	0	0	0	0	0	0	0	0	0	0	0	0	0	0	0	0	0	0	0	0	0	0	0	0	0	0	0	0	0	0	0	0	0
ENSG00000167553	TUBA1C	TUBA1C	protein_coding	12:49582518-49667116	8954.83	391.364	384.219	398.545	OK	263	0.489	0	0	0	0	0	0	0	0	0	0	0	0	0	0	0	0	0	0	0	0	0	0	0	0	0	0	0	0	0	0	0	0	0	0	0	0	0	0
ENSG00000163466	ARPC2	ARPC2	protein_coding	2:219081816-219119079	10393.1	386.181	380.49	392.109	OK	266	0.495	0	0	0	0	0	0	0	0	0	0	0	0	0	0	0	0	0	0	0	0	0	0	0	0	0	0	0	0	0	0	0	0	0	0	0	0	0	0
ENSG00000164106	SCRG1	SCRG1	protein_coding	4:174309298-174327531	9920.66	384.736	381.059	388.415	OK	267	0.497	0	0	0	0	0	0	0	0	0	0	0	0	0	0	0	0	0	0	0	0	0	0	0	0	0	0	0	0	0	0	0	0	0	0	0	0	0	0
ENSG00000236439	RP11-175B9.3	RP11-175B9.3	pseudogene	1:202440936-202441258	7323.09	383.859	364.125	403.593	OK	268	0.499	0	0	0	0	0	0	0	0	0	0	0	0	0	0	0	0	0	0	0	0	0	0	0	0	0	0	0	0	0	0	0	0	0	0	0	0	0	0
ENSG00000198467	TPM2	TPM2	protein_coding	9:35681988-35691017	9969.93	381.87	374.704	389.037	OK	270	0.502	0	0	0	0	0	0	0	0	0	0	0	0	0	0	0	0	0	0	0	0	0	0	0	0	0	0	0	0	0	0	0	0	0	0	0	0	0	0
ENSG00000185885	IFITM1	IFITM1	protein_coding	11:313505-315272	9553.9	378.285	370.546	386.025	OK	272	0.506	0	0	0	0	0	0	0	0	0	0	0	0	0	0	0	0	0	0	0	0	0	0	0	0	0	0	0	0	0	0	0	0	0	0	0	0	0	0
ENSG00000146731	CCT6A	CCT6A	protein_coding	7:56119322-56131682	10083.3	362.872	352.861	372.882	OK	279	0.519	0	0	0	0	0	0	0	0	0	0	0	0	0	0	0	0	0	0	0	0	0	0	0	0	0	0	0	0	0	0	0	0	0	0	0	0	0	0
ENSG00000188186	C7ORF59	C7orf59	protein_coding	7:99746529-99753567	9105.42	362.105	345.672	378.946	OK	280	0.521	0	0	0	0	0	0	0	0	0	0	0	0	0	0	0	0	0	0	0	0	0	0	0	0	0	0	0	0	0	0	0	0	0	0	0	0	0	0
ENSG00000128595	CALU	CALU	protein_coding	7:128379345-128411861	9761.67	361.739	354.837	368.643	OK	281	0.523	0	0	0	0	0	0	0	0	0	0	0	0	0	0	0	0	0	0	0	0	0	0	0	0	0	0	0	0	0	0	0	0	0	0	0	0	0	0
ENSG00000176058	TPRN	TPRN	protein_coding	9:140086068-140098645	9728.88	361.164	206.441	515.911	OK	282	0.525	0	0	0	0	0	0	0	0	0	0	0	0	0	0	0	0	0	0	0	0	0	0	0	0	0	0	0	0	0	0	0	0	0	0	0	0	0	0
ENSG00000143819	EPHX1	EPHX1	protein_coding	1:225997793-226033260	9455.57	359.191	351.253	367.17	OK	284	0.528	0	0	0	0	0	0	0	0	0	0	0	0	0	0	0	0	0	0	0	0	0	0	0	0	0	0	0	0	0	0	0	0	0	0	0	0	0	0
ENSG00000254452	RP11-867G23.4	RP11-867G23.4	antisense	11:66044249-66044963	8873.89	358.25	349.595	366.904	OK	286	0.532	0	0	0	0	0	0	0	0	0	0	0	0	0	0	0	0	0	0	0	0	0	0	0	0	0	0	0	0	0	0	0	0	0	0	0	0	0	0
ENSG00000165502	RPL36AL	RPL36AL	protein_coding	14:50085236-50087403	8743.65	356.455	352.494	360.416	OK	287	0.534	0	0	0	0	0	0	0	0	0	0	0	0	0	0	0	0	0	0	0	0	0	0	0	0	0	0	0	0	0	0	0	0	0	0	0	0	0	0
ENSG00000115677	HDLBP	HDLBP	protein_coding	2:242166678-242256476	9655.84	355.952	338.761	373.692	OK	288	0.536	0	0	0	0	0	0	0	0	0	0	0	0	0	0	0	0	0	0	0	0	0	0	0	0	0	0	0	0	0	0	0	0	0	0	0	0	0	0
ENSG00000221521	AL158151	AL158151.2	miRNA	9:131869328-131869430	3119.16	353.54	0	1060.62	OK	290	0.54	0	0	0	0	0	0	0	0	0	0	0	0	0	0	0	0	0	0	0	0	0	0	0	0	0	0	0	0	0	0	0	0	0	0	0	0	0	0
ENSG00000142669	SH3BGRL3	SH3BGRL3	protein_coding	1:26605666-26608007	8437.55	351.738	346.221	357.255	OK	291	0.541	0	0	0	0	0	0	0	0	0	0	0	0	0	0	0	0	0	0	0	0	0	0	0	0	0	0	0	0	0	0	0	0	0	0	0	0	0	0
ENSG00000167978	SRRM2	SRRM2	protein_coding	16:2802329-2822539	8950.94	347.099	329.179	365.271	OK	295	0.549	0	0	0	0	0	0	0	0	0	0	0	0	0	0	0	0	0	0	0	0	0	0	0	0	0	0	0	0	0	0	0	0	0	0	0	0	0	0
ENSG00000172590	MRPL52	MRPL52	protein_coding	14:23299087-23304246	7901.03	343.881	321.224	366.685	OK	297	0.553	0	0	0	0	0	0	0	0	0	0	0	0	0	0	0	0	0	0	0	0	0	0	0	0	0	0	0	0	0	0	0	0	0	0	0	0	0	0
ENSG00000207148	Y_RNA	Y_RNA	misc_RNA	4:122250223-122250325	5051.45	343.533	0	1030.6	OK	298	0.554	0	0	0	0	0	0	0	0	0	0	0	0	0	0	0	0	0	0	0	0	0	0	0	0	0	0	0	0	0	0	0	0	0	0	0	0	0	0
ENSG00000099795	NDUFB7	NDUFB7	protein_coding	19:14676891-14682886	7999.94	341.398	335.15	347.646	OK	301	0.56	0	0	0	0	0	0	0	0	0	0	0	0	0	0	0	0	0	0	0	0	0	0	0	0	0	0	0	0	0	0	0	0	0	0	0	0	0	0
ENSG00000196976	LAGE3	LAGE3	protein_coding	X:153706027-153707596	8356.14	340.605	334.833	346.377	OK	302	0.562	0	0	0	0	0	0	0	0	0	0	0	0	0	0	0	0	0	0	0	0	0	0	0	0	0	0	0	0	0	0	0	0	0	0	0	0	0	0
ENSG00000099977	DDT	DDT	protein_coding	22:24313553-24322660	8767.62	337.137	326.892	347.383	OK	303	0.564	0	0	0	0	0	0	0	0	0	0	0	0	0	0	0	0	0	0	0	0	0	0	0	0	0	0	0	0	0	0	0	0	0	0	0	0	0	0
ENSG00000205426	KRT81	KRT81	protein_coding	12:52679696-52685318	8896.14	332.759	327.545	337.973	OK	305	0.567	0	0	0	0	0	0	0	0	0	0	0	0	0	0	0	0	0	0	0	0	0	0	0	0	0	0	0	0	0	0	0	0	0	0	0	0	0	0
ENSG00000068697	LAPTM4A	LAPTM4A	protein_coding	2:20232410-20251789	8806.29	332.139	329.749	334.528	OK	306	0.569	0	0	0	0	0	0	0	0	0	0	0	0	0	0	0	0	0	0	0	0	0	0	0	0	0	0	0	0	0	0	0	0	0	0	0	0	0	0
ENSG00000177556	ATOX1	ATOX1	protein_coding	5:151121876-151152093	8645.88	329.188	318.699	359.502	OK	307	0.571	0	0	0	0	0	0	0	0	0	0	0	0	0	0	0	0	0	0	0	0	0	0	0	0	0	0	0	0	0	0	0	0	0	0	0	0	0	0
ENSG00000150753	CCT5	CCT5	protein_coding	5:10250032-10266524	8947.87	326.642	319.697	333.628	OK	310	0.577	0	0	0	0	0	0	0	0	0	0	0	0	0	0	0	0	0	0	0	0	0	0	0	0	0	0	0	0	0	0	0	0	0	0	0	0	0	0
ENSG00000178982	EIF3K	EIF3K	protein_coding	19:39109721-39127595	8505.06	326.099	321.993	330.224	OK	311	0.579	0	0	0	0	0	0	0	0	0	0	0	0	0	0	0	0	0	0	0	0	0	0	0	0	0	0	0	0	0	0	0	0	0	0	0	0	0	0
ENSG00000145912	NHP2	NHP2	protein_coding	5:177576460-177580968	8358.4	321.798	315.964	327.8	OK	315	0.586	0	0	0	0	0	0	0	0	0	0	0	0	0	0	0	0	0	0	0	0	0	0	0	0	0	0	0	0	0	0	0	0	0	0	0	0	0	0
ENSG00000186081	KRT5	KRT5	protein_coding	12:52908358-52914471	8178.78	319.896	312.543	327.269	OK	317	0.59	0	0	0	0	0	0	0	0	0	0	0	0	0	0	0	0	0	0	0	0	0	0	0	0	0	0	0	0	0	0	0	0	0	0	0	0	0	0
ENSG00000183291	RP4-604K5.1	RP4-604K5.1	protein_coding	1:87328131-87380107	8820.01	317.051	310.573	323.53	OK	320	0.595	0	0	0	0	0	0	0	0	0	0	0	0	0	0	0	0	0	0	0	0	0	0	0	0	0	0	0	0	0	0	0	0	0	0	0	0	0	0
ENSG00000166173	LARP6	LARP6	protein_coding	15:71121468-71146498	8173.59	315.251	308.53	321.971	OK	322	0.599	0	0	0	0	0	0	0	0	0	0	0	0	0	0	0	0	0	0	0	0	0	0	0	0	0	0	0	0	0	0	0	0	0	0	0	0	0	0
ENSG00000258017	RP11-386G11.10	RP11-386G11.10	antisense	12:49521564-49541652	7480.57	313.971	305.299	322.643	OK	323	0.601	0	0	0	0	0	0	0	0	0	0	0	0	0	0	0	0	0	0	0	0	0	0	0	0	0	0	0	0	0	0	0	0	0	0	0	0	0	0
ENSG00000170348	TMED10	TMED10	protein_coding	14:75598172-75643334	8407	311.02	303.905	318.134	OK	324	0.603	0	0	0	0	0	0	0	0	0	0	0	0	0	0	0	0	0	0	0	0	0	0	0	0	0	0	0	0	0	0	0	0	0	0	0	0	0	0
ENSG00000134825	C11ORF10	C11orf10	protein_coding	11:61556434-61560274	7862.56	309.415	300.095	318.735	OK	325	0.605	0	0	0	0	0	0	0	0	0	0	0	0	0	0	0	0	0	0	0	0	0	0	0	0	0	0	0	0	0	0	0	0	0	0	0	0	0	0
ENSG00000169567	HINT1	HINT1	protein_coding	5:130494719-130507428	7758.69	305.567	299.258	312.017	OK	328	0.61	0	0	0	0	0	0	0	0	0	0	0	0	0	0	0	0	0	0	0	0	0	0	0	0	0	0	0	0	0	0	0	0	0	0	0	0	0	0
ENSG00000131669	NINJ1	NINJ1	protein_coding	9:95883770-95896570	7840.17	304.941	300.161	309.721	OK	329	0.612	0	0	0	0	0	0	0	0	0	0	0	0	0	0	0	0	0	0	0	0	0	0	0	0	0	0	0	0	0	0	0	0	0	0	0	0	0	0
ENSG00000149100	EIF3M	EIF3M	protein_coding	11:32605343-32627808	8519.67	302.679	292.679	312.722	OK	331	0.616	0	0	0	0	0	0	0	0	0	0	0	0	0	0	0	0	0	0	0	0	0	0	0	0	0	0	0	0	0	0	0	0	0	0	0	0	0	0
ENSG00000173457	PPP1R14B	PPP1R14B	protein_coding	11:64011955-64014413	7577.47	299.947	287.732	312.16	OK	332	0.618	0	0	0	0	0	0	0	0	0	0	0	0	0	0	0	0	0	0	0	0	0	0	0	0	0	0	0	0	0	0	0	0	0	0	0	0	0	0
ENSG00000135069	PSAT1	PSAT1	protein_coding	9:80912042-80945009	8295.81	299.852	297.566	302.138	OK	333	0.62	0	0	0	0	0	0	0	0	0	0	0	0	0	0	0	0	0	0	0	0	0	0	0	0	0	0	0	0	0	0	0	0	0	0	0	0	0	0
ENSG00000177156	TALDO1	TALDO1	protein_coding	11:747328-765024	7962.85	298.997	292.087	305.907	OK	334	0.621	0	0	0	0	0	0	0	0	0	0	0	0	0	0	0	0	0	0	0	0	0	0	0	0	0	0	0	0	0	0	0	0	0	0	0	0	0	0
ENSG00000139684	ESD	ESD	protein_coding	13:47345390-47371367	7895.92	297.932	292.827	303.036	OK	335	0.623	0	0	0	0	0	0	0	0	0	0	0	0	0	0	0	0	0	0	0	0	0	0	0	0	0	0	0	0	0	0	0	0	0	0	0	0	0	0
ENSG00000254999	BRK1	BRK1	protein_coding	3:10157275-10168874	7588.46	294.58	289.504	299.655	OK	336	0.625	0	0	0	0	0	0	0	0	0	0	0	0	0	0	0	0	0	0	0	0	0	0	0	0	0	0	0	0	0	0	0	0	0	0	0	0	0	0
ENSG00000248527	RP5-857K21.10	RP5-857K21.10	pseudogene	1:569075-569756	6993.56	293.333	289.282	297.384	OK	340	0.633	0	0	0	0	0	0	0	0	0	0	0	0	0	0	0	0	0	0	0	0	0	0	0	0	0	0	0	0	0	0	0	0	0	0	0	0	0	0
ENSG00000158710	TAGLN2	TAGLN2	protein_coding	1:159887896-159895522	7729.86	290.973	285.616	296.475	OK	341	0.634	0	0	0	0	0	0	0	0	0	0	0	0	0	0	0	0	0	0	0	0	0	0	0	0	0	0	0	0	0	0	0	0	0	0	0	0	0	0
ENSG00000245910	SNHG6	SNHG6	lincRNA	8:67833918-67838633	7023.79	290.229	277.704	302.795	OK	343	0.638	0	0	0	0	0	0	0	0	0	0	0	0	0	0	0	0	0	0	0	0	0	0	0	0	0	0	0	0	0	0	0	0	0	0	0	0	0	0
ENSG00000100353	EIF3D	EIF3D	protein_coding	22:36906896-36925483	7743.34	289.469	280.557	298.393	OK	345	0.642	0	0	0	0	0	0	0	0	0	0	0	0	0	0	0	0	0	0	0	0	0	0	0	0	0	0	0	0	0	0	0	0	0	0	0	0	0	0
ENSG00000123144	C19ORF43	C19orf43	protein_coding	19:12841454-12845529	7304.82	285.456	281.328	289.583	OK	348	0.648	0	0	0	0	0	0	0	0	0	0	0	0	0	0	0	0	0	0	0	0	0	0	0	0	0	0	0	0	0	0	0	0	0	0	0	0	0	0
ENSG00000099797	TECR	TECR	protein_coding	19:14640381-14676791	7170.65	283.552	279.779	287.324	OK	349	0.649	0	0	0	0	0	0	0	0	0	0	0	0	0	0	0	0	0	0	0	0	0	0	0	0	0	0	0	0	0	0	0	0	0	0	0	0	0	0
ENSG00000104823	ECH1	ECH1	protein_coding	19:39306067-39322497	7666.77	280.344	277.209	283.478	OK	353	0.657	0	0	0	0	0	0	0	0	0	0	0	0	0	0	0	0	0	0	0	0	0	0	0	0	0	0	0	0	0	0	0	0	0	0	0	0	0	0
ENSG00000125868	DSTN	DSTN	protein_coding	20:17550507-17588887	7611.08	279.841	277.165	282.547	OK	355	0.661	0	0	0	0	0	0	0	0	0	0	0	0	0	0	0	0	0	0	0	0	0	0	0	0	0	0	0	0	0	0	0	0	0	0	0	0	0	0
ENSG00000125995	ROMO1	ROMO1	protein_coding	20:34287193-34288906	7359.68	279.728	266.369	293.087	OK	356	0.662	0	0	0	0	0	0	0	0	0	0	0	0	0	0	0	0	0	0	0	0	0	0	0	0	0	0	0	0	0	0	0	0	0	0	0	0	0	0
ENSG00000249915	PDCD6	PDCD6	protein_coding	5:271735-353971	7660.51	279.346	271.102	287.659	OK	357	0.664	0	0	0	0	0	0	0	0	0	0	0	0	0	0	0	0	0	0	0	0	0	0	0	0	0	0	0	0	0	0	0	0	0	0	0	0	0	0
ENSG00000232112	TMA7	CCDC72	protein_coding	3:48481666-48485616	6763.5	277.412	272.149	282.683	OK	359	0.668	0	0	0	0	0	0	0	0	0	0	0	0	0	0	0	0	0	0	0	0	0	0	0	0	0	0	0	0	0	0	0	0	0	0	0	0	0	0
ENSG00000090263	MRPS33	MRPS33	protein_coding	7:140702195-140715028	7261.11	277.185	266.617	287.853	OK	360	0.67	0	0	0	0	0	0	0	0	0	0	0	0	0	0	0	0	0	0	0	0	0	0	0	0	0	0	0	0	0	0	0	0	0	0	0	0	0	0
ENSG00000227751	RP1-20B21.4	RP1-20B21.4	antisense	1:17733255-17733878	7183.78	274.121	265.689	282.552	OK	365	0.679	0	0	0	0	0	0	0	0	0	0	0	0	0	0	0	0	0	0	0	0	0	0	0	0	0	0	0	0	0	0	0	0	0	0	0	0	0	0
ENSG00000125971	DYNLRB1	DYNLRB1	protein_coding	20:33104213-33128762	7045.49	273.99	269.697	278.298	OK	366	0.681	0	0	0	0	0	0	0	0	0	0	0	0	0	0	0	0	0	0	0	0	0	0	0	0	0	0	0	0	0	0	0	0	0	0	0	0	0	0
ENSG00000002586	CD99	CD99	protein_coding	X:2609219-2659350	7240.33	273.348	267.341	279.366	OK	367	0.683	0	0	0	0	0	0	0	0	0	0	0	0	0	0	0	0	0	0	0	0	0	0	0	0	0	0	0	0	0	0	0	0	0	0	0	0	0	0
ENSG00000170540	ARL6IP1	ARL6IP1	protein_coding	16:18802990-18813000	6825.93	272.025	266.296	277.753	OK	369	0.687	0	0	0	0	0	0	0	0	0	0	0	0	0	0	0	0	0	0	0	0	0	0	0	0	0	0	0	0	0	0	0	0	0	0	0	0	0	0
ENSG00000175390	EIF3F	EIF3F	protein_coding	11:7991797-8023409	7198.38	269.947	0	5320.73	FAIL	372	0.692	0	0	0	0	0	0	0	0	0	0	0	0	0	0	0	0	0	0	0	0	0	0	0	0	0	0	0	0	0	0	0	0	0	0	0	0	0	0
ENSG00000163479	SSR2	SSR2	protein_coding	1:155978838-155990750	6960.89	269.668	262.801	276.563	OK	373	0.694	0	0	0	0	0	0	0	0	0	0	0	0	0	0	0	0	0	0	0	0	0	0	0	0	0	0	0	0	0	0	0	0	0	0	0	0	0	0
ENSG00000096746	HNRNPH3	HNRNPH3	protein_coding	10:70090930-70102948	7338.91	269.321	258.383	280.286	OK	374	0.696	0	0	0	0	0	0	0	0	0	0	0	0	0	0	0	0	0	0	0	0	0	0	0	0	0	0	0	0	0	0	0	0	0	0	0	0	0	0
ENSG00000125743	SNRPD2	SNRPD2	protein_coding	19:46190712-46195443	6577.48	268.431	263.883	272.98	OK	375	0.698	0	0	0	0	0	0	0	0	0	0	0	0	0	0	0	0	0	0	0	0	0	0	0	0	0	0	0	0	0	0	0	0	0	0	0	0	0	0
ENSG00000127022	CANX	CANX	protein_coding	5:179105628-179157926	7329.21	266.85	255.695	278.083	OK	377	0.701	0	0	0	0	0	0	0	0	0	0	0	0	0	0	0	0	0	0	0	0	0	0	0	0	0	0	0	0	0	0	0	0	0	0	0	0	0	0
ENSG00000173436	MINOS1	MINOS1	protein_coding	1:19923476-19956314	7075.24	266.724	255.33	278.144	OK	378	0.703	0	0	0	0	0	0	0	0	0	0	0	0	0	0	0	0	0	0	0	0	0	0	0	0	0	0	0	0	0	0	0	0	0	0	0	0	0	0
ENSG00000229119	CTB-63M22.1	CTB-63M22.1	pseudogene	5:165809309-165809604	7808.41	266.451	257.316	275.587	OK	381	0.709	0	0	0	0	0	0	0	0	0	0	0	0	0	0	0	0	0	0	0	0	0	0	0	0	0	0	0	0	0	0	0	0	0	0	0	0	0	0
ENSG00000136156	ITM2B	ITM2B	protein_coding	13:48807293-48837063	7061.43	263.332	261.06	265.603	OK	383	0.713	0	0	0	0	0	0	0	0	0	0	0	0	0	0	0	0	0	0	0	0	0	0	0	0	0	0	0	0	0	0	0	0	0	0	0	0	0	0
ENSG00000133142	TCEAL4	TCEAL4	protein_coding	X:102831158-102842657	7076.17	260.773	253.925	267.677	OK	385	0.716	0	0	0	0	0	0	0	0	0	0	0	0	0	0	0	0	0	0	0	0	0	0	0	0	0	0	0	0	0	0	0	0	0	0	0	0	0	0
ENSG00000133318	RTN3	RTN3	protein_coding	11:63448917-63527363	6632.76	259.33	255.462	263.336	OK	386	0.718	0	0	0	0	0	0	0	0	0	0	0	0	0	0	0	0	0	0	0	0	0	0	0	0	0	0	0	0	0	0	0	0	0	0	0	0	0	0
ENSG00000260260	RP11-304L19.5	RP11-304L19.5	lincRNA	16:2204797-2205359	5949.29	258.164	250.423	265.904	OK	388	0.722	0	0	0	0	0	0	0	0	0	0	0	0	0	0	0	0	0	0	0	0	0	0	0	0	0	0	0	0	0	0	0	0	0	0	0	0	0	0
ENSG00000197448	GSTK1	GSTK1	protein_coding	7:142941185-142967947	6957.45	257.992	252.046	263.974	OK	390	0.726	0	0	0	0	0	0	0	0	0	0	0	0	0	0	0	0	0	0	0	0	0	0	0	0	0	0	0	0	0	0	0	0	0	0	0	0	0	0
ENSG00000062582	MRPS24	MRPS24	protein_coding	7:43906156-43909492	6362.41	253.98	247.064	260.896	OK	393	0.731	0	0	0	0	0	0	0	0	0	0	0	0	0	0	0	0	0	0	0	0	0	0	0	0	0	0	0	0	0	0	0	0	0	0	0	0	0	0
ENSG00000217130	RP3-375P9.2	RP3-375P9.2	pseudogene	6:34711952-34712450	3793.63	253.642	248.787	258.497	OK	394	0.733	0	0	0	0	0	0	0	0	0	0	0	0	0	0	0	0	0	0	0	0	0	0	0	0	0	0	0	0	0	0	0	0	0	0	0	0	0	0
ENSG00000075142	SRI	SRI	protein_coding	7:87834432-87856308	6949.73	252.952	244.513	261.423	OK	397	0.739	0	0	0	0	0	0	0	0	0	0	0	0	0	0	0	0	0	0	0	0	0	0	0	0	0	0	0	0	0	0	0	0	0	0	0	0	0	0
ENSG00000214253	FIS1	FIS1	protein_coding	7:100882738-100895597	6462.5	252.205	244.36	260.083	OK	401	0.746	0	0	0	0	0	0	0	0	0	0	0	0	0	0	0	0	0	0	0	0	0	0	0	0	0	0	0	0	0	0	0	0	0	0	0	0	0	0
ENSG00000161960	EIF4A1	EIF4A1	protein_coding	17:7476023-7482324	6447.16	249.958	246.697	253.219	OK	402	0.748	0	0	0	0	0	0	0	0	0	0	0	0	0	0	0	0	0	0	0	0	0	0	0	0	0	0	0	0	0	0	0	0	0	0	0	0	0	0
ENSG00000104979	C19ORF53	C19orf53	protein_coding	19:13885256-13889582	6190.55	248.821	245.449	252.192	OK	404	0.752	0	0	0	0	0	0	0	0	0	0	0	0	0	0	0	0	0	0	0	0	0	0	0	0	0	0	0	0	0	0	0	0	0	0	0	0	0	0
ENSG00000140105	WARS	WARS	protein_coding	14:100800124-100843142	6611.26	248.707	233.825	263.925	OK	405	0.754	0	0	0	0	0	0	0	0	0	0	0	0	0	0	0	0	0	0	0	0	0	0	0	0	0	0	0	0	0	0	0	0	0	0	0	0	0	0
ENSG00000111678	C12ORF57	C12orf57	protein_coding	12:7052140-7055166	6158.61	247.201	238.384	256.095	OK	407	0.757	0	0	0	0	0	0	0	0	0	0	0	0	0	0	0	0	0	0	0	0	0	0	0	0	0	0	0	0	0	0	0	0	0	0	0	0	0	0
ENSG00000087365	SF3B2	SF3B2	protein_coding	11:65818199-65836779	6602.43	244.528	238.766	250.619	OK	411	0.765	0	0	0	0	0	0	0	0	0	0	0	0	0	0	0	0	0	0	0	0	0	0	0	0	0	0	0	0	0	0	0	0	0	0	0	0	0	0
ENSG00000189067	LITAF	LITAF	protein_coding	16:11641852-11730237	6478.04	244.403	236.469	252.443	OK	412	0.767	0	0	0	0	0	0	0	0	0	0	0	0	0	0	0	0	0	0	0	0	0	0	0	0	0	0	0	0	0	0	0	0	0	0	0	0	0	0
ENSG00000130165	ELOF1	ELOF1	protein_coding	19:11663857-11670051	6258.18	242.341	239.067	245.615	OK	414	0.77	0	0	0	0	0	0	0	0	0	0	0	0	0	0	0	0	0	0	0	0	0	0	0	0	0	0	0	0	0	0	0	0	0	0	0	0	0	0
ENSG00000198363	ASPH	ASPH	protein_coding	8:62413114-62627199	6616.13	241.395	232.453	250.373	OK	416	0.774	0	0	0	0	0	0	0	0	0	0	0	0	0	0	0	0	0	0	0	0	0	0	0	0	0	0	0	0	0	0	0	0	0	0	0	0	0	0
ENSG00000205542	TMSB4X	TMSB4X	protein_coding	X:12993226-12995346	6151.77	240.21	235.242	245.178	OK	419	0.78	0	0	0	0	0	0	0	0	0	0	0	0	0	0	0	0	0	0	0	0	0	0	0	0	0	0	0	0	0	0	0	0	0	0	0	0	0	0
ENSG00000105404	RABAC1	RABAC1	protein_coding	19:42460837-42463528	6157.78	240.195	236.187	244.202	OK	420	0.781	0	0	0	0	0	0	0	0	0	0	0	0	0	0	0	0	0	0	0	0	0	0	0	0	0	0	0	0	0	0	0	0	0	0	0	0	0	0
ENSG00000124155	PIGT	PIGT	protein_coding	20:44044706-44054884	6211.05	238.21	231.791	244.63	OK	422	0.785	0	0	0	0	0	0	0	0	0	0	0	0	0	0	0	0	0	0	0	0	0	0	0	0	0	0	0	0	0	0	0	0	0	0	0	0	0	0
ENSG00000134440	NARS	NARS	protein_coding	18:55267895-55289177	6636.01	237.583	235.537	239.628	OK	424	0.789	0	0	0	0	0	0	0	0	0	0	0	0	0	0	0	0	0	0	0	0	0	0	0	0	0	0	0	0	0	0	0	0	0	0	0	0	0	0
ENSG00000071462	WBSCR22	WBSCR22	protein_coding	7:73097354-73119491	6021.59	236.812	225.102	248.585	OK	426	0.793	0	0	0	0	0	0	0	0	0	0	0	0	0	0	0	0	0	0	0	0	0	0	0	0	0	0	0	0	0	0	0	0	0	0	0	0	0	0
ENSG00000106333	PCOLCE	PCOLCE	protein_coding	7:100199799-100205798	6147.66	236.108	229.468	243.004	OK	428	0.796	0	0	0	0	0	0	0	0	0	0	0	0	0	0	0	0	0	0	0	0	0	0	0	0	0	0	0	0	0	0	0	0	0	0	0	0	0	0
ENSG00000118816	CCNI	CCNI	protein_coding	4:77968310-77997158	6228.09	235.076	230.364	240.008	OK	429	0.798	0	0	0	0	0	0	0	0	0	0	0	0	0	0	0	0	0	0	0	0	0	0	0	0	0	0	0	0	0	0	0	0	0	0	0	0	0	0
ENSG00000173915	USMG5	USMG5	protein_coding	10:105148797-105156223	5388.92	232.769	224.224	241.315	OK	431	0.802	0	0	0	0	0	0	0	0	0	0	0	0	0	0	0	0	0	0	0	0	0	0	0	0	0	0	0	0	0	0	0	0	0	0	0	0	0	0
ENSG00000065518	NDUFB4	NDUFB4	protein_coding	3:120315155-120321347	5659.29	231.602	226.024	237.187	OK	432	0.804	0	0	0	0	0	0	0	0	0	0	0	0	0	0	0	0	0	0	0	0	0	0	0	0	0	0	0	0	0	0	0	0	0	0	0	0	0	0
ENSG00000171490	RSL1D1	RSL1D1	protein_coding	16:11929055-11945442	6208.95	230.272	222.589	238	OK	433	0.806	0	0	0	0	0	0	0	0	0	0	0	0	0	0	0	0	0	0	0	0	0	0	0	0	0	0	0	0	0	0	0	0	0	0	0	0	0	0
ENSG00000203950	FAM127B	FAM127B	protein_coding	X:134184961-134186226	5740.12	229.208	221.939	236.476	OK	435	0.809	0	0	0	0	0	0	0	0	0	0	0	0	0	0	0	0	0	0	0	0	0	0	0	0	0	0	0	0	0	0	0	0	0	0	0	0	0	0
ENSG00000217930	PAM16	PAM16	protein_coding	16:4381549-4405608	5858.82	227.84	210.45	245.44	OK	438	0.815	0	0	0	0	0	0	0	0	0	0	0	0	0	0	0	0	0	0	0	0	0	0	0	0	0	0	0	0	0	0	0	0	0	0	0	0	0	0
ENSG00000183648	NDUFB1	NDUFB1	protein_coding	14:92582465-92588261	4936.29	225.69	215.714	235.668	OK	442	0.822	0	0	0	0	0	0	0	0	0	0	0	0	0	0	0	0	0	0	0	0	0	0	0	0	0	0	0	0	0	0	0	0	0	0	0	0	0	0
ENSG00000222743	U6	U6	snRNA	5:37620086-37620190	2894.86	223.716	0	671.148	OK	443	0.824	0	0	0	0	0	0	0	0	0	0	0	0	0	0	0	0	0	0	0	0	0	0	0	0	0	0	0	0	0	0	0	0	0	0	0	0	0	0
ENSG00000182768	NGRN	NGRN	protein_coding	15:90808890-90816463	5831.52	222.556	219.539	225.573	OK	447	0.832	0	0	0	0	0	0	0	0	0	0	0	0	0	0	0	0	0	0	0	0	0	0	0	0	0	0	0	0	0	0	0	0	0	0	0	0	0	0
ENSG00000138430	OLA1	OLA1	protein_coding	2:174937174-175113426	5838.33	222.194	216.764	227.642	OK	449	0.835	0	0	0	0	0	0	0	0	0	0	0	0	0	0	0	0	0	0	0	0	0	0	0	0	0	0	0	0	0	0	0	0	0	0	0	0	0	0
ENSG00000202025	U6	U6	snRNA	1:186280956-186281060	3266.01	222.111	0	666.333	OK	450	0.837	0	0	0	0	0	0	0	0	0	0	0	0	0	0	0	0	0	0	0	0	0	0	0	0	0	0	0	0	0	0	0	0	0	0	0	0	0	0
ENSG00000142227	EMP3	EMP3	protein_coding	19:48828628-48833810	5590.5	221.787	218.323	225.25	OK	451	0.839	0	0	0	0	0	0	0	0	0	0	0	0	0	0	0	0	0	0	0	0	0	0	0	0	0	0	0	0	0	0	0	0	0	0	0	0	0	0
ENSG00000171421	MRPL36	MRPL36	protein_coding	5:1798499-1801480	5348.05	220.443	211.121	229.803	OK	454	0.845	0	0	0	0	0	0	0	0	0	0	0	0	0	0	0	0	0	0	0	0	0	0	0	0	0	0	0	0	0	0	0	0	0	0	0	0	0	0
ENSG00000174886	NDUFA11	NDUFA11	protein_coding	19:5892927-5904025	5267.45	218.888	214.328	223.448	OK	456	0.848	0	0	0	0	0	0	0	0	0	0	0	0	0	0	0	0	0	0	0	0	0	0	0	0	0	0	0	0	0	0	0	0	0	0	0	0	0	0
ENSG00000168653	NDUFS5	NDUFS5	protein_coding	1:39491989-39500308	5323.84	217.823	210.795	224.852	OK	458	0.852	0	0	0	0	0	0	0	0	0	0	0	0	0	0	0	0	0	0	0	0	0	0	0	0	0	0	0	0	0	0	0	0	0	0	0	0	0	0
ENSG00000114902	SPCS1	SPCS1	protein_coding	3:52738970-52742182	5709.48	215.859	212.075	219.643	OK	462	0.86	0	0	0	0	0	0	0	0	0	0	0	0	0	0	0	0	0	0	0	0	0	0	0	0	0	0	0	0	0	0	0	0	0	0	0	0	0	0
ENSG00000089693	MLF2	MLF2	protein_coding	12:6857169-6876641	5481.27	212.854	206.307	219.512	OK	465	0.865	0	0	0	0	0	0	0	0	0	0	0	0	0	0	0	0	0	0	0	0	0	0	0	0	0	0	0	0	0	0	0	0	0	0	0	0	0	0
ENSG00000169976	SF3B5	SF3B5	protein_coding	6:144416017-144416754	5387.58	211.553	207.636	215.469	OK	467	0.869	0	0	0	0	0	0	0	0	0	0	0	0	0	0	0	0	0	0	0	0	0	0	0	0	0	0	0	0	0	0	0	0	0	0	0	0	0	0
ENSG00000253716	RP13-582O9.5	RP13-582O9.5	antisense	8:144362330-144363860	5175.83	211.466	200.131	222.802	OK	468	0.871	0	0	0	0	0	0	0	0	0	0	0	0	0	0	0	0	0	0	0	0	0	0	0	0	0	0	0	0	0	0	0	0	0	0	0	0	0	0
ENSG00000164713	BRI3	BRI3	protein_coding	7:97881690-97937162	5307.83	210.766	196.839	224.805	OK	470	0.874	0	0	0	0	0	0	0	0	0	0	0	0	0	0	0	0	0	0	0	0	0	0	0	0	0	0	0	0	0	0	0	0	0	0	0	0	0	0
ENSG00000113140	SPARC	SPARC	protein_coding	5:151040656-151066726	5745.4	210.55	204.515	217.296	OK	471	0.876	0	0	0	0	0	0	0	0	0	0	0	0	0	0	0	0	0	0	0	0	0	0	0	0	0	0	0	0	0	0	0	0	0	0	0	0	0	0
ENSG00000198612	COPS8	COPS8	protein_coding	2:237993954-238009109	5642.47	206.996	202.138	211.863	OK	474	0.882	0	0	0	0	0	0	0	0	0	0	0	0	0	0	0	0	0	0	0	0	0	0	0	0	0	0	0	0	0	0	0	0	0	0	0	0	0	0
ENSG00000130313	PGLS	PGLS	protein_coding	19:17622431-17632095	5264.14	204.857	201.568	208.145	OK	476	0.886	0	0	0	0	0	0	0	0	0	0	0	0	0	0	0	0	0	0	0	0	0	0	0	0	0	0	0	0	0	0	0	0	0	0	0	0	0	0
ENSG00000160948	VPS28	VPS28	protein_coding	8:145648999-145653931	5248.06	203.95	193.453	214.492	OK	478	0.889	0	0	0	0	0	0	0	0	0	0	0	0	0	0	0	0	0	0	0	0	0	0	0	0	0	0	0	0	0	0	0	0	0	0	0	0	0	0
ENSG00000049449	RCN1	RCN1	protein_coding	11:31833938-32127301	5661.66	202.916	199.718	206.217	OK	479	0.891	0	0	0	0	0	0	0	0	0	0	0	0	0	0	0	0	0	0	0	0	0	0	0	0	0	0	0	0	0	0	0	0	0	0	0	0	0	0
ENSG00000198258	UBL5	UBL5	protein_coding	19:9938567-9940797	4720.65	202.886	198.349	207.423	OK	480	0.893	0	0	0	0	0	0	0	0	0	0	0	0	0	0	0	0	0	0	0	0	0	0	0	0	0	0	0	0	0	0	0	0	0	0	0	0	0	0
ENSG00000185475	TMEM179B	TMEM179B	protein_coding	11:62554886-62557718	5091.44	200.677	195.733	205.685	OK	482	0.897	0	0	0	0	0	0	0	0	0	0	0	0	0	0	0	0	0	0	0	0	0	0	0	0	0	0	0	0	0	0	0	0	0	0	0	0	0	0
ENSG00000165233	C9ORF89	C9orf89	protein_coding	9:95858499-95875565	5030.75	199.92	189.63	210.243	OK	483	0.899	0	0	0	0	0	0	0	0	0	0	0	0	0	0	0	0	0	0	0	0	0	0	0	0	0	0	0	0	0	0	0	0	0	0	0	0	0	0
ENSG00000226950	DANCR	DANCR	lincRNA	4:53578596-53586518	5227.72	199.796	195.421	204.171	OK	484	0.901	0	0	0	0	0	0	0	0	0	0	0	0	0	0	0	0	0	0	0	0	0	0	0	0	0	0	0	0	0	0	0	0	0	0	0	0	0	0
ENSG00000168894	RNF181	RNF181	protein_coding	2:85822847-85824736	4939.03	199.571	191.781	207.362	OK	485	0.902	0	0	0	0	0	0	0	0	0	0	0	0	0	0	0	0	0	0	0	0	0	0	0	0	0	0	0	0	0	0	0	0	0	0	0	0	0	0
ENSG00000125356	NDUFA1	NDUFA1	protein_coding	X:119005449-119010625	4744.57	198.703	194.981	202.425	OK	487	0.906	0	0	0	0	0	0	0	0	0	0	0	0	0	0	0	0	0	0	0	0	0	0	0	0	0	0	0	0	0	0	0	0	0	0	0	0	0	0
ENSG00000167792	NDUFV1	NDUFV1	protein_coding	11:67374322-67380006	5194.4	197.075	184.044	210.398	OK	490	0.912	0	0	0	0	0	0	0	0	0	0	0	0	0	0	0	0	0	0	0	0	0	0	0	0	0	0	0	0	0	0	0	0	0	0	0	0	0	0
ENSG00000182774	RPS17L	RPS17L	protein_coding	15:83205503-83209315	4162.08	195.902	190.087	201.901	OK	494	0.919	0	0	0	0	0	0	0	0	0	0	0	0	0	0	0	0	0	0	0	0	0	0	0	0	0	0	0	0	0	0	0	0	0	0	0	0	0	0
ENSG00000222041	LINC00152	LINC00152	lincRNA	2:87754886-87906324	3882.11	193.346	187.415	199.394	OK	499	0.928	0	0	0	0	0	0	0	0	0	0	0	0	0	0	0	0	0	0	0	0	0	0	0	0	0	0	0	0	0	0	0	0	0	0	0	0	0	0
ENSG00000134590	FAM127A	FAM127A	protein_coding	X:134166332-134167576	4899.87	192.537	183.719	201.355	OK	501	0.932	0	0	0	0	0	0	0	0	0	0	0	0	0	0	0	0	0	0	0	0	0	0	0	0	0	0	0	0	0	0	0	0	0	0	0	0	0	0
ENSG00000161547	SRSF2	SRSF2	protein_coding	17:74730200-74733493	5121.69	192.5	188.573	196.426	OK	502	0.934	0	0	0	0	0	0	0	0	0	0	0	0	0	0	0	0	0	0	0	0	0	0	0	0	0	0	0	0	0	0	0	0	0	0	0	0	0	0
ENSG00000197345	MRPL21	MRPL21	protein_coding	11:68658743-68671303	4613.21	191.124	183.978	198.334	OK	504	0.938	0	0	0	0	0	0	0	0	0	0	0	0	0	0	0	0	0	0	0	0	0	0	0	0	0	0	0	0	0	0	0	0	0	0	0	0	0	0
ENSG00000111716	LDHB	LDHB	protein_coding	12:21788275-21910791	5179.6	190.992	184.91	197.157	OK	505	0.94	0	0	0	0	0	0	0	0	0	0	0	0	0	0	0	0	0	0	0	0	0	0	0	0	0	0	0	0	0	0	0	0	0	0	0	0	0	0
ENSG00000227081	RP11-543P15.1	RP11-543P15.1	pseudogene	12:3320774-3321096	3687.08	188.586	177.807	199.365	OK	508	0.945	0	0	0	0	0	0	0	0	0	0	0	0	0	0	0	0	0	0	0	0	0	0	0	0	0	0	0	0	0	0	0	0	0	0	0	0	0	0
ENSG00000118705	RPN2	RPN2	protein_coding	20:35806812-35870022	5070.66	188.264	183.226	193.379	OK	509	0.947	0	0	0	0	0	0	0	0	0	0	0	0	0	0	0	0	0	0	0	0	0	0	0	0	0	0	0	0	0	0	0	0	0	0	0	0	0	0
ENSG00000248126	CTD-2012J19.2	CTD-2012J19.2	pseudogene	5:1598241-1598362	2975.24	187.349	45.7264	328.971	OK	510	0.949	0	0	0	0	0	0	0	0	0	0	0	0	0	0	0	0	0	0	0	0	0	0	0	0	0	0	0	0	0	0	0	0	0	0	0	0	0	0
ENSG00000189343	RPL17P43	RPL17P43	pseudogene	17:19349245-19350169	4829.35	187.312	182.877	191.747	OK	511	0.951	0	0	0	0	0	0	0	0	0	0	0	0	0	0	0	0	0	0	0	0	0	0	0	0	0	0	0	0	0	0	0	0	0	0	0	0	0	0
ENSG00000155463	OXA1L	OXA1L	protein_coding	14:23235730-23241007	5049.86	185.988	182.11	190.099	OK	514	0.956	0	0	0	0	0	0	0	0	0	0	0	0	0	0	0	0	0	0	0	0	0	0	0	0	0	0	0	0	0	0	0	0	0	0	0	0	0	0
ENSG00000197102	DYNC1H1	DYNC1H1	protein_coding	14:102430864-102517129	4982.25	185.691	180.909	190.683	OK	515	0.958	0	0	0	0	0	0	0	0	0	0	0	0	0	0	0	0	0	0	0	0	0	0	0	0	0	0	0	0	0	0	0	0	0	0	0	0	0	0
ENSG00000136521	NDUFB5	NDUFB5	protein_coding	3:179322477-179345435	4849.01	185.127	159.84	210.49	OK	516	0.96	0	0	0	0	0	0	0	0	0	0	0	0	0	0	0	0	0	0	0	0	0	0	0	0	0	0	0	0	0	0	0	0	0	0	0	0	0	0
ENSG00000129235	TXNDC17	TXNDC17	protein_coding	17:6544077-6547861	4760.59	183.018	170.246	195.791	OK	522	0.971	0	0	0	0	0	0	0	0	0	0	0	0	0	0	0	0	0	0	0	0	0	0	0	0	0	0	0	0	0	0	0	0	0	0	0	0	0	0
ENSG00000152795	HNRPDL	HNRPDL	protein_coding	4:83343716-83351294	4979.95	181.156	177.812	184.499	OK	528	0.982	0	0	0	0	0	0	0	0	0	0	0	0	0	0	0	0	0	0	0	0	0	0	0	0	0	0	0	0	0	0	0	0	0	0	0	0	0	0
ENSG00000204272	RP11-622K12.1	RP11-622K12.1	lincRNA	X:56755691-56844813	4007.33	181.046	171.812	190.28	OK	529	0.984	0	0	0	0	0	0	0	0	0	0	0	0	0	0	0	0	0	0	0	0	0	0	0	0	0	0	0	0	0	0	0	0	0	0	0	0	0	0
ENSG00000253518	CTD-2031P19.4	CTD-2031P19.4	antisense	5:55240483-55240957	5101.94	180.612	176.348	184.876	OK	532	0.99	0	0	0	0	0	0	0	0	0	0	0	0	0	0	0	0	0	0	0	0	0	0	0	0	0	0	0	0	0	0	0	0	0	0	0	0	0	0
ENSG00000242125	SNHG3	SNHG3	processed_transcript	1:28832491-28837404	4960.81	180.58	178.176	184.298	OK	533	0.992	0	0	0	0	0	0	0	0	0	0	0	0	0	0	0	0	0	0	0	0	0	0	0	0	0	0	0	0	0	0	0	0	0	0	0	0	0	0
ENSG00000172428	MYEOV2	MYEOV2	protein_coding	2:241065979-241076224	4363.27	180.527	165.984	202.43	OK	534	0.994	0	0	0	0	0	0	0	0	0	0	0	0	0	0	0	0	0	0	0	0	0	0	0	0	0	0	0	0	0	0	0	0	0	0	0	0	0	0
ENSG00000241685	ARPC1A	ARPC1A	protein_coding	7:98923520-98985787	4548.57	180.185	173.46	186.91	OK	535	0.995	0	0	0	0	0	0	0	0	0	0	0	0	0	0	0	0	0	0	0	0	0	0	0	0	0	0	0	0	0	0	0	0	0	0	0	0	0	0
[truncated: 60 more columns]
