# Supplementary material for: Genome Modeling System: A Knowledge Management Platform for Genomics
Source: PLoS Comput Biol. 2015 Jul 9;11(7):e1004274. doi: 10.1371/journal.pcbi.1004274 (PMC4497734; doi:10.1371/journal.pcbi.1004274)
Supplement: S6 Data — Exon-exon junctions identified as expressed and annotated in the RNA-seq pipeline. (ZIP) [file pcbi.1004274.s027.zip]

Archive with 3 entries (2 files):
- SupplementaryData6_ObservedSplicing.xlsx
- __MACOSX/
- __MACOSX/._SupplementaryData6_ObservedSplicing.xlsx
