# Supplementary material for: Genome Modeling System: A Knowledge Management Platform for Genomics
Source: PLoS Comput Biol. 2015 Jul 9;11(7):e1004274. doi: 10.1371/journal.pcbi.1004274 (PMC4497734; doi:10.1371/journal.pcbi.1004274)
Supplement: S6 Data — Exon-exon junctions identified as expressed and annotated in the RNA-seq pipeline. (ZIP) [file pcbi.1004274.s027.zip › SupplementaryData6_ObservedSplicing.xlsx]

## Sheet: observed.junctions.anno.NCBI-hu
chr	start	end	read count	strand	jpm	intron size	splice site	relationship to known transcripts	exons skipped	donors skipped	acceptors skipped	transcript ids	gene ids	gene names
1	12227	12613	2	+	0.0189373	387	GT-AG	DA	0	1	1	ENST00000456328,ENST00000515242,ENST00000450305	ENSG00000223972,ENSG00000223972,ENSG00000223972	DDX11L1,DDX11L1,DDX11L1
1	12721	13221	2	+	0.0189373	501	GT-AG	DA	1	2	1	ENST00000456328	ENSG00000223972	DDX11L1
1	12721	13403	3	+	0.028406	683	GT-AG	DA	1	3	3	ENST00000518655	ENSG00000223972	DDX11L1
1	14829	14970	284	-	2.6891	142	GT-AG	DA	0	0	1	ENST00000423562,ENST00000438504,ENST00000541675	ENSG00000227232,ENSG00000227232,ENSG00000227232	WASH7P,WASH7P,WASH7P
1	15038	15796	87	-	0.823774	759	GT-AG	DA	0	0	1	ENST00000423562,ENST00000438504,ENST00000488147,ENST00000538476	ENSG00000227232,ENSG00000227232,ENSG00000227232,ENSG00000227232	WASH7P,WASH7P,WASH7P,WASH7P
1	15038	16607	1	-	0.00946866	1570	GT-AG	NDA	1	2	3	ENST00000423562,ENST00000438504,ENST00000488147,ENST00000538476	ENSG00000227232,ENSG00000227232,ENSG00000227232,ENSG00000227232	WASH7P,WASH7P,WASH7P,WASH7P
1	15038	15311	1	-	0.00946866	274	GC-AG	A	0	0	1	ENST00000541675	ENSG00000227232	WASH7P
1	15947	16607	5	-	0.0473433	661	GT-AG	DA	0	0	1	ENST00000423562,ENST00000438504,ENST00000488147,ENST00000538476	ENSG00000227232,ENSG00000227232,ENSG00000227232,ENSG00000227232	WASH7P,WASH7P,WASH7P,WASH7P
1	16711	16858	1	-	0.00946866	148	GT-AG	D	0	2	2	ENST00000423562,ENST00000488147,ENST00000538476,ENST00000537342	ENSG00000227232,ENSG00000227232,ENSG00000227232,ENSG00000227232	WASH7P,WASH7P,WASH7P,WASH7P
1	16765	16858	18	-	0.170436	94	GT-AG	DA	0	1	1	ENST00000423562,ENST00000488147,ENST00000538476,ENST00000537342	ENSG00000227232,ENSG00000227232,ENSG00000227232,ENSG00000227232	WASH7P,WASH7P,WASH7P,WASH7P
1	17055	17233	215	-	2.03576	179	GT-AG	DA	0	0	1	ENST00000423562,ENST00000438504,ENST00000541675,ENST00000488147,ENST00000538476,ENST00000537342,ENST00000430492	ENSG00000227232,ENSG00000227232,ENSG00000227232,ENSG00000227232,ENSG00000227232,ENSG00000227232,ENSG00000227232	WASH7P,WASH7P,WASH7P,WASH7P,WASH7P,WASH7P,WASH7P
1	17055	29321	1	-	0.00946866	12267	GT-AG	NDA	7	11	12	ENST00000423562,ENST00000438504,ENST00000430492	ENSG00000227232,ENSG00000227232,ENSG00000227232	WASH7P,WASH7P,WASH7P
1	17055	17915	3	-	0.028406	861	GT-AG	NDA	3	5	6	ENST00000423562,ENST00000438504,ENST00000541675,ENST00000488147,ENST00000538476,ENST00000537342,ENST00000430492	ENSG00000227232,ENSG00000227232,ENSG00000227232,ENSG00000227232,ENSG00000227232,ENSG00000227232,ENSG00000227232	WASH7P,WASH7P,WASH7P,WASH7P,WASH7P,WASH7P,WASH7P
1	17055	17606	15	-	0.14203	552	GT-AG	NDA	2	3	4	ENST00000541675	ENSG00000227232	WASH7P
1	17364	17602	11	-	0.104155	239	Other	DA	1	1	3	ENST00000438504,ENST00000538476	ENSG00000227232,ENSG00000227232	WASH7P,WASH7P
1	17368	17606	206	-	1.95054	239	GT-AG	DA	1	2	2	ENST00000423562,ENST00000488147,ENST00000537342,ENST00000430492	ENSG00000227232,ENSG00000227232,ENSG00000227232,ENSG00000227232	WASH7P,WASH7P,WASH7P,WASH7P
1	17697	24803	29	-	0.274591	7107	GC-AG	N	na	na	na	na	na	na
1	17729	17734	13	-	0.123093	6	Other	DA	0	0	1	ENST00000430492	ENSG00000227232	WASH7P
1	17742	17915	223	-	2.11151	174	GT-AG	DA	0	0	1	ENST00000423562,ENST00000438504,ENST00000541675,ENST00000488147,ENST00000538476,ENST00000537342,ENST00000430492	ENSG00000227232,ENSG00000227232,ENSG00000227232,ENSG00000227232,ENSG00000227232,ENSG00000227232,ENSG00000227232	WASH7P,WASH7P,WASH7P,WASH7P,WASH7P,WASH7P,WASH7P
1	17957	29321	13	-	0.123093	11365	GT-AG	D	3	5	6	ENST00000423562,ENST00000438504,ENST00000430492	ENSG00000227232,ENSG00000227232,ENSG00000227232	WASH7P,WASH7P,WASH7P
1	17957	24853	12	-	0.113624	6897	GT-AG	N	na	na	na	na	na	na
1	18061	18268	99	-	0.937398	208	GT-AG	DA	0	0	1	ENST00000438504,ENST00000541675,ENST00000488147,ENST00000538476,ENST00000537342,ENST00000430492	ENSG00000227232,ENSG00000227232,ENSG00000227232,ENSG00000227232,ENSG00000227232,ENSG00000227232	WASH7P,WASH7P,WASH7P,WASH7P,WASH7P,WASH7P
1	18061	24738	63	-	0.596526	6678	GT-AG	DA	2	4	5	ENST00000423562	ENSG00000227232	WASH7P
1	18061	18913	1	-	0.00946866	853	GT-AG	NDA	1	1	4	ENST00000537342,ENST00000430492	ENSG00000227232,ENSG00000227232	WASH7P,WASH7P
1	18366	24737	2	-	0.0189373	6372	Other	DA	1	2	4	ENST00000538476	ENSG00000227232	WASH7P
1	18366	18913	11	-	0.104155	548	GT-AG	DA	0	0	3	ENST00000537342,ENST00000430492	ENSG00000227232,ENSG00000227232	WASH7P,WASH7P
1	18366	24738	65	-	0.615463	6373	GT-AG	DA	1	3	4	ENST00000488147	ENSG00000227232	WASH7P
1	18369	22428	1	-	0.00946866	4060	GT-AG	A	1	1	3	ENST00000541675	ENSG00000227232	WASH7P
1	18369	18913	4	-	0.0378746	545	GT-AG	NDA	0	0	2	ENST00000537342,ENST00000430492	ENSG00000227232,ENSG00000227232	WASH7P,WASH7P
1	18369	29321	10	-	0.0946866	10953	GT-AG	NDA	2	4	4	ENST00000423562,ENST00000438504,ENST00000430492	ENSG00000227232,ENSG00000227232,ENSG00000227232	WASH7P,WASH7P,WASH7P
1	18379	24738	58	-	0.549182	6360	GT-AG	DA	1	3	2	ENST00000438504	ENSG00000227232	WASH7P
1	18379	29321	1	-	0.00946866	10943	GT-AG	NDA	2	4	3	ENST00000423562,ENST00000438504,ENST00000430492	ENSG00000227232,ENSG00000227232,ENSG00000227232	WASH7P,WASH7P,WASH7P
1	18554	24738	1	-	0.00946866	6185	GT-AG	D	1	3	1	ENST00000430492	ENSG00000227232	WASH7P
1	19139	24738	2	-	0.0189373	5600	GT-AG	DA	0	2	1	ENST00000430492	ENSG00000227232	WASH7P
1	20286	24738	1	-	0.00946866	4453	GT-AG	D	0	2	0	ENST00000430492	ENSG00000227232	WASH7P
1	23618	24738	1	-	0.00946866	1121	GT-AG	D	0	2	0	ENST00000430492	ENSG00000227232	WASH7P
1	24417	24738	2	-	0.0189373	322	GT-AG	D	0	2	0	ENST00000430492	ENSG00000227232	WASH7P
1	24891	29321	38	-	0.359809	4431	GT-AG	DA	0	0	1	ENST00000423562,ENST00000438504,ENST00000430492	ENSG00000227232,ENSG00000227232,ENSG00000227232	WASH7P,WASH7P,WASH7P
1	24891	29840	1	-	0.00946866	4950	GT-AG	A	2	2	1	ENST00000423562,ENST00000438504,ENST00000430492	ENSG00000227232,ENSG00000227232,ENSG00000227232	WASH7P,WASH7P,WASH7P
1	24891	29534	1	-	0.00946866	4644	GT-AG	DA	1	1	1	ENST00000488147,ENST00000538476	ENSG00000227232,ENSG00000227232	WASH7P,WASH7P
1	30039	30564	3	+	0.028406	526	GT-AG	DA	0	1	0	ENST00000473358	ENSG00000243485	MIR1302-11
1	30667	30976	11	+	0.104155	310	GT-AG	DA	0	1	0	ENST00000473358,ENST00000469289	ENSG00000243485,ENSG00000243485	MIR1302-11,MIR1302-11
1	87955	464135	1	-	0.00946866	376181	GT-AG	N	na	na	na	na	na	na
1	89542	463180	2	+	0.0189373	373639	AT-AC	N	na	na	na	na	na	na
1	89947	463160	2	+	0.0189373	373214	AT-AC	N	na	na	na	na	na	na
1	90050	90287	10	-	0.0946866	238	GT-AG	DA	0	0	1	ENST00000495576	ENSG00000239945	RP11-34P13.8
1	90788	237117	2	+	0.0189373	146330	GC-AG	N	na	na	na	na	na	na
1	90790	237119	2	-	0.0189373	146330	GC-AG	N	na	na	na	na	na	na
1	90859	462452	3	-	0.028406	371594	GT-AG	N	na	na	na	na	na	na
1	90926	462519	1	+	0.00946866	371594	GT-AG	N	na	na	na	na	na	na
1	90934	462527	2	+	0.0189373	371594	GC-AG	N	na	na	na	na	na	na
1	90940	462079	1	+	0.00946866	371140	AT-AC	N	na	na	na	na	na	na
1	91492	461840	1	-	0.00946866	370349	GC-AG	N	na	na	na	na	na	na
1	91629	92091	84	-	0.795368	463	GT-AG	DA	0	0	1	ENST00000466430	ENSG00000238009	RP11-34P13.7
1	91895	461539	1	-	0.00946866	369645	GT-AG	N	na	na	na	na	na	na
1	92138	112700	1	-	0.00946866	20563	GT-AG	D	1	0	2	ENST00000471248	ENSG00000238009	RP11-34P13.7
1	92240	112700	91	-	0.861648	20461	GT-AG	DA	1	0	2	ENST00000466430,ENST00000477740	ENSG00000238009,ENSG00000238009	RP11-34P13.7,RP11-34P13.7
1	92240	259017	39	-	0.369278	166778	GT-AG	NDA	24	22	22	ENST00000335577	ENSG00000228463	AP006222.2
1	92240	165884	10	-	0.0946866	73645	GT-AG	NDA	13	13	14	ENST00000466557	ENSG00000239368	RP11-34P13.13
1	92240	267096	2	-	0.0189373	174857	GT-AG	NDA	25	23	23	ENST00000424587	ENSG00000228463	AP006222.2
1	96989	411584	1	-	0.00946866	314596	GC-AG	N	na	na	na	na	na	na
1	96989	411850	3	-	0.028406	314862	GC-AG	N	na	na	na	na	na	na
1	97012	411854	1	+	0.00946866	314843	AT-AC	N	na	na	na	na	na	na
1	97044	411886	1	-	0.00946866	314843	AT-AC	N	na	na	na	na	na	na
1	99830	408917	1	+	0.00946866	309088	AT-AC	N	na	na	na	na	na	na
1	100021	409108	1	-	0.00946866	309088	AT-AC	N	na	na	na	na	na	na
1	111357	112700	2	-	0.0189373	1344	GT-AG	DA	0	0	1	ENST00000471248	ENSG00000238009	RP11-34P13.7
1	112329	350790	1	+	0.00946866	238462	GC-AG	N	na	na	na	na	na	na
1	112480	351640	1	+	0.00946866	239161	AT-AC	N	na	na	na	na	na	na
1	112485	351645	1	+	0.00946866	239161	AT-AC	N	na	na	na	na	na	na
1	112804	129055	3	-	0.028406	16252	GT-AG	DA	1	2	2	ENST00000471248	ENSG00000238009	RP11-34P13.7
1	112804	120721	3	-	0.028406	7918	GT-AG	DA	0	0	1	ENST00000477740	ENSG00000238009	RP11-34P13.7
1	112804	120775	1	-	0.00946866	7972	GT-AG	DA	0	1	1	ENST00000466430	ENSG00000238009	RP11-34P13.7
1	120051	343247	2	+	0.0189373	223197	AT-AC	N	na	na	na	na	na	na
1	120079	343275	1	-	0.00946866	223197	AT-AC	N	na	na	na	na	na	na
1	120160	343132	1	+	0.00946866	222973	GC-AG	N	na	na	na	na	na	na
1	120932	124215	1	-	0.00946866	3284	GT-AG	A	0	0	1	ENST00000477740	ENSG00000238009	RP11-34P13.7
1	120932	165884	15	-	0.14203	44953	GT-AG	NDA	10	10	11	ENST00000466557	ENSG00000239368	RP11-34P13.13
1	120932	129055	6	-	0.056812	8124	GT-AG	DA	0	0	1	ENST00000477740	ENSG00000238009	RP11-34P13.7
1	121951	340696	1	-	0.00946866	218746	AT-AC	N	na	na	na	na	na	na
1	122256	341007	1	+	0.00946866	218752	AT-AC	N	na	na	na	na	na	na
1	122628	341373	1	+	0.00946866	218746	AT-AC	N	na	na	na	na	na	na
1	125742	336507	2	+	0.0189373	210766	AT-AC	N	na	na	na	na	na	na
1	125847	337144	1	+	0.00946866	211298	AT-AC	N	na	na	na	na	na	na
1	126204	337501	1	-	0.00946866	211298	AT-AC	N	na	na	na	na	na	na
1	126620	336484	1	+	0.00946866	209865	AT-AC	N	na	na	na	na	na	na
1	126845	337606	1	-	0.00946866	210762	AT-AC	N	na	na	na	na	na	na
1	126890	336157	1	+	0.00946866	209268	AT-AC	N	na	na	na	na	na	na
1	127098	336018	1	-	0.00946866	208921	GT-AG	N	na	na	na	na	na	na
1	127195	336462	1	-	0.00946866	209268	AT-AC	N	na	na	na	na	na	na
1	127300	336018	1	+	0.00946866	208719	AT-AC	N	na	na	na	na	na	na
1	128132	334334	1	-	0.00946866	206203	GC-AG	N	na	na	na	na	na	na
1	128307	334882	1	-	0.00946866	206576	AT-AC	N	na	na	na	na	na	na
1	128471	335046	1	+	0.00946866	206576	AT-AC	N	na	na	na	na	na	na
1	129003	334844	1	+	0.00946866	205842	AT-AC	N	na	na	na	na	na	na
1	129129	334202	6	-	0.056812	205074	GT-AG	N	na	na	na	na	na	na
1	129223	133374	7	-	0.0662806	4152	GT-AG	DA	0	0	1	ENST00000453576	ENSG00000238009	RP11-34P13.7
1	131894	331254	1	+	0.00946866	199361	GC-AG	N	na	na	na	na	na	na
1	132096	331456	1	-	0.00946866	199361	GC-AG	N	na	na	na	na	na	na
1	133701	134466	1	-	0.00946866	766	GT-AG	N	na	na	na	na	na	na
1	134661	328615	1	+	0.00946866	193955	GC-AG	N	na	na	na	na	na	na
1	134739	328693	1	-	0.00946866	193955	GC-AG	N	na	na	na	na	na	na
1	134985	328240	4	+	0.0378746	193256	GC-AG	N	na	na	na	na	na	na
1	134985	328305	5	+	0.0473433	193321	GC-AG	N	na	na	na	na	na	na
1	135049	328060	1	-	0.00946866	193012	GC-AG	N	na	na	na	na	na	na
1	135049	328369	8	-	0.0757493	193321	GC-AG	N	na	na	na	na	na	na
1	135245	327712	1	+	0.00946866	192468	GT-AG	N	na	na	na	na	na	na
1	135254	328369	1	-	0.00946866	193116	GC-AG	N	na	na	na	na	na	na
1	135317	328339	2	-	0.0189373	193023	GC-AG	N	na	na	na	na	na	na
1	135331	325493	1	+	0.00946866	190163	GC-AG	N	na	na	na	na	na	na
1	135462	328337	1	+	0.00946866	192876	GC-AG	N	na	na	na	na	na	na
1	135556	328068	1	+	0.00946866	192513	GC-AG	N	na	na	na	na	na	na
1	135755	327411	8	+	0.0757493	191657	GT-AG	N	na	na	na	na	na	na
1	135943	327599	11	-	0.104155	191657	GT-AG	N	na	na	na	na	na	na
1	138297	325493	2	+	0.0189373	187197	GC-AG	N	na	na	na	na	na	na
1	138380	325691	2	+	0.0189373	187312	AT-AC	N	na	na	na	na	na	na
1	138419	325649	3	-	0.028406	187231	GT-AG	N	na	na	na	na	na	na
1	138444	325755	2	-	0.0189373	187312	AT-AC	N	na	na	na	na	na	na
1	138486	325716	4	+	0.0378746	187231	GT-AG	N	na	na	na	na	na	na
1	138509	325593	2	+	0.0189373	187085	GC-AG	N	na	na	na	na	na	na
1	138522	325686	1	-	0.00946866	187165	GC-AG	N	na	na	na	na	na	na
1	138568	325241	2	-	0.0189373	186674	GT-AG	N	na	na	na	na	na	na
1	138603	325132	1	+	0.00946866	186530	AT-AC	N	na	na	na	na	na	na
1	138629	325561	1	+	0.00946866	186933	GC-AG	N	na	na	na	na	na	na
1	138675	325310	1	-	0.00946866	186636	GC-AG	N	na	na	na	na	na	na
1	138737	325493	1	+	0.00946866	186757	GC-AG	N	na	na	na	na	na	na
1	138753	139011	32	-	0.302997	259	Other	DA	0	0	1	ENST00000537461	ENSG00000237683	RP11-34P13.11
1	138770	325331	2	-	0.0189373	186562	GC-AG	N	na	na	na	na	na	na
1	138770	325321	1	-	0.00946866	186552	GC-AG	N	na	na	na	na	na	na
1	138774	325295	1	+	0.00946866	186522	AT-AC	N	na	na	na	na	na	na
1	138784	325315	1	+	0.00946866	186532	AT-AC	N	na	na	na	na	na	na
1	138817	324806	1	+	0.00946866	185990	GT-AG	N	na	na	na	na	na	na
1	138825	325460	1	+	0.00946866	186636	GC-AG	N	na	na	na	na	na	na
1	138840	325361	1	-	0.00946866	186522	AT-AC	N	na	na	na	na	na	na
1	138894	325567	1	+	0.00946866	186674	GT-AG	N	na	na	na	na	na	na
1	138933	325068	1	-	0.00946866	186136	GC-AG	N	na	na	na	na	na	na
1	139009	325247	3	-	0.028406	186239	GC-AG	N	na	na	na	na	na	na
1	139105	325361	3	-	0.028406	186257	AT-AC	N	na	na	na	na	na	na
1	139110	324848	2	+	0.0189373	185739	GC-AG	N	na	na	na	na	na	na
1	139123	324989	1	-	0.00946866	185867	GC-AG	N	na	na	na	na	na	na
1	139146	325012	1	+	0.00946866	185867	GC-AG	N	na	na	na	na	na	na
1	139205	325018	3	+	0.028406	185814	GT-AG	N	na	na	na	na	na	na
1	139223	324904	1	-	0.00946866	185682	GC-AG	N	na	na	na	na	na	na
1	139231	324912	1	+	0.00946866	185682	GC-AG	N	na	na	na	na	na	na
1	139281	139378	1	+	0.00946866	98	GC-AG	N	na	na	na	na	na	na
1	139287	325473	1	-	0.00946866	186187	GC-AG	N	na	na	na	na	na	na
1	139360	324944	1	+	0.00946866	185585	GC-AG	N	na	na	na	na	na	na
1	139371	324806	1	+	0.00946866	185436	GC-AG	N	na	na	na	na	na	na
1	139448	324645	1	-	0.00946866	185198	GC-AG	N	na	na	na	na	na	na
1	139847	140075	53	-	0.501839	229	GT-AG	DA	0	0	1	ENST00000493797	ENSG00000239906	RP11-34P13.14
1	141232	319589	6	-	0.056812	178358	AT-AC	N	na	na	na	na	na	na
1	143011	146386	30	-	0.28406	3376	GT-AG	DA	0	0	1	ENST00000484859,ENST00000490997	ENSG00000241860,ENSG00000241860	RP11-34P13.12,RP11-34P13.12
1	146509	155767	3	-	0.028406	9259	GT-AG	A	0	1	1	ENST00000490997	ENSG00000241860	RP11-34P13.12
1	146509	153354	4	-	0.0378746	6846	GT-AG	A	0	1	1	ENST00000490997	ENSG00000241860	RP11-34P13.12
1	146509	146642	10	-	0.0946866	134	GT-AG	DA	0	0	1	ENST00000490997	ENSG00000241860	RP11-34P13.12
1	155831	164263	1	-	0.00946866	8433	GT-AG	N	na	na	na	na	na	na
1	158674	163745	1	-	0.00946866	5072	GT-AG	N	na	na	na	na	na	na
1	164791	165884	93	-	0.880586	1094	GT-AG	DA	0	0	1	ENST00000466557	ENSG00000239368	RP11-34P13.13
1	165942	167959	1	-	0.00946866	2018	GT-AG	A	0	0	1	ENST00000466557,ENST00000491962	ENSG00000239368,ENSG00000239368	RP11-34P13.13,RP11-34P13.13
1	165942	168100	114	-	1.07943	2159	GT-AG	DA	0	0	1	ENST00000466557,ENST00000491962	ENSG00000239368,ENSG00000239368	RP11-34P13.13,RP11-34P13.13
1	165942	167964	13	-	0.123093	2023	GT-AG	A	0	0	1	ENST00000466557,ENST00000491962	ENSG00000239368,ENSG00000239368	RP11-34P13.13,RP11-34P13.13
1	165942	169049	1	-	0.00946866	3108	GT-AG	NDA	2	2	2	ENST00000466557	ENSG00000239368	RP11-34P13.13
1	168165	169049	94	-	0.890054	885	GT-AG	DA	1	1	1	ENST00000466557	ENSG00000239368	RP11-34P13.13
1	168165	168610	10	-	0.0946866	446	GT-AG	DA	0	0	1	ENST00000491962	ENSG00000239368	RP11-34P13.13
1	169264	172557	69	-	0.653338	3294	GT-AG	DA	0	0	1	ENST00000466557	ENSG00000239368	RP11-34P13.13
1	172688	173753	101	-	0.956335	1066	GT-AG	DA	0	0	1	ENST00000466557	ENSG00000239368	RP11-34P13.13
1	176851	464230	6	-	0.056812	287380	GT-AG	N	na	na	na	na	na	na
1	228279	471011	2	+	0.0189373	242733	AT-AC	N	na	na	na	na	na	na
1	228279	471036	3	+	0.028406	242758	AT-AC	N	na	na	na	na	na	na
1	228314	471020	2	+	0.0189373	242707	GT-AG	N	na	na	na	na	na	na
1	228577	471040	3	-	0.028406	242464	GT-AG	N	na	na	na	na	na	na
1	228605	471046	1	+	0.00946866	242442	GC-AG	N	na	na	na	na	na	na
1	228620	470982	1	+	0.00946866	242363	GC-AG	N	na	na	na	na	na	na
1	228637	471078	1	-	0.00946866	242442	GC-AG	N	na	na	na	na	na	na
1	228643	470995	3	+	0.028406	242353	GT-AG	N	na	na	na	na	na	na
1	228674	471265	4	-	0.0378746	242592	AT-AC	N	na	na	na	na	na	na
1	228677	471073	2	+	0.0189373	242397	GC-AG	N	na	na	na	na	na	na
1	228776	237054	7	-	0.0662806	8279	GT-AG	DA	1	1	1	ENST00000448958	ENSG00000228463	AP006222.2
1	228776	231301	5	-	0.0473433	2526	GT-AG	A	0	0	1	ENST00000442116	ENSG00000228463	AP006222.2
1	228776	639065	1	-	0.00946866	410290	GT-AG	NDA	25	13	14	ENST00000441245	ENSG00000230021	RP5-857K21.4
1	228776	259017	1	-	0.00946866	30242	GT-AG	NDA	4	3	4	ENST00000335577	ENSG00000228463	AP006222.2
1	229226	470473	1	-	0.00946866	241248	AT-AC	N	na	na	na	na	na	na
1	231385	655412	1	-	0.00946866	424028	GT-AG	D	27	15	15	ENST00000419394,ENST00000414688	ENSG00000230021,ENSG00000230021	RP5-857K21.4,RP5-857K21.4
1	231385	639065	3	-	0.028406	407681	GT-AG	D	25	13	13	ENST00000441245	ENSG00000230021	RP5-857K21.4
1	231385	259017	2	-	0.0189373	27633	GT-AG	D	4	3	3	ENST00000335577	ENSG00000228463	AP006222.2
1	231440	468189	1	+	0.00946866	236750	AT-AC	N	na	na	na	na	na	na
1	231494	468243	1	-	0.00946866	236750	AT-AC	N	na	na	na	na	na	na
1	232922	466416	1	-	0.00946866	233495	GT-AG	N	na	na	na	na	na	na
1	236103	463180	1	+	0.00946866	227078	AT-AC	N	na	na	na	na	na	na
1	236343	463092	1	+	0.00946866	226750	GT-AG	N	na	na	na	na	na	na
1	236526	463603	1	-	0.00946866	227078	AT-AC	N	na	na	na	na	na	na
1	237955	238418	157	-	1.48658	464	GT-AG	DA	0	0	1	ENST00000448958,ENST00000424587	ENSG00000228463,ENSG00000228463	AP006222.2,AP006222.2
1	238567	259017	112	-	1.06049	20451	GT-AG	DA	1	0	2	ENST00000424587	ENSG00000228463	AP006222.2
1	238567	639065	40	-	0.378746	400499	GT-AG	NDA	22	10	12	ENST00000441245	ENSG00000230021	RP5-857K21.4
1	238567	701709	7	-	0.0662806	463143	GT-AG	NDA	33	18	20	ENST00000428504	ENSG00000228327	RP11-206L10.2
1	238567	267096	3	-	0.028406	28530	GT-AG	NDA	2	1	3	ENST00000424587	ENSG00000228463	AP006222.2
1	238567	461759	2	-	0.0189373	223193	GC-AG	A	8	5	5	ENST00000424587	ENSG00000228463	AP006222.2
1	243324	411584	1	-	0.00946866	168261	GC-AG	N	na	na	na	na	na	na
1	243324	411850	3	-	0.028406	168527	GC-AG	N	na	na	na	na	na	na
1	243347	411854	1	+	0.00946866	168508	AT-AC	N	na	na	na	na	na	na
1	243379	411886	1	-	0.00946866	168508	AT-AC	N	na	na	na	na	na	na
1	243649	411909	1	+	0.00946866	168261	GC-AG	N	na	na	na	na	na	na
1	246144	408917	1	+	0.00946866	162774	AT-AC	N	na	na	na	na	na	na
1	246335	409108	1	-	0.00946866	162774	AT-AC	N	na	na	na	na	na	na
1	257672	259017	2	-	0.0189373	1346	GT-AG	DA	0	0	1	ENST00000335577	ENSG00000228463	AP006222.2
1	258797	351640	1	+	0.00946866	92844	AT-AC	N	na	na	na	na	na	na
1	258802	351645	1	+	0.00946866	92844	AT-AC	N	na	na	na	na	na	na
1	259121	741179	6	-	0.056812	482059	GT-AG	NDA	38	23	24	ENST00000447500	ENSG00000230092	RP11-206L10.8
1	259121	701709	2	-	0.0189373	442589	GT-AG	NDA	31	17	18	ENST00000428504	ENSG00000228327	RP11-206L10.2
1	259121	267096	1	-	0.00946866	7976	GT-AG	DA	0	0	1	ENST00000424587	ENSG00000228463	AP006222.2
1	266372	343247	2	+	0.0189373	76876	AT-AC	N	na	na	na	na	na	na
1	266400	343275	2	-	0.0189373	76876	AT-AC	N	na	na	na	na	na	na
1	266481	343132	1	+	0.00946866	76652	GC-AG	N	na	na	na	na	na	na
1	266515	343166	1	-	0.00946866	76652	GC-AG	N	na	na	na	na	na	na
1	267253	701709	12	-	0.113624	434457	GT-AG	D	30	16	17	ENST00000428504	ENSG00000228327	RP11-206L10.2
1	267253	650581	1	-	0.00946866	383329	GT-AG	N	na	na	na	na	na	na
1	318133	328311	4	+	0.0378746	10179	Other	DA	7	11	10	ENST00000426316	ENSG00000240876	RP4-669L17.11
1	318436	677878	2	+	0.0189373	359443	GT-AG	N	na	na	na	na	na	na
1	318440	677882	2	+	0.0189373	359443	GT-AG	N	na	na	na	na	na	na
1	320653	320881	31	+	0.293529	229	GT-AG	DA	0	1	0	ENST00000432964	ENSG00000237094	RP4-669L17.10
1	320653	324288	24	+	0.227248	3636	GT-AG	DA	4	4	2	ENST00000423728	ENSG00000237094	RP4-669L17.10
1	320938	321032	18	+	0.170436	95	GT-AG	DA	0	1	0	ENST00000432964	ENSG00000237094	RP4-669L17.10
1	320938	322038	11	+	0.104155	1101	GT-AG	D	1	1	1	ENST00000432964	ENSG00000237094	RP4-669L17.10
1	321057	324465	5	+	0.0473433	3409	GC-AG	N	na	na	na	na	na	na
1	322228	324288	271	+	2.56601	2061	GT-AG	DA	1	2	0	ENST00000440038	ENSG00000237094	RP4-669L17.10
1	322232	324288	1	+	0.00946866	2057	GT-AG	A	1	1	0	ENST00000440038	ENSG00000237094	RP4-669L17.10
1	322801	670186	1	+	0.00946866	347386	GT-AG	N	na	na	na	na	na	na
1	322801	673593	1	+	0.00946866	350793	GT-AG	N	na	na	na	na	na	na
1	322801	666778	1	+	0.00946866	343978	GT-AG	N	na	na	na	na	na	na
1	322845	673637	1	-	0.00946866	350793	GT-AG	N	na	na	na	na	na	na
1	324345	324439	343	+	3.24775	95	GT-AG	DA	0	1	0	ENST00000423728,ENST00000440038	ENSG00000237094,ENSG00000237094	RP4-669L17.10,RP4-669L17.10
1	324686	324719	23	+	0.217779	34	GC-AG	DA	0	1	0	ENST00000534867	ENSG00000237094	RP4-669L17.10
1	324757	324854	1	-	0.00946866	98	GC-AG	N	na	na	na	na	na	na
1	324975	664599	1	+	0.00946866	339625	GC-AG	N	na	na	na	na	na	na
1	324984	664612	1	-	0.00946866	339629	GC-AG	N	na	na	na	na	na	na
1	324988	664612	1	-	0.00946866	339625	GC-AG	N	na	na	na	na	na	na
1	325024	664648	7	-	0.0662806	339625	GC-AG	N	na	na	na	na	na	na
1	325124	325382	25	+	0.236717	259	Other	DA	0	1	0	ENST00000534867	ENSG00000237094	RP4-669L17.10
1	325162	664453	10	-	0.0946866	339292	GC-AG	N	na	na	na	na	na	na
1	325170	664461	2	+	0.0189373	339292	GC-AG	N	na	na	na	na	na	na
1	325612	664071	4	+	0.0378746	338460	GC-AG	N	na	na	na	na	na	na
1	325802	326152	3	-	0.028406	351	GC-AG	N	na	na	na	na	na	na
1	329976	334129	5	+	0.0473433	4154	GT-AG	DA	0	1	0	ENST00000431812	ENSG00000224813	RP4-669L17.4
1	334297	470907	2	+	0.0189373	136611	GT-AG	D	10	7	6	ENST00000455464	ENSG00000224813	RP4-669L17.4
1	334297	468298	2	+	0.0189373	134002	GT-AG	D	10	7	6	ENST00000455464	ENSG00000224813	RP4-669L17.4
1	334297	342392	12	+	0.113624	8096	GT-AG	DA	0	1	0	ENST00000455464	ENSG00000224813	RP4-669L17.4
1	336063	653693	1	+	0.00946866	317631	GT-AG	N	na	na	na	na	na	na
1	337633	651915	3	+	0.028406	314283	AT-AC	N	na	na	na	na	na	na
1	337716	651954	1	+	0.00946866	314239	AT-AC	N	na	na	na	na	na	na
1	337791	652073	3	-	0.028406	314283	AT-AC	N	na	na	na	na	na	na
1	339132	342392	1	+	0.00946866	3261	GT-AG	A	0	0	0	ENST00000455464	ENSG00000224813	RP4-669L17.4
1	340654	648519	1	+	0.00946866	307866	GT-AG	N	na	na	na	na	na	na
1	345406	644504	1	-	0.00946866	299099	GT-AG	N	na	na	na	na	na	na
1	350629	470907	5	+	0.0473433	120279	GT-AG	N	na	na	na	na	na	na
1	350629	468298	9	+	0.085218	117670	GT-AG	N	na	na	na	na	na	na
1	452722	531431	2	-	0.0189373	78710	AT-AC	N	na	na	na	na	na	na
1	461288	468298	1	+	0.00946866	7011	GT-AG	D	1	1	1	ENST00000441866	ENSG00000236743	RP5-857K21.15
1	461288	461751	2	+	0.0189373	464	GT-AG	DA	0	1	0	ENST00000441866	ENSG00000236743	RP5-857K21.15
1	462652	468298	4	+	0.0378746	5647	GT-AG	N	na	na	na	na	na	na
1	462652	470907	3	+	0.028406	8256	GT-AG	N	na	na	na	na	na	na
1	465339	468350	1	+	0.00946866	3012	GT-AG	N	na	na	na	na	na	na
1	468382	470907	7	+	0.0662806	2526	GT-AG	N	na	na	na	na	na	na
1	469559	470907	1	+	0.00946866	1349	GT-AG	N	na	na	na	na	na	na
1	521738	522201	2	-	0.0189373	464	GT-AG	DA	0	0	1	ENST00000417636	ENSG00000231709	RP5-857K21.1
1	534511	536778	1	-	0.00946866	2268	GT-AG	N	na	na	na	na	na	na
1	564564	564703	116	-	1.09836	140	GT-AG	N	na	na	na	na	na	na
1	565087	568289	4	-	0.0378746	3203	GT-AG	N	na	na	na	na	na	na
1	565199	567661	1	-	0.00946866	2463	GC-AG	N	na	na	na	na	na	na
1	565220	565617	8	+	0.0757493	398	AT-AC	N	na	na	na	na	na	na
1	565300	565742	20	+	0.189373	443	AT-AC	N	na	na	na	na	na	na
1	565409	569315	5	-	0.0473433	3907	GC-AG	N	na	na	na	na	na	na
1	565435	569341	13	-	0.123093	3907	GC-AG	N	na	na	na	na	na	na
1	565717	569030	71	-	0.672275	3314	GT-AG	N	na	na	na	na	na	na
1	565891	568469	79	-	0.748024	2579	GT-AG	N	na	na	na	na	na	na
1	565898	568476	13	-	0.123093	2579	GT-AG	N	na	na	na	na	na	na
1	566322	566456	260	-	2.46185	135	AT-AC	N	na	na	na	na	na	na
1	566814	829861	1373	+	13.0005	263048	GC-AG	N	na	na	na	na	na	na
1	567465	567578	5	+	0.0473433	114	GT-AG	N	na	na	na	na	na	na
1	567621	567682	4	+	0.0378746	62	AT-AC	N	na	na	na	na	na	na
1	567677	569063	4	-	0.0378746	1387	GT-AG	N	na	na	na	na	na	na
1	567677	568457	8	-	0.0757493	781	GT-AG	N	na	na	na	na	na	na
1	568298	569325	5	+	0.0473433	1028	AT-AC	N	na	na	na	na	na	na
1	568391	568971	2	+	0.0189373	581	AT-AC	N	na	na	na	na	na	na
1	568683	568746	2362	-	22.365	64	GT-AG	N	na	na	na	na	na	na
1	569233	569325	3	-	0.028406	93	GT-AG	N	na	na	na	na	na	na
1	569469	569961	3	+	0.028406	493	GC-AG	N	na	na	na	na	na	na
1	569517	569892	5	+	0.0473433	376	GC-AG	N	na	na	na	na	na	na
1	637720	639065	2	-	0.0189373	1346	GT-AG	DA	0	0	1	ENST00000441245	ENSG00000230021	RP5-857K21.4
1	639169	701709	2	-	0.0189373	62541	GT-AG	NDA	10	7	8	ENST00000428504	ENSG00000228327	RP11-206L10.2
1	639169	741179	6	-	0.056812	102011	GT-AG	NDA	17	13	14	ENST00000447500	ENSG00000230092	RP11-206L10.8
1	639169	647091	3	-	0.028406	7923	GT-AG	DA	0	0	1	ENST00000419394	ENSG00000230021	RP5-857K21.4
1	639169	655412	5	-	0.0473433	16244	GT-AG	DA	1	1	2	ENST00000441245,ENST00000448605	ENSG00000230021,ENSG00000230021	RP5-857K21.4,RP5-857K21.4
1	647302	655412	11	-	0.104155	8111	GT-AG	DA	0	0	1	ENST00000419394,ENST00000414688	ENSG00000230021,ENSG00000230021	RP5-857K21.4,RP5-857K21.4
1	647302	701709	16	-	0.151499	54408	GT-AG	NDA	9	6	7	ENST00000428504	ENSG00000228327	RP11-206L10.2
1	647302	650581	1	-	0.00946866	3280	GT-AG	A	0	0	1	ENST00000419394,ENST00000414688	ENSG00000230021,ENSG00000230021	RP5-857K21.4,RP5-857K21.4
1	655580	659738	6	-	0.056812	4159	GT-AG	DA	0	0	1	ENST00000447954	ENSG00000230021	RP5-857K21.4
1	660065	660832	1	-	0.00946866	768	GT-AG	N	na	na	na	na	na	na
1	665335	667397	5	-	0.0473433	2063	GT-AG	N	na	na	na	na	na	na
1	666534	669943	1	-	0.00946866	3410	GC-AG	N	na	na	na	na	na	na
1	667587	678666	1	-	0.00946866	11080	GT-AG	N	na	na	na	na	na	na
1	667587	691457	1	-	0.00946866	23871	GT-AG	N	na	na	na	na	na	na
1	670993	691457	1	-	0.00946866	20465	GT-AG	N	na	na	na	na	na	na
1	670993	678666	1	-	0.00946866	7674	GT-AG	N	na	na	na	na	na	na
1	670993	672093	1	-	0.00946866	1101	GT-AG	N	na	na	na	na	na	na
1	672150	674214	1	-	0.00946866	2065	GT-AG	N	na	na	na	na	na	na
1	674404	691457	1	-	0.00946866	17054	GT-AG	N	na	na	na	na	na	na
1	674404	678666	1	-	0.00946866	4263	GT-AG	N	na	na	na	na	na	na
1	678730	682075	28	-	0.265123	3346	GT-AG	DA	0	0	1	ENST00000416385	ENSG00000235373	RP11-206L10.3
1	682198	689043	7	-	0.0662806	6846	GT-AG	N	na	na	na	na	na	na
1	682198	691457	4	-	0.0378746	9260	GT-AG	N	na	na	na	na	na	na
1	684761	689043	14	-	0.132561	4283	GT-AG	N	na	na	na	na	na	na
1	691521	700103	6	-	0.056812	8583	GT-AG	D	2	0	1	ENST00000417659	ENSG00000240618	RP11-206L10.5
1	691521	694422	3	-	0.028406	2902	GT-AG	N	na	na	na	na	na	na
1	694503	700103	89	-	0.842711	5601	GT-AG	DA	0	0	1	ENST00000417659	ENSG00000240618	RP11-206L10.5
1	694503	699585	2	-	0.0189373	5083	GT-AG	A	0	0	1	ENST00000417659	ENSG00000240618	RP11-206L10.5
1	700627	701709	89	-	0.842711	1083	GT-AG	DA	0	0	1	ENST00000428504	ENSG00000228327	RP11-206L10.2
1	701767	703792	1	-	0.00946866	2026	GT-AG	A	0	0	1	ENST00000428504	ENSG00000228327	RP11-206L10.2
1	701767	703787	3	-	0.028406	2021	GT-AG	A	0	0	1	ENST00000428504	ENSG00000228327	RP11-206L10.2
1	701767	703928	125	-	1.18358	2162	GT-AG	DA	0	0	1	ENST00000428504	ENSG00000228327	RP11-206L10.2
1	703993	704877	116	-	1.09836	885	GT-AG	DA	0	0	1	ENST00000428504	ENSG00000228327	RP11-206L10.2
1	705092	708356	211	-	1.99789	3265	GT-AG	DA	0	0	1	ENST00000428504	ENSG00000228327	RP11-206L10.2
1	708487	709551	78	-	0.738556	1065	GT-AG	DA	0	0	1	ENST00000428504	ENSG00000228327	RP11-206L10.2
1	709660	713664	94	-	0.890054	4005	GT-AG	DA	0	0	1	ENST00000428504	ENSG00000228327	RP11-206L10.2
1	709660	713939	41	-	0.388215	4280	GT-AG	A	0	1	1	ENST00000428504	ENSG00000228327	RP11-206L10.2
1	709660	741179	4	-	0.0378746	31520	GT-AG	NDA	2	1	2	ENST00000447500	ENSG00000230092	RP11-206L10.8
1	714472	717317	12	+	0.113624	2846	GT-AG	DA	0	1	0	ENST00000457084	ENSG00000237491	RP11-206L10.6
1	714472	739299	11	+	0.104155	24828	GT-AG	DA	3	2	2	ENST00000429505	ENSG00000237491	RP11-206L10.6
1	714472	721773	6	+	0.056812	7302	GT-AG	D	2	2	2	ENST00000457084	ENSG00000237491	RP11-206L10.6
1	727320	741179	6	-	0.056812	13860	GT-AG	D	1	0	1	ENST00000447500	ENSG00000230092	RP11-206L10.8
1	736543	741179	11	-	0.104155	4637	GT-AG	DA	0	0	1	ENST00000447500	ENSG00000230092	RP11-206L10.8
1	737164	739331	1	+	0.00946866	2168	GT-AG	N	na	na	na	na	na	na
1	739602	740156	23	+	0.217779	555	GT-AG	DA	0	1	0	ENST00000429505	ENSG00000237491	RP11-206L10.6
1	739602	742597	10	+	0.0946866	2996	GT-AG	NDA	1	2	1	ENST00000429505	ENSG00000237491	RP11-206L10.6
1	740220	742597	3	+	0.028406	2378	GT-AG	A	0	1	0	ENST00000443772,ENST00000412115	ENSG00000241768,ENSG00000241768	RP11-206L10.9,RP11-206L10.9
1	740346	742597	5	+	0.0473433	2252	GT-AG	DA	0	1	0	ENST00000443772,ENST00000412115	ENSG00000241768,ENSG00000241768	RP11-206L10.9,RP11-206L10.9
1	740839	742597	2	+	0.0189373	1759	GT-AG	A	0	0	0	ENST00000443772,ENST00000412115	ENSG00000241768,ENSG00000241768	RP11-206L10.9,RP11-206L10.9
1	741271	743954	18	-	0.170436	2684	GT-AG	DA	0	0	1	ENST00000447500	ENSG00000230092	RP11-206L10.8
1	742703	745002	5	+	0.0473433	2300	GT-AG	DA	0	1	0	ENST00000412115	ENSG00000241768	RP11-206L10.9
1	742703	745038	4	+	0.0378746	2336	GT-AG	D	0	1	1	ENST00000412115	ENSG00000241768	RP11-206L10.9
1	742703	745042	1	+	0.00946866	2340	GT-AG	D	0	1	1	ENST00000412115	ENSG00000241768	RP11-206L10.9
1	744003	745447	15	-	0.14203	1445	GT-AG	DA	0	0	1	ENST00000447500	ENSG00000230092	RP11-206L10.8
1	745550	762864	1	-	0.00946866	17315	GT-AG	A	1	1	1	ENST00000435300	ENSG00000240453	RP11-206L10.10
1	745550	752753	2	-	0.0189373	7204	GT-AG	DA	0	0	1	ENST00000435300	ENSG00000240453	RP11-206L10.10
1	745550	753070	1	-	0.00946866	7521	GT-AG	A	0	1	1	ENST00000435300	ENSG00000240453	RP11-206L10.10
1	762303	787307	2	+	0.0189373	25005	GT-AG	A	6	5	4	ENST00000448975	ENSG00000228794	RP11-206L10.11
1	762303	783034	5	+	0.0473433	20732	GT-AG	A	4	3	2	ENST00000449005,ENST00000416570	ENSG00000228794,ENSG00000228794	RP11-206L10.11,RP11-206L10.11
1	763155	764383	21	+	0.198842	1229	GT-AG	DA	0	1	0	ENST00000445118,ENST00000441765,ENST00000449005,ENST00000416570	ENSG00000228794,ENSG00000228794,ENSG00000228794,ENSG00000228794	RP11-206L10.11,RP11-206L10.11,RP11-206L10.11,RP11-206L10.11
1	764484	776580	8	+	0.0757493	12097	GT-AG	DA	1	2	0	ENST00000441765	ENSG00000228794	RP11-206L10.11
1	764484	787307	22	+	0.208311	22824	GT-AG	DA	4	4	3	ENST00000445118	ENSG00000228794	RP11-206L10.11
1	764484	783034	21	+	0.198842	18551	GT-AG	DA	2	2	1	ENST00000449005,ENST00000416570	ENSG00000228794,ENSG00000228794	RP11-206L10.11,RP11-206L10.11
1	776753	783034	3	+	0.028406	6282	GT-AG	A	0	0	0	ENST00000449005,ENST00000416570	ENSG00000228794,ENSG00000228794	RP11-206L10.11,RP11-206L10.11
1	779878	783034	1	+	0.00946866	3157	GT-AG	A	0	0	0	ENST00000449005,ENST00000416570	ENSG00000228794,ENSG00000228794	RP11-206L10.11,RP11-206L10.11
1	783186	787307	55	+	0.520776	4122	GT-AG	DA	1	2	1	ENST00000449005,ENST00000416570	ENSG00000228794,ENSG00000228794	RP11-206L10.11,RP11-206L10.11
1	783186	784864	19	+	0.179905	1679	GT-AG	DA	0	1	0	ENST00000448975	ENSG00000228794	RP11-206L10.11
1	784982	787307	28	+	0.265123	2326	GT-AG	DA	0	1	0	ENST00000448975	ENSG00000228794	RP11-206L10.11
1	785731	787307	5	+	0.0473433	1577	GC-AG	A	0	0	0	ENST00000448975	ENSG00000228794	RP11-206L10.11
1	787490	788051	131	+	1.24039	562	GT-AG	DA	0	1	0	ENST00000445118,ENST00000449005,ENST00000416570,ENST00000448975,ENST00000425657	ENSG00000228794,ENSG00000228794,ENSG00000228794,ENSG00000228794,ENSG00000228794	RP11-206L10.11,RP11-206L10.11,RP11-206L10.11,RP11-206L10.11,RP11-206L10.11
1	788146	788771	214	+	2.02629	626	GT-AG	DA	0	1	0	ENST00000445118,ENST00000449005,ENST00000448975	ENSG00000228794,ENSG00000228794,ENSG00000228794	RP11-206L10.11,RP11-206L10.11,RP11-206L10.11
1	788823	790014	1	+	0.00946866	1192	GT-AG	N	na	na	na	na	na	na
1	788872	790014	1	+	0.00946866	1143	GT-AG	N	na	na	na	na	na	na
1	788921	790014	1	+	0.00946866	1094	GT-AG	N	na	na	na	na	na	na
1	788970	790014	1	+	0.00946866	1045	GT-AG	N	na	na	na	na	na	na
1	789019	790014	1	+	0.00946866	996	GT-AG	N	na	na	na	na	na	na
1	789068	790014	1	+	0.00946866	947	GT-AG	N	na	na	na	na	na	na
1	789117	790014	1	+	0.00946866	898	GT-AG	N	na	na	na	na	na	na
1	789166	790014	1	+	0.00946866	849	GT-AG	N	na	na	na	na	na	na
1	789215	790014	1	+	0.00946866	800	GT-AG	N	na	na	na	na	na	na
1	789394	790014	3	+	0.028406	621	GT-AG	N	na	na	na	na	na	na
1	790195	791829	4	+	0.0378746	1635	GT-AG	N	na	na	na	na	na	na
1	790501	791829	7	+	0.0662806	1329	GT-AG	N	na	na	na	na	na	na
1	790516	791829	6	+	0.056812	1314	GT-AG	N	na	na	na	na	na	na
1	796653	800640	2	+	0.0189373	3988	GT-AG	N	na	na	na	na	na	na
1	803910	804007	1	-	0.00946866	98	GT-AG	DA	0	0	1	ENST00000432963	ENSG00000230368	FAM41C
1	803910	804003	2	-	0.0189373	94	GT-AG	A	0	0	1	ENST00000432963	ENSG00000230368	FAM41C
1	809682	810420	1	-	0.00946866	739	GT-AG	D	0	0	0	ENST00000427857	ENSG00000230368	FAM41C
1	810535	812126	2	-	0.0189373	1592	GT-AG	DA	0	0	1	ENST00000446136,ENST00000427857	ENSG00000230368,ENSG00000230368	FAM41C,FAM41C
1	840341	840675	1	+	0.00946866	335	GT-AG	N	na	na	na	na	na	na
1	840341	851130	3	+	0.028406	10790	GT-AG	N	na	na	na	na	na	na
1	843592	846200	3	+	0.028406	2609	GT-AG	N	na	na	na	na	na	na
1	849824	850183	5	+	0.0473433	360	GT-AG	DA	0	1	0	ENST00000398216	ENSG00000241180	RP11-54O7.2
1	850851	851130	7	+	0.0662806	280	GT-AG	N	na	na	na	na	na	na
1	851259	851697	1	+	0.00946866	439	GC-AG	N	na	na	na	na	na	na
1	851329	853262	6	+	0.056812	1934	GT-AG	N	na	na	na	na	na	na
1	851813	851909	2	+	0.0189373	97	GT-AG	N	na	na	na	na	na	na
1	851813	853262	3	+	0.028406	1450	GT-AG	N	na	na	na	na	na	na
1	853451	855350	3	+	0.028406	1900	GT-AG	N	na	na	na	na	na	na
1	860328	861302	6	+	0.056812	975	GT-AG	DA	2	3	0	ENST00000420190	ENSG00000187634	SAMD11
1	860569	861302	3	+	0.028406	734	GT-AG	DA	1	2	0	ENST00000437963	ENSG00000187634	SAMD11
1	861393	865535	9	+	0.085218	4143	GT-AG	DA	0	1	0	ENST00000420190,ENST00000437963,ENST00000342066,ENST00000576455	ENSG00000187634,ENSG00000187634,ENSG00000187634,ENSG00000262458	SAMD11,SAMD11,SAMD11,AL645608.1
1	865716	866419	7	+	0.0662806	704	GT-AG	DA	0	1	0	ENST00000420190,ENST00000437963,ENST00000342066,ENST00000576455,ENST00000341065	ENSG00000187634,ENSG00000187634,ENSG00000187634,ENSG00000262458,ENSG00000187634	SAMD11,SAMD11,SAMD11,AL645608.1,SAMD11
1	866469	871152	9	+	0.085218	4684	GT-AG	DA	0	1	0	ENST00000420190,ENST00000437963,ENST00000342066,ENST00000576455,ENST00000341065	ENSG00000187634,ENSG00000187634,ENSG00000187634,ENSG00000262458,ENSG00000187634	SAMD11,SAMD11,SAMD11,AL645608.1,SAMD11
1	871276	874420	7	+	0.0662806	3145	GT-AG	DA	0	1	0	ENST00000420190,ENST00000342066,ENST00000576455,ENST00000341065	ENSG00000187634,ENSG00000187634,ENSG00000262458,ENSG00000187634	SAMD11,SAMD11,AL645608.1,SAMD11
1	874509	874655	7	+	0.0662806	147	GT-AG	DA	0	1	0	ENST00000420190,ENST00000342066,ENST00000576455,ENST00000341065	ENSG00000187634,ENSG00000187634,ENSG00000262458,ENSG00000187634	SAMD11,SAMD11,AL645608.1,SAMD11
1	874509	874652	4	+	0.0378746	144	GT-AG	D	0	1	0	ENST00000420190,ENST00000342066,ENST00000576455,ENST00000341065	ENSG00000187634,ENSG00000187634,ENSG00000262458,ENSG00000187634	SAMD11,SAMD11,AL645608.1,SAMD11
1	874792	876524	2	+	0.0189373	1733	GT-AG	DA	1	3	0	ENST00000341065	ENSG00000187634	SAMD11
1	876686	877516	1	+	0.00946866	831	GT-AG	DA	0	1	0	ENST00000342066,ENST00000576455,ENST00000341065,ENST00000455979,ENST00000478729,ENST00000474461	ENSG00000187634,ENSG00000262458,ENSG00000187634,ENSG00000187634,ENSG00000187634,ENSG00000187634	SAMD11,AL645608.1,SAMD11,SAMD11,SAMD11,SAMD11
1	878438	878633	15	+	0.14203	196	GT-AG	DA	0	1	0	ENST00000342066,ENST00000576455,ENST00000341065,ENST00000455979	ENSG00000187634,ENSG00000262458,ENSG00000187634,ENSG00000187634	SAMD11,AL645608.1,SAMD11,SAMD11
1	878757	879078	29	+	0.274591	322	GT-AG	DA	0	1	0	ENST00000342066,ENST00000576455,ENST00000341065,ENST00000455979	ENSG00000187634,ENSG00000262458,ENSG00000187634,ENSG00000187634	SAMD11,AL645608.1,SAMD11,SAMD11
1	879188	879288	36	+	0.340872	101	GT-AG	DA	0	1	0	ENST00000342066,ENST00000576455,ENST00000341065	ENSG00000187634,ENSG00000262458,ENSG00000187634	SAMD11,AL645608.1,SAMD11
1	879188	879273	2	+	0.0189373	86	GT-AG	D	0	1	0	ENST00000342066,ENST00000576455,ENST00000341065	ENSG00000187634,ENSG00000262458,ENSG00000187634	SAMD11,AL645608.1,SAMD11
1	880180	880437	75	-	0.71015	258	GT-AG	DA	0	1	1	ENST00000327044	ENSG00000188976	NOC2L
1	880180	880422	53	-	0.501839	243	GT-AG	DA	0	0	1	ENST00000483767,ENST00000477976	ENSG00000188976,ENSG00000188976	NOC2L,NOC2L
1	880526	880898	80	-	0.757493	373	GT-AG	DA	1	0	2	ENST00000483767,ENST00000327044,ENST00000477976	ENSG00000188976,ENSG00000188976,ENSG00000188976	NOC2L,NOC2L,NOC2L
1	881033	881553	97	-	0.91846	521	GT-AG	DA	0	0	1	ENST00000483767,ENST00000327044,ENST00000477976	ENSG00000188976,ENSG00000188976,ENSG00000188976	NOC2L,NOC2L,NOC2L
1	881666	881782	115	-	1.0889	117	GT-AG	DA	0	0	1	ENST00000483767,ENST00000327044,ENST00000477976	ENSG00000188976,ENSG00000188976,ENSG00000188976	NOC2L,NOC2L,NOC2L
1	881666	883511	1	-	0.00946866	1846	GT-AG	NDA	1	1	2	ENST00000327044,ENST00000477976	ENSG00000188976,ENSG00000188976	NOC2L,NOC2L
1	881925	883511	107	-	1.01315	1587	GT-AG	DA	0	0	1	ENST00000327044,ENST00000477976	ENSG00000188976,ENSG00000188976	NOC2L,NOC2L
1	883612	883870	95	-	0.899523	259	GT-AG	DA	0	0	1	ENST00000327044,ENST00000477976	ENSG00000188976,ENSG00000188976	NOC2L,NOC2L
1	883974	886507	3	-	0.028406	2534	GT-AG	D	0	0	1	ENST00000327044,ENST00000477976	ENSG00000188976,ENSG00000188976	NOC2L,NOC2L
1	883983	886507	94	-	0.890054	2525	GT-AG	DA	0	0	1	ENST00000327044,ENST00000477976	ENSG00000188976,ENSG00000188976	NOC2L,NOC2L
1	886618	887380	67	-	0.6344	763	GT-AG	DA	0	0	1	ENST00000327044,ENST00000477976	ENSG00000188976,ENSG00000188976	NOC2L,NOC2L
1	887519	887792	72	-	0.681744	274	GT-AG	DA	0	0	1	ENST00000327044,ENST00000477976	ENSG00000188976,ENSG00000188976	NOC2L,NOC2L
1	887980	888555	110	-	1.04155	576	GT-AG	DA	0	0	1	ENST00000327044,ENST00000477976	ENSG00000188976,ENSG00000188976	NOC2L,NOC2L
1	888668	889162	131	-	1.24039	495	GT-AG	DA	0	0	1	ENST00000327044,ENST00000477976	ENSG00000188976,ENSG00000188976	NOC2L,NOC2L
1	889272	889384	158	-	1.49605	113	GT-AG	DA	0	0	1	ENST00000327044,ENST00000477976	ENSG00000188976,ENSG00000188976	NOC2L,NOC2L
1	889462	891303	155	-	1.46764	1842	GT-AG	DA	0	0	2	ENST00000327044	ENSG00000188976	NOC2L
1	889462	889844	4	-	0.0378746	383	GT-AG	A	0	0	1	ENST00000327044	ENSG00000188976	NOC2L
1	889903	891303	6	-	0.056812	1401	GT-AG	DA	0	0	1	ENST00000477976,ENST00000487214	ENSG00000188976,ENSG00000188976	NOC2L,NOC2L
1	891393	891475	157	-	1.48658	83	GT-AG	DA	0	0	1	ENST00000327044,ENST00000477976,ENST00000487214	ENSG00000188976,ENSG00000188976,ENSG00000188976	NOC2L,NOC2L,NOC2L
1	891595	892274	94	-	0.890054	680	GT-AG	DA	0	0	1	ENST00000327044,ENST00000477976,ENST00000487214	ENSG00000188976,ENSG00000188976,ENSG00000188976	NOC2L,NOC2L,NOC2L
1	892405	892479	72	-	0.681744	75	GT-AG	DA	0	0	1	ENST00000327044,ENST00000477976,ENST00000487214	ENSG00000188976,ENSG00000188976,ENSG00000188976	NOC2L,NOC2L,NOC2L
1	892653	894309	39	-	0.369278	1657	GT-AG	DA	0	0	1	ENST00000327044,ENST00000487214	ENSG00000188976,ENSG00000188976	NOC2L,NOC2L
1	894461	894595	21	-	0.198842	135	GT-AG	DA	0	0	1	ENST00000327044,ENST00000487214,ENST00000469563	ENSG00000188976,ENSG00000188976,ENSG00000188976	NOC2L,NOC2L,NOC2L
1	896932	897009	4	+	0.0378746	78	GC-AG	DA	0	1	0	ENST00000338591	ENSG00000187961	KLHL17
1	897130	897206	4	+	0.0378746	77	GT-AG	DA	0	1	0	ENST00000455747,ENST00000473277,ENST00000338591,ENST00000463212	ENSG00000187961,ENSG00000187961,ENSG00000187961,ENSG00000187961	KLHL17,KLHL17,KLHL17,KLHL17
1	897427	897735	1	+	0.00946866	309	GT-AG	DA	0	1	1	ENST00000455747,ENST00000473277,ENST00000338591	ENSG00000187961,ENSG00000187961,ENSG00000187961	KLHL17,KLHL17,KLHL17
1	897851	898084	5	+	0.0473433	234	GT-AG	DA	0	1	0	ENST00000455747,ENST00000473277,ENST00000338591,ENST00000540863	ENSG00000187961,ENSG00000187961,ENSG00000187961,ENSG00000187961	KLHL17,KLHL17,KLHL17,KLHL17
1	898297	898489	3	+	0.028406	193	GT-AG	DA	0	1	1	ENST00000455747,ENST00000473277,ENST00000338591,ENST00000540863	ENSG00000187961,ENSG00000187961,ENSG00000187961,ENSG00000187961	KLHL17,KLHL17,KLHL17,KLHL17
1	898633	898717	2	+	0.0189373	85	GT-AG	DA	0	1	0	ENST00000455747,ENST00000473277,ENST00000338591,ENST00000540863,ENST00000466300	ENSG00000187961,ENSG00000187961,ENSG00000187961,ENSG00000187961,ENSG00000187961	KLHL17,KLHL17,KLHL17,KLHL17,KLHL17
1	898884	899300	13	+	0.123093	417	GT-AG	DA	0	1	0	ENST00000455747,ENST00000473277,ENST00000338591,ENST00000540863,ENST00000466300	ENSG00000187961,ENSG00000187961,ENSG00000187961,ENSG00000187961,ENSG00000187961	KLHL17,KLHL17,KLHL17,KLHL17,KLHL17
1	899388	899487	24	+	0.227248	100	GT-AG	DA	0	1	0	ENST00000455747,ENST00000473277,ENST00000338591,ENST00000540863,ENST00000466300,ENST00000481067	ENSG00000187961,ENSG00000187961,ENSG00000187961,ENSG00000187961,ENSG00000187961,ENSG00000187961	KLHL17,KLHL17,KLHL17,KLHL17,KLHL17,KLHL17
1	899547	899729	14	+	0.132561	183	GT-AG	DA	0	2	0	ENST00000540863,ENST00000466300	ENSG00000187961,ENSG00000187961	KLHL17,KLHL17
1	899560	899729	17	+	0.160967	170	GT-AG	DA	0	1	0	ENST00000455747,ENST00000473277,ENST00000338591	ENSG00000187961,ENSG00000187961,ENSG00000187961	KLHL17,KLHL17,KLHL17
1	899910	900343	41	+	0.388215	434	GT-AG	DA	0	1	0	ENST00000455747,ENST00000473277,ENST00000338591,ENST00000540863	ENSG00000187961,ENSG00000187961,ENSG00000187961,ENSG00000187961	KLHL17,KLHL17,KLHL17,KLHL17
1	901994	902084	8	+	0.0757493	91	GT-AG	DA	0	1	0	ENST00000379407,ENST00000379410,ENST00000379409	ENSG00000187583,ENSG00000187583,ENSG00000187583	PLEKHN1,PLEKHN1,PLEKHN1
1	902183	905657	11	+	0.104155	3475	GT-AG	DA	0	1	0	ENST00000379407,ENST00000379410,ENST00000379409	ENSG00000187583,ENSG00000187583,ENSG00000187583	PLEKHN1,PLEKHN1,PLEKHN1
1	902183	902294	1	+	0.00946866	112	GT-AG	D	0	1	0	ENST00000379407,ENST00000379410,ENST00000379409	ENSG00000187583,ENSG00000187583,ENSG00000187583	PLEKHN1,PLEKHN1,PLEKHN1
1	905803	905901	6	+	0.056812	99	GT-AG	DA	0	1	0	ENST00000379407,ENST00000379410,ENST00000379409	ENSG00000187583,ENSG00000187583,ENSG00000187583	PLEKHN1,PLEKHN1,PLEKHN1
1	905981	906066	6	+	0.056812	86	GT-AG	DA	0	1	0	ENST00000379407,ENST00000379410,ENST00000379409	ENSG00000187583,ENSG00000187583,ENSG00000187583	PLEKHN1,PLEKHN1,PLEKHN1
1	906138	906259	3	+	0.028406	122	GT-AG	DA	0	1	0	ENST00000379407,ENST00000379410	ENSG00000187583,ENSG00000187583	PLEKHN1,PLEKHN1
1	906386	906457	14	+	0.132561	72	GT-AG	DA	0	1	0	ENST00000379407,ENST00000379409,ENST00000480267	ENSG00000187583,ENSG00000187583,ENSG00000187583	PLEKHN1,PLEKHN1,PLEKHN1
1	906386	906493	1	+	0.00946866	108	GT-AG	DA	0	1	1	ENST00000379410	ENSG00000187583	PLEKHN1
1	906588	906704	14	+	0.132561	117	GT-AG	DA	0	1	0	ENST00000379407,ENST00000379410,ENST00000379409,ENST00000480267	ENSG00000187583,ENSG00000187583,ENSG00000187583,ENSG00000187583	PLEKHN1,PLEKHN1,PLEKHN1,PLEKHN1
1	906784	907455	34	+	0.321935	672	GT-AG	DA	0	1	0	ENST00000379407,ENST00000379410,ENST00000379409	ENSG00000187583,ENSG00000187583,ENSG00000187583	PLEKHN1,PLEKHN1,PLEKHN1
1	907530	907668	34	+	0.321935	139	GT-AG	DA	0	1	0	ENST00000379407,ENST00000379410,ENST00000379409	ENSG00000187583,ENSG00000187583,ENSG00000187583	PLEKHN1,PLEKHN1,PLEKHN1
1	907530	907644	1	+	0.00946866	115	GT-AG	D	0	1	0	ENST00000379407,ENST00000379410,ENST00000379409	ENSG00000187583,ENSG00000187583,ENSG00000187583	PLEKHN1,PLEKHN1,PLEKHN1
1	907804	908241	31	+	0.293529	438	GT-AG	DA	0	1	0	ENST00000379407,ENST00000379410,ENST00000379409	ENSG00000187583,ENSG00000187583,ENSG00000187583	PLEKHN1,PLEKHN1,PLEKHN1
1	907804	908275	1	+	0.00946866	472	GT-AG	D	0	1	1	ENST00000379407,ENST00000379410,ENST00000379409	ENSG00000187583,ENSG00000187583,ENSG00000187583	PLEKHN1,PLEKHN1,PLEKHN1
1	908390	908880	3	+	0.028406	491	GT-AG	DA	1	2	1	ENST00000379407	ENSG00000187583	PLEKHN1
1	908390	908566	20	+	0.189373	177	GT-AG	DA	0	1	0	ENST00000379410,ENST00000379409	ENSG00000187583,ENSG00000187583	PLEKHN1,PLEKHN1
1	908706	908880	11	+	0.104155	175	GT-AG	DA	0	1	0	ENST00000379410,ENST00000379409	ENSG00000187583,ENSG00000187583	PLEKHN1,PLEKHN1
1	909020	909213	9	+	0.085218	194	GT-AG	DA	0	1	0	ENST00000379407,ENST00000379410,ENST00000379409,ENST00000491024	ENSG00000187583,ENSG00000187583,ENSG00000187583,ENSG00000187583	PLEKHN1,PLEKHN1,PLEKHN1,PLEKHN1
1	909431	909696	16	+	0.151499	266	GT-AG	DA	0	1	0	ENST00000379407,ENST00000379410,ENST00000379409,ENST00000491024	ENSG00000187583,ENSG00000187583,ENSG00000187583,ENSG00000187583	PLEKHN1,PLEKHN1,PLEKHN1,PLEKHN1
1	909744	909822	10	+	0.0946866	79	GT-AG	DA	0	1	0	ENST00000379407,ENST00000379410,ENST00000379409,ENST00000491024	ENSG00000187583,ENSG00000187583,ENSG00000187583,ENSG00000187583	PLEKHN1,PLEKHN1,PLEKHN1,PLEKHN1
1	911649	911879	6	-	0.056812	231	GT-AG	DA	0	0	1	ENST00000433179,ENST00000341290,ENST00000479361	ENSG00000187642,ENSG00000187642,ENSG00000187642	C1orf170,C1orf170,C1orf170
1	911938	912022	1	-	0.00946866	85	GT-AG	N	na	na	na	na	na	na
1	931740	932136	1	+	0.00946866	397	AT-AC	N	na	na	na	na	na	na
1	931740	931873	5	+	0.0473433	134	AT-AC	N	na	na	na	na	na	na
1	931740	932005	4	+	0.0378746	266	AT-AC	N	na	na	na	na	na	na
1	932065	932131	1	-	0.00946866	67	GT-AG	N	na	na	na	na	na	na
1	934812	934906	109	-	1.03208	95	GT-AG	DA	0	0	1	ENST00000428771,ENST00000304952,ENST00000481869,ENST00000484667	ENSG00000188290,ENSG00000188290,ENSG00000188290,ENSG00000188290	HES4,HES4,HES4,HES4
1	934812	934913	4	-	0.0378746	102	GT-AG	A	0	1	1	ENST00000428771,ENST00000304952,ENST00000481869,ENST00000484667	ENSG00000188290,ENSG00000188290,ENSG00000188290,ENSG00000188290	HES4,HES4,HES4,HES4
1	934993	935072	53	-	0.501839	80	GT-AG	DA	0	0	1	ENST00000428771,ENST00000304952	ENSG00000188290,ENSG00000188290	HES4,HES4
1	934993	935246	10	-	0.0946866	254	GT-AG	DA	0	1	2	ENST00000484667	ENSG00000188290	HES4
1	935167	935246	19	-	0.179905	80	GT-AG	DA	0	0	1	ENST00000304952	ENSG00000188290	HES4
1	936047	943574	1	+	0.00946866	7528	GT-AG	N	na	na	na	na	na	na
1	936643	943574	5	+	0.0473433	6932	GT-AG	N	na	na	na	na	na	na
1	936661	943574	8	+	0.0757493	6914	GT-AG	N	na	na	na	na	na	na
1	936661	949364	1	+	0.00946866	12704	GT-AG	A	1	1	0	ENST00000379389	ENSG00000187608	ISG15
1	942508	943574	1	+	0.00946866	1067	GT-AG	N	na	na	na	na	na	na
1	943659	948769	1	+	0.00946866	5111	GT-AG	N	na	na	na	na	na	na
1	943659	949364	7	+	0.0662806	5706	GT-AG	A	1	1	0	ENST00000379389	ENSG00000187608	ISG15
1	943659	948803	6	+	0.056812	5145	GT-AG	N	na	na	na	na	na	na
1	948956	949364	643	+	6.08835	409	GT-AG	DA	0	1	0	ENST00000379389	ENSG00000187608	ISG15
1	948956	949409	1	+	0.00946866	454	GT-AG	D	0	1	1	ENST00000379389	ENSG00000187608	ISG15
1	949149	949364	1	+	0.00946866	216	GT-AG	A	0	0	0	ENST00000379389	ENSG00000187608	ISG15
1	955753	957581	218	+	2.06417	1829	GT-AG	DA	0	1	0	ENST00000379370	ENSG00000188157	AGRN
1	957842	970657	241	+	2.28195	12816	GT-AG	DA	1	2	0	ENST00000379370	ENSG00000188157	AGRN
1	957842	967165	3	+	0.028406	9324	GT-AG	D	0	1	0	ENST00000379370	ENSG00000188157	AGRN
1	967279	970657	4	+	0.0378746	3379	GT-AG	A	1	1	0	ENST00000477585	ENSG00000188157	AGRN
1	970704	976045	214	+	2.02629	5342	GT-AG	DA	0	1	0	ENST00000379370,ENST00000477585,ENST00000469403	ENSG00000188157,ENSG00000188157,ENSG00000188157	AGRN,AGRN,AGRN
1	976260	976553	63	+	0.596526	294	GT-AG	DA	0	1	0	ENST00000379370,ENST00000469403	ENSG00000188157,ENSG00000188157	AGRN,AGRN
1	976260	976541	1	+	0.00946866	282	GT-AG	D	0	1	0	ENST00000379370,ENST00000469403	ENSG00000188157,ENSG00000188157	AGRN,AGRN
1	976777	976858	14	+	0.132561	82	GT-AG	DA	0	1	0	ENST00000379370	ENSG00000188157	AGRN
1	977082	977336	19	+	0.179905	255	GT-AG	DA	0	1	0	ENST00000379370	ENSG00000188157	AGRN
1	977542	978619	14	+	0.132561	1078	GT-AG	DA	0	1	0	ENST00000379370	ENSG00000188157	AGRN
1	978837	978918	27	+	0.255654	82	GT-AG	DA	0	1	0	ENST00000379370	ENSG00000188157	AGRN
1	979112	979203	17	+	0.160967	92	GT-AG	DA	0	1	0	ENST00000379370	ENSG00000188157	AGRN
1	979403	979489	36	+	0.340872	87	GT-AG	DA	0	1	0	ENST00000379370	ENSG00000188157	AGRN
1	979637	979714	57	+	0.539714	78	GT-AG	DA	0	1	0	ENST00000379370	ENSG00000188157	AGRN
1	979819	980541	93	+	0.880586	723	GT-AG	DA	0	1	0	ENST00000379370	ENSG00000188157	AGRN
1	980657	980739	96	+	0.908992	83	GT-AG	DA	0	1	0	ENST00000379370	ENSG00000188157	AGRN
1	980903	981113	168	+	1.59074	211	GT-AG	DA	0	1	0	ENST00000379370,ENST00000479707	ENSG00000188157,ENSG00000188157	AGRN,AGRN
1	981256	981344	186	+	1.76117	89	GT-AG	DA	0	1	0	ENST00000379370,ENST00000479707	ENSG00000188157,ENSG00000188157	AGRN,AGRN
1	981468	981540	173	+	1.63808	73	GT-AG	DA	0	1	0	ENST00000379370,ENST00000479707	ENSG00000188157,ENSG00000188157	AGRN,AGRN
1	981645	981777	118	+	1.1173	133	GT-AG	DA	0	1	0	ENST00000379370	ENSG00000188157	AGRN
1	982115	982200	171	+	1.61914	86	GT-AG	DA	0	1	0	ENST00000379370	ENSG00000188157	AGRN
1	982337	982707	222	+	2.10204	371	GT-AG	DA	0	1	0	ENST00000379370	ENSG00000188157	AGRN
1	982834	982953	335	+	3.172	120	GT-AG	DA	0	1	0	ENST00000379370,ENST00000466223	ENSG00000188157,ENSG00000188157	AGRN,AGRN
1	983067	983156	338	+	3.20041	90	GT-AG	DA	0	1	0	ENST00000379370,ENST00000466223,ENST00000478677	ENSG00000188157,ENSG00000188157,ENSG00000188157	AGRN,AGRN,AGRN
1	983067	983162	5	+	0.0473433	96	GT-AG	D	0	1	1	ENST00000379370,ENST00000466223,ENST00000478677	ENSG00000188157,ENSG00000188157,ENSG00000188157	AGRN,AGRN,AGRN
1	983275	983392	151	+	1.42977	118	GT-AG	DA	0	1	0	ENST00000379370	ENSG00000188157	AGRN
1	983745	984247	23	+	0.217779	503	GT-AG	DA	0	1	0	ENST00000379370	ENSG00000188157	AGRN
1	984439	984616	30	+	0.28406	178	GT-AG	DA	0	1	0	ENST00000379370,ENST00000492947	ENSG00000188157,ENSG00000188157	AGRN,AGRN
1	984831	984946	43	+	0.407152	116	GT-AG	DA	0	1	0	ENST00000379370	ENSG00000188157	AGRN
1	985175	985283	73	+	0.691212	109	GT-AG	DA	0	1	0	ENST00000379370,ENST00000379364	ENSG00000188157,ENSG00000188157	AGRN,AGRN
1	985417	985613	109	+	1.03208	197	GT-AG	DA	0	1	0	ENST00000379370,ENST00000379364	ENSG00000188157,ENSG00000188157	AGRN,AGRN
1	985709	985807	134	+	1.2688	99	GT-AG	DA	0	1	0	ENST00000379370,ENST00000379364	ENSG00000188157,ENSG00000188157	AGRN,AGRN
1	985971	986106	103	+	0.975272	136	GT-AG	DA	0	1	0	ENST00000379370,ENST00000379364,ENST00000419249	ENSG00000188157,ENSG00000188157,ENSG00000188157	AGRN,AGRN,AGRN
1	986217	986633	127	+	1.20252	417	GT-AG	DA	1	2	1	ENST00000379370	ENSG00000188157	AGRN
1	986217	986412	5	+	0.0473433	196	GT-AG	DA	0	1	0	ENST00000379364,ENST00000419249	ENSG00000188157,ENSG00000188157	AGRN,AGRN
1	986423	986633	5	+	0.0473433	211	GT-AG	DA	0	1	0	ENST00000379364,ENST00000419249	ENSG00000188157,ENSG00000188157	AGRN,AGRN
1	986749	986833	137	+	1.29721	85	GT-AG	DA	0	1	0	ENST00000379370,ENST00000379364,ENST00000419249	ENSG00000188157,ENSG00000188157,ENSG00000188157	AGRN,AGRN,AGRN
1	986749	987108	2	+	0.0189373	360	GT-AG	NDA	1	2	1	ENST00000379370,ENST00000379364,ENST00000419249	ENSG00000188157,ENSG00000188157,ENSG00000188157	AGRN,AGRN,AGRN
1	987025	987108	152	+	1.43924	84	GT-AG	DA	0	1	0	ENST00000379370,ENST00000379364,ENST00000419249	ENSG00000188157,ENSG00000188157,ENSG00000188157	AGRN,AGRN,AGRN
1	987195	989133	154	+	1.45817	1939	GT-AG	DA	0	3	2	ENST00000379370	ENSG00000188157	AGRN
1	987195	989105	1	+	0.00946866	1911	GT-AG	D	0	3	2	ENST00000379364,ENST00000419249	ENSG00000188157,ENSG00000188157	AGRN,AGRN
1	987772	988051	3	-	0.028406	280	AT-AC	N	na	na	na	na	na	na
1	987878	988197	2	+	0.0189373	320	AT-AC	N	na	na	na	na	na	na
1	989357	989828	407	+	3.85375	472	GT-AG	DA	0	1	0	ENST00000379370,ENST00000379364,ENST00000461111	ENSG00000188157,ENSG00000188157,ENSG00000188157	AGRN,AGRN,AGRN
1	989931	990204	481	+	4.55443	274	GT-AG	DA	0	1	0	ENST00000379370,ENST00000379364,ENST00000461111	ENSG00000188157,ENSG00000188157,ENSG00000188157	AGRN,AGRN,AGRN
1	989931	990757	6	+	0.056812	827	GT-AG	D	0	2	1	ENST00000379370,ENST00000379364,ENST00000461111	ENSG00000188157,ENSG00000188157,ENSG00000188157	AGRN,AGRN,AGRN
1	990595	991278	31	+	0.293529	684	GT-AG	DA	0	1	0	ENST00000418300	ENSG00000242590	RP11-54O7.14
1	990595	990757	3	+	0.028406	163	GT-AG	D	0	1	0	ENST00000418300	ENSG00000242590	RP11-54O7.14
1	995226	995660	2	+	0.0189373	435	GT-AG	DA	0	1	0	ENST00000427998	ENSG00000217801	RP11-465B22.3
1	995773	998459	31	+	0.293529	2687	GT-AG	DA	2	3	1	ENST00000427998	ENSG00000217801	RP11-465B22.3
1	996497	998459	7	+	0.0662806	1963	GT-AG	DA	1	2	1	ENST00000394517	ENSG00000217801	RP11-465B22.3
1	997354	997595	2	-	0.0189373	242	GT-AG	N	na	na	na	na	na	na
1	998581	1001210	44	+	0.416621	2630	GT-AG	DA	4	5	4	ENST00000427998,ENST00000394517,ENST00000456409	ENSG00000217801,ENSG00000217801,ENSG00000217801	RP11-465B22.3,RP11-465B22.3,RP11-465B22.3
1	998581	1001214	2	+	0.0189373	2634	GT-AG	D	4	5	5	ENST00000427998,ENST00000394517,ENST00000456409	ENSG00000217801,ENSG00000217801,ENSG00000217801	RP11-465B22.3,RP11-465B22.3,RP11-465B22.3
1	998581	999586	1	+	0.00946866	1006	GT-AG	D	1	2	1	ENST00000427998,ENST00000394517,ENST00000456409	ENSG00000217801,ENSG00000217801,ENSG00000217801	RP11-465B22.3,RP11-465B22.3,RP11-465B22.3
1	999969	1001210	6	+	0.056812	1242	GT-AG	DA	1	2	1	ENST00000433695	ENSG00000217801	RP11-465B22.3
1	1001978	1003941	2	-	0.0189373	1964	GT-AG	N	na	na	na	na	na	na
1	1018367	1019295	6	-	0.056812	929	GT-AG	DA	0	0	1	ENST00000448924,ENST00000294576,ENST00000379339,ENST00000379325,ENST00000467751,ENST00000477196,ENST00000464905,ENST00000379320,ENST00000434641	ENSG00000131591,ENSG00000131591,ENSG00000131591,ENSG00000131591,ENSG00000131591,ENSG00000131591,ENSG00000131591,ENSG00000131591,ENSG00000131591	C1orf159,C1orf159,C1orf159,C1orf159,C1orf159,C1orf159,C1orf159,C1orf159,C1orf159
1	1018367	1019733	7	-	0.0662806	1367	GT-AG	DA	0	1	3	ENST00000421241,ENST00000465822,ENST00000379319	ENSG00000131591,ENSG00000131591,ENSG00000131591	C1orf159,C1orf159,C1orf159
1	1019763	1019861	24	-	0.227248	99	GT-AG	DA	0	0	1	ENST00000448924,ENST00000294576,ENST00000379339,ENST00000421241,ENST00000379325,ENST00000467751,ENST00000477196,ENST00000379320,ENST00000379319,ENST00000434641,ENST00000482816,ENST00000457999	ENSG00000131591,ENSG00000131591,ENSG00000131591,ENSG00000131591,ENSG00000131591,ENSG00000131591,ENSG00000131591,ENSG00000131591,ENSG00000131591,ENSG00000131591,ENSG00000131591,ENSG00000131591	C1orf159,C1orf159,C1orf159,C1orf159,C1orf159,C1orf159,C1orf159,C1orf159,C1orf159,C1orf159,C1orf159,C1orf159
1	1019886	1021258	41	-	0.388215	1373	GT-AG	DA	1	1	2	ENST00000448924,ENST00000294576,ENST00000379339,ENST00000421241,ENST00000379325,ENST00000487177,ENST00000467751,ENST00000477196,ENST00000379320,ENST00000379319,ENST00000434641,ENST00000482816,ENST00000457999	ENSG00000131591,ENSG00000131591,ENSG00000131591,ENSG00000131591,ENSG00000131591,ENSG00000131591,ENSG00000131591,ENSG00000131591,ENSG00000131591,ENSG00000131591,ENSG00000131591,ENSG00000131591,ENSG00000131591	C1orf159,C1orf159,C1orf159,C1orf159,C1orf159,C1orf159,C1orf159,C1orf159,C1orf159,C1orf159,C1orf159,C1orf159,C1orf159
1	1021392	1022519	51	-	0.482902	1128	GT-AG	DA	0	0	1	ENST00000448924,ENST00000294576,ENST00000379339,ENST00000421241,ENST00000379325,ENST00000465822,ENST00000487177,ENST00000467751,ENST00000477196,ENST00000379320,ENST00000379319,ENST00000434641,ENST00000482816,ENST00000457999,ENST00000437760	ENSG00000131591,ENSG00000131591,ENSG00000131591,ENSG00000131591,ENSG00000131591,ENSG00000131591,ENSG00000131591,ENSG00000131591,ENSG00000131591,ENSG00000131591,ENSG00000131591,ENSG00000131591,ENSG00000131591,ENSG00000131591,ENSG00000131591	C1orf159,C1orf159,C1orf159,C1orf159,C1orf159,C1orf159,C1orf159,C1orf159,C1orf159,C1orf159,C1orf159,C1orf159,C1orf159,C1orf159,C1orf159
1	1021392	1051440	2	-	0.0189373	30049	GT-AG	NDA	6	13	14	ENST00000379339,ENST00000480643	ENSG00000131591,ENSG00000131591	C1orf159,C1orf159
1	1022584	1022882	71	-	0.672275	299	GT-AG	DA	0	1	1	ENST00000448924,ENST00000294576,ENST00000379339,ENST00000421241,ENST00000379325,ENST00000465822,ENST00000467751,ENST00000477196,ENST00000379320,ENST00000379319,ENST00000434641,ENST00000482816,ENST00000437760,ENST00000462097,ENST00000473600,ENST00000475119	ENSG00000131591,ENSG00000131591,ENSG00000131591,ENSG00000131591,ENSG00000131591,ENSG00000131591,ENSG00000131591,ENSG00000131591,ENSG00000131591,ENSG00000131591,ENSG00000131591,ENSG00000131591,ENSG00000131591,ENSG00000131591,ENSG00000131591,ENSG00000131591	C1orf159,C1orf159,C1orf159,C1orf159,C1orf159,C1orf159,C1orf159,C1orf159,C1orf159,C1orf159,C1orf159,C1orf159,C1orf159,C1orf159,C1orf159,C1orf159
1	1022584	1022878	1	-	0.00946866	295	GT-AG	DA	0	0	1	ENST00000457999	ENSG00000131591	C1orf159
1	1022977	1025733	60	-	0.56812	2757	GT-AG	DA	0	0	1	ENST00000448924,ENST00000294576,ENST00000379339,ENST00000421241,ENST00000379325,ENST00000465822,ENST00000467751,ENST00000477196,ENST00000379320,ENST00000379319,ENST00000434641,ENST00000482816,ENST00000457999,ENST00000437760,ENST00000462097,ENST00000473600,ENST00000475119,ENST00000442117	ENSG00000131591,ENSG00000131591,ENSG00000131591,ENSG00000131591,ENSG00000131591,ENSG00000131591,ENSG00000131591,ENSG00000131591,ENSG00000131591,ENSG00000131591,ENSG00000131591,ENSG00000131591,ENSG00000131591,ENSG00000131591,ENSG00000131591,ENSG00000131591,ENSG00000131591,ENSG00000131591	C1orf159,C1orf159,C1orf159,C1orf159,C1orf159,C1orf159,C1orf159,C1orf159,C1orf159,C1orf159,C1orf159,C1orf159,C1orf159,C1orf159,C1orf159,C1orf159,C1orf159,C1orf159
1	1025808	1026852	48	-	0.454496	1045	GT-AG	DA	0	2	4	ENST00000294576,ENST00000421241,ENST00000379325,ENST00000465822,ENST00000379320,ENST00000379319,ENST00000434641,ENST00000482816,ENST00000457999,ENST00000437760,ENST00000462097,ENST00000475119,ENST00000442117	ENSG00000131591,ENSG00000131591,ENSG00000131591,ENSG00000131591,ENSG00000131591,ENSG00000131591,ENSG00000131591,ENSG00000131591,ENSG00000131591,ENSG00000131591,ENSG00000131591,ENSG00000131591,ENSG00000131591	C1orf159,C1orf159,C1orf159,C1orf159,C1orf159,C1orf159,C1orf159,C1orf159,C1orf159,C1orf159,C1orf159,C1orf159,C1orf159
1	1025967	1026658	1	-	0.00946866	692	GT-AG	NDA	0	1	2	ENST00000467751,ENST00000427787	ENSG00000131591,ENSG00000131591	C1orf159,C1orf159
1	1026363	1026852	1	-	0.00946866	490	GT-AG	DA	0	1	2	ENST00000448924,ENST00000379339	ENSG00000131591,ENSG00000131591	C1orf159,C1orf159
1	1026945	1027371	40	-	0.378746	427	GT-AG	DA	0	0	2	ENST00000448924,ENST00000294576,ENST00000379339,ENST00000421241,ENST00000379325,ENST00000465822,ENST00000467751,ENST00000477196,ENST00000379319,ENST00000434641,ENST00000482816,ENST00000457999,ENST00000437760,ENST00000462097,ENST00000473600,ENST00000442117,ENST00000427787,ENST00000472741,ENST00000480643	ENSG00000131591,ENSG00000131591,ENSG00000131591,ENSG00000131591,ENSG00000131591,ENSG00000131591,ENSG00000131591,ENSG00000131591,ENSG00000131591,ENSG00000131591,ENSG00000131591,ENSG00000131591,ENSG00000131591,ENSG00000131591,ENSG00000131591,ENSG00000131591,ENSG00000131591,ENSG00000131591,ENSG00000131591	C1orf159,C1orf159,C1orf159,C1orf159,C1orf159,C1orf159,C1orf159,C1orf159,C1orf159,C1orf159,C1orf159,C1orf159,C1orf159,C1orf159,C1orf159,C1orf159,C1orf159,C1orf159,C1orf159
1	1026989	1027371	2	-	0.0189373	383	GT-AG	DA	0	0	1	ENST00000475119	ENSG00000131591	C1orf159
1	1027483	1027946	2	-	0.0189373	464	GT-AG	DA	0	0	1	ENST00000442117,ENST00000427787	ENSG00000131591,ENSG00000131591	C1orf159,C1orf159
1	1027483	1051440	15	-	0.14203	23958	GT-AG	DA	4	4	4	ENST00000448924,ENST00000294576,ENST00000421241,ENST00000379325,ENST00000467751,ENST00000477196,ENST00000434641,ENST00000482816,ENST00000457999,ENST00000437760,ENST00000475119,ENST00000472741	ENSG00000131591,ENSG00000131591,ENSG00000131591,ENSG00000131591,ENSG00000131591,ENSG00000131591,ENSG00000131591,ENSG00000131591,ENSG00000131591,ENSG00000131591,ENSG00000131591,ENSG00000131591	C1orf159,C1orf159,C1orf159,C1orf159,C1orf159,C1orf159,C1orf159,C1orf159,C1orf159,C1orf159,C1orf159,C1orf159
1	1034483	1034942	1	+	0.00946866	460	GT-AG	N	na	na	na	na	na	na
1	1035018	1035098	3	+	0.028406	81	GT-AG	N	na	na	na	na	na	na
1	1153068	1153838	566	-	5.35926	771	GT-AG	DA	0	0	2	ENST00000360001,ENST00000494748,ENST00000478938	ENSG00000078808,ENSG00000078808,ENSG00000078808	SDF4,SDF4,SDF4
1	1153160	1153838	2	-	0.0189373	679	GT-AG	D	0	0	1	ENST00000263741,ENST00000465727	ENSG00000078808,ENSG00000078808	SDF4,SDF4
1	1153184	1153838	37	-	0.350341	655	GT-AG	DA	0	0	1	ENST00000263741,ENST00000465727	ENSG00000078808,ENSG00000078808	SDF4,SDF4
1	1154013	1154149	463	-	4.38399	137	GT-AG	DA	0	0	1	ENST00000360001,ENST00000263741,ENST00000465727,ENST00000494748,ENST00000403997	ENSG00000078808,ENSG00000078808,ENSG00000078808,ENSG00000078808,ENSG00000078808	SDF4,SDF4,SDF4,SDF4,SDF4
1	1154302	1158624	4	-	0.0378746	4323	GT-AG	D	0	0	4	ENST00000545427	ENSG00000078808	SDF4
1	1154307	1158624	355	-	3.36138	4318	GT-AG	DA	0	0	4	ENST00000360001,ENST00000263741	ENSG00000078808,ENSG00000078808	SDF4,SDF4
1	1154323	1158624	4	-	0.0378746	4302	GT-AG	DA	0	0	3	ENST00000465727	ENSG00000078808	SDF4
1	1154385	1158624	2	-	0.0189373	4240	GT-AG	DA	0	0	2	ENST00000403997	ENSG00000078808	SDF4
1	1158737	1159212	208	-	1.96948	476	GT-AG	DA	0	0	1	ENST00000360001,ENST00000263741,ENST00000465727,ENST00000403997,ENST00000545427	ENSG00000078808,ENSG00000078808,ENSG00000078808,ENSG00000078808,ENSG00000078808	SDF4,SDF4,SDF4,SDF4,SDF4
1	1159348	1163848	139	-	1.31614	4501	GT-AG	DA	1	0	2	ENST00000360001,ENST00000263741,ENST00000465727,ENST00000403997,ENST00000545427	ENSG00000078808,ENSG00000078808,ENSG00000078808,ENSG00000078808,ENSG00000078808	SDF4,SDF4,SDF4,SDF4,SDF4
1	1164326	1166887	7	-	0.0662806	2562	GT-AG	A	0	0	1	ENST00000360001,ENST00000263741,ENST00000465727,ENST00000545427,ENST00000459994	ENSG00000078808,ENSG00000078808,ENSG00000078808,ENSG00000078808,ENSG00000078808	SDF4,SDF4,SDF4,SDF4,SDF4
1	1164326	1167272	26	-	0.246185	2947	GT-AG	DA	0	0	1	ENST00000360001,ENST00000263741,ENST00000465727,ENST00000545427,ENST00000459994	ENSG00000078808,ENSG00000078808,ENSG00000078808,ENSG00000078808,ENSG00000078808	SDF4,SDF4,SDF4,SDF4,SDF4
1	1169363	1170088	3	+	0.028406	726	GT-AG	N	na	na	na	na	na	na
1	1178026	1178215	117	-	1.10783	190	GT-AG	DA	0	0	1	ENST00000462849,ENST00000478606,ENST00000330388	ENSG00000184163,ENSG00000184163,ENSG00000184163	FAM132A,FAM132A,FAM132A
1	1178293	1178442	80	-	0.757493	150	GT-AG	DA	0	0	1	ENST00000462849,ENST00000330388	ENSG00000184163,ENSG00000184163	FAM132A,FAM132A
1	1178293	1179334	2	-	0.0189373	1042	GT-AG	NDA	0	2	3	ENST00000330388,ENST00000468365	ENSG00000184163,ENSG00000184163	FAM132A,FAM132A
1	1178532	1178824	50	-	0.473433	293	GT-AG	DA	0	0	1	ENST00000330388	ENSG00000184163	FAM132A
1	1178532	1178828	1	-	0.00946866	297	GT-AG	A	0	1	1	ENST00000330388	ENSG00000184163	FAM132A
1	1178546	1178824	11	-	0.104155	279	GT-AG	D	0	0	0	ENST00000330388	ENSG00000184163	FAM132A
1	1178932	1179334	48	-	0.454496	403	GT-AG	DA	0	0	1	ENST00000330388,ENST00000468365	ENSG00000184163,ENSG00000184163	FAM132A,FAM132A
1	1179485	1179571	22	-	0.208311	87	GT-AG	DA	0	0	1	ENST00000330388	ENSG00000184163	FAM132A
1	1179655	1179761	34	-	0.321935	107	GT-AG	DA	0	0	1	ENST00000330388,ENST00000468365,ENST00000486627	ENSG00000184163,ENSG00000184163,ENSG00000184163	FAM132A,FAM132A,FAM132A
1	1179877	1183368	2	-	0.0189373	3492	GT-AG	A	1	1	1	ENST00000330388	ENSG00000184163	FAM132A
1	1179877	1183401	4	-	0.0378746	3525	GT-AG	A	1	1	1	ENST00000330388	ENSG00000184163	FAM132A
1	1179877	1192372	2	-	0.0189373	12496	GT-AG	NDA	4	2	3	ENST00000450390,ENST00000347370,ENST00000349431,ENST00000348298,ENST00000339385,ENST00000400929,ENST00000464036,ENST00000360466,ENST00000400930,ENST00000473215,ENST00000435198,ENST00000509720,ENST00000491779	ENSG00000160087,ENSG00000160087,ENSG00000160087,ENSG00000160087,ENSG00000160087,ENSG00000160087,ENSG00000160087,ENSG00000160087,ENSG00000160087,ENSG00000160087,ENSG00000160087,ENSG00000160087,ENSG00000160087	UBE2J2,UBE2J2,UBE2J2,UBE2J2,UBE2J2,UBE2J2,UBE2J2,UBE2J2,UBE2J2,UBE2J2,UBE2J2,UBE2J2,UBE2J2
1	1179877	1198726	1	-	0.00946866	18850	GT-AG	NDA	7	6	6	ENST00000464036,ENST00000503294,ENST00000477894	ENSG00000160087,ENSG00000160087,ENSG00000160087	UBE2J2,UBE2J2,UBE2J2
1	1190800	1191425	1	-	0.00946866	626	GT-AG	D	0	0	1	ENST00000450390,ENST00000347370,ENST00000349431,ENST00000348298,ENST00000339385,ENST00000400929,ENST00000464036,ENST00000360466,ENST00000400930,ENST00000467339,ENST00000473215,ENST00000435198,ENST00000509720	ENSG00000160087,ENSG00000160087,ENSG00000160087,ENSG00000160087,ENSG00000160087,ENSG00000160087,ENSG00000160087,ENSG00000160087,ENSG00000160087,ENSG00000160087,ENSG00000160087,ENSG00000160087,ENSG00000160087	UBE2J2,UBE2J2,UBE2J2,UBE2J2,UBE2J2,UBE2J2,UBE2J2,UBE2J2,UBE2J2,UBE2J2,UBE2J2,UBE2J2,UBE2J2
1	1190867	1191425	357	-	3.38031	559	GT-AG	DA	0	0	1	ENST00000450390,ENST00000347370,ENST00000349431,ENST00000348298,ENST00000339385,ENST00000400929,ENST00000464036,ENST00000360466,ENST00000400930,ENST00000467339,ENST00000473215,ENST00000435198,ENST00000509720	ENSG00000160087,ENSG00000160087,ENSG00000160087,ENSG00000160087,ENSG00000160087,ENSG00000160087,ENSG00000160087,ENSG00000160087,ENSG00000160087,ENSG00000160087,ENSG00000160087,ENSG00000160087,ENSG00000160087	UBE2J2,UBE2J2,UBE2J2,UBE2J2,UBE2J2,UBE2J2,UBE2J2,UBE2J2,UBE2J2,UBE2J2,UBE2J2,UBE2J2,UBE2J2
1	1191500	1192372	6	-	0.056812	873	GT-AG	D	0	0	1	ENST00000450390,ENST00000347370,ENST00000349431,ENST00000348298,ENST00000339385,ENST00000400929,ENST00000464036,ENST00000360466,ENST00000400930,ENST00000473215,ENST00000435198,ENST00000509720,ENST00000491779	ENSG00000160087,ENSG00000160087,ENSG00000160087,ENSG00000160087,ENSG00000160087,ENSG00000160087,ENSG00000160087,ENSG00000160087,ENSG00000160087,ENSG00000160087,ENSG00000160087,ENSG00000160087,ENSG00000160087	UBE2J2,UBE2J2,UBE2J2,UBE2J2,UBE2J2,UBE2J2,UBE2J2,UBE2J2,UBE2J2,UBE2J2,UBE2J2,UBE2J2,UBE2J2
1	1191505	1192372	283	-	2.67963	868	GT-AG	DA	0	0	1	ENST00000450390,ENST00000347370,ENST00000349431,ENST00000348298,ENST00000339385,ENST00000400929,ENST00000464036,ENST00000360466,ENST00000400930,ENST00000473215,ENST00000435198,ENST00000509720,ENST00000491779	ENSG00000160087,ENSG00000160087,ENSG00000160087,ENSG00000160087,ENSG00000160087,ENSG00000160087,ENSG00000160087,ENSG00000160087,ENSG00000160087,ENSG00000160087,ENSG00000160087,ENSG00000160087,ENSG00000160087	UBE2J2,UBE2J2,UBE2J2,UBE2J2,UBE2J2,UBE2J2,UBE2J2,UBE2J2,UBE2J2,UBE2J2,UBE2J2,UBE2J2,UBE2J2
1	1191561	1192372	2	-	0.0189373	812	GT-AG	D	0	0	0	ENST00000450390,ENST00000347370,ENST00000349431,ENST00000348298,ENST00000339385,ENST00000400929,ENST00000464036,ENST00000360466,ENST00000400930,ENST00000473215,ENST00000435198,ENST00000509720,ENST00000491779	ENSG00000160087,ENSG00000160087,ENSG00000160087,ENSG00000160087,ENSG00000160087,ENSG00000160087,ENSG00000160087,ENSG00000160087,ENSG00000160087,ENSG00000160087,ENSG00000160087,ENSG00000160087,ENSG00000160087	UBE2J2,UBE2J2,UBE2J2,UBE2J2,UBE2J2,UBE2J2,UBE2J2,UBE2J2,UBE2J2,UBE2J2,UBE2J2,UBE2J2,UBE2J2
1	1192510	1192588	344	-	3.25722	79	GT-AG	DA	0	0	1	ENST00000450390,ENST00000347370,ENST00000349431,ENST00000348298,ENST00000339385,ENST00000400929,ENST00000464036,ENST00000360466,ENST00000400930,ENST00000473215,ENST00000435198,ENST00000491779,ENST00000466752,ENST00000503294,ENST00000477894,ENST00000471154	ENSG00000160087,ENSG00000160087,ENSG00000160087,ENSG00000160087,ENSG00000160087,ENSG00000160087,ENSG00000160087,ENSG00000160087,ENSG00000160087,ENSG00000160087,ENSG00000160087,ENSG00000160087,ENSG00000160087,ENSG00000160087,ENSG00000160087,ENSG00000160087	UBE2J2,UBE2J2,UBE2J2,UBE2J2,UBE2J2,UBE2J2,UBE2J2,UBE2J2,UBE2J2,UBE2J2,UBE2J2,UBE2J2,UBE2J2,UBE2J2,UBE2J2,UBE2J2
1	1192690	1198726	199	-	1.88426	6037	GT-AG	DA	1	2	2	ENST00000450390,ENST00000347370,ENST00000349431,ENST00000348298,ENST00000339385,ENST00000400929,ENST00000360466,ENST00000400930,ENST00000473215,ENST00000435198,ENST00000466752,ENST00000471154,ENST00000422076,ENST00000502382	ENSG00000160087,ENSG00000160087,ENSG00000160087,ENSG00000160087,ENSG00000160087,ENSG00000160087,ENSG00000160087,ENSG00000160087,ENSG00000160087,ENSG00000160087,ENSG00000160087,ENSG00000160087,ENSG00000160087,ENSG00000160087	UBE2J2,UBE2J2,UBE2J2,UBE2J2,UBE2J2,UBE2J2,UBE2J2,UBE2J2,UBE2J2,UBE2J2,UBE2J2,UBE2J2,UBE2J2,UBE2J2
1	1192690	1197649	29	-	0.274591	4960	GT-AG	DA	0	1	1	ENST00000464036,ENST00000503294	ENSG00000160087,ENSG00000160087	UBE2J2,UBE2J2
1	1192690	1208879	3	-	0.028406	16190	GT-AG	DA	6	10	7	ENST00000491779	ENSG00000160087	UBE2J2
1	1192690	1197550	8	-	0.0757493	4861	GT-AG	DA	0	0	1	ENST00000477894	ENSG00000160087	UBE2J2
1	1192690	1209046	6	-	0.056812	16357	GT-AG	NDA	6	11	7	ENST00000502382	ENSG00000160087	UBE2J2
1	1192690	1197546	2	-	0.0189373	4857	GT-AG	A	0	0	1	ENST00000477894	ENSG00000160087	UBE2J2
1	1192690	1197652	1	-	0.00946866	4963	GT-AG	A	0	2	1	ENST00000477894	ENSG00000160087	UBE2J2
1	1192690	1203242	1	-	0.00946866	10553	GT-AG	NDA	4	6	5	ENST00000450390	ENSG00000160087	UBE2J2
1	1197770	1198726	21	-	0.198842	957	GT-AG	DA	0	0	1	ENST00000464036,ENST00000503294,ENST00000477894	ENSG00000160087,ENSG00000160087,ENSG00000160087	UBE2J2,UBE2J2,UBE2J2
1	1198766	1208233	1	-	0.00946866	9468	GT-AG	NDA	4	5	5	ENST00000488418	ENSG00000160087	UBE2J2
1	1198766	1203242	140	-	1.32561	4477	GT-AG	DA	2	3	3	ENST00000349431,ENST00000348298,ENST00000464036,ENST00000360466,ENST00000435198,ENST00000477894,ENST00000502382,ENST00000461142	ENSG00000160087,ENSG00000160087,ENSG00000160087,ENSG00000160087,ENSG00000160087,ENSG00000160087,ENSG00000160087,ENSG00000160087	UBE2J2,UBE2J2,UBE2J2,UBE2J2,UBE2J2,UBE2J2,UBE2J2,UBE2J2
1	1198766	1209046	12	-	0.113624	10281	GT-AG	DA	4	8	5	ENST00000400929,ENST00000509720	ENSG00000160087,ENSG00000160087	UBE2J2,UBE2J2
1	1198766	1203113	21	-	0.198842	4348	GT-AG	DA	2	2	3	ENST00000347370,ENST00000473215,ENST00000503294	ENSG00000160087,ENSG00000160087,ENSG00000160087	UBE2J2,UBE2J2,UBE2J2
1	1198766	1201478	2	-	0.0189373	2713	GT-AG	DA	1	1	2	ENST00000450390,ENST00000339385,ENST00000466752	ENSG00000160087,ENSG00000160087,ENSG00000160087	UBE2J2,UBE2J2,UBE2J2
1	1198766	1200163	3	-	0.028406	1398	GT-AG	DA	0	0	1	ENST00000400930,ENST00000422076	ENSG00000160087,ENSG00000160087	UBE2J2,UBE2J2
1	1200210	1203242	5	-	0.0473433	3033	GT-AG	DA	1	2	2	ENST00000400930,ENST00000422076	ENSG00000160087,ENSG00000160087	UBE2J2,UBE2J2
1	1203372	1209046	92	-	0.871117	5675	GT-AG	DA	1	4	2	ENST00000450390,ENST00000347370,ENST00000349431,ENST00000348298,ENST00000464036,ENST00000400930,ENST00000473215,ENST00000466752,ENST00000503294,ENST00000477894,ENST00000461142	ENSG00000160087,ENSG00000160087,ENSG00000160087,ENSG00000160087,ENSG00000160087,ENSG00000160087,ENSG00000160087,ENSG00000160087,ENSG00000160087,ENSG00000160087,ENSG00000160087	UBE2J2,UBE2J2,UBE2J2,UBE2J2,UBE2J2,UBE2J2,UBE2J2,UBE2J2,UBE2J2,UBE2J2,UBE2J2
1	1203372	1208757	1	-	0.00946866	5386	GT-AG	DA	1	2	2	ENST00000435198	ENSG00000160087	UBE2J2
1	1210679	1214448	5	+	0.0473433	3770	GT-AG	DA	0	1	0	ENST00000434139,ENST00000453732	ENSG00000230415,ENSG00000230415	RP5-902P8.10,RP5-902P8.10
1	1214610	1214711	3	+	0.028406	102	GT-AG	N	na	na	na	na	na	na
1	1216990	1217656	3	+	0.028406	667	GT-AG	NDA	1	3	2	ENST00000379110,ENST00000379116,ENST00000379101,ENST00000338555	ENSG00000162572,ENSG00000162572,ENSG00000162572,ENSG00000162572	SCNN1D,SCNN1D,SCNN1D,SCNN1D
1	1217695	1219358	3	+	0.028406	1664	GC-AG	DA	0	2	0	ENST00000379110,ENST00000379116,ENST00000379101,ENST00000338555,ENST00000325425,ENST00000467651,ENST00000400928	ENSG00000162572,ENSG00000162572,ENSG00000162572,ENSG00000162572,ENSG00000162572,ENSG00000162572,ENSG00000162572	SCNN1D,SCNN1D,SCNN1D,SCNN1D,SCNN1D,SCNN1D,SCNN1D
1	1219470	1220951	1	+	0.00946866	1482	GT-AG	DA	0	1	0	ENST00000379110,ENST00000379116,ENST00000325425,ENST00000467651	ENSG00000162572,ENSG00000162572,ENSG00000162572,ENSG00000162572	SCNN1D,SCNN1D,SCNN1D,SCNN1D
1	1222355	1222489	1	+	0.00946866	135	GT-AG	DA	0	1	0	ENST00000379110,ENST00000379116,ENST00000379101,ENST00000338555,ENST00000325425,ENST00000400928	ENSG00000162572,ENSG00000162572,ENSG00000162572,ENSG00000162572,ENSG00000162572,ENSG00000162572	SCNN1D,SCNN1D,SCNN1D,SCNN1D,SCNN1D,SCNN1D
1	1222679	1222888	2	+	0.0189373	210	GT-AG	DA	0	1	0	ENST00000379110,ENST00000379116,ENST00000379101,ENST00000338555,ENST00000325425,ENST00000400928,ENST00000379099	ENSG00000162572,ENSG00000162572,ENSG00000162572,ENSG00000162572,ENSG00000162572,ENSG00000162572,ENSG00000162572	SCNN1D,SCNN1D,SCNN1D,SCNN1D,SCNN1D,SCNN1D,SCNN1D
1	1222976	1223053	3	+	0.028406	78	GT-AG	DA	0	1	0	ENST00000379110,ENST00000379116,ENST00000379101,ENST00000338555,ENST00000325425,ENST00000400928	ENSG00000162572,ENSG00000162572,ENSG00000162572,ENSG00000162572,ENSG00000162572,ENSG00000162572	SCNN1D,SCNN1D,SCNN1D,SCNN1D,SCNN1D,SCNN1D
1	1223216	1223319	3	+	0.028406	104	GT-AG	DA	0	1	0	ENST00000379110,ENST00000379116,ENST00000379101,ENST00000338555,ENST00000325425,ENST00000400928,ENST00000379099	ENSG00000162572,ENSG00000162572,ENSG00000162572,ENSG00000162572,ENSG00000162572,ENSG00000162572,ENSG00000162572	SCNN1D,SCNN1D,SCNN1D,SCNN1D,SCNN1D,SCNN1D,SCNN1D
1	1223417	1225651	1	+	0.00946866	2235	GT-AG	DA	0	1	0	ENST00000379110,ENST00000379116,ENST00000379101,ENST00000338555,ENST00000325425,ENST00000400928,ENST00000379099	ENSG00000162572,ENSG00000162572,ENSG00000162572,ENSG00000162572,ENSG00000162572,ENSG00000162572,ENSG00000162572	SCNN1D,SCNN1D,SCNN1D,SCNN1D,SCNN1D,SCNN1D,SCNN1D
1	1225768	1225857	4	+	0.0378746	90	GT-AG	DA	0	1	0	ENST00000379110,ENST00000379116,ENST00000379101,ENST00000338555,ENST00000325425,ENST00000400928,ENST00000379099	ENSG00000162572,ENSG00000162572,ENSG00000162572,ENSG00000162572,ENSG00000162572,ENSG00000162572,ENSG00000162572	SCNN1D,SCNN1D,SCNN1D,SCNN1D,SCNN1D,SCNN1D,SCNN1D
1	1225935	1226017	3	+	0.028406	83	GT-AG	DA	0	1	0	ENST00000379110,ENST00000379116,ENST00000379101,ENST00000338555,ENST00000325425,ENST00000400928,ENST00000379099	ENSG00000162572,ENSG00000162572,ENSG00000162572,ENSG00000162572,ENSG00000162572,ENSG00000162572,ENSG00000162572	SCNN1D,SCNN1D,SCNN1D,SCNN1D,SCNN1D,SCNN1D,SCNN1D
1	1226074	1226275	4	+	0.0378746	202	GT-AG	DA	0	1	0	ENST00000379110,ENST00000379116,ENST00000379101,ENST00000338555,ENST00000325425,ENST00000400928,ENST00000379099	ENSG00000162572,ENSG00000162572,ENSG00000162572,ENSG00000162572,ENSG00000162572,ENSG00000162572,ENSG00000162572	SCNN1D,SCNN1D,SCNN1D,SCNN1D,SCNN1D,SCNN1D,SCNN1D
1	1226333	1226445	7	+	0.0662806	113	GT-AG	DA	0	1	0	ENST00000379110,ENST00000379116,ENST00000379101,ENST00000338555,ENST00000325425,ENST00000400928	ENSG00000162572,ENSG00000162572,ENSG00000162572,ENSG00000162572,ENSG00000162572,ENSG00000162572	SCNN1D,SCNN1D,SCNN1D,SCNN1D,SCNN1D,SCNN1D
1	1226520	1226634	9	+	0.085218	115	GT-AG	DA	0	1	0	ENST00000379110,ENST00000379116,ENST00000379101,ENST00000338555,ENST00000325425,ENST00000400928	ENSG00000162572,ENSG00000162572,ENSG00000162572,ENSG00000162572,ENSG00000162572,ENSG00000162572	SCNN1D,SCNN1D,SCNN1D,SCNN1D,SCNN1D,SCNN1D
1	1229088	1229203	36	-	0.340872	116	GT-AG	DA	0	0	1	ENST00000354700,ENST00000353662,ENST00000492936,ENST00000467278	ENSG00000131584,ENSG00000131584,ENSG00000131584,ENSG00000131584	ACAP3,ACAP3,ACAP3,ACAP3
1	1229291	1229470	1	-	0.00946866	180	GT-AG	D	0	0	1	ENST00000354700,ENST00000353662,ENST00000492936,ENST00000467278	ENSG00000131584,ENSG00000131584,ENSG00000131584,ENSG00000131584	ACAP3,ACAP3,ACAP3,ACAP3
1	1229313	1229470	47	-	0.445027	158	GT-AG	DA	0	0	1	ENST00000354700,ENST00000353662,ENST00000492936,ENST00000467278	ENSG00000131584,ENSG00000131584,ENSG00000131584,ENSG00000131584	ACAP3,ACAP3,ACAP3,ACAP3
1	1229579	1229782	43	-	0.407152	204	GT-AG	DA	0	0	1	ENST00000354700,ENST00000353662,ENST00000492936,ENST00000467278	ENSG00000131584,ENSG00000131584,ENSG00000131584,ENSG00000131584	ACAP3,ACAP3,ACAP3,ACAP3
1	1230008	1230098	24	-	0.227248	91	GT-AG	DA	0	0	1	ENST00000354700,ENST00000467278,ENST00000470659	ENSG00000131584,ENSG00000131584,ENSG00000131584	ACAP3,ACAP3,ACAP3
1	1230008	1230827	8	-	0.0757493	820	GT-AG	DA	1	1	2	ENST00000353662,ENST00000492936	ENSG00000131584,ENSG00000131584	ACAP3,ACAP3
1	1230196	1230827	16	-	0.151499	632	GT-AG	DA	0	0	1	ENST00000354700,ENST00000467278	ENSG00000131584,ENSG00000131584	ACAP3,ACAP3
1	1230934	1231116	30	-	0.28406	183	GT-AG	DA	0	0	1	ENST00000354700,ENST00000353662,ENST00000492936,ENST00000467278	ENSG00000131584,ENSG00000131584,ENSG00000131584,ENSG00000131584	ACAP3,ACAP3,ACAP3,ACAP3
1	1231318	1231395	23	-	0.217779	78	GT-AG	DA	0	0	1	ENST00000354700,ENST00000353662,ENST00000492936,ENST00000467278	ENSG00000131584,ENSG00000131584,ENSG00000131584,ENSG00000131584	ACAP3,ACAP3,ACAP3,ACAP3
1	1231489	1231591	26	-	0.246185	103	GT-AG	DA	0	0	1	ENST00000354700,ENST00000353662,ENST00000492936,ENST00000467278	ENSG00000131584,ENSG00000131584,ENSG00000131584,ENSG00000131584	ACAP3,ACAP3,ACAP3,ACAP3
1	1231660	1231805	19	-	0.179905	146	GT-AG	DA	0	0	1	ENST00000354700,ENST00000353662,ENST00000492936,ENST00000467278	ENSG00000131584,ENSG00000131584,ENSG00000131584,ENSG00000131584	ACAP3,ACAP3,ACAP3,ACAP3
1	1232013	1233202	24	-	0.227248	1190	GT-AG	DA	0	0	1	ENST00000354700,ENST00000353662,ENST00000492936,ENST00000467278,ENST00000379037,ENST00000476572	ENSG00000131584,ENSG00000131584,ENSG00000131584,ENSG00000131584,ENSG00000131584,ENSG00000131584	ACAP3,ACAP3,ACAP3,ACAP3,ACAP3,ACAP3
1	1233313	1233393	10	-	0.0946866	81	GT-AG	DA	0	0	1	ENST00000354700,ENST00000353662,ENST00000492936,ENST00000467278,ENST00000379037,ENST00000476572,ENST00000493992	ENSG00000131584,ENSG00000131584,ENSG00000131584,ENSG00000131584,ENSG00000131584,ENSG00000131584,ENSG00000131584	ACAP3,ACAP3,ACAP3,ACAP3,ACAP3,ACAP3,ACAP3
1	1233493	1233750	14	-	0.132561	258	GT-AG	DA	0	1	1	ENST00000354700,ENST00000353662,ENST00000492936,ENST00000467278,ENST00000476572	ENSG00000131584,ENSG00000131584,ENSG00000131584,ENSG00000131584,ENSG00000131584	ACAP3,ACAP3,ACAP3,ACAP3,ACAP3
1	1233801	1233947	10	-	0.0946866	147	GT-AG	DA	0	0	1	ENST00000354700,ENST00000353662,ENST00000492936,ENST00000467278,ENST00000476572	ENSG00000131584,ENSG00000131584,ENSG00000131584,ENSG00000131584,ENSG00000131584	ACAP3,ACAP3,ACAP3,ACAP3,ACAP3
1	1234059	1234725	16	-	0.151499	667	GT-AG	DA	0	0	1	ENST00000354700,ENST00000353662,ENST00000492936,ENST00000476572	ENSG00000131584,ENSG00000131584,ENSG00000131584,ENSG00000131584	ACAP3,ACAP3,ACAP3,ACAP3
1	1234736	1235211	15	-	0.14203	476	GT-AG	DA	0	0	1	ENST00000354700,ENST00000353662,ENST00000492936	ENSG00000131584,ENSG00000131584,ENSG00000131584	ACAP3,ACAP3,ACAP3
1	1235285	1235353	19	-	0.179905	69	GT-AG	DA	0	0	1	ENST00000354700,ENST00000353662,ENST00000492936,ENST00000472541	ENSG00000131584,ENSG00000131584,ENSG00000131584,ENSG00000131584	ACAP3,ACAP3,ACAP3,ACAP3
1	1235285	1235538	1	-	0.00946866	254	GT-AG	NDA	1	1	2	ENST00000354700,ENST00000353662,ENST00000492936,ENST00000472541	ENSG00000131584,ENSG00000131584,ENSG00000131584,ENSG00000131584	ACAP3,ACAP3,ACAP3,ACAP3
1	1235448	1235538	11	-	0.104155	91	GT-AG	DA	0	0	1	ENST00000354700,ENST00000353662,ENST00000492936,ENST00000472541	ENSG00000131584,ENSG00000131584,ENSG00000131584,ENSG00000131584	ACAP3,ACAP3,ACAP3,ACAP3
1	1235582	1235889	20	-	0.189373	308	GT-AG	DA	0	0	1	ENST00000354700,ENST00000353662,ENST00000492936,ENST00000472541	ENSG00000131584,ENSG00000131584,ENSG00000131584,ENSG00000131584	ACAP3,ACAP3,ACAP3,ACAP3
1	1236072	1237368	27	-	0.255654	1297	GT-AG	DA	0	0	1	ENST00000354700,ENST00000353662,ENST00000492936,ENST00000472541,ENST00000354980	ENSG00000131584,ENSG00000131584,ENSG00000131584,ENSG00000131584,ENSG00000131584	ACAP3,ACAP3,ACAP3,ACAP3,ACAP3
1	1237426	1238302	31	-	0.293529	877	GT-AG	DA	0	0	1	ENST00000354700,ENST00000353662,ENST00000492936,ENST00000472541,ENST00000354980,ENST00000478065,ENST00000479108	ENSG00000131584,ENSG00000131584,ENSG00000131584,ENSG00000131584,ENSG00000131584,ENSG00000131584,ENSG00000131584	ACAP3,ACAP3,ACAP3,ACAP3,ACAP3,ACAP3,ACAP3
1	1238355	1238542	27	-	0.255654	188	GT-AG	DA	0	0	1	ENST00000354700,ENST00000353662,ENST00000492936,ENST00000472541,ENST00000354980,ENST00000478065,ENST00000479108	ENSG00000131584,ENSG00000131584,ENSG00000131584,ENSG00000131584,ENSG00000131584,ENSG00000131584,ENSG00000131584	ACAP3,ACAP3,ACAP3,ACAP3,ACAP3,ACAP3,ACAP3
1	1238661	1239466	11	-	0.104155	806	GT-AG	DA	0	0	1	ENST00000354700,ENST00000353662,ENST00000492936,ENST00000472541,ENST00000354980,ENST00000479108,ENST00000438966	ENSG00000131584,ENSG00000131584,ENSG00000131584,ENSG00000131584,ENSG00000131584,ENSG00000131584,ENSG00000131584	ACAP3,ACAP3,ACAP3,ACAP3,ACAP3,ACAP3,ACAP3
1	1239523	1243149	7	-	0.0662806	3627	GT-AG	DA	2	2	3	ENST00000354700,ENST00000353662,ENST00000479108	ENSG00000131584,ENSG00000131584,ENSG00000131584	ACAP3,ACAP3,ACAP3
1	1244100	1244295	46	+	0.435558	196	GT-AG	DA	0	1	0	ENST00000379031	ENSG00000169972	PUSL1
1	1244100	1244466	24	+	0.227248	367	GT-AG	DA	1	2	1	ENST00000470520	ENSG00000169972	PUSL1
1	1244352	1244466	47	+	0.445027	115	GT-AG	DA	0	1	0	ENST00000379031,ENST00000463758,ENST00000467712	ENSG00000169972,ENSG00000169972,ENSG00000169972	PUSL1,PUSL1,PUSL1
1	1244380	1244466	1	+	0.00946866	87	GT-AG	A	0	0	0	ENST00000379031,ENST00000463758,ENST00000467712	ENSG00000169972,ENSG00000169972,ENSG00000169972	PUSL1,PUSL1,PUSL1
1	1244653	1244834	109	+	1.03208	182	GT-AG	DA	0	1	0	ENST00000379031,ENST00000470520,ENST00000467712,ENST00000493657	ENSG00000169972,ENSG00000169972,ENSG00000169972,ENSG00000169972	PUSL1,PUSL1,PUSL1,PUSL1
1	1244983	1245061	149	+	1.41083	79	GT-AG	DA	0	1	0	ENST00000379031,ENST00000467712	ENSG00000169972,ENSG00000169972	PUSL1,PUSL1
1	1244983	1245086	15	+	0.14203	104	GT-AG	DA	0	1	1	ENST00000470520	ENSG00000169972	PUSL1
1	1245231	1246014	257	+	2.43345	784	GT-AG	DA	0	1	1	ENST00000379031,ENST00000470520,ENST00000467712	ENSG00000169972,ENSG00000169972,ENSG00000169972	PUSL1,PUSL1,PUSL1
1	1245231	1245988	6	+	0.056812	758	GT-AG	D	0	1	1	ENST00000379031,ENST00000470520,ENST00000467712	ENSG00000169972,ENSG00000169972,ENSG00000169972	PUSL1,PUSL1,PUSL1
1	1246068	1246168	3	+	0.028406	101	GT-AG	D	0	1	0	ENST00000379031,ENST00000470520,ENST00000467712	ENSG00000169972,ENSG00000169972,ENSG00000169972	PUSL1,PUSL1,PUSL1
1	1246068	1246220	4	+	0.0378746	153	GT-AG	D	0	1	0	ENST00000379031,ENST00000470520,ENST00000467712	ENSG00000169972,ENSG00000169972,ENSG00000169972	PUSL1,PUSL1,PUSL1
1	1246068	1246289	284	+	2.6891	222	GT-AG	DA	0	1	0	ENST00000379031,ENST00000470520,ENST00000467712	ENSG00000169972,ENSG00000169972,ENSG00000169972	PUSL1,PUSL1,PUSL1
1	1246068	1246272	7	+	0.0662806	205	GT-AG	D	0	1	0	ENST00000379031,ENST00000470520,ENST00000467712	ENSG00000169972,ENSG00000169972,ENSG00000169972	PUSL1,PUSL1,PUSL1
1	1246219	1246289	1	+	0.00946866	71	GT-AG	A	0	0	0	ENST00000379031,ENST00000470520,ENST00000467712	ENSG00000169972,ENSG00000169972,ENSG00000169972	PUSL1,PUSL1,PUSL1
1	1246451	1246710	313	+	2.96369	260	GT-AG	DA	0	1	0	ENST00000379031,ENST00000493657	ENSG00000169972,ENSG00000169972	PUSL1,PUSL1
1	1247304	1247398	721	-	6.82691	95	GT-AG	DA	0	0	1	ENST00000470030,ENST00000435064,ENST00000497304,ENST00000323275,ENST00000294579,ENST00000411962,ENST00000462432,ENST00000419704,ENST00000540437,ENST00000478641,ENST00000421495,ENST00000458452,ENST00000532772,ENST00000450926,ENST00000545578,ENST00000527098	ENSG00000127054,ENSG00000127054,ENSG00000127054,ENSG00000127054,ENSG00000127054,ENSG00000127054,ENSG00000127054,ENSG00000127054,ENSG00000127054,ENSG00000127054,ENSG00000127054,ENSG00000127054,ENSG00000127054,ENSG00000127054,ENSG00000127054,ENSG00000127054	CPSF3L,CPSF3L,CPSF3L,CPSF3L,CPSF3L,CPSF3L,CPSF3L,CPSF3L,CPSF3L,CPSF3L,CPSF3L,CPSF3L,CPSF3L,CPSF3L,CPSF3L,CPSF3L
1	1247502	1247606	1	-	0.00946866	105	GT-AG	D	0	0	1	ENST00000470030,ENST00000435064,ENST00000497304,ENST00000323275,ENST00000294579,ENST00000411962,ENST00000462432,ENST00000419704,ENST00000540437,ENST00000478641,ENST00000421495,ENST00000458452,ENST00000532772,ENST00000450926,ENST00000545578,ENST00000527098,ENST00000485710	ENSG00000127054,ENSG00000127054,ENSG00000127054,ENSG00000127054,ENSG00000127054,ENSG00000127054,ENSG00000127054,ENSG00000127054,ENSG00000127054,ENSG00000127054,ENSG00000127054,ENSG00000127054,ENSG00000127054,ENSG00000127054,ENSG00000127054,ENSG00000127054,ENSG00000127054	CPSF3L,CPSF3L,CPSF3L,CPSF3L,CPSF3L,CPSF3L,CPSF3L,CPSF3L,CPSF3L,CPSF3L,CPSF3L,CPSF3L,CPSF3L,CPSF3L,CPSF3L,CPSF3L,CPSF3L
1	1247527	1247606	438	-	4.14727	80	GT-AG	DA	0	0	1	ENST00000470030,ENST00000435064,ENST00000497304,ENST00000323275,ENST00000294579,ENST00000411962,ENST00000462432,ENST00000419704,ENST00000540437,ENST00000478641,ENST00000421495,ENST00000458452,ENST00000532772,ENST00000450926,ENST00000545578,ENST00000527098,ENST00000485710	ENSG00000127054,ENSG00000127054,ENSG00000127054,ENSG00000127054,ENSG00000127054,ENSG00000127054,ENSG00000127054,ENSG00000127054,ENSG00000127054,ENSG00000127054,ENSG00000127054,ENSG00000127054,ENSG00000127054,ENSG00000127054,ENSG00000127054,ENSG00000127054,ENSG00000127054	CPSF3L,CPSF3L,CPSF3L,CPSF3L,CPSF3L,CPSF3L,CPSF3L,CPSF3L,CPSF3L,CPSF3L,CPSF3L,CPSF3L,CPSF3L,CPSF3L,CPSF3L,CPSF3L,CPSF3L
1	1247736	1248258	9	-	0.085218	523	Other	DA	0	3	4	ENST00000294579	ENSG00000127054	CPSF3L
1	1247748	1247820	330	-	3.12466	73	GT-AG	DA	0	0	1	ENST00000470030,ENST00000435064,ENST00000323275,ENST00000411962,ENST00000419704,ENST00000540437,ENST00000421495,ENST00000458452,ENST00000532772,ENST00000450926,ENST00000545578,ENST00000527098,ENST00000525164,ENST00000528879,ENST00000525769	ENSG00000127054,ENSG00000127054,ENSG00000127054,ENSG00000127054,ENSG00000127054,ENSG00000127054,ENSG00000127054,ENSG00000127054,ENSG00000127054,ENSG00000127054,ENSG00000127054,ENSG00000127054,ENSG00000127054,ENSG00000127054,ENSG00000127054	CPSF3L,CPSF3L,CPSF3L,CPSF3L,CPSF3L,CPSF3L,CPSF3L,CPSF3L,CPSF3L,CPSF3L,CPSF3L,CPSF3L,CPSF3L,CPSF3L,CPSF3L
1	1247881	1247973	259	-	2.45238	93	GT-AG	DA	0	0	1	ENST00000470030,ENST00000435064,ENST00000323275,ENST00000411962,ENST00000419704,ENST00000540437,ENST00000478641,ENST00000421495,ENST00000458452,ENST00000532772,ENST00000450926,ENST00000545578,ENST00000527098,ENST00000485710,ENST00000525164,ENST00000528879,ENST00000525769	ENSG00000127054,ENSG00000127054,ENSG00000127054,ENSG00000127054,ENSG00000127054,ENSG00000127054,ENSG00000127054,ENSG00000127054,ENSG00000127054,ENSG00000127054,ENSG00000127054,ENSG00000127054,ENSG00000127054,ENSG00000127054,ENSG00000127054,ENSG00000127054,ENSG00000127054	CPSF3L,CPSF3L,CPSF3L,CPSF3L,CPSF3L,CPSF3L,CPSF3L,CPSF3L,CPSF3L,CPSF3L,CPSF3L,CPSF3L,CPSF3L,CPSF3L,CPSF3L,CPSF3L,CPSF3L
1	1248080	1248167	184	-	1.74223	88	GT-AG	DA	0	0	1	ENST00000470030,ENST00000435064,ENST00000323275,ENST00000411962,ENST00000462432,ENST00000419704,ENST00000540437,ENST00000421495,ENST00000458452,ENST00000532772,ENST00000450926,ENST00000545578,ENST00000527098,ENST00000485710,ENST00000528879	ENSG00000127054,ENSG00000127054,ENSG00000127054,ENSG00000127054,ENSG00000127054,ENSG00000127054,ENSG00000127054,ENSG00000127054,ENSG00000127054,ENSG00000127054,ENSG00000127054,ENSG00000127054,ENSG00000127054,ENSG00000127054,ENSG00000127054	CPSF3L,CPSF3L,CPSF3L,CPSF3L,CPSF3L,CPSF3L,CPSF3L,CPSF3L,CPSF3L,CPSF3L,CPSF3L,CPSF3L,CPSF3L,CPSF3L,CPSF3L
1	1248329	1248415	128	-	1.21199	87	GT-AG	DA	0	0	1	ENST00000470030,ENST00000435064,ENST00000323275,ENST00000294579,ENST00000411962,ENST00000462432,ENST00000419704,ENST00000540437,ENST00000478641,ENST00000421495,ENST00000458452,ENST00000532772,ENST00000450926,ENST00000545578,ENST00000527098,ENST00000485710,ENST00000461514,ENST00000528879,ENST00000525769,ENST00000531377,ENST00000527383	ENSG00000127054,ENSG00000127054,ENSG00000127054,ENSG00000127054,ENSG00000127054,ENSG00000127054,ENSG00000127054,ENSG00000127054,ENSG00000127054,ENSG00000127054,ENSG00000127054,ENSG00000127054,ENSG00000127054,ENSG00000127054,ENSG00000127054,ENSG00000127054,ENSG00000127054,ENSG00000127054,ENSG00000127054,ENSG00000127054,ENSG00000127054	CPSF3L,CPSF3L,CPSF3L,CPSF3L,CPSF3L,CPSF3L,CPSF3L,CPSF3L,CPSF3L,CPSF3L,CPSF3L,CPSF3L,CPSF3L,CPSF3L,CPSF3L,CPSF3L,CPSF3L,CPSF3L,CPSF3L,CPSF3L,CPSF3L
1	1248477	1248889	1	-	0.00946866	413	GT-AG	D	0	0	1	ENST00000435064,ENST00000323275,ENST00000294579,ENST00000411962,ENST00000462432,ENST00000419704,ENST00000540437,ENST00000421495,ENST00000458452,ENST00000532772,ENST00000450926,ENST00000545578,ENST00000527098,ENST00000485710,ENST00000461514,ENST00000525164,ENST00000528879,ENST00000525769,ENST00000531377,ENST00000527383,ENST00000531292	ENSG00000127054,ENSG00000127054,ENSG00000127054,ENSG00000127054,ENSG00000127054,ENSG00000127054,ENSG00000127054,ENSG00000127054,ENSG00000127054,ENSG00000127054,ENSG00000127054,ENSG00000127054,ENSG00000127054,ENSG00000127054,ENSG00000127054,ENSG00000127054,ENSG00000127054,ENSG00000127054,ENSG00000127054,ENSG00000127054,ENSG00000127054	CPSF3L,CPSF3L,CPSF3L,CPSF3L,CPSF3L,CPSF3L,CPSF3L,CPSF3L,CPSF3L,CPSF3L,CPSF3L,CPSF3L,CPSF3L,CPSF3L,CPSF3L,CPSF3L,CPSF3L,CPSF3L,CPSF3L,CPSF3L,CPSF3L
1	1248504	1248889	111	-	1.05102	386	GT-AG	DA	0	0	1	ENST00000435064,ENST00000323275,ENST00000294579,ENST00000411962,ENST00000462432,ENST00000419704,ENST00000540437,ENST00000421495,ENST00000458452,ENST00000532772,ENST00000450926,ENST00000545578,ENST00000527098,ENST00000485710,ENST00000461514,ENST00000525164,ENST00000528879,ENST00000525769,ENST00000531377,ENST00000527383,ENST00000531292	ENSG00000127054,ENSG00000127054,ENSG00000127054,ENSG00000127054,ENSG00000127054,ENSG00000127054,ENSG00000127054,ENSG00000127054,ENSG00000127054,ENSG00000127054,ENSG00000127054,ENSG00000127054,ENSG00000127054,ENSG00000127054,ENSG00000127054,ENSG00000127054,ENSG00000127054,ENSG00000127054,ENSG00000127054,ENSG00000127054,ENSG00000127054	CPSF3L,CPSF3L,CPSF3L,CPSF3L,CPSF3L,CPSF3L,CPSF3L,CPSF3L,CPSF3L,CPSF3L,CPSF3L,CPSF3L,CPSF3L,CPSF3L,CPSF3L,CPSF3L,CPSF3L,CPSF3L,CPSF3L,CPSF3L,CPSF3L
1	1248972	1249112	99	-	0.937398	141	GT-AG	DA	0	0	1	ENST00000470030,ENST00000435064,ENST00000323275,ENST00000294579,ENST00000411962,ENST00000462432,ENST00000419704,ENST00000540437,ENST00000478641,ENST00000421495,ENST00000458452,ENST00000532772,ENST00000450926,ENST00000545578,ENST00000527098,ENST00000485710,ENST00000461514,ENST00000525164,ENST00000528879,ENST00000525769,ENST00000531377,ENST00000527383,ENST00000531292,ENST00000467408	ENSG00000127054,ENSG00000127054,ENSG00000127054,ENSG00000127054,ENSG00000127054,ENSG00000127054,ENSG00000127054,ENSG00000127054,ENSG00000127054,ENSG00000127054,ENSG00000127054,ENSG00000127054,ENSG00000127054,ENSG00000127054,ENSG00000127054,ENSG00000127054,ENSG00000127054,ENSG00000127054,ENSG00000127054,ENSG00000127054,ENSG00000127054,ENSG00000127054,ENSG00000127054,ENSG00000127054	CPSF3L,CPSF3L,CPSF3L,CPSF3L,CPSF3L,CPSF3L,CPSF3L,CPSF3L,CPSF3L,CPSF3L,CPSF3L,CPSF3L,CPSF3L,CPSF3L,CPSF3L,CPSF3L,CPSF3L,CPSF3L,CPSF3L,CPSF3L,CPSF3L,CPSF3L,CPSF3L,CPSF3L
1	1248972	1249051	1	-	0.00946866	80	GT-AG	A	0	0	1	ENST00000470030,ENST00000435064,ENST00000323275,ENST00000294579,ENST00000411962,ENST00000462432,ENST00000419704,ENST00000540437,ENST00000478641,ENST00000421495,ENST00000458452,ENST00000532772,ENST00000450926,ENST00000545578,ENST00000527098,ENST00000485710,ENST00000461514,ENST00000525164,ENST00000528879,ENST00000525769,ENST00000531377,ENST00000527383,ENST00000531292,ENST00000467408	ENSG00000127054,ENSG00000127054,ENSG00000127054,ENSG00000127054,ENSG00000127054,ENSG00000127054,ENSG00000127054,ENSG00000127054,ENSG00000127054,ENSG00000127054,ENSG00000127054,ENSG00000127054,ENSG00000127054,ENSG00000127054,ENSG00000127054,ENSG00000127054,ENSG00000127054,ENSG00000127054,ENSG00000127054,ENSG00000127054,ENSG00000127054,ENSG00000127054,ENSG00000127054,ENSG00000127054	CPSF3L,CPSF3L,CPSF3L,CPSF3L,CPSF3L,CPSF3L,CPSF3L,CPSF3L,CPSF3L,CPSF3L,CPSF3L,CPSF3L,CPSF3L,CPSF3L,CPSF3L,CPSF3L,CPSF3L,CPSF3L,CPSF3L,CPSF3L,CPSF3L,CPSF3L,CPSF3L,CPSF3L
1	1249301	1250204	2	-	0.0189373	904	GT-AG	DA	0	1	4	ENST00000528879,ENST00000531377	ENSG00000127054,ENSG00000127054	CPSF3L,CPSF3L
1	1249301	1249681	77	-	0.729087	381	GT-AG	DA	0	0	2	ENST00000470030,ENST00000435064,ENST00000323275,ENST00000294579,ENST00000411962,ENST00000462432,ENST00000419704,ENST00000540437,ENST00000458452,ENST00000532772,ENST00000450926,ENST00000545578,ENST00000527098,ENST00000527383,ENST00000531292,ENST00000467408,ENST00000434694	ENSG00000127054,ENSG00000127054,ENSG00000127054,ENSG00000127054,ENSG00000127054,ENSG00000127054,ENSG00000127054,ENSG00000127054,ENSG00000127054,ENSG00000127054,ENSG00000127054,ENSG00000127054,ENSG00000127054,ENSG00000127054,ENSG00000127054,ENSG00000127054,ENSG00000127054	CPSF3L,CPSF3L,CPSF3L,CPSF3L,CPSF3L,CPSF3L,CPSF3L,CPSF3L,CPSF3L,CPSF3L,CPSF3L,CPSF3L,CPSF3L,CPSF3L,CPSF3L,CPSF3L,CPSF3L
1	1249745	1250204	90	-	0.85218	460	GT-AG	DA	0	0	1	ENST00000470030,ENST00000435064,ENST00000323275,ENST00000411962,ENST00000462432,ENST00000419704,ENST00000540437,ENST00000421495,ENST00000458452,ENST00000532772,ENST00000450926,ENST00000545578,ENST00000527098,ENST00000527383,ENST00000467408,ENST00000434694,ENST00000531020,ENST00000533916	ENSG00000127054,ENSG00000127054,ENSG00000127054,ENSG00000127054,ENSG00000127054,ENSG00000127054,ENSG00000127054,ENSG00000127054,ENSG00000127054,ENSG00000127054,ENSG00000127054,ENSG00000127054,ENSG00000127054,ENSG00000127054,ENSG00000127054,ENSG00000127054,ENSG00000127054,ENSG00000127054	CPSF3L,CPSF3L,CPSF3L,CPSF3L,CPSF3L,CPSF3L,CPSF3L,CPSF3L,CPSF3L,CPSF3L,CPSF3L,CPSF3L,CPSF3L,CPSF3L,CPSF3L,CPSF3L,CPSF3L,CPSF3L
1	1250342	1254452	2	-	0.0189373	4111	GT-AG	DA	2	4	5	ENST00000434694	ENSG00000127054	CPSF3L
1	1250342	1250784	132	-	1.24986	443	GT-AG	DA	0	0	1	ENST00000435064,ENST00000323275,ENST00000411962,ENST00000462432,ENST00000419704,ENST00000540437,ENST00000421495,ENST00000458452,ENST00000450926,ENST00000545578,ENST00000527098,ENST00000528879,ENST00000467408,ENST00000533916,ENST00000488042,ENST00000526797,ENST00000526332,ENST00000430786,ENST00000527719,ENST00000530031	ENSG00000127054,ENSG00000127054,ENSG00000127054,ENSG00000127054,ENSG00000127054,ENSG00000127054,ENSG00000127054,ENSG00000127054,ENSG00000127054,ENSG00000127054,ENSG00000127054,ENSG00000127054,ENSG00000127054,ENSG00000127054,ENSG00000127054,ENSG00000127054,ENSG00000127054,ENSG00000127054,ENSG00000127054,ENSG00000127054	CPSF3L,CPSF3L,CPSF3L,CPSF3L,CPSF3L,CPSF3L,CPSF3L,CPSF3L,CPSF3L,CPSF3L,CPSF3L,CPSF3L,CPSF3L,CPSF3L,CPSF3L,CPSF3L,CPSF3L,CPSF3L,CPSF3L,CPSF3L
1	1250342	1250900	3	-	0.028406	559	GT-AG	DA	0	1	2	ENST00000531377,ENST00000527383	ENSG00000127054,ENSG00000127054	CPSF3L,CPSF3L
1	1250818	1250900	138	-	1.30668	83	GT-AG	DA	0	0	1	ENST00000435064,ENST00000323275,ENST00000411962,ENST00000462432,ENST00000419704,ENST00000540437,ENST00000421495,ENST00000458452,ENST00000450926,ENST00000545578,ENST00000527098,ENST00000528879,ENST00000533916,ENST00000488042,ENST00000526797,ENST00000526332,ENST00000430786,ENST00000527719,ENST00000530031,ENST00000526113	ENSG00000127054,ENSG00000127054,ENSG00000127054,ENSG00000127054,ENSG00000127054,ENSG00000127054,ENSG00000127054,ENSG00000127054,ENSG00000127054,ENSG00000127054,ENSG00000127054,ENSG00000127054,ENSG00000127054,ENSG00000127054,ENSG00000127054,ENSG00000127054,ENSG00000127054,ENSG00000127054,ENSG00000127054,ENSG00000127054	CPSF3L,CPSF3L,CPSF3L,CPSF3L,CPSF3L,CPSF3L,CPSF3L,CPSF3L,CPSF3L,CPSF3L,CPSF3L,CPSF3L,CPSF3L,CPSF3L,CPSF3L,CPSF3L,CPSF3L,CPSF3L,CPSF3L,CPSF3L
1	1250998	1251537	9	-	0.085218	540	GC-AG	DA	0	0	1	ENST00000462432	ENSG00000127054	CPSF3L
1	1250998	1254676	148	-	1.40136	3679	GT-AG	DA	2	3	2	ENST00000435064,ENST00000323275,ENST00000540437,ENST00000458452,ENST00000545578,ENST00000527098,ENST00000528879,ENST00000531377,ENST00000488042,ENST00000526797,ENST00000526332,ENST00000430786,ENST00000527719,ENST00000530031,ENST00000525603	ENSG00000127054,ENSG00000127054,ENSG00000127054,ENSG00000127054,ENSG00000127054,ENSG00000127054,ENSG00000127054,ENSG00000127054,ENSG00000127054,ENSG00000127054,ENSG00000127054,ENSG00000127054,ENSG00000127054,ENSG00000127054,ENSG00000127054	CPSF3L,CPSF3L,CPSF3L,CPSF3L,CPSF3L,CPSF3L,CPSF3L,CPSF3L,CPSF3L,CPSF3L,CPSF3L,CPSF3L,CPSF3L,CPSF3L,CPSF3L
1	1250998	1258561	1	-	0.00946866	7564	GT-AG	DA	4	10	13	ENST00000411962	ENSG00000127054	CPSF3L
1	1254813	1255836	9	-	0.085218	1024	GT-AG	DA	0	0	5	ENST00000323275,ENST00000526797	ENSG00000127054,ENSG00000127054	CPSF3L,CPSF3L
1	1254904	1255836	129	-	1.22146	933	GT-AG	DA	0	0	4	ENST00000435064,ENST00000294579,ENST00000540437,ENST00000458452,ENST00000450926,ENST00000545578,ENST00000527098,ENST00000528879,ENST00000434694,ENST00000488042,ENST00000430786,ENST00000527719,ENST00000530031,ENST00000525603,ENST00000429572,ENST00000498173,ENST00000534345,ENST00000531019,ENST00000498476	ENSG00000127054,ENSG00000127054,ENSG00000127054,ENSG00000127054,ENSG00000127054,ENSG00000127054,ENSG00000127054,ENSG00000127054,ENSG00000127054,ENSG00000127054,ENSG00000127054,ENSG00000127054,ENSG00000127054,ENSG00000127054,ENSG00000127054,ENSG00000127054,ENSG00000127054,ENSG00000127054,ENSG00000127054	CPSF3L,CPSF3L,CPSF3L,CPSF3L,CPSF3L,CPSF3L,CPSF3L,CPSF3L,CPSF3L,CPSF3L,CPSF3L,CPSF3L,CPSF3L,CPSF3L,CPSF3L,CPSF3L,CPSF3L,CPSF3L,CPSF3L
1	1255909	1256376	137	-	1.29721	468	GT-AG	DA	0	0	2	ENST00000435064,ENST00000294579,ENST00000540437,ENST00000458452,ENST00000450926,ENST00000545578,ENST00000527098,ENST00000528879,ENST00000434694,ENST00000488042,ENST00000526797,ENST00000430786,ENST00000527719,ENST00000530031,ENST00000429572,ENST00000493534,ENST00000534345,ENST00000532952,ENST00000490853,ENST00000498476,ENST00000525285	ENSG00000127054,ENSG00000127054,ENSG00000127054,ENSG00000127054,ENSG00000127054,ENSG00000127054,ENSG00000127054,ENSG00000127054,ENSG00000127054,ENSG00000127054,ENSG00000127054,ENSG00000127054,ENSG00000127054,ENSG00000127054,ENSG00000127054,ENSG00000127054,ENSG00000127054,ENSG00000127054,ENSG00000127054,ENSG00000127054,ENSG00000127054	CPSF3L,CPSF3L,CPSF3L,CPSF3L,CPSF3L,CPSF3L,CPSF3L,CPSF3L,CPSF3L,CPSF3L,CPSF3L,CPSF3L,CPSF3L,CPSF3L,CPSF3L,CPSF3L,CPSF3L,CPSF3L,CPSF3L,CPSF3L,CPSF3L
1	1256062	1256376	4	-	0.0378746	315	GT-AG	DA	0	0	1	ENST00000531019,ENST00000470679	ENSG00000127054,ENSG00000127054	CPSF3L,CPSF3L
1	1256473	1259961	78	-	0.738556	3489	GT-AG	DA	2	4	5	ENST00000435064,ENST00000323275,ENST00000294579,ENST00000419704,ENST00000532772,ENST00000450926,ENST00000528879,ENST00000434694,ENST00000488042,ENST00000526797,ENST00000429572,ENST00000498173,ENST00000496353,ENST00000493534,ENST00000532952,ENST00000490853,ENST00000531019,ENST00000470679	ENSG00000127054,ENSG00000127054,ENSG00000127054,ENSG00000127054,ENSG00000127054,ENSG00000127054,ENSG00000127054,ENSG00000127054,ENSG00000127054,ENSG00000127054,ENSG00000127054,ENSG00000127054,ENSG00000127054,ENSG00000127054,ENSG00000127054,ENSG00000127054,ENSG00000127054,ENSG00000127054	CPSF3L,CPSF3L,CPSF3L,CPSF3L,CPSF3L,CPSF3L,CPSF3L,CPSF3L,CPSF3L,CPSF3L,CPSF3L,CPSF3L,CPSF3L,CPSF3L,CPSF3L,CPSF3L,CPSF3L,CPSF3L
1	1256473	1258561	2	-	0.0189373	2089	GT-AG	DA	1	3	4	ENST00000545578,ENST00000527098	ENSG00000127054,ENSG00000127054	CPSF3L,CPSF3L
1	1256473	1258272	2	-	0.0189373	1800	GT-AG	DA	1	1	4	ENST00000525285	ENSG00000127054	CPSF3L
1	1258667	1259961	1	-	0.00946866	1295	GT-AG	DA	0	0	1	ENST00000411962,ENST00000540437,ENST00000458452,ENST00000545578,ENST00000527098,ENST00000430786,ENST00000530031,ENST00000498476,ENST00000525285,ENST00000530233	ENSG00000127054,ENSG00000127054,ENSG00000127054,ENSG00000127054,ENSG00000127054,ENSG00000127054,ENSG00000127054,ENSG00000127054,ENSG00000127054,ENSG00000127054	CPSF3L,CPSF3L,CPSF3L,CPSF3L,CPSF3L,CPSF3L,CPSF3L,CPSF3L,CPSF3L,CPSF3L
1	1260482	1262216	19	+	0.179905	1735	GT-AG	DA	1	2	0	ENST00000343938	ENSG00000224051	GLTPD1
1	1260482	1262621	20	+	0.189373	2140	GT-AG	DA	2	3	1	ENST00000464957	ENSG00000224051	GLTPD1
1	1260975	1262216	1	+	0.00946866	1242	GT-AG	DA	0	1	0	ENST00000488011	ENSG00000224051	GLTPD1
1	1262412	1262621	33	+	0.312466	210	GT-AG	DA	0	1	0	ENST00000343938,ENST00000488011	ENSG00000224051,ENSG00000224051	GLTPD1,GLTPD1
1	1267286	1267404	2	+	0.0189373	119	GC-AG	A	0	1	0	ENST00000339381	ENSG00000169962	TAS1R3
1	1267318	1267404	1	+	0.00946866	87	GT-AG	DA	0	1	0	ENST00000339381	ENSG00000169962	TAS1R3
1	1268759	1268886	1	+	0.00946866	128	GT-AG	DA	0	1	0	ENST00000339381	ENSG00000169962	TAS1R3
1	1271895	1273357	6	-	0.056812	1463	GT-AG	DA	0	0	1	ENST00000378891,ENST00000378888,ENST00000263743,ENST00000345100	ENSG00000107404,ENSG00000107404,ENSG00000107404,ENSG00000107404	DVL1,DVL1,DVL1,DVL1
1	1273563	1273649	16	-	0.151499	87	GT-AG	DA	0	0	1	ENST00000378891,ENST00000378888,ENST00000263743,ENST00000345100	ENSG00000107404,ENSG00000107404,ENSG00000107404,ENSG00000107404	DVL1,DVL1,DVL1,DVL1
1	1273816	1273902	28	-	0.265123	87	GT-AG	DA	0	0	1	ENST00000378891,ENST00000378888,ENST00000263743	ENSG00000107404,ENSG00000107404,ENSG00000107404	DVL1,DVL1,DVL1
1	1274033	1274667	17	-	0.160967	635	GT-AG	DA	0	0	1	ENST00000378888	ENSG00000107404	DVL1
1	1274033	1274742	19	-	0.179905	710	GT-AG	DA	0	1	1	ENST00000378891,ENST00000263743	ENSG00000107404,ENSG00000107404	DVL1,DVL1
1	1274819	1274962	29	-	0.274591	144	GT-AG	DA	0	0	1	ENST00000378891,ENST00000378888,ENST00000263743	ENSG00000107404,ENSG00000107404,ENSG00000107404	DVL1,DVL1,DVL1
1	1275029	1275116	21	-	0.198842	88	GT-AG	DA	0	0	1	ENST00000378891,ENST00000378888	ENSG00000107404,ENSG00000107404	DVL1,DVL1
1	1275192	1275418	20	-	0.189373	227	GT-AG	DA	0	0	1	ENST00000378891,ENST00000378888,ENST00000263743	ENSG00000107404,ENSG00000107404,ENSG00000107404	DVL1,DVL1,DVL1
1	1275557	1275627	22	-	0.208311	71	GT-AG	DA	0	0	1	ENST00000378891,ENST00000378888	ENSG00000107404,ENSG00000107404	DVL1,DVL1
1	1275696	1275790	29	-	0.274591	95	GT-AG	DA	0	0	1	ENST00000378891,ENST00000378888	ENSG00000107404,ENSG00000107404	DVL1,DVL1
1	1275883	1277047	27	-	0.255654	1165	GT-AG	DA	0	0	1	ENST00000378891,ENST00000378888,ENST00000345100	ENSG00000107404,ENSG00000107404,ENSG00000107404	DVL1,DVL1,DVL1
1	1277185	1277433	46	-	0.435558	249	GT-AG	DA	0	0	1	ENST00000378891,ENST00000378888,ENST00000345100	ENSG00000107404,ENSG00000107404,ENSG00000107404	DVL1,DVL1,DVL1
1	1277536	1277743	39	-	0.369278	208	GT-AG	DA	0	0	1	ENST00000378891,ENST00000378888,ENST00000345100,ENST00000472445	ENSG00000107404,ENSG00000107404,ENSG00000107404,ENSG00000107404	DVL1,DVL1,DVL1,DVL1
1	1277864	1278069	30	-	0.28406	206	GT-AG	DA	0	0	1	ENST00000378891,ENST00000378888,ENST00000345100,ENST00000472445	ENSG00000107404,ENSG00000107404,ENSG00000107404,ENSG00000107404	DVL1,DVL1,DVL1,DVL1
1	1278138	1284276	29	-	0.274591	6139	GT-AG	DA	0	0	1	ENST00000378891,ENST00000378888,ENST00000345100,ENST00000472445	ENSG00000107404,ENSG00000107404,ENSG00000107404,ENSG00000107404	DVL1,DVL1,DVL1,DVL1
1	1289308	1289410	1	-	0.00946866	103	GT-AG	DA	0	0	2	ENST00000474033,ENST00000309212,ENST00000342753,ENST00000477278,ENST00000378864,ENST00000473097,ENST00000478517,ENST00000476718	ENSG00000162576,ENSG00000162576,ENSG00000162576,ENSG00000162576,ENSG00000162576,ENSG00000162576,ENSG00000162576,ENSG00000162576	MXRA8,MXRA8,MXRA8,MXRA8,MXRA8,MXRA8,MXRA8,MXRA8
1	1309282	1309380	3346	-	31.6821	99	GT-AG	DA	0	0	1	ENST00000338338,ENST00000338370,ENST00000321751,ENST00000470457,ENST00000378853	ENSG00000175756,ENSG00000175756,ENSG00000175756,ENSG00000175756,ENSG00000175756	AURKAIP1,AURKAIP1,AURKAIP1,AURKAIP1,AURKAIP1
1	1309556	1309742	4	-	0.0378746	187	GT-AG	N	na	na	na	na	na	na
1	1309564	1310122	93	+	0.880586	559	GC-AG	N	na	na	na	na	na	na
1	1309706	1310110	147	-	1.39189	405	Other	DA	0	1	3	ENST00000470457	ENSG00000175756	AURKAIP1
1	1309741	1310085	14	-	0.132561	345	GT-AG	D	0	0	2	ENST00000496905	ENSG00000175756	AURKAIP1
1	1309825	1310534	7	-	0.0662806	710	GT-AG	NDA	0	4	3	ENST00000338338,ENST00000470457	ENSG00000175756,ENSG00000175756	AURKAIP1,AURKAIP1
1	1309825	1310089	5	-	0.0473433	265	GC-AG	A	0	1	2	ENST00000338338,ENST00000338370,ENST00000321751,ENST00000378853	ENSG00000175756,ENSG00000175756,ENSG00000175756,ENSG00000175756	AURKAIP1,AURKAIP1,AURKAIP1,AURKAIP1
1	1309825	1310085	1652	-	15.6422	261	GT-AG	DA	0	0	2	ENST00000338338,ENST00000338370,ENST00000321751,ENST00000378853	ENSG00000175756,ENSG00000175756,ENSG00000175756,ENSG00000175756	AURKAIP1,AURKAIP1,AURKAIP1,AURKAIP1
1	1309970	1310085	5	-	0.0473433	116	GT-AG	DA	0	0	1	ENST00000496905	ENSG00000175756	AURKAIP1
1	1310170	1310534	574	-	5.43501	365	GT-AG	DA	0	2	1	ENST00000338338,ENST00000470457	ENSG00000175756,ENSG00000175756	AURKAIP1,AURKAIP1
1	1310170	1310455	53	-	0.501839	286	GT-AG	DA	0	1	1	ENST00000321751	ENSG00000175756	AURKAIP1
1	1310170	1310377	246	-	2.32929	208	GT-AG	DA	0	0	1	ENST00000378853,ENST00000489799	ENSG00000175756,ENSG00000175756	AURKAIP1,AURKAIP1
1	1321876	1322615	1	-	0.00946866	740	GT-AG	N	na	na	na	na	na	na
1	1322962	1323157	285	-	2.69857	196	GT-AG	DA	0	0	1	ENST00000480479,ENST00000482621,ENST00000400809,ENST00000463260,ENST00000496007,ENST00000482365,ENST00000481223,ENST00000408952,ENST00000418865,ENST00000505849,ENST00000488340,ENST00000492998	ENSG00000221978,ENSG00000221978,ENSG00000221978,ENSG00000221978,ENSG00000221978,ENSG00000221978,ENSG00000221978,ENSG00000221978,ENSG00000221978,ENSG00000221978,ENSG00000221978,ENSG00000221978	CCNL2,CCNL2,CCNL2,CCNL2,CCNL2,CCNL2,CCNL2,CCNL2,CCNL2,CCNL2,CCNL2,CCNL2
1	1323249	1323334	303	-	2.869	86	GT-AG	DA	0	0	1	ENST00000480479,ENST00000482621,ENST00000400809,ENST00000463260,ENST00000496007,ENST00000482365,ENST00000481223,ENST00000408952,ENST00000418865,ENST00000505849,ENST00000488340,ENST00000492998	ENSG00000221978,ENSG00000221978,ENSG00000221978,ENSG00000221978,ENSG00000221978,ENSG00000221978,ENSG00000221978,ENSG00000221978,ENSG00000221978,ENSG00000221978,ENSG00000221978,ENSG00000221978	CCNL2,CCNL2,CCNL2,CCNL2,CCNL2,CCNL2,CCNL2,CCNL2,CCNL2,CCNL2,CCNL2,CCNL2
1	1323445	1325610	277	-	2.62282	2166	GT-AG	DA	3	4	6	ENST00000482621,ENST00000400809,ENST00000481223,ENST00000418865,ENST00000488340,ENST00000469113	ENSG00000221978,ENSG00000221978,ENSG00000221978,ENSG00000221978,ENSG00000221978,ENSG00000221978	CCNL2,CCNL2,CCNL2,CCNL2,CCNL2,CCNL2
1	1323445	1324330	4	-	0.0378746	886	GT-AG	DA	1	3	4	ENST00000482365	ENSG00000221978	CCNL2
1	1323445	1324006	4	-	0.0378746	562	GT-AG	DA	0	1	2	ENST00000496007,ENST00000492998	ENSG00000221978,ENSG00000221978	CCNL2,CCNL2
1	1323445	1323872	4	-	0.0378746	428	GT-AG	DA	0	0	1	ENST00000480479,ENST00000408952,ENST00000505849	ENSG00000221978,ENSG00000221978,ENSG00000221978	CCNL2,CCNL2,CCNL2
1	1323890	1324006	2	-	0.0189373	117	GT-AG	DA	0	0	1	ENST00000480479,ENST00000408952,ENST00000505849	ENSG00000221978,ENSG00000221978,ENSG00000221978	CCNL2,CCNL2,CCNL2
1	1324123	1325610	4	-	0.0378746	1488	GT-AG	DA	3	2	4	ENST00000480479,ENST00000505849,ENST00000492998	ENSG00000221978,ENSG00000221978,ENSG00000221978	CCNL2,CCNL2,CCNL2
1	1324123	1324330	1	-	0.00946866	208	GT-AG	DA	1	1	2	ENST00000496007	ENSG00000221978	CCNL2
1	1324427	1325610	2	-	0.0189373	1184	GT-AG	DA	1	0	2	ENST00000496007,ENST00000482365	ENSG00000221978,ENSG00000221978	CCNL2,CCNL2
1	1325751	1325839	280	-	2.65123	89	GT-AG	DA	0	0	1	ENST00000480479,ENST00000482621,ENST00000400809,ENST00000496007,ENST00000482365,ENST00000481223,ENST00000408952,ENST00000418865,ENST00000505849,ENST00000488340,ENST00000492998,ENST00000469113,ENST00000480646	ENSG00000221978,ENSG00000221978,ENSG00000221978,ENSG00000221978,ENSG00000221978,ENSG00000221978,ENSG00000221978,ENSG00000221978,ENSG00000221978,ENSG00000221978,ENSG00000221978,ENSG00000221978,ENSG00000221978	CCNL2,CCNL2,CCNL2,CCNL2,CCNL2,CCNL2,CCNL2,CCNL2,CCNL2,CCNL2,CCNL2,CCNL2,CCNL2
1	1325943	1326146	257	-	2.43345	204	GT-AG	DA	0	0	1	ENST00000480479,ENST00000482621,ENST00000400809,ENST00000496007,ENST00000482365,ENST00000481223,ENST00000408952,ENST00000418865,ENST00000505849,ENST00000488340,ENST00000492998,ENST00000469113,ENST00000480646	ENSG00000221978,ENSG00000221978,ENSG00000221978,ENSG00000221978,ENSG00000221978,ENSG00000221978,ENSG00000221978,ENSG00000221978,ENSG00000221978,ENSG00000221978,ENSG00000221978,ENSG00000221978,ENSG00000221978	CCNL2,CCNL2,CCNL2,CCNL2,CCNL2,CCNL2,CCNL2,CCNL2,CCNL2,CCNL2,CCNL2,CCNL2,CCNL2
1	1326245	1328776	41	-	0.388215	2532	GT-AG	DA	0	3	4	ENST00000400809	ENSG00000221978	CCNL2
1	1326245	1328170	5	-	0.0473433	1926	GT-AG	DA	0	2	3	ENST00000488340	ENSG00000221978	CCNL2
1	1326245	1328059	5	-	0.0473433	1815	GT-AG	DA	0	1	3	ENST00000482621	ENSG00000221978	CCNL2
1	1326245	1326677	15	-	0.14203	433	GT-AG	DA	0	0	1	ENST00000505849,ENST00000469113	ENSG00000221978,ENSG00000221978	CCNL2,CCNL2
1	1326933	1328059	1	-	0.00946866	1127	GT-AG	DA	0	0	2	ENST00000471930	ENSG00000221978	CCNL2
1	1326955	1328059	19	-	0.179905	1105	GT-AG	DA	0	0	1	ENST00000469113	ENSG00000221978	CCNL2
1	1326955	1328170	5	-	0.0473433	1216	GT-AG	DA	0	1	1	ENST00000481223	ENSG00000221978	CCNL2
1	1326955	1327976	2	-	0.0189373	1022	GT-AG	A	0	0	1	ENST00000481223	ENSG00000221978	CCNL2
1	1328178	1328776	2	-	0.0189373	599	GT-AG	D	0	0	1	ENST00000482621,ENST00000496007,ENST00000481223,ENST00000488340,ENST00000471930,ENST00000408918	ENSG00000221978,ENSG00000221978,ENSG00000221978,ENSG00000221978,ENSG00000221978,ENSG00000221978	CCNL2,CCNL2,CCNL2,CCNL2,CCNL2,CCNL2
1	1328183	1328776	490	-	4.63964	594	GT-AG	DA	0	0	1	ENST00000482621,ENST00000496007,ENST00000481223,ENST00000488340,ENST00000471930,ENST00000408918	ENSG00000221978,ENSG00000221978,ENSG00000221978,ENSG00000221978,ENSG00000221978,ENSG00000221978	CCNL2,CCNL2,CCNL2,CCNL2,CCNL2,CCNL2
1	1328840	1330774	483	-	4.57336	1935	GT-AG	DA	0	0	1	ENST00000482621,ENST00000400809,ENST00000496007,ENST00000481223,ENST00000488340,ENST00000471930,ENST00000408918,ENST00000473872,ENST00000425598	ENSG00000221978,ENSG00000221978,ENSG00000221978,ENSG00000221978,ENSG00000221978,ENSG00000221978,ENSG00000221978,ENSG00000221978,ENSG00000221978	CCNL2,CCNL2,CCNL2,CCNL2,CCNL2,CCNL2,CCNL2,CCNL2,CCNL2
1	1330894	1333977	2	-	0.0189373	3084	GT-AG	NDA	1	1	3	ENST00000400809,ENST00000496007,ENST00000481223,ENST00000488340,ENST00000408918,ENST00000425598,ENST00000497013	ENSG00000221978,ENSG00000221978,ENSG00000221978,ENSG00000221978,ENSG00000221978,ENSG00000221978,ENSG00000221978	CCNL2,CCNL2,CCNL2,CCNL2,CCNL2,CCNL2,CCNL2
1	1330894	1333613	410	-	3.88215	2720	GT-AG	DA	0	0	2	ENST00000400809,ENST00000496007,ENST00000481223,ENST00000488340,ENST00000471930,ENST00000408918,ENST00000473872,ENST00000425598,ENST00000463895,ENST00000497013	ENSG00000221978,ENSG00000221978,ENSG00000221978,ENSG00000221978,ENSG00000221978,ENSG00000221978,ENSG00000221978,ENSG00000221978,ENSG00000221978,ENSG00000221978	CCNL2,CCNL2,CCNL2,CCNL2,CCNL2,CCNL2,CCNL2,CCNL2,CCNL2,CCNL2
1	1330917	1333613	6	-	0.056812	2697	GT-AG	DA	0	0	1	ENST00000482621	ENSG00000221978	CCNL2
1	1333722	1333977	334	-	3.16253	256	GT-AG	DA	0	0	1	ENST00000400809,ENST00000496007,ENST00000481223,ENST00000488340,ENST00000408918,ENST00000425598,ENST00000497013	ENSG00000221978,ENSG00000221978,ENSG00000221978,ENSG00000221978,ENSG00000221978,ENSG00000221978,ENSG00000221978	CCNL2,CCNL2,CCNL2,CCNL2,CCNL2,CCNL2,CCNL2
1	1333798	1333977	6	-	0.056812	180	GT-AG	D	0	0	0	ENST00000400809,ENST00000496007,ENST00000481223,ENST00000488340,ENST00000408918,ENST00000425598,ENST00000497013	ENSG00000221978,ENSG00000221978,ENSG00000221978,ENSG00000221978,ENSG00000221978,ENSG00000221978,ENSG00000221978	CCNL2,CCNL2,CCNL2,CCNL2,CCNL2,CCNL2,CCNL2
1	1334051	1334399	285	-	2.69857	349	GT-AG	DA	0	1	1	ENST00000400809,ENST00000496007,ENST00000481223,ENST00000488340,ENST00000408918	ENSG00000221978,ENSG00000221978,ENSG00000221978,ENSG00000221978,ENSG00000221978	CCNL2,CCNL2,CCNL2,CCNL2,CCNL2
1	1334051	1334368	13	-	0.123093	318	GT-AG	DA	0	0	1	ENST00000425598	ENSG00000221978	CCNL2
1	1335065	1335359	1	+	0.00946866	295	GC-AG	D	0	2	0	ENST00000444362,ENST00000576232	ENSG00000224870,ENSG00000224870	RP4-758J18.2,RP4-758J18.2
1	1335065	1335538	1	+	0.00946866	474	GC-AG	DA	0	2	1	ENST00000444362,ENST00000576232	ENSG00000224870,ENSG00000224870	RP4-758J18.2,RP4-758J18.2
1	1335069	1335538	7	+	0.0662806	470	GT-AG	DA	0	1	1	ENST00000448629,ENST00000570344	ENSG00000224870,ENSG00000224870	RP4-758J18.2,RP4-758J18.2
1	1335683	1335985	14	+	0.132561	303	GT-AG	DA	0	2	0	ENST00000448629,ENST00000444362,ENST00000418833,ENST00000447725	ENSG00000224870,ENSG00000224870,ENSG00000224870,ENSG00000224870	RP4-758J18.2,RP4-758J18.2,RP4-758J18.2,RP4-758J18.2
1	1337494	1342603	3	-	0.028406	5110	GC-AG	N	na	na	na	na	na	na
1	1337630	1341189	25	-	0.236717	3560	GT-AG	D	0	0	2	ENST00000492508	ENSG00000242485	MRPL20
1	1337636	1341183	8	-	0.0757493	3548	GT-AG	A	0	0	2	ENST00000344843,ENST00000487659,ENST00000493287	ENSG00000242485,ENSG00000242485,ENSG00000242485	MRPL20,MRPL20,MRPL20
1	1337636	1337842	71	-	0.672275	207	GT-AG	A	0	0	1	ENST00000344843,ENST00000487659,ENST00000493287	ENSG00000242485,ENSG00000242485,ENSG00000242485	MRPL20,MRPL20,MRPL20
1	1337636	1337739	59	-	0.558651	104	GC-AG	A	0	0	1	ENST00000344843,ENST00000487659,ENST00000493287	ENSG00000242485,ENSG00000242485,ENSG00000242485	MRPL20,MRPL20,MRPL20
1	1337636	1341189	2981	-	28.2261	3554	GT-AG	DA	0	0	2	ENST00000344843,ENST00000487659,ENST00000493287	ENSG00000242485,ENSG00000242485,ENSG00000242485	MRPL20,MRPL20,MRPL20
1	1337805	1341189	13	-	0.123093	3385	GT-AG	D	0	0	1	ENST00000492508	ENSG00000242485	MRPL20
1	1337981	1341189	139	-	1.31614	3209	GT-AG	DA	0	0	1	ENST00000492508	ENSG00000242485	MRPL20
1	1341266	1342289	2489	-	23.5675	1024	GT-AG	DA	0	1	2	ENST00000344843,ENST00000492508,ENST00000482352	ENSG00000242485,ENSG00000242485,ENSG00000242485	MRPL20,MRPL20,MRPL20
1	1341266	1342511	4	-	0.0378746	1246	GT-AG	NDA	0	2	3	ENST00000344843,ENST00000487659,ENST00000482352,ENST00000477686	ENSG00000242485,ENSG00000242485,ENSG00000242485,ENSG00000242485	MRPL20,MRPL20,MRPL20,MRPL20
1	1341266	1341606	62	-	0.587057	341	GT-AG	DA	0	0	1	ENST00000493287	ENSG00000242485	MRPL20
1	1341266	1342216	1	-	0.00946866	951	GT-AG	A	0	1	2	ENST00000344843,ENST00000492508,ENST00000482352	ENSG00000242485,ENSG00000242485,ENSG00000242485	MRPL20,MRPL20,MRPL20
1	1341290	1342289	1	-	0.00946866	1000	GT-AG	D	0	1	1	ENST00000477686	ENSG00000242485	MRPL20
1	1341726	1342289	27	-	0.255654	564	GT-AG	DA	0	0	1	ENST00000477686	ENSG00000242485	MRPL20
1	1342399	1342511	1238	-	11.7222	113	GT-AG	DA	0	0	1	ENST00000344843,ENST00000487659,ENST00000482352,ENST00000477686	ENSG00000242485,ENSG00000242485,ENSG00000242485,ENSG00000242485	MRPL20,MRPL20,MRPL20,MRPL20
1	1342710	1343111	1	-	0.00946866	402	GT-AG	N	na	na	na	na	na	na
1	1372864	1374461	1	+	0.00946866	1598	GT-AG	DA	0	1	0	ENST00000338660,ENST00000404702,ENST00000476993	ENSG00000179403,ENSG00000179403,ENSG00000179403	VWA1,VWA1,VWA1
1	1387814	1389725	2	+	0.0189373	1912	GT-AG	DA	0	1	0	ENST00000378785	ENSG00000215915	ATAD3C
1	1391197	1459246	2	+	0.0189373	68050	AT-AC	N	na	na	na	na	na	na
1	1391296	1391605	12	+	0.113624	310	GT-AG	DA	0	1	0	ENST00000378785	ENSG00000215915	ATAD3C
1	1391729	1425637	1	+	0.00946866	33909	GT-AG	NDA	17	22	24	ENST00000378785	ENSG00000215915	ATAD3C
1	1391729	1392509	11	+	0.104155	781	GT-AG	DA	0	1	0	ENST00000378785	ENSG00000215915	ATAD3C
1	1392560	1394541	1	+	0.00946866	1982	GT-AG	DA	0	1	0	ENST00000378785	ENSG00000215915	ATAD3C
1	1403966	1431069	10	-	0.0946866	27104	GC-AG	N	na	na	na	na	na	na
1	1407469	1412654	16	+	0.151499	5186	GT-AG	DA	0	1	0	ENST00000378741,ENST00000378737,ENST00000360489,ENST00000308647	ENSG00000160072,ENSG00000160072,ENSG00000160072,ENSG00000160072	ATAD3B,ATAD3B,ATAD3B,ATAD3B
1	1407686	1412654	1	+	0.00946866	4969	GT-AG	A	0	0	0	ENST00000378741,ENST00000378737,ENST00000360489,ENST00000308647	ENSG00000160072,ENSG00000160072,ENSG00000160072,ENSG00000160072	ATAD3B,ATAD3B,ATAD3B,ATAD3B
1	1412730	1414024	23	+	0.217779	1295	GT-AG	DA	0	1	0	ENST00000378741,ENST00000378737,ENST00000308647	ENSG00000160072,ENSG00000160072,ENSG00000160072	ATAD3B,ATAD3B,ATAD3B
1	1414125	1414429	44	+	0.416621	305	GT-AG	DA	0	1	0	ENST00000378741,ENST00000378737,ENST00000308647,ENST00000472194	ENSG00000160072,ENSG00000160072,ENSG00000160072,ENSG00000160072	ATAD3B,ATAD3B,ATAD3B,ATAD3B
1	1414488	1416247	42	+	0.397684	1760	GT-AG	DA	0	1	0	ENST00000378741,ENST00000378737,ENST00000308647,ENST00000472194,ENST00000378736	ENSG00000160072,ENSG00000160072,ENSG00000160072,ENSG00000160072,ENSG00000160072	ATAD3B,ATAD3B,ATAD3B,ATAD3B,ATAD3B
1	1416316	1417518	54	+	0.511308	1203	GT-AG	DA	0	1	0	ENST00000378741,ENST00000378737,ENST00000308647,ENST00000472194,ENST00000378736	ENSG00000160072,ENSG00000160072,ENSG00000160072,ENSG00000160072,ENSG00000160072	ATAD3B,ATAD3B,ATAD3B,ATAD3B,ATAD3B
1	1417683	1417925	30	+	0.28406	243	GT-AG	DA	0	1	0	ENST00000378741,ENST00000378737,ENST00000360489,ENST00000308647,ENST00000472194,ENST00000378736	ENSG00000160072,ENSG00000160072,ENSG00000160072,ENSG00000160072,ENSG00000160072,ENSG00000160072	ATAD3B,ATAD3B,ATAD3B,ATAD3B,ATAD3B,ATAD3B
1	1417683	1458124	1	+	0.00946866	40442	GT-AG	NDA	16	21	24	ENST00000378741,ENST00000378737,ENST00000360489,ENST00000308647,ENST00000472194,ENST00000378736	ENSG00000160072,ENSG00000160072,ENSG00000160072,ENSG00000160072,ENSG00000160072,ENSG00000160072	ATAD3B,ATAD3B,ATAD3B,ATAD3B,ATAD3B,ATAD3B
1	1417994	1420396	32	+	0.302997	2403	GT-AG	DA	1	2	2	ENST00000378737,ENST00000360489,ENST00000308647,ENST00000472194	ENSG00000160072,ENSG00000160072,ENSG00000160072,ENSG00000160072	ATAD3B,ATAD3B,ATAD3B,ATAD3B
1	1420551	1421162	42	+	0.397684	612	GT-AG	DA	0	1	1	ENST00000378737,ENST00000308647,ENST00000472194,ENST00000485748,ENST00000474481	ENSG00000160072,ENSG00000160072,ENSG00000160072,ENSG00000160072,ENSG00000160072	ATAD3B,ATAD3B,ATAD3B,ATAD3B,ATAD3B
1	1421218	1421490	39	+	0.369278	273	GT-AG	DA	0	2	0	ENST00000360489,ENST00000308647,ENST00000472194,ENST00000485748	ENSG00000160072,ENSG00000160072,ENSG00000160072,ENSG00000160072	ATAD3B,ATAD3B,ATAD3B,ATAD3B
1	1421218	1459219	1	+	0.00946866	38002	GT-AG	NDA	14	19	20	ENST00000360489,ENST00000308647,ENST00000472194,ENST00000485748	ENSG00000160072,ENSG00000160072,ENSG00000160072,ENSG00000160072	ATAD3B,ATAD3B,ATAD3B,ATAD3B
1	1421615	1421924	47	+	0.445027	310	GT-AG	DA	0	1	0	ENST00000378737,ENST00000360489,ENST00000308647,ENST00000472194,ENST00000485748,ENST00000474481	ENSG00000160072,ENSG00000160072,ENSG00000160072,ENSG00000160072,ENSG00000160072,ENSG00000160072	ATAD3B,ATAD3B,ATAD3B,ATAD3B,ATAD3B,ATAD3B
1	1422048	1423243	31	+	0.293529	1196	GT-AG	DA	0	1	0	ENST00000360489,ENST00000308647,ENST00000472194,ENST00000485748	ENSG00000160072,ENSG00000160072,ENSG00000160072,ENSG00000160072	ATAD3B,ATAD3B,ATAD3B,ATAD3B
1	1422048	1424584	3	+	0.028406	2537	GT-AG	DA	1	2	2	ENST00000474481	ENSG00000160072	ATAD3B
1	1422048	1425637	1	+	0.00946866	3590	GT-AG	NDA	1	4	5	ENST00000360489,ENST00000308647,ENST00000472194,ENST00000485748	ENSG00000160072,ENSG00000160072,ENSG00000160072,ENSG00000160072	ATAD3B,ATAD3B,ATAD3B,ATAD3B
1	1423294	1424584	32	+	0.302997	1291	GT-AG	DA	0	1	1	ENST00000360489,ENST00000308647,ENST00000485748	ENSG00000160072,ENSG00000160072,ENSG00000160072	ATAD3B,ATAD3B,ATAD3B
1	1424654	1425637	25	+	0.236717	984	GT-AG	DA	0	2	2	ENST00000360489,ENST00000308647	ENSG00000160072,ENSG00000160072	ATAD3B,ATAD3B
1	1424654	1425072	1	+	0.00946866	419	GT-AG	DA	0	1	0	ENST00000485748	ENSG00000160072	ATAD3B
1	1425191	1425637	2	+	0.0189373	447	GT-AG	DA	0	1	1	ENST00000485748	ENSG00000160072	ATAD3B
1	1425804	1425943	36	+	0.340872	140	GT-AG	DA	0	1	1	ENST00000360489,ENST00000308647,ENST00000472194,ENST00000485748	ENSG00000160072,ENSG00000160072,ENSG00000160072,ENSG00000160072	ATAD3B,ATAD3B,ATAD3B,ATAD3B
1	1426051	1430865	61	+	0.577588	4815	GT-AG	DA	0	1	0	ENST00000378737,ENST00000360489,ENST00000308647,ENST00000472194,ENST00000485748,ENST00000474481	ENSG00000160072,ENSG00000160072,ENSG00000160072,ENSG00000160072,ENSG00000160072,ENSG00000160072	ATAD3B,ATAD3B,ATAD3B,ATAD3B,ATAD3B,ATAD3B
1	1431214	1431368	1	+	0.00946866	155	GC-AG	N	na	na	na	na	na	na
1	1431218	1469795	2	+	0.0189373	38578	GC-AG	N	na	na	na	na	na	na
1	1431404	1469846	12	+	0.113624	38443	GT-AG	N	na	na	na	na	na	na
1	1431416	1469858	15	-	0.14203	38443	GC-AG	N	na	na	na	na	na	na
1	1431557	1470041	86	-	0.814305	38485	GT-AG	N	na	na	na	na	na	na
1	1437229	1438964	4	+	0.0378746	1736	GT-AG	N	na	na	na	na	na	na
1	1441116	1469306	1	+	0.00946866	28191	GT-AG	A	17	17	16	ENST00000378756,ENST00000378759,ENST00000378755,ENST00000339113,ENST00000536055	ENSG00000197785,ENSG00000197785,ENSG00000197785,ENSG00000197785,ENSG00000197785	ATAD3A,ATAD3A,ATAD3A,ATAD3A,ATAD3A
1	1441116	1444585	3	+	0.028406	3470	GT-AG	N	na	na	na	na	na	na
1	1444787	1469510	1	-	0.00946866	24724	GC-AG	N	na	na	na	na	na	na
1	1447853	1451392	16	+	0.151499	3540	GT-AG	DA	1	2	0	ENST00000378756,ENST00000378759,ENST00000378755	ENSG00000197785,ENSG00000197785,ENSG00000197785	ATAD3A,ATAD3A,ATAD3A
1	1448070	1451392	4	+	0.0378746	3323	GT-AG	DA	0	1	0	ENST00000339113,ENST00000536055	ENSG00000197785,ENSG00000197785	ATAD3A,ATAD3A
1	1451468	1452691	23	+	0.217779	1224	GT-AG	DA	0	1	1	ENST00000378756,ENST00000339113,ENST00000536055	ENSG00000197785,ENSG00000197785,ENSG00000197785	ATAD3A,ATAD3A,ATAD3A
1	1452792	1453096	43	+	0.407152	305	GT-AG	DA	0	1	0	ENST00000378756,ENST00000378759,ENST00000378755,ENST00000339113,ENST00000536055,ENST00000439513	ENSG00000197785,ENSG00000197785,ENSG00000197785,ENSG00000197785,ENSG00000197785,ENSG00000197785	ATAD3A,ATAD3A,ATAD3A,ATAD3A,ATAD3A,ATAD3A
1	1453155	1454301	62	+	0.587057	1147	GT-AG	DA	0	1	0	ENST00000378756,ENST00000378759,ENST00000378755,ENST00000339113,ENST00000536055,ENST00000429957	ENSG00000197785,ENSG00000197785,ENSG00000197785,ENSG00000197785,ENSG00000197785,ENSG00000197785	ATAD3A,ATAD3A,ATAD3A,ATAD3A,ATAD3A,ATAD3A
1	1454370	1455521	89	+	0.842711	1152	GT-AG	DA	0	1	0	ENST00000378756,ENST00000378759,ENST00000378755,ENST00000339113,ENST00000536055,ENST00000429957	ENSG00000197785,ENSG00000197785,ENSG00000197785,ENSG00000197785,ENSG00000197785,ENSG00000197785	ATAD3A,ATAD3A,ATAD3A,ATAD3A,ATAD3A,ATAD3A
1	1455686	1455928	76	+	0.719618	243	GT-AG	DA	0	1	0	ENST00000378756,ENST00000378759,ENST00000378755,ENST00000339113,ENST00000536055,ENST00000429957	ENSG00000197785,ENSG00000197785,ENSG00000197785,ENSG00000197785,ENSG00000197785,ENSG00000197785	ATAD3A,ATAD3A,ATAD3A,ATAD3A,ATAD3A,ATAD3A
1	1455686	1458124	3	+	0.028406	2439	GT-AG	NDA	1	2	1	ENST00000378756,ENST00000378759,ENST00000378755,ENST00000339113,ENST00000536055,ENST00000429957	ENSG00000197785,ENSG00000197785,ENSG00000197785,ENSG00000197785,ENSG00000197785,ENSG00000197785	ATAD3A,ATAD3A,ATAD3A,ATAD3A,ATAD3A,ATAD3A
1	1455997	1458124	71	+	0.672275	2128	GT-AG	DA	0	1	0	ENST00000378756,ENST00000378759,ENST00000378755,ENST00000339113,ENST00000536055,ENST00000429957	ENSG00000197785,ENSG00000197785,ENSG00000197785,ENSG00000197785,ENSG00000197785,ENSG00000197785	ATAD3A,ATAD3A,ATAD3A,ATAD3A,ATAD3A,ATAD3A
1	1458279	1458891	56	+	0.530245	613	GT-AG	DA	0	1	0	ENST00000378756,ENST00000378759,ENST00000378755,ENST00000339113,ENST00000536055	ENSG00000197785,ENSG00000197785,ENSG00000197785,ENSG00000197785,ENSG00000197785	ATAD3A,ATAD3A,ATAD3A,ATAD3A,ATAD3A
1	1458947	1459219	44	+	0.416621	273	GT-AG	DA	0	1	0	ENST00000378756,ENST00000378759,ENST00000378755,ENST00000339113,ENST00000536055	ENSG00000197785,ENSG00000197785,ENSG00000197785,ENSG00000197785,ENSG00000197785	ATAD3A,ATAD3A,ATAD3A,ATAD3A,ATAD3A
1	1459344	1459653	41	+	0.388215	310	GT-AG	DA	0	1	0	ENST00000378756,ENST00000378759,ENST00000378755,ENST00000339113,ENST00000536055	ENSG00000197785,ENSG00000197785,ENSG00000197785,ENSG00000197785,ENSG00000197785	ATAD3A,ATAD3A,ATAD3A,ATAD3A,ATAD3A
1	1459777	1460620	29	+	0.274591	844	GT-AG	DA	0	1	0	ENST00000378756,ENST00000378759,ENST00000378755,ENST00000339113,ENST00000536055,ENST00000400830	ENSG00000197785,ENSG00000197785,ENSG00000197785,ENSG00000197785,ENSG00000197785,ENSG00000197785	ATAD3A,ATAD3A,ATAD3A,ATAD3A,ATAD3A,ATAD3A
1	1460671	1461841	49	+	0.463964	1171	GT-AG	DA	0	1	0	ENST00000378756,ENST00000378759,ENST00000378755,ENST00000339113,ENST00000536055,ENST00000400830	ENSG00000197785,ENSG00000197785,ENSG00000197785,ENSG00000197785,ENSG00000197785,ENSG00000197785	ATAD3A,ATAD3A,ATAD3A,ATAD3A,ATAD3A,ATAD3A
1	1461911	1463075	50	+	0.473433	1165	GT-AG	DA	1	2	1	ENST00000378756,ENST00000378755,ENST00000339113,ENST00000536055	ENSG00000197785,ENSG00000197785,ENSG00000197785,ENSG00000197785	ATAD3A,ATAD3A,ATAD3A,ATAD3A
1	1461911	1462541	3	+	0.028406	631	GT-AG	DA	0	1	0	ENST00000378759,ENST00000400830	ENSG00000197785,ENSG00000197785	ATAD3A,ATAD3A
1	1462618	1463075	3	+	0.028406	458	GT-AG	DA	0	1	0	ENST00000378759,ENST00000400830	ENSG00000197785,ENSG00000197785	ATAD3A,ATAD3A
1	1463242	1464603	42	+	0.397684	1362	GT-AG	DA	0	1	0	ENST00000378756,ENST00000378759,ENST00000378755,ENST00000339113,ENST00000536055,ENST00000400830	ENSG00000197785,ENSG00000197785,ENSG00000197785,ENSG00000197785,ENSG00000197785,ENSG00000197785	ATAD3A,ATAD3A,ATAD3A,ATAD3A,ATAD3A,ATAD3A
1	1464711	1469306	57	+	0.539714	4596	GT-AG	DA	0	1	0	ENST00000378756,ENST00000378759,ENST00000378755,ENST00000339113,ENST00000536055	ENSG00000197785,ENSG00000197785,ENSG00000197785,ENSG00000197785,ENSG00000197785	ATAD3A,ATAD3A,ATAD3A,ATAD3A,ATAD3A
1	1469659	1469795	2	+	0.0189373	137	GC-AG	N	na	na	na	na	na	na
1	1471177	1475064	2	-	0.0189373	3888	GT-AG	DA	0	0	1	ENST00000378733,ENST00000425828	ENSG00000205090,ENSG00000205090	TMEM240,TMEM240
1	1477541	1479249	2	-	0.0189373	1709	GT-AG	D	0	0	1	ENST00000291386,ENST00000378726	ENSG00000160075,ENSG00000160075	SSU72,SSU72
1	1477547	1479249	2426	-	22.971	1703	GT-AG	DA	0	0	1	ENST00000291386,ENST00000378726	ENSG00000160075,ENSG00000160075	SSU72,SSU72
1	1479367	1480253	9	-	0.085218	887	GT-AG	A	0	1	1	ENST00000291386,ENST00000378726	ENSG00000160075,ENSG00000160075	SSU72,SSU72
1	1479367	1480243	1828	-	17.3087	877	GT-AG	DA	0	0	1	ENST00000291386,ENST00000378726	ENSG00000160075,ENSG00000160075	SSU72,SSU72
1	1480382	1500153	1163	-	11.0121	19772	GT-AG	DA	0	1	2	ENST00000291386,ENST00000378725	ENSG00000160075,ENSG00000160075	SSU72,SSU72
1	1497949	1498027	1	-	0.00946866	79	GC-AG	N	na	na	na	na	na	na
1	1500296	1509858	604	-	5.71907	9563	GT-AG	DA	0	0	1	ENST00000291386,ENST00000378725,ENST00000359060	ENSG00000160075,ENSG00000160075,ENSG00000160075	SSU72,SSU72,SSU72
1	1549274	1549967	2	-	0.0189373	694	GT-AG	N	na	na	na	na	na	na
1	1551013	1551888	23	+	0.217779	876	GT-AG	DA	1	2	0	ENST00000378710,ENST00000360522,ENST00000357210,ENST00000520777,ENST00000355826,ENST00000518681,ENST00000505820,ENST00000479659,ENST00000489635,ENST00000511502,ENST00000477990,ENST00000514363	ENSG00000197530,ENSG00000197530,ENSG00000197530,ENSG00000197530,ENSG00000197530,ENSG00000197530,ENSG00000197530,ENSG00000197530,ENSG00000197530,ENSG00000197530,ENSG00000197530,ENSG00000197530	MIB2,MIB2,MIB2,MIB2,MIB2,MIB2,MIB2,MIB2,MIB2,MIB2,MIB2,MIB2
1	1551462	1551888	1	+	0.00946866	427	GC-AG	A	0	1	0	ENST00000487053,ENST00000502470,ENST00000378712,ENST00000507082,ENST00000463492	ENSG00000197530,ENSG00000197530,ENSG00000197530,ENSG00000197530,ENSG00000197530	MIB2,MIB2,MIB2,MIB2,MIB2
1	1551480	1551888	4	+	0.0378746	409	GT-AG	DA	0	1	0	ENST00000487053,ENST00000502470,ENST00000378712,ENST00000507082,ENST00000463492	ENSG00000197530,ENSG00000197530,ENSG00000197530,ENSG00000197530,ENSG00000197530	MIB2,MIB2,MIB2,MIB2,MIB2
1	1551994	1552458	29	+	0.274591	465	GT-AG	DA	0	1	0	ENST00000463492	ENSG00000197530	MIB2
1	1551994	1552455	4	+	0.0378746	462	GT-AG	D	0	1	0	ENST00000463492	ENSG00000197530	MIB2
1	1551994	1558769	1	+	0.00946866	6776	GT-AG	DA	0	3	1	ENST00000378710,ENST00000360522,ENST00000357210,ENST00000520777,ENST00000518681,ENST00000505820,ENST00000489635,ENST00000511502,ENST00000487053,ENST00000504599,ENST00000507229	ENSG00000197530,ENSG00000197530,ENSG00000197530,ENSG00000197530,ENSG00000197530,ENSG00000197530,ENSG00000197530,ENSG00000197530,ENSG00000197530,ENSG00000197530,ENSG00000197530	MIB2,MIB2,MIB2,MIB2,MIB2,MIB2,MIB2,MIB2,MIB2,MIB2,MIB2
1	1552117	1552458	6	+	0.056812	342	GT-AG	A	0	0	0	ENST00000463492	ENSG00000197530	MIB2
1	1552117	1552455	1	+	0.00946866	339	GT-AG	N	na	na	na	na	na	na
1	1559079	1559154	2	+	0.0189373	76	GT-AG	DA	0	1	0	ENST00000378710,ENST00000360522,ENST00000357210,ENST00000520777,ENST00000355826,ENST00000518681,ENST00000505820,ENST00000479659,ENST00000511502,ENST00000487053,ENST00000378712,ENST00000510793,ENST00000504599,ENST00000507229,ENST00000503789,ENST00000378708,ENST00000506488,ENST00000508455	ENSG00000197530,ENSG00000197530,ENSG00000197530,ENSG00000197530,ENSG00000197530,ENSG00000197530,ENSG00000197530,ENSG00000197530,ENSG00000197530,ENSG00000197530,ENSG00000197530,ENSG00000197530,ENSG00000197530,ENSG00000197530,ENSG00000197530,ENSG00000197530,ENSG00000197530,ENSG00000197530	MIB2,MIB2,MIB2,MIB2,MIB2,MIB2,MIB2,MIB2,MIB2,MIB2,MIB2,MIB2,MIB2,MIB2,MIB2,MIB2,MIB2,MIB2
1	1559325	1560175	6	+	0.056812	851	GT-AG	DA	0	1	0	ENST00000378710,ENST00000360522,ENST00000357210,ENST00000520777,ENST00000355826,ENST00000518681,ENST00000505820,ENST00000479659,ENST00000489635,ENST00000511502,ENST00000514363,ENST00000487053,ENST00000502470,ENST00000378712,ENST00000510793,ENST00000504599,ENST00000507229,ENST00000503789,ENST00000378708,ENST00000506488,ENST00000512004,ENST00000514234	ENSG00000197530,ENSG00000197530,ENSG00000197530,ENSG00000197530,ENSG00000197530,ENSG00000197530,ENSG00000197530,ENSG00000197530,ENSG00000197530,ENSG00000197530,ENSG00000197530,ENSG00000197530,ENSG00000197530,ENSG00000197530,ENSG00000197530,ENSG00000197530,ENSG00000197530,ENSG00000197530,ENSG00000197530,ENSG00000197530,ENSG00000197530,ENSG00000197530	MIB2,MIB2,MIB2,MIB2,MIB2,MIB2,MIB2,MIB2,MIB2,MIB2,MIB2,MIB2,MIB2,MIB2,MIB2,MIB2,MIB2,MIB2,MIB2,MIB2,MIB2,MIB2
1	1560281	1560371	6	+	0.056812	91	GT-AG	DA	0	1	1	ENST00000378710,ENST00000360522,ENST00000357210,ENST00000520777,ENST00000355826,ENST00000505820,ENST00000479659,ENST00000489635,ENST00000511502,ENST00000514363,ENST00000487053,ENST00000504599,ENST00000507229,ENST00000378708,ENST00000506488,ENST00000514234	ENSG00000197530,ENSG00000197530,ENSG00000197530,ENSG00000197530,ENSG00000197530,ENSG00000197530,ENSG00000197530,ENSG00000197530,ENSG00000197530,ENSG00000197530,ENSG00000197530,ENSG00000197530,ENSG00000197530,ENSG00000197530,ENSG00000197530,ENSG00000197530	MIB2,MIB2,MIB2,MIB2,MIB2,MIB2,MIB2,MIB2,MIB2,MIB2,MIB2,MIB2,MIB2,MIB2,MIB2,MIB2
1	1560281	1560666	2	+	0.0189373	386	GT-AG	DA	1	2	2	ENST00000518681,ENST00000378712	ENSG00000197530,ENSG00000197530	MIB2,MIB2
1	1560565	1560666	12	+	0.113624	102	GT-AG	DA	0	1	0	ENST00000378710,ENST00000360522,ENST00000357210,ENST00000520777,ENST00000355826,ENST00000505820,ENST00000479659,ENST00000489635,ENST00000511502,ENST00000487053,ENST00000504599,ENST00000507229,ENST00000378708,ENST00000506488,ENST00000514234,ENST00000467597,ENST00000508148	ENSG00000197530,ENSG00000197530,ENSG00000197530,ENSG00000197530,ENSG00000197530,ENSG00000197530,ENSG00000197530,ENSG00000197530,ENSG00000197530,ENSG00000197530,ENSG00000197530,ENSG00000197530,ENSG00000197530,ENSG00000197530,ENSG00000197530,ENSG00000197530,ENSG00000197530	MIB2,MIB2,MIB2,MIB2,MIB2,MIB2,MIB2,MIB2,MIB2,MIB2,MIB2,MIB2,MIB2,MIB2,MIB2,MIB2,MIB2
1	1560808	1562030	1	+	0.00946866	1223	GT-AG	DA	0	2	3	ENST00000378710,ENST00000507229,ENST00000378708,ENST00000506488	ENSG00000197530,ENSG00000197530,ENSG00000197530,ENSG00000197530	MIB2,MIB2,MIB2,MIB2
1	1560808	1560926	4	+	0.0378746	119	GT-AG	DA	0	1	0	ENST00000360522,ENST00000357210,ENST00000355826,ENST00000518681,ENST00000505820,ENST00000479659,ENST00000489635,ENST00000511502,ENST00000487053,ENST00000378712,ENST00000504599,ENST00000514234,ENST00000467597	ENSG00000197530,ENSG00000197530,ENSG00000197530,ENSG00000197530,ENSG00000197530,ENSG00000197530,ENSG00000197530,ENSG00000197530,ENSG00000197530,ENSG00000197530,ENSG00000197530,ENSG00000197530,ENSG00000197530	MIB2,MIB2,MIB2,MIB2,MIB2,MIB2,MIB2,MIB2,MIB2,MIB2,MIB2,MIB2,MIB2
1	1561033	1562217	3	+	0.028406	1185	GT-AG	DA	0	2	2	ENST00000360522,ENST00000514234	ENSG00000197530,ENSG00000197530	MIB2,MIB2
1	1561033	1562030	5	+	0.0473433	998	GT-AG	DA	0	1	1	ENST00000357210,ENST00000520777,ENST00000355826,ENST00000518681,ENST00000505820,ENST00000489635,ENST00000511502,ENST00000487053,ENST00000378712,ENST00000504599	ENSG00000197530,ENSG00000197530,ENSG00000197530,ENSG00000197530,ENSG00000197530,ENSG00000197530,ENSG00000197530,ENSG00000197530,ENSG00000197530,ENSG00000197530	MIB2,MIB2,MIB2,MIB2,MIB2,MIB2,MIB2,MIB2,MIB2,MIB2
1	1562134	1562217	7	+	0.0662806	84	GT-AG	DA	0	1	0	ENST00000378710,ENST00000357210,ENST00000520777,ENST00000355826,ENST00000518681,ENST00000505820,ENST00000479659,ENST00000489635,ENST00000511502,ENST00000487053,ENST00000378712,ENST00000504599,ENST00000507229,ENST00000378708,ENST00000506488,ENST00000486072	ENSG00000197530,ENSG00000197530,ENSG00000197530,ENSG00000197530,ENSG00000197530,ENSG00000197530,ENSG00000197530,ENSG00000197530,ENSG00000197530,ENSG00000197530,ENSG00000197530,ENSG00000197530,ENSG00000197530,ENSG00000197530,ENSG00000197530,ENSG00000197530	MIB2,MIB2,MIB2,MIB2,MIB2,MIB2,MIB2,MIB2,MIB2,MIB2,MIB2,MIB2,MIB2,MIB2,MIB2,MIB2
1	1562379	1562454	20	+	0.189373	76	GT-AG	DA	0	1	0	ENST00000378710,ENST00000360522,ENST00000357210,ENST00000520777,ENST00000355826,ENST00000518681,ENST00000505820,ENST00000479659,ENST00000489635,ENST00000511502,ENST00000487053,ENST00000378712,ENST00000504599,ENST00000507229,ENST00000378708,ENST00000514234,ENST00000505370	ENSG00000197530,ENSG00000197530,ENSG00000197530,ENSG00000197530,ENSG00000197530,ENSG00000197530,ENSG00000197530,ENSG00000197530,ENSG00000197530,ENSG00000197530,ENSG00000197530,ENSG00000197530,ENSG00000197530,ENSG00000197530,ENSG00000197530,ENSG00000197530,ENSG00000197530	MIB2,MIB2,MIB2,MIB2,MIB2,MIB2,MIB2,MIB2,MIB2,MIB2,MIB2,MIB2,MIB2,MIB2,MIB2,MIB2,MIB2
1	1562587	1562676	33	+	0.312466	90	GC-AG	DA	0	1	0	ENST00000378710,ENST00000360522,ENST00000357210,ENST00000520777,ENST00000355826,ENST00000518681,ENST00000505820,ENST00000479659,ENST00000489635,ENST00000511502,ENST00000487053,ENST00000378712,ENST00000504599,ENST00000507229,ENST00000378708,ENST00000506488,ENST00000514234,ENST00000505370	ENSG00000197530,ENSG00000197530,ENSG00000197530,ENSG00000197530,ENSG00000197530,ENSG00000197530,ENSG00000197530,ENSG00000197530,ENSG00000197530,ENSG00000197530,ENSG00000197530,ENSG00000197530,ENSG00000197530,ENSG00000197530,ENSG00000197530,ENSG00000197530,ENSG00000197530,ENSG00000197530	MIB2,MIB2,MIB2,MIB2,MIB2,MIB2,MIB2,MIB2,MIB2,MIB2,MIB2,MIB2,MIB2,MIB2,MIB2,MIB2,MIB2,MIB2
1	1562824	1563053	20	+	0.189373	230	GT-AG	DA	0	1	0	ENST00000378710,ENST00000360522,ENST00000357210,ENST00000520777,ENST00000355826,ENST00000518681,ENST00000505820,ENST00000479659,ENST00000489635,ENST00000511502,ENST00000487053,ENST00000378712,ENST00000504599,ENST00000507229,ENST00000378708,ENST00000506488,ENST00000514234	ENSG00000197530,ENSG00000197530,ENSG00000197530,ENSG00000197530,ENSG00000197530,ENSG00000197530,ENSG00000197530,ENSG00000197530,ENSG00000197530,ENSG00000197530,ENSG00000197530,ENSG00000197530,ENSG00000197530,ENSG00000197530,ENSG00000197530,ENSG00000197530,ENSG00000197530	MIB2,MIB2,MIB2,MIB2,MIB2,MIB2,MIB2,MIB2,MIB2,MIB2,MIB2,MIB2,MIB2,MIB2,MIB2,MIB2,MIB2
1	1563209	1563399	17	+	0.160967	191	GT-AG	DA	0	1	0	ENST00000378710,ENST00000360522,ENST00000357210,ENST00000520777,ENST00000355826,ENST00000518681,ENST00000505820,ENST00000479659,ENST00000489635,ENST00000511502,ENST00000487053,ENST00000378712,ENST00000504599,ENST00000507229,ENST00000378708,ENST00000506488,ENST00000514234,ENST00000473511,ENST00000464570	ENSG00000197530,ENSG00000197530,ENSG00000197530,ENSG00000197530,ENSG00000197530,ENSG00000197530,ENSG00000197530,ENSG00000197530,ENSG00000197530,ENSG00000197530,ENSG00000197530,ENSG00000197530,ENSG00000197530,ENSG00000197530,ENSG00000197530,ENSG00000197530,ENSG00000197530,ENSG00000197530,ENSG00000197530	MIB2,MIB2,MIB2,MIB2,MIB2,MIB2,MIB2,MIB2,MIB2,MIB2,MIB2,MIB2,MIB2,MIB2,MIB2,MIB2,MIB2,MIB2,MIB2
1	1563317	1563399	2	+	0.0189373	83	GT-AG	A	0	0	0	ENST00000378710,ENST00000360522,ENST00000357210,ENST00000520777,ENST00000355826,ENST00000518681,ENST00000505820,ENST00000479659,ENST00000489635,ENST00000511502,ENST00000487053,ENST00000378712,ENST00000504599,ENST00000507229,ENST00000378708,ENST00000506488,ENST00000514234,ENST00000473511,ENST00000464570	ENSG00000197530,ENSG00000197530,ENSG00000197530,ENSG00000197530,ENSG00000197530,ENSG00000197530,ENSG00000197530,ENSG00000197530,ENSG00000197530,ENSG00000197530,ENSG00000197530,ENSG00000197530,ENSG00000197530,ENSG00000197530,ENSG00000197530,ENSG00000197530,ENSG00000197530,ENSG00000197530,ENSG00000197530	MIB2,MIB2,MIB2,MIB2,MIB2,MIB2,MIB2,MIB2,MIB2,MIB2,MIB2,MIB2,MIB2,MIB2,MIB2,MIB2,MIB2,MIB2,MIB2
1	1563559	1563653	7	+	0.0662806	95	GT-AG	DA	0	1	0	ENST00000378710,ENST00000360522,ENST00000357210,ENST00000520777,ENST00000355826,ENST00000518681,ENST00000505820,ENST00000479659,ENST00000489635,ENST00000487053,ENST00000378712,ENST00000504599,ENST00000507229,ENST00000378708,ENST00000506488,ENST00000514234,ENST00000464570	ENSG00000197530,ENSG00000197530,ENSG00000197530,ENSG00000197530,ENSG00000197530,ENSG00000197530,ENSG00000197530,ENSG00000197530,ENSG00000197530,ENSG00000197530,ENSG00000197530,ENSG00000197530,ENSG00000197530,ENSG00000197530,ENSG00000197530,ENSG00000197530,ENSG00000197530	MIB2,MIB2,MIB2,MIB2,MIB2,MIB2,MIB2,MIB2,MIB2,MIB2,MIB2,MIB2,MIB2,MIB2,MIB2,MIB2,MIB2
1	1563779	1563869	17	+	0.160967	91	GT-AG	DA	0	1	0	ENST00000378710,ENST00000360522,ENST00000357210,ENST00000520777,ENST00000355826,ENST00000518681,ENST00000505820,ENST00000479659,ENST00000489635,ENST00000511502,ENST00000487053,ENST00000378712,ENST00000504599,ENST00000378708,ENST00000506488,ENST00000514234,ENST00000473511,ENST00000464570	ENSG00000197530,ENSG00000197530,ENSG00000197530,ENSG00000197530,ENSG00000197530,ENSG00000197530,ENSG00000197530,ENSG00000197530,ENSG00000197530,ENSG00000197530,ENSG00000197530,ENSG00000197530,ENSG00000197530,ENSG00000197530,ENSG00000197530,ENSG00000197530,ENSG00000197530,ENSG00000197530	MIB2,MIB2,MIB2,MIB2,MIB2,MIB2,MIB2,MIB2,MIB2,MIB2,MIB2,MIB2,MIB2,MIB2,MIB2,MIB2,MIB2,MIB2
1	1564102	1564513	24	+	0.227248	412	GT-AG	DA	0	1	1	ENST00000378710,ENST00000360522,ENST00000357210,ENST00000520777,ENST00000355826,ENST00000518681,ENST00000505820,ENST00000479659,ENST00000489635,ENST00000511502,ENST00000487053,ENST00000378712,ENST00000504599,ENST00000507229,ENST00000378708,ENST00000506488,ENST00000514234,ENST00000473511,ENST00000464570	ENSG00000197530,ENSG00000197530,ENSG00000197530,ENSG00000197530,ENSG00000197530,ENSG00000197530,ENSG00000197530,ENSG00000197530,ENSG00000197530,ENSG00000197530,ENSG00000197530,ENSG00000197530,ENSG00000197530,ENSG00000197530,ENSG00000197530,ENSG00000197530,ENSG00000197530,ENSG00000197530,ENSG00000197530	MIB2,MIB2,MIB2,MIB2,MIB2,MIB2,MIB2,MIB2,MIB2,MIB2,MIB2,MIB2,MIB2,MIB2,MIB2,MIB2,MIB2,MIB2,MIB2
1	1564691	1564765	30	+	0.28406	75	GT-AG	DA	0	1	0	ENST00000378710,ENST00000360522,ENST00000357210,ENST00000520777,ENST00000355826,ENST00000518681,ENST00000505820,ENST00000479659,ENST00000489635,ENST00000511502,ENST00000487053,ENST00000504599,ENST00000378708,ENST00000506488,ENST00000514234,ENST00000473511,ENST00000483015	ENSG00000197530,ENSG00000197530,ENSG00000197530,ENSG00000197530,ENSG00000197530,ENSG00000197530,ENSG00000197530,ENSG00000197530,ENSG00000197530,ENSG00000197530,ENSG00000197530,ENSG00000197530,ENSG00000197530,ENSG00000197530,ENSG00000197530,ENSG00000197530,ENSG00000197530	MIB2,MIB2,MIB2,MIB2,MIB2,MIB2,MIB2,MIB2,MIB2,MIB2,MIB2,MIB2,MIB2,MIB2,MIB2,MIB2,MIB2
1	1564784	1564868	2	+	0.0189373	85	GC-AG	DA	0	1	0	ENST00000487053	ENSG00000197530	MIB2
1	1564946	1565019	87	+	0.823774	74	GT-AG	DA	0	1	0	ENST00000378710,ENST00000360522,ENST00000357210,ENST00000520777,ENST00000355826,ENST00000518681,ENST00000505820,ENST00000479659,ENST00000489635,ENST00000511502,ENST00000487053,ENST00000504599,ENST00000378708,ENST00000506488,ENST00000514234,ENST00000483015	ENSG00000197530,ENSG00000197530,ENSG00000197530,ENSG00000197530,ENSG00000197530,ENSG00000197530,ENSG00000197530,ENSG00000197530,ENSG00000197530,ENSG00000197530,ENSG00000197530,ENSG00000197530,ENSG00000197530,ENSG00000197530,ENSG00000197530,ENSG00000197530	MIB2,MIB2,MIB2,MIB2,MIB2,MIB2,MIB2,MIB2,MIB2,MIB2,MIB2,MIB2,MIB2,MIB2,MIB2,MIB2
1	1565084	1565672	117	+	1.10783	589	GT-AG	DA	0	1	0	ENST00000378710,ENST00000360522,ENST00000357210,ENST00000520777,ENST00000355826,ENST00000518681,ENST00000505820,ENST00000479659,ENST00000489635,ENST00000511502,ENST00000487053,ENST00000378712,ENST00000504599,ENST00000378708,ENST00000506488,ENST00000514234,ENST00000483015,ENST00000511910,ENST00000470373	ENSG00000197530,ENSG00000197530,ENSG00000197530,ENSG00000197530,ENSG00000197530,ENSG00000197530,ENSG00000197530,ENSG00000197530,ENSG00000197530,ENSG00000197530,ENSG00000197530,ENSG00000197530,ENSG00000197530,ENSG00000197530,ENSG00000197530,ENSG00000197530,ENSG00000197530,ENSG00000197530,ENSG00000197530	MIB2,MIB2,MIB2,MIB2,MIB2,MIB2,MIB2,MIB2,MIB2,MIB2,MIB2,MIB2,MIB2,MIB2,MIB2,MIB2,MIB2,MIB2,MIB2
1	1568292	1568360	3	+	0.028406	69	GT-AG	DA	0	1	0	ENST00000356026,ENST00000472264,ENST00000512731,ENST00000378675,ENST00000412415	ENSG00000189409,ENSG00000189409,ENSG00000189409,ENSG00000189409,ENSG00000189409	MMP23B,MMP23B,MMP23B,MMP23B,MMP23B
1	1568734	1569127	4	+	0.0378746	394	GT-AG	DA	0	3	1	ENST00000356026,ENST00000378675,ENST00000479814,ENST00000435358	ENSG00000189409,ENSG00000189409,ENSG00000189409,ENSG00000189409	MMP23B,MMP23B,MMP23B,MMP23B
1	1569291	1569368	6	+	0.056812	78	GT-AG	DA	0	1	0	ENST00000356026,ENST00000378675,ENST00000412415,ENST00000479814,ENST00000503792,ENST00000489782	ENSG00000189409,ENSG00000189409,ENSG00000189409,ENSG00000189409,ENSG00000189409,ENSG00000189409	MMP23B,MMP23B,MMP23B,MMP23B,MMP23B,MMP23B
1	1569478	1569581	14	+	0.132561	104	GT-AG	DA	0	1	0	ENST00000356026,ENST00000512731,ENST00000378675,ENST00000412415,ENST00000479814,ENST00000435358,ENST00000503792,ENST00000489782	ENSG00000189409,ENSG00000189409,ENSG00000189409,ENSG00000189409,ENSG00000189409,ENSG00000189409,ENSG00000189409,ENSG00000189409	MMP23B,MMP23B,MMP23B,MMP23B,MMP23B,MMP23B,MMP23B,MMP23B
1	1569707	1569827	18	+	0.170436	121	GT-AG	DA	0	1	0	ENST00000356026,ENST00000512731,ENST00000378675,ENST00000412415,ENST00000479814,ENST00000435358,ENST00000503792,ENST00000489782,ENST00000486400,ENST00000490017	ENSG00000189409,ENSG00000189409,ENSG00000189409,ENSG00000189409,ENSG00000189409,ENSG00000189409,ENSG00000189409,ENSG00000189409,ENSG00000189409,ENSG00000189409	MMP23B,MMP23B,MMP23B,MMP23B,MMP23B,MMP23B,MMP23B,MMP23B,MMP23B,MMP23B
1	1569711	1633047	1	+	0.00946866	63337	GT-AG	A	7	7	7	ENST00000412810,ENST00000234610	ENSG00000215914,ENSG00000215914	MMP23A,MMP23A
1	1569711	1569827	1	+	0.00946866	117	GT-AG	A	0	0	0	ENST00000356026,ENST00000512731,ENST00000378675,ENST00000412415,ENST00000479814,ENST00000435358,ENST00000503792,ENST00000489782,ENST00000486400,ENST00000490017	ENSG00000189409,ENSG00000189409,ENSG00000189409,ENSG00000189409,ENSG00000189409,ENSG00000189409,ENSG00000189409,ENSG00000189409,ENSG00000189409,ENSG00000189409	MMP23B,MMP23B,MMP23B,MMP23B,MMP23B,MMP23B,MMP23B,MMP23B,MMP23B,MMP23B
1	1571078	1634299	9	-	0.085218	63222	GC-AG	N	na	na	na	na	na	na
1	1571218	1571299	234	-	2.21567	82	GT-AG	DA	0	0	1	ENST00000317673,ENST00000407249,ENST00000341832,ENST00000340677,ENST00000513088	ENSG00000248333,ENSG00000248333,ENSG00000248333,ENSG00000248333,ENSG00000248333	CDK11B,CDK11B,CDK11B,CDK11B,CDK11B
1	1571488	1571695	251	-	2.37663	208	GT-AG	DA	0	0	1	ENST00000317673,ENST00000407249,ENST00000341832,ENST00000340677,ENST00000513088	ENSG00000248333,ENSG00000248333,ENSG00000248333,ENSG00000248333,ENSG00000248333	CDK11B,CDK11B,CDK11B,CDK11B,CDK11B
1	1571775	1634996	63	+	0.596526	63222	GT-AG	N	na	na	na	na	na	na
1	1571843	1572044	203	-	1.92214	202	GT-AG	DA	0	0	1	ENST00000317673,ENST00000407249,ENST00000341832,ENST00000340677,ENST00000513088	ENSG00000248333,ENSG00000248333,ENSG00000248333,ENSG00000248333,ENSG00000248333	CDK11B,CDK11B,CDK11B,CDK11B,CDK11B
1	1572160	1572259	212	-	2.00736	100	GT-AG	DA	0	0	1	ENST00000317673,ENST00000407249,ENST00000341832,ENST00000340677,ENST00000513088	ENSG00000248333,ENSG00000248333,ENSG00000248333,ENSG00000248333,ENSG00000248333	CDK11B,CDK11B,CDK11B,CDK11B,CDK11B
1	1572366	1572443	206	-	1.95054	78	GT-AG	DA	0	0	1	ENST00000317673,ENST00000407249,ENST00000341832,ENST00000340677,ENST00000513088	ENSG00000248333,ENSG00000248333,ENSG00000248333,ENSG00000248333,ENSG00000248333	CDK11B,CDK11B,CDK11B,CDK11B,CDK11B
1	1572564	1572770	197	-	1.86533	207	GT-AG	DA	0	0	1	ENST00000317673,ENST00000407249,ENST00000341832,ENST00000340677,ENST00000513088	ENSG00000248333,ENSG00000248333,ENSG00000248333,ENSG00000248333,ENSG00000248333	CDK11B,CDK11B,CDK11B,CDK11B,CDK11B
1	1572597	1572770	3	-	0.028406	174	GT-AG	D	0	0	0	ENST00000317673,ENST00000407249,ENST00000341832,ENST00000340677,ENST00000513088	ENSG00000248333,ENSG00000248333,ENSG00000248333,ENSG00000248333,ENSG00000248333	CDK11B,CDK11B,CDK11B,CDK11B,CDK11B
1	1572875	1573124	176	-	1.66648	250	GT-AG	DA	0	0	1	ENST00000317673,ENST00000407249,ENST00000341832,ENST00000340677,ENST00000513088	ENSG00000248333,ENSG00000248333,ENSG00000248333,ENSG00000248333,ENSG00000248333	CDK11B,CDK11B,CDK11B,CDK11B,CDK11B
1	1573138	1636358	1	-	0.00946866	63221	AT-AC	N	na	na	na	na	na	na
1	1573245	1573862	188	-	1.78011	618	GT-AG	DA	0	0	1	ENST00000317673,ENST00000407249,ENST00000341832,ENST00000340677,ENST00000513088	ENSG00000248333,ENSG00000248333,ENSG00000248333,ENSG00000248333,ENSG00000248333	CDK11B,CDK11B,CDK11B,CDK11B,CDK11B
1	1573952	1575638	161	-	1.52445	1687	GT-AG	DA	0	0	1	ENST00000317673,ENST00000407249,ENST00000341832,ENST00000340677,ENST00000513088	ENSG00000248333,ENSG00000248333,ENSG00000248333,ENSG00000248333,ENSG00000248333	CDK11B,CDK11B,CDK11B,CDK11B,CDK11B
1	1573952	1638848	2	-	0.0189373	64897	GT-AG	NDA	28	34	39	ENST00000356200,ENST00000356937,ENST00000358779,ENST00000404249,ENST00000357760,ENST00000378638,ENST00000378633,ENST00000378630,ENST00000468800,ENST00000474916,ENST00000378635	ENSG00000008128,ENSG00000008128,ENSG00000008128,ENSG00000008128,ENSG00000008128,ENSG00000008128,ENSG00000008128,ENSG00000008128,ENSG00000008128,ENSG00000008128,ENSG00000008128	CDK11A,CDK11A,CDK11A,CDK11A,CDK11A,CDK11A,CDK11A,CDK11A,CDK11A,CDK11A,CDK11A
1	1573952	1576409	1	-	0.00946866	2458	GT-AG	NDA	1	1	2	ENST00000317673,ENST00000407249,ENST00000341832,ENST00000340677,ENST00000513088	ENSG00000248333,ENSG00000248333,ENSG00000248333,ENSG00000248333,ENSG00000248333	CDK11B,CDK11B,CDK11B,CDK11B,CDK11B
1	1575807	1590375	1	-	0.00946866	14569	GT-AG	N	na	na	na	na	na	na
1	1575807	1577023	2	-	0.0189373	1217	GT-AG	D	1	1	2	ENST00000317673,ENST00000407249,ENST00000341832,ENST00000340677,ENST00000513088	ENSG00000248333,ENSG00000248333,ENSG00000248333,ENSG00000248333,ENSG00000248333	CDK11B,CDK11B,CDK11B,CDK11B,CDK11B
1	1575807	1640233	2	-	0.0189373	64427	GT-AG	D	29	36	41	ENST00000356200,ENST00000460465,ENST00000356937,ENST00000358779,ENST00000404249,ENST00000357760,ENST00000378638,ENST00000509982,ENST00000378633,ENST00000378630,ENST00000492390,ENST00000378635	ENSG00000008128,ENSG00000008128,ENSG00000008128,ENSG00000008128,ENSG00000008128,ENSG00000008128,ENSG00000008128,ENSG00000008128,ENSG00000008128,ENSG00000008128,ENSG00000008128,ENSG00000008128	CDK11A,CDK11A,CDK11A,CDK11A,CDK11A,CDK11A,CDK11A,CDK11A,CDK11A,CDK11A,CDK11A,CDK11A
1	1575813	1576409	84	-	0.795368	597	GT-AG	DA	0	0	1	ENST00000317673,ENST00000407249,ENST00000341832,ENST00000340677,ENST00000513088	ENSG00000248333,ENSG00000248333,ENSG00000248333,ENSG00000248333,ENSG00000248333	CDK11B,CDK11B,CDK11B,CDK11B,CDK11B
1	1575813	1639619	2	-	0.0189373	63807	GT-AG	NDA	28	35	40	ENST00000474916	ENSG00000008128	CDK11A
1	1576474	1577023	57	-	0.539714	550	GT-AG	DA	0	0	1	ENST00000317673,ENST00000407249,ENST00000341832,ENST00000340677,ENST00000513088	ENSG00000248333,ENSG00000248333,ENSG00000248333,ENSG00000248333,ENSG00000248333	CDK11B,CDK11B,CDK11B,CDK11B,CDK11B
1	1577181	1647785	1	-	0.00946866	70605	GT-AG	NDA	31	41	44	ENST00000356937,ENST00000357760	ENSG00000008128,ENSG00000008128	CDK11A,CDK11A
1	1577181	1577267	45	-	0.42609	87	GT-AG	DA	0	0	1	ENST00000317673,ENST00000407249,ENST00000341832,ENST00000340677,ENST00000513088	ENSG00000248333,ENSG00000248333,ENSG00000248333,ENSG00000248333,ENSG00000248333	CDK11B,CDK11B,CDK11B,CDK11B,CDK11B
1	1577362	1577747	46	-	0.435558	386	GT-AG	DA	0	0	1	ENST00000317673,ENST00000407249,ENST00000341832,ENST00000340677,ENST00000513088	ENSG00000248333,ENSG00000248333,ENSG00000248333,ENSG00000248333,ENSG00000248333	CDK11B,CDK11B,CDK11B,CDK11B,CDK11B
1	1577794	1641005	4	+	0.0378746	63212	GC-AG	N	na	na	na	na	na	na
1	1577869	1580487	74	-	0.700681	2619	GT-AG	DA	0	0	1	ENST00000317673,ENST00000407249,ENST00000341832,ENST00000340677,ENST00000513088	ENSG00000248333,ENSG00000248333,ENSG00000248333,ENSG00000248333,ENSG00000248333	CDK11B,CDK11B,CDK11B,CDK11B,CDK11B
1	1577869	1650797	4	-	0.0378746	72929	GT-AG	NDA	30	41	43	ENST00000356937,ENST00000358779,ENST00000357760,ENST00000378633,ENST00000378635,ENST00000479362	ENSG00000008128,ENSG00000008128,ENSG00000008128,ENSG00000008128,ENSG00000008128,ENSG00000008128	CDK11A,CDK11A,CDK11A,CDK11A,CDK11A,CDK11A
1	1578141	1580487	2	-	0.0189373	2347	GT-AG	D	0	0	0	ENST00000317673,ENST00000407249,ENST00000341832,ENST00000340677,ENST00000513088	ENSG00000248333,ENSG00000248333,ENSG00000248333,ENSG00000248333,ENSG00000248333	CDK11B,CDK11B,CDK11B,CDK11B,CDK11B
1	1578141	1643703	1	-	0.00946866	65563	GT-AG	D	28	36	39	ENST00000356200,ENST00000460465,ENST00000356937,ENST00000358779,ENST00000404249,ENST00000357760,ENST00000378638,ENST00000509982,ENST00000378633,ENST00000378630	ENSG00000008128,ENSG00000008128,ENSG00000008128,ENSG00000008128,ENSG00000008128,ENSG00000008128,ENSG00000008128,ENSG00000008128,ENSG00000008128,ENSG00000008128	CDK11A,CDK11A,CDK11A,CDK11A,CDK11A,CDK11A,CDK11A,CDK11A,CDK11A,CDK11A
1	1580623	1647785	42	-	0.397684	67163	GT-AG	D	28	38	40	ENST00000356937,ENST00000357760	ENSG00000008128,ENSG00000008128	CDK11A,CDK11A
1	1580623	1650797	3	-	0.028406	70175	GT-AG	D	29	40	41	ENST00000356937,ENST00000358779,ENST00000357760,ENST00000378633,ENST00000378635,ENST00000479362	ENSG00000008128,ENSG00000008128,ENSG00000008128,ENSG00000008128,ENSG00000008128,ENSG00000008128	CDK11A,CDK11A,CDK11A,CDK11A,CDK11A,CDK11A
1	1580623	1650767	2	-	0.0189373	70145	GT-AG	D	29	39	41	ENST00000356200,ENST00000460465,ENST00000404249,ENST00000467737,ENST00000378638,ENST00000509982,ENST00000378630,ENST00000341028	ENSG00000008128,ENSG00000008128,ENSG00000008128,ENSG00000008128,ENSG00000008128,ENSG00000008128,ENSG00000008128,ENSG00000008128	CDK11A,CDK11A,CDK11A,CDK11A,CDK11A,CDK11A,CDK11A,CDK11A
1	1586938	1588825	235	-	2.22514	1888	GT-AG	DA	1	1	1	ENST00000317673,ENST00000407249,ENST00000340677,ENST00000513088	ENSG00000248333,ENSG00000248333,ENSG00000248333,ENSG00000248333	CDK11B,CDK11B,CDK11B,CDK11B
1	1586938	1588706	14	-	0.132561	1769	GT-AG	DA	0	0	1	ENST00000341832	ENSG00000248333	CDK11B
1	1586938	1654027	6	-	0.056812	67090	GT-AG	NDA	24	33	33	ENST00000356200,ENST00000378638,ENST00000378630	ENSG00000008128,ENSG00000008128,ENSG00000008128	CDK11A,CDK11A,CDK11A
1	1588948	1590375	39	-	0.369278	1428	GT-AG	N	na	na	na	na	na	na
1	1588948	1666129	2	-	0.0189373	77182	GT-AG	D	26	38	37	ENST00000246421,ENST00000475229	ENSG00000215790,ENSG00000215790	SLC35E2,SLC35E2
1	1588948	1599766	2	-	0.0189373	10819	GT-AG	D	1	0	1	ENST00000378662,ENST00000234800,ENST00000480991	ENSG00000189339,ENSG00000189339,ENSG00000189339	SLC35E2B,SLC35E2B,SLC35E2B
1	1590913	1593792	19	+	0.179905	2880	GT-AG	N	na	na	na	na	na	na
1	1593184	1659070	25	-	0.236717	65887	AT-AC	N	na	na	na	na	na	na
1	1593255	1659141	14	-	0.132561	65887	AT-AC	N	na	na	na	na	na	na
1	1593312	1659198	3	+	0.028406	65887	GT-AG	N	na	na	na	na	na	na
1	1593691	1659577	24	+	0.227248	65887	AT-AC	N	na	na	na	na	na	na
1	1593732	1659618	31	+	0.293529	65887	GC-AG	N	na	na	na	na	na	na
1	1594825	1660715	64	+	0.605994	65891	GC-AG	N	na	na	na	na	na	na
1	1595274	1661185	3	+	0.028406	65912	AT-AC	N	na	na	na	na	na	na
1	1596032	1661939	6	+	0.056812	65908	GC-AG	N	na	na	na	na	na	na
1	1596361	1662268	55	-	0.520776	65908	GC-AG	N	na	na	na	na	na	na
1	1597458	1599766	39	-	0.369278	2309	GT-AG	DA	0	0	1	ENST00000378662,ENST00000234800,ENST00000480991	ENSG00000189339,ENSG00000189339,ENSG00000189339	SLC35E2B,SLC35E2B,SLC35E2B
1	1599911	1601103	39	-	0.369278	1193	GT-AG	DA	0	0	1	ENST00000378662,ENST00000234800,ENST00000480991	ENSG00000189339,ENSG00000189339,ENSG00000189339	SLC35E2B,SLC35E2B,SLC35E2B
1	1599911	1606902	10	-	0.0946866	6992	GT-AG	NDA	2	3	4	ENST00000378662,ENST00000234800,ENST00000481276	ENSG00000189339,ENSG00000189339,ENSG00000189339	SLC35E2B,SLC35E2B,SLC35E2B
1	1599911	1622415	1	-	0.00946866	22505	GT-AG	NDA	5	6	7	ENST00000378662	ENSG00000189339	SLC35E2B
1	1601175	1601537	32	-	0.302997	363	GT-AG	DA	0	0	1	ENST00000378662,ENST00000234800	ENSG00000189339,ENSG00000189339	SLC35E2B,SLC35E2B
1	1601590	1602948	37	-	0.350341	1359	GT-AG	DA	0	0	1	ENST00000378662,ENST00000234800	ENSG00000189339,ENSG00000189339	SLC35E2B,SLC35E2B
1	1603068	1606902	23	-	0.217779	3835	GT-AG	DA	0	0	1	ENST00000378662,ENST00000234800,ENST00000481276	ENSG00000189339,ENSG00000189339,ENSG00000189339	SLC35E2B,SLC35E2B,SLC35E2B
1	1604755	1667292	10	+	0.0946866	62538	GC-AG	N	na	na	na	na	na	na
1	1607029	1607503	31	-	0.293529	475	GT-AG	DA	0	0	1	ENST00000378662,ENST00000234800,ENST00000481276	ENSG00000189339,ENSG00000189339,ENSG00000189339	SLC35E2B,SLC35E2B,SLC35E2B
1	1607638	1607817	27	-	0.255654	180	GT-AG	DA	0	0	1	ENST00000378662,ENST00000234800,ENST00000481276	ENSG00000189339,ENSG00000189339,ENSG00000189339	SLC35E2B,SLC35E2B,SLC35E2B
1	1607638	1670792	2	-	0.0189373	63155	GT-AG	A	24	37	34	ENST00000378662,ENST00000234800,ENST00000481276	ENSG00000189339,ENSG00000189339,ENSG00000189339	SLC35E2B,SLC35E2B,SLC35E2B
1	1607638	1607934	2	-	0.0189373	297	GT-AG	A	0	1	1	ENST00000378662,ENST00000234800,ENST00000481276	ENSG00000189339,ENSG00000189339,ENSG00000189339	SLC35E2B,SLC35E2B,SLC35E2B
1	1608285	1623888	8	-	0.0757493	15604	GT-AG	DA	1	1	2	ENST00000234800,ENST00000481276	ENSG00000189339,ENSG00000189339	SLC35E2B,SLC35E2B
1	1608285	1622415	5	-	0.0473433	14131	GT-AG	DA	0	0	1	ENST00000378662	ENSG00000189339	SLC35E2B
1	1622832	1623888	3	-	0.028406	1057	GT-AG	DA	0	0	1	ENST00000378662	ENSG00000189339	SLC35E2B
1	1631002	1683613	7	-	0.0662806	52612	AT-AC	N	na	na	na	na	na	na
1	1631006	1683617	9	+	0.085218	52612	AT-AC	N	na	na	na	na	na	na
1	1631511	1631579	2	+	0.0189373	69	GT-AG	DA	0	1	0	ENST00000412810,ENST00000234610	ENSG00000215914,ENSG00000215914	MMP23A,MMP23A
1	1631953	1632346	3	+	0.028406	394	GT-AG	DA	0	1	0	ENST00000412810,ENST00000234610	ENSG00000215914,ENSG00000215914	MMP23A,MMP23A
1	1632510	1632587	6	+	0.056812	78	GT-AG	DA	0	1	0	ENST00000412810,ENST00000234610	ENSG00000215914,ENSG00000215914	MMP23A,MMP23A
1	1632697	1632800	13	+	0.123093	104	GT-AG	DA	0	1	0	ENST00000412810,ENST00000234610	ENSG00000215914,ENSG00000215914	MMP23A,MMP23A
1	1632926	1633047	19	+	0.179905	122	GT-AG	DA	0	1	0	ENST00000412810,ENST00000234610	ENSG00000215914,ENSG00000215914	MMP23A,MMP23A
1	1632930	1633047	1	+	0.00946866	118	GT-AG	A	0	0	0	ENST00000412810,ENST00000234610	ENSG00000215914,ENSG00000215914	MMP23A,MMP23A
1	1634438	1634519	341	-	3.22881	82	GT-AG	DA	0	0	1	ENST00000356200,ENST00000463652,ENST00000460465,ENST00000356937,ENST00000358779,ENST00000404249,ENST00000357760,ENST00000467737,ENST00000378638,ENST00000509982,ENST00000378633,ENST00000378630,ENST00000341028	ENSG00000008128,ENSG00000008128,ENSG00000008128,ENSG00000008128,ENSG00000008128,ENSG00000008128,ENSG00000008128,ENSG00000008128,ENSG00000008128,ENSG00000008128,ENSG00000008128,ENSG00000008128,ENSG00000008128	CDK11A,CDK11A,CDK11A,CDK11A,CDK11A,CDK11A,CDK11A,CDK11A,CDK11A,CDK11A,CDK11A,CDK11A,CDK11A
1	1634708	1634915	190	-	1.79905	208	GT-AG	DA	0	0	1	ENST00000356200,ENST00000463652,ENST00000460465,ENST00000356937,ENST00000358779,ENST00000404249,ENST00000357760,ENST00000467737,ENST00000378638,ENST00000509982,ENST00000378633,ENST00000378630,ENST00000341028,ENST00000468397	ENSG00000008128,ENSG00000008128,ENSG00000008128,ENSG00000008128,ENSG00000008128,ENSG00000008128,ENSG00000008128,ENSG00000008128,ENSG00000008128,ENSG00000008128,ENSG00000008128,ENSG00000008128,ENSG00000008128,ENSG00000008128	CDK11A,CDK11A,CDK11A,CDK11A,CDK11A,CDK11A,CDK11A,CDK11A,CDK11A,CDK11A,CDK11A,CDK11A,CDK11A,CDK11A
1	1635063	1635263	72	-	0.681744	201	GT-AG	DA	0	0	1	ENST00000356200,ENST00000460465,ENST00000356937,ENST00000358779,ENST00000404249,ENST00000357760,ENST00000378638,ENST00000509982,ENST00000378633,ENST00000378630,ENST00000468397,ENST00000491311	ENSG00000008128,ENSG00000008128,ENSG00000008128,ENSG00000008128,ENSG00000008128,ENSG00000008128,ENSG00000008128,ENSG00000008128,ENSG00000008128,ENSG00000008128,ENSG00000008128,ENSG00000008128	CDK11A,CDK11A,CDK11A,CDK11A,CDK11A,CDK11A,CDK11A,CDK11A,CDK11A,CDK11A,CDK11A,CDK11A
1	1635379	1635478	56	-	0.530245	100	GT-AG	DA	0	0	2	ENST00000356200,ENST00000463652,ENST00000460465,ENST00000356937,ENST00000358779,ENST00000404249,ENST00000357760,ENST00000378638,ENST00000509982,ENST00000378633,ENST00000378630,ENST00000478901,ENST00000491311	ENSG00000008128,ENSG00000008128,ENSG00000008128,ENSG00000008128,ENSG00000008128,ENSG00000008128,ENSG00000008128,ENSG00000008128,ENSG00000008128,ENSG00000008128,ENSG00000008128,ENSG00000008128,ENSG00000008128	CDK11A,CDK11A,CDK11A,CDK11A,CDK11A,CDK11A,CDK11A,CDK11A,CDK11A,CDK11A,CDK11A,CDK11A,CDK11A
1	1635434	1635662	35	-	0.331403	229	GT-AG	DA	0	1	2	ENST00000468397,ENST00000495016	ENSG00000008128,ENSG00000008128	CDK11A,CDK11A
1	1635585	1635662	62	-	0.587057	78	GT-AG	DA	0	0	1	ENST00000356200,ENST00000463652,ENST00000460465,ENST00000358779,ENST00000404249,ENST00000357760,ENST00000378638,ENST00000509982,ENST00000378633,ENST00000378630,ENST00000491311,ENST00000468800,ENST00000464748	ENSG00000008128,ENSG00000008128,ENSG00000008128,ENSG00000008128,ENSG00000008128,ENSG00000008128,ENSG00000008128,ENSG00000008128,ENSG00000008128,ENSG00000008128,ENSG00000008128,ENSG00000008128,ENSG00000008128	CDK11A,CDK11A,CDK11A,CDK11A,CDK11A,CDK11A,CDK11A,CDK11A,CDK11A,CDK11A,CDK11A,CDK11A,CDK11A
1	1635783	1635989	95	-	0.899523	207	GT-AG	DA	0	0	1	ENST00000356200,ENST00000460465,ENST00000356937,ENST00000358779,ENST00000404249,ENST00000357760,ENST00000378638,ENST00000509982,ENST00000378633,ENST00000378630,ENST00000495016,ENST00000464748,ENST00000489300	ENSG00000008128,ENSG00000008128,ENSG00000008128,ENSG00000008128,ENSG00000008128,ENSG00000008128,ENSG00000008128,ENSG00000008128,ENSG00000008128,ENSG00000008128,ENSG00000008128,ENSG00000008128,ENSG00000008128	CDK11A,CDK11A,CDK11A,CDK11A,CDK11A,CDK11A,CDK11A,CDK11A,CDK11A,CDK11A,CDK11A,CDK11A,CDK11A
1	1636094	1636343	89	-	0.842711	250	GT-AG	DA	0	0	1	ENST00000356200,ENST00000460465,ENST00000356937,ENST00000358779,ENST00000404249,ENST00000357760,ENST00000378638,ENST00000509982,ENST00000378633,ENST00000378630,ENST00000468800	ENSG00000008128,ENSG00000008128,ENSG00000008128,ENSG00000008128,ENSG00000008128,ENSG00000008128,ENSG00000008128,ENSG00000008128,ENSG00000008128,ENSG00000008128,ENSG00000008128	CDK11A,CDK11A,CDK11A,CDK11A,CDK11A,CDK11A,CDK11A,CDK11A,CDK11A,CDK11A,CDK11A
1	1636109	1636343	2	-	0.0189373	235	GT-AG	D	0	0	0	ENST00000356200,ENST00000460465,ENST00000356937,ENST00000358779,ENST00000404249,ENST00000357760,ENST00000378638,ENST00000509982,ENST00000378633,ENST00000378630,ENST00000468800	ENSG00000008128,ENSG00000008128,ENSG00000008128,ENSG00000008128,ENSG00000008128,ENSG00000008128,ENSG00000008128,ENSG00000008128,ENSG00000008128,ENSG00000008128,ENSG00000008128	CDK11A,CDK11A,CDK11A,CDK11A,CDK11A,CDK11A,CDK11A,CDK11A,CDK11A,CDK11A,CDK11A
1	1636464	1637081	132	-	1.24986	618	GT-AG	DA	0	0	1	ENST00000356200,ENST00000460465,ENST00000356937,ENST00000358779,ENST00000404249,ENST00000357760,ENST00000378638,ENST00000509982,ENST00000378633,ENST00000378630,ENST00000468800,ENST00000492390,ENST00000474916	ENSG00000008128,ENSG00000008128,ENSG00000008128,ENSG00000008128,ENSG00000008128,ENSG00000008128,ENSG00000008128,ENSG00000008128,ENSG00000008128,ENSG00000008128,ENSG00000008128,ENSG00000008128,ENSG00000008128	CDK11A,CDK11A,CDK11A,CDK11A,CDK11A,CDK11A,CDK11A,CDK11A,CDK11A,CDK11A,CDK11A,CDK11A,CDK11A
1	1636487	1637081	1	-	0.00946866	595	GT-AG	D	0	0	0	ENST00000356200,ENST00000460465,ENST00000356937,ENST00000358779,ENST00000404249,ENST00000357760,ENST00000378638,ENST00000509982,ENST00000378633,ENST00000378630,ENST00000468800,ENST00000492390,ENST00000474916	ENSG00000008128,ENSG00000008128,ENSG00000008128,ENSG00000008128,ENSG00000008128,ENSG00000008128,ENSG00000008128,ENSG00000008128,ENSG00000008128,ENSG00000008128,ENSG00000008128,ENSG00000008128,ENSG00000008128	CDK11A,CDK11A,CDK11A,CDK11A,CDK11A,CDK11A,CDK11A,CDK11A,CDK11A,CDK11A,CDK11A,CDK11A,CDK11A
1	1637171	1639619	1	-	0.00946866	2449	GT-AG	NDA	1	2	3	ENST00000474916	ENSG00000008128	CDK11A
1	1637171	1638848	94	-	0.890054	1678	GT-AG	DA	0	0	1	ENST00000356200,ENST00000356937,ENST00000358779,ENST00000404249,ENST00000357760,ENST00000378638,ENST00000378633,ENST00000378630,ENST00000468800,ENST00000474916,ENST00000378635	ENSG00000008128,ENSG00000008128,ENSG00000008128,ENSG00000008128,ENSG00000008128,ENSG00000008128,ENSG00000008128,ENSG00000008128,ENSG00000008128,ENSG00000008128,ENSG00000008128	CDK11A,CDK11A,CDK11A,CDK11A,CDK11A,CDK11A,CDK11A,CDK11A,CDK11A,CDK11A,CDK11A
1	1637171	1638964	6	-	0.056812	1794	GT-AG	DA	0	1	1	ENST00000460465,ENST00000509982,ENST00000492390	ENSG00000008128,ENSG00000008128,ENSG00000008128	CDK11A,CDK11A,CDK11A
1	1639017	1640233	1	-	0.00946866	1217	GT-AG	D	1	1	3	ENST00000356200,ENST00000460465,ENST00000356937,ENST00000358779,ENST00000404249,ENST00000357760,ENST00000378638,ENST00000509982,ENST00000378633,ENST00000378630,ENST00000492390,ENST00000378635	ENSG00000008128,ENSG00000008128,ENSG00000008128,ENSG00000008128,ENSG00000008128,ENSG00000008128,ENSG00000008128,ENSG00000008128,ENSG00000008128,ENSG00000008128,ENSG00000008128,ENSG00000008128	CDK11A,CDK11A,CDK11A,CDK11A,CDK11A,CDK11A,CDK11A,CDK11A,CDK11A,CDK11A,CDK11A,CDK11A
1	1639023	1639619	72	-	0.681744	597	GT-AG	DA	0	0	2	ENST00000356200,ENST00000460465,ENST00000356937,ENST00000358779,ENST00000404249,ENST00000357760,ENST00000378638,ENST00000509982,ENST00000378633,ENST00000378630,ENST00000492390,ENST00000378635	ENSG00000008128,ENSG00000008128,ENSG00000008128,ENSG00000008128,ENSG00000008128,ENSG00000008128,ENSG00000008128,ENSG00000008128,ENSG00000008128,ENSG00000008128,ENSG00000008128,ENSG00000008128	CDK11A,CDK11A,CDK11A,CDK11A,CDK11A,CDK11A,CDK11A,CDK11A,CDK11A,CDK11A,CDK11A,CDK11A
1	1639038	1639619	1	-	0.00946866	582	GT-AG	DA	0	0	1	ENST00000474916	ENSG00000008128	CDK11A
1	1639684	1640233	64	-	0.605994	550	GT-AG	DA	0	0	1	ENST00000356200,ENST00000460465,ENST00000356937,ENST00000358779,ENST00000404249,ENST00000357760,ENST00000378638,ENST00000509982,ENST00000378633,ENST00000378630,ENST00000492390,ENST00000378635	ENSG00000008128,ENSG00000008128,ENSG00000008128,ENSG00000008128,ENSG00000008128,ENSG00000008128,ENSG00000008128,ENSG00000008128,ENSG00000008128,ENSG00000008128,ENSG00000008128,ENSG00000008128	CDK11A,CDK11A,CDK11A,CDK11A,CDK11A,CDK11A,CDK11A,CDK11A,CDK11A,CDK11A,CDK11A,CDK11A
1	1639684	1647785	1	-	0.00946866	8102	GT-AG	NDA	4	7	6	ENST00000356937,ENST00000357760	ENSG00000008128,ENSG00000008128	CDK11A,CDK11A
1	1640391	1640477	49	-	0.463964	87	GT-AG	DA	0	0	1	ENST00000356200,ENST00000460465,ENST00000356937,ENST00000358779,ENST00000404249,ENST00000357760,ENST00000378638,ENST00000509982,ENST00000378633,ENST00000378630,ENST00000378635	ENSG00000008128,ENSG00000008128,ENSG00000008128,ENSG00000008128,ENSG00000008128,ENSG00000008128,ENSG00000008128,ENSG00000008128,ENSG00000008128,ENSG00000008128,ENSG00000008128	CDK11A,CDK11A,CDK11A,CDK11A,CDK11A,CDK11A,CDK11A,CDK11A,CDK11A,CDK11A,CDK11A
1	1640391	1647785	1	-	0.00946866	7395	GT-AG	NDA	3	6	5	ENST00000356937,ENST00000357760	ENSG00000008128,ENSG00000008128	CDK11A,CDK11A
1	1640572	1640957	43	-	0.407152	386	GT-AG	DA	0	1	1	ENST00000356200,ENST00000460465,ENST00000356937,ENST00000358779,ENST00000404249,ENST00000357760,ENST00000378638,ENST00000378630,ENST00000378635	ENSG00000008128,ENSG00000008128,ENSG00000008128,ENSG00000008128,ENSG00000008128,ENSG00000008128,ENSG00000008128,ENSG00000008128,ENSG00000008128	CDK11A,CDK11A,CDK11A,CDK11A,CDK11A,CDK11A,CDK11A,CDK11A,CDK11A
1	1640572	1640918	12	-	0.113624	347	GT-AG	DA	0	0	1	ENST00000509982,ENST00000378633	ENSG00000008128,ENSG00000008128	CDK11A,CDK11A
1	1641079	1647785	10	-	0.0946866	6707	GT-AG	DA	1	3	3	ENST00000378635	ENSG00000008128	CDK11A
1	1641079	1643703	112	-	1.06049	2625	GT-AG	DA	0	0	1	ENST00000356200,ENST00000460465,ENST00000356937,ENST00000358779,ENST00000404249,ENST00000357760,ENST00000378638,ENST00000509982,ENST00000378633,ENST00000378630	ENSG00000008128,ENSG00000008128,ENSG00000008128,ENSG00000008128,ENSG00000008128,ENSG00000008128,ENSG00000008128,ENSG00000008128,ENSG00000008128,ENSG00000008128	CDK11A,CDK11A,CDK11A,CDK11A,CDK11A,CDK11A,CDK11A,CDK11A,CDK11A,CDK11A
1	1641079	1650797	4	-	0.0378746	9719	GT-AG	NDA	2	5	4	ENST00000356937,ENST00000358779,ENST00000357760,ENST00000378633,ENST00000378635,ENST00000479362	ENSG00000008128,ENSG00000008128,ENSG00000008128,ENSG00000008128,ENSG00000008128,ENSG00000008128	CDK11A,CDK11A,CDK11A,CDK11A,CDK11A,CDK11A
1	1641351	1643703	1	-	0.00946866	2353	GT-AG	D	0	0	0	ENST00000356200,ENST00000460465,ENST00000356937,ENST00000358779,ENST00000404249,ENST00000357760,ENST00000378638,ENST00000509982,ENST00000378633,ENST00000378630	ENSG00000008128,ENSG00000008128,ENSG00000008128,ENSG00000008128,ENSG00000008128,ENSG00000008128,ENSG00000008128,ENSG00000008128,ENSG00000008128,ENSG00000008128	CDK11A,CDK11A,CDK11A,CDK11A,CDK11A,CDK11A,CDK11A,CDK11A,CDK11A,CDK11A
1	1643839	1650767	2	-	0.0189373	6929	GT-AG	NDA	1	1	3	ENST00000356200,ENST00000460465,ENST00000404249,ENST00000467737,ENST00000378638,ENST00000509982,ENST00000378630,ENST00000341028	ENSG00000008128,ENSG00000008128,ENSG00000008128,ENSG00000008128,ENSG00000008128,ENSG00000008128,ENSG00000008128,ENSG00000008128	CDK11A,CDK11A,CDK11A,CDK11A,CDK11A,CDK11A,CDK11A,CDK11A
1	1643839	1650797	3	-	0.028406	6959	GT-AG	NDA	1	2	3	ENST00000356937,ENST00000358779,ENST00000357760,ENST00000378633,ENST00000378635,ENST00000479362	ENSG00000008128,ENSG00000008128,ENSG00000008128,ENSG00000008128,ENSG00000008128,ENSG00000008128	CDK11A,CDK11A,CDK11A,CDK11A,CDK11A,CDK11A
1	1643839	1647785	165	-	1.56233	3947	GT-AG	DA	0	0	2	ENST00000356200,ENST00000460465,ENST00000358779,ENST00000404249,ENST00000467737,ENST00000378638,ENST00000509982,ENST00000378633,ENST00000378630,ENST00000341028	ENSG00000008128,ENSG00000008128,ENSG00000008128,ENSG00000008128,ENSG00000008128,ENSG00000008128,ENSG00000008128,ENSG00000008128,ENSG00000008128,ENSG00000008128	CDK11A,CDK11A,CDK11A,CDK11A,CDK11A,CDK11A,CDK11A,CDK11A,CDK11A,CDK11A
1	1647917	1650767	58	-	0.549182	2851	GT-AG	DA	0	0	1	ENST00000356200,ENST00000460465,ENST00000404249,ENST00000467737,ENST00000378638,ENST00000509982,ENST00000378630,ENST00000341028	ENSG00000008128,ENSG00000008128,ENSG00000008128,ENSG00000008128,ENSG00000008128,ENSG00000008128,ENSG00000008128,ENSG00000008128	CDK11A,CDK11A,CDK11A,CDK11A,CDK11A,CDK11A,CDK11A,CDK11A
1	1647917	1650797	43	-	0.407152	2881	GT-AG	DA	0	1	1	ENST00000356937,ENST00000358779,ENST00000357760,ENST00000378633,ENST00000378635,ENST00000479362	ENSG00000008128,ENSG00000008128,ENSG00000008128,ENSG00000008128,ENSG00000008128,ENSG00000008128	CDK11A,CDK11A,CDK11A,CDK11A,CDK11A,CDK11A
1	1650894	1653035	408	-	3.86321	2142	GT-AG	DA	0	0	1	ENST00000356200,ENST00000460465,ENST00000356937,ENST00000358779,ENST00000404249,ENST00000357760,ENST00000378638,ENST00000509982,ENST00000378633,ENST00000378630,ENST00000341028,ENST00000378635,ENST00000479362,ENST00000498810,ENST00000496482	ENSG00000008128,ENSG00000008128,ENSG00000008128,ENSG00000008128,ENSG00000008128,ENSG00000008128,ENSG00000008128,ENSG00000008128,ENSG00000008128,ENSG00000008128,ENSG00000008128,ENSG00000008128,ENSG00000008128,ENSG00000008128,ENSG00000008128	CDK11A,CDK11A,CDK11A,CDK11A,CDK11A,CDK11A,CDK11A,CDK11A,CDK11A,CDK11A,CDK11A,CDK11A,CDK11A,CDK11A,CDK11A
1	1653150	1654147	203	-	1.92214	998	GT-AG	DA	0	1	2	ENST00000460465,ENST00000358779,ENST00000404249,ENST00000357760,ENST00000509982,ENST00000378633,ENST00000341028,ENST00000378635,ENST00000479362,ENST00000496482	ENSG00000008128,ENSG00000008128,ENSG00000008128,ENSG00000008128,ENSG00000008128,ENSG00000008128,ENSG00000008128,ENSG00000008128,ENSG00000008128,ENSG00000008128	CDK11A,CDK11A,CDK11A,CDK11A,CDK11A,CDK11A,CDK11A,CDK11A,CDK11A,CDK11A
1	1653150	1654027	68	-	0.643869	878	GT-AG	DA	0	0	1	ENST00000356200,ENST00000378638,ENST00000378630	ENSG00000008128,ENSG00000008128,ENSG00000008128	CDK11A,CDK11A,CDK11A
1	1654073	1654147	47	-	0.445027	75	GT-AG	DA	0	0	1	ENST00000378638,ENST00000378630	ENSG00000008128,ENSG00000008128	CDK11A,CDK11A
1	1654270	1655388	13	-	0.123093	1119	GT-AG	DA	0	1	2	ENST00000487462,ENST00000401096	ENSG00000008128,ENSG00000008128	CDK11A,CDK11A
1	1654270	1655697	63	-	0.596526	1428	GT-AG	DA	0	4	2	ENST00000460465,ENST00000358779,ENST00000404249,ENST00000357760,ENST00000378633,ENST00000378635,ENST00000496482	ENSG00000008128,ENSG00000008128,ENSG00000008128,ENSG00000008128,ENSG00000008128,ENSG00000008128,ENSG00000008128	CDK11A,CDK11A,CDK11A,CDK11A,CDK11A,CDK11A,CDK11A
1	1654270	1655239	14	-	0.132561	970	GT-AG	DA	0	0	2	ENST00000479362	ENSG00000008128	CDK11A
1	1654270	1666129	3	-	0.028406	11860	GT-AG	NDA	3	5	4	ENST00000246421,ENST00000475229	ENSG00000215790,ENSG00000215790	SLC35E2,SLC35E2
1	1656202	1663750	1	+	0.00946866	7549	GT-AG	D	1	1	1	ENST00000417099	ENSG00000227775	RP1-283E3.3
1	1656861	1666129	25	-	0.236717	9269	GT-AG	DA	1	0	2	ENST00000355439,ENST00000400924	ENSG00000215790,ENSG00000215790	SLC35E2,SLC35E2
1	1663962	1666129	34	-	0.321935	2168	GT-AG	DA	0	0	1	ENST00000246421,ENST00000475229	ENSG00000215790,ENSG00000215790	SLC35E2,SLC35E2
1	1666274	1666643	2	-	0.0189373	370	GT-AG	DA	0	0	1	ENST00000475229	ENSG00000215790	SLC35E2
1	1666274	1669760	30	-	0.28406	3487	GT-AG	DA	1	1	1	ENST00000355439,ENST00000400924,ENST00000246421	ENSG00000215790,ENSG00000215790,ENSG00000215790	SLC35E2,SLC35E2,SLC35E2
1	1669248	1669760	6	-	0.056812	513	GT-AG	D	0	0	0	ENST00000355439,ENST00000400924,ENST00000246421	ENSG00000215790,ENSG00000215790,ENSG00000215790	SLC35E2,SLC35E2,SLC35E2
1	1669887	1670361	37	-	0.350341	475	GT-AG	DA	0	0	1	ENST00000355439,ENST00000400924,ENST00000246421	ENSG00000215790,ENSG00000215790,ENSG00000215790	SLC35E2,SLC35E2,SLC35E2
1	1670496	1670675	32	-	0.302997	180	GT-AG	DA	0	0	1	ENST00000355439,ENST00000400924,ENST00000246421	ENSG00000215790,ENSG00000215790,ENSG00000215790	SLC35E2,SLC35E2,SLC35E2
1	1670496	1670792	2	-	0.0189373	297	GT-AG	A	0	1	1	ENST00000355439,ENST00000400924,ENST00000246421	ENSG00000215790,ENSG00000215790,ENSG00000215790	SLC35E2,SLC35E2,SLC35E2
1	1671143	1675690	12	-	0.113624	4548	GT-AG	DA	0	0	1	ENST00000355439	ENSG00000215790	SLC35E2
1	1671143	1677163	2	-	0.0189373	6021	GT-AG	DA	1	1	2	ENST00000400924,ENST00000246421	ENSG00000215790,ENSG00000215790	SLC35E2,SLC35E2
1	1676107	1677163	3	-	0.028406	1057	GT-AG	DA	0	0	1	ENST00000355439	ENSG00000215790	SLC35E2
1	1684499	1685006	95	-	0.899523	508	GT-AG	DA	0	0	1	ENST00000378625,ENST00000341426,ENST00000341991,ENST00000344463,ENST00000342348,ENST00000498806	ENSG00000008130,ENSG00000008130,ENSG00000008130,ENSG00000008130,ENSG00000008130,ENSG00000008130	NADK,NADK,NADK,NADK,NADK,NADK
1	1684499	1685723	3	-	0.028406	1225	GT-AG	NDA	1	2	3	ENST00000378625,ENST00000341426,ENST00000341991,ENST00000344463,ENST00000342348,ENST00000469045,ENST00000497747,ENST00000477235,ENST00000489538	ENSG00000008130,ENSG00000008130,ENSG00000008130,ENSG00000008130,ENSG00000008130,ENSG00000008130,ENSG00000008130,ENSG00000008130,ENSG00000008130	NADK,NADK,NADK,NADK,NADK,NADK,NADK,NADK,NADK
1	1684499	1687697	2	-	0.0189373	3199	GT-AG	NDA	4	5	6	ENST00000378625,ENST00000341426,ENST00000341991,ENST00000344463,ENST00000342348,ENST00000469045,ENST00000480499,ENST00000477235,ENST00000497186,ENST00000400922	ENSG00000008130,ENSG00000008130,ENSG00000008130,ENSG00000008130,ENSG00000008130,ENSG00000008130,ENSG00000008130,ENSG00000008130,ENSG00000008130,ENSG00000008130	NADK,NADK,NADK,NADK,NADK,NADK,NADK,NADK,NADK,NADK
1	1685088	1685490	74	-	0.700681	403	GT-AG	DA	0	0	1	ENST00000378625,ENST00000341426,ENST00000341991,ENST00000344463,ENST00000342348	ENSG00000008130,ENSG00000008130,ENSG00000008130,ENSG00000008130,ENSG00000008130	NADK,NADK,NADK,NADK,NADK
1	1685088	1685723	6	-	0.056812	636	GT-AG	DA	0	1	2	ENST00000498806	ENSG00000008130	NADK
1	1685123	1685490	1	-	0.00946866	368	GT-AG	D	0	0	0	ENST00000378625,ENST00000341426,ENST00000341991,ENST00000344463,ENST00000342348	ENSG00000008130,ENSG00000008130,ENSG00000008130,ENSG00000008130,ENSG00000008130	NADK,NADK,NADK,NADK,NADK
1	1685647	1685723	100	-	0.946866	77	GT-AG	DA	0	0	1	ENST00000378625,ENST00000341426,ENST00000341991,ENST00000344463,ENST00000342348,ENST00000469045,ENST00000497747,ENST00000477235,ENST00000489538	ENSG00000008130,ENSG00000008130,ENSG00000008130,ENSG00000008130,ENSG00000008130,ENSG00000008130,ENSG00000008130,ENSG00000008130,ENSG00000008130	NADK,NADK,NADK,NADK,NADK,NADK,NADK,NADK,NADK
1	1685822	1685983	174	-	1.64755	162	GT-AG	DA	0	0	1	ENST00000378625,ENST00000341426,ENST00000341991,ENST00000344463,ENST00000342348,ENST00000469045,ENST00000480499,ENST00000497747,ENST00000477235,ENST00000489538,ENST00000497615,ENST00000497186	ENSG00000008130,ENSG00000008130,ENSG00000008130,ENSG00000008130,ENSG00000008130,ENSG00000008130,ENSG00000008130,ENSG00000008130,ENSG00000008130,ENSG00000008130,ENSG00000008130,ENSG00000008130	NADK,NADK,NADK,NADK,NADK,NADK,NADK,NADK,NADK,NADK,NADK,NADK
1	1686137	1686813	112	-	1.06049	677	GT-AG	DA	0	0	1	ENST00000378625,ENST00000341426,ENST00000341991,ENST00000344463,ENST00000342348,ENST00000469045,ENST00000480499,ENST00000477235,ENST00000497186,ENST00000400922	ENSG00000008130,ENSG00000008130,ENSG00000008130,ENSG00000008130,ENSG00000008130,ENSG00000008130,ENSG00000008130,ENSG00000008130,ENSG00000008130,ENSG00000008130	NADK,NADK,NADK,NADK,NADK,NADK,NADK,NADK,NADK,NADK
1	1686137	1687697	4	-	0.0378746	1561	GT-AG	DA	1	1	2	ENST00000489538	ENSG00000008130	NADK
1	1686915	1687697	65	-	0.615463	783	GT-AG	DA	0	0	1	ENST00000378625,ENST00000341426,ENST00000341991,ENST00000344463,ENST00000342348,ENST00000469045,ENST00000480499,ENST00000477235,ENST00000497186,ENST00000400922	ENSG00000008130,ENSG00000008130,ENSG00000008130,ENSG00000008130,ENSG00000008130,ENSG00000008130,ENSG00000008130,ENSG00000008130,ENSG00000008130,ENSG00000008130	NADK,NADK,NADK,NADK,NADK,NADK,NADK,NADK,NADK,NADK
1	1687782	1687942	64	-	0.605994	161	GT-AG	DA	0	0	1	ENST00000378625,ENST00000341426,ENST00000341991,ENST00000344463,ENST00000342348,ENST00000469045,ENST00000477235,ENST00000489538,ENST00000497186,ENST00000400922,ENST00000492845	ENSG00000008130,ENSG00000008130,ENSG00000008130,ENSG00000008130,ENSG00000008130,ENSG00000008130,ENSG00000008130,ENSG00000008130,ENSG00000008130,ENSG00000008130,ENSG00000008130	NADK,NADK,NADK,NADK,NADK,NADK,NADK,NADK,NADK,NADK,NADK
1	1687782	1688620	1	-	0.00946866	839	GC-AG	NDA	0	5	5	ENST00000469045,ENST00000497186,ENST00000492768	ENSG00000008130,ENSG00000008130,ENSG00000008130	NADK,NADK,NADK
1	1688046	1688619	39	-	0.369278	574	Other	DA	0	3	4	ENST00000492845	ENSG00000008130	NADK
1	1688047	1688620	38	-	0.359809	574	GC-AG	DA	0	4	3	ENST00000341426,ENST00000341991,ENST00000342348,ENST00000400922	ENSG00000008130,ENSG00000008130,ENSG00000008130,ENSG00000008130	NADK,NADK,NADK,NADK
1	1688321	1688620	5	-	0.0473433	300	GC-AG	DA	0	2	1	ENST00000469045,ENST00000497186,ENST00000492768	ENSG00000008130,ENSG00000008130,ENSG00000008130	NADK,NADK,NADK
1	1688749	1693391	45	-	0.42609	4643	GT-AG	DA	3	3	3	ENST00000341426,ENST00000341991,ENST00000492845,ENST00000492768,ENST00000460602	ENSG00000008130,ENSG00000008130,ENSG00000008130,ENSG00000008130,ENSG00000008130	NADK,NADK,NADK,NADK,NADK
1	1693474	1696667	55	-	0.520776	3194	GT-AG	DA	0	0	1	ENST00000378625,ENST00000341426,ENST00000341991,ENST00000344463,ENST00000492845,ENST00000492768,ENST00000460602,ENST00000464373	ENSG00000008130,ENSG00000008130,ENSG00000008130,ENSG00000008130,ENSG00000008130,ENSG00000008130,ENSG00000008130,ENSG00000008130	NADK,NADK,NADK,NADK,NADK,NADK,NADK,NADK
1	1693474	1695734	2	-	0.0189373	2261	GT-AG	A	0	0	1	ENST00000378625,ENST00000341426,ENST00000341991,ENST00000344463,ENST00000492845,ENST00000492768,ENST00000460602,ENST00000464373	ENSG00000008130,ENSG00000008130,ENSG00000008130,ENSG00000008130,ENSG00000008130,ENSG00000008130,ENSG00000008130,ENSG00000008130	NADK,NADK,NADK,NADK,NADK,NADK,NADK,NADK
1	1696885	1709728	29	-	0.274591	12844	GT-AG	DA	0	0	1	ENST00000341426,ENST00000344463,ENST00000492768,ENST00000460602,ENST00000464373	ENSG00000008130,ENSG00000008130,ENSG00000008130,ENSG00000008130,ENSG00000008130	NADK,NADK,NADK,NADK,NADK
1	1696885	1710185	3	-	0.028406	13301	GT-AG	DA	1	1	1	ENST00000341991	ENSG00000008130	NADK
1	1717101	1717290	7	-	0.0662806	190	GT-AG	N	na	na	na	na	na	na
1	1717392	1717773	4	-	0.0378746	382	GT-AG	N	na	na	na	na	na	na
1	1718492	1718761	2230	-	21.1151	270	GT-AG	DA	0	0	1	ENST00000378609,ENST00000455156	ENSG00000078369,ENSG00000078369	GNB1,GNB1
1	1718492	1718765	132	-	1.24986	274	GT-AG	A	0	1	1	ENST00000378609,ENST00000455156	ENSG00000078369,ENSG00000078369	GNB1,GNB1
1	1718876	1720492	3768	-	35.6779	1617	GT-AG	DA	0	0	1	ENST00000378609,ENST00000455156,ENST00000424622,ENST00000378606	ENSG00000078369,ENSG00000078369,ENSG00000078369,ENSG00000078369	GNB1,GNB1,GNB1,GNB1
1	1719039	1720492	20	-	0.189373	1454	GT-AG	D	0	0	0	ENST00000378609,ENST00000455156,ENST00000424622,ENST00000378606	ENSG00000078369,ENSG00000078369,ENSG00000078369,ENSG00000078369	GNB1,GNB1,GNB1,GNB1
1	1720655	1747195	2	-	0.0189373	26541	GT-AG	D	4	4	5	ENST00000378609,ENST00000378606,ENST00000471354,ENST00000439272,ENST00000434686,ENST00000437146	ENSG00000078369,ENSG00000078369,ENSG00000078369,ENSG00000078369,ENSG00000078369,ENSG00000078369	GNB1,GNB1,GNB1,GNB1,GNB1,GNB1
1	1720708	1721834	3995	-	37.8273	1127	GT-AG	DA	0	0	1	ENST00000378609,ENST00000455156,ENST00000424622,ENST00000378606,ENST00000461893,ENST00000471354	ENSG00000078369,ENSG00000078369,ENSG00000078369,ENSG00000078369,ENSG00000078369,ENSG00000078369	GNB1,GNB1,GNB1,GNB1,GNB1,GNB1
1	1720708	1724684	2	-	0.0189373	3977	GT-AG	NDA	1	1	2	ENST00000378609,ENST00000455156,ENST00000424622,ENST00000378606,ENST00000461893,ENST00000471354	ENSG00000078369,ENSG00000078369,ENSG00000078369,ENSG00000078369,ENSG00000078369,ENSG00000078369	GNB1,GNB1,GNB1,GNB1,GNB1,GNB1
1	1720708	1721887	1	-	0.00946866	1180	GC-AG	A	0	1	1	ENST00000378609,ENST00000455156,ENST00000424622,ENST00000378606,ENST00000461893,ENST00000471354	ENSG00000078369,ENSG00000078369,ENSG00000078369,ENSG00000078369,ENSG00000078369,ENSG00000078369	GNB1,GNB1,GNB1,GNB1,GNB1,GNB1
1	1722035	1724684	2839	-	26.8815	2650	GT-AG	DA	0	0	1	ENST00000378609,ENST00000455156,ENST00000424622,ENST00000378606,ENST00000461893,ENST00000471354	ENSG00000078369,ENSG00000078369,ENSG00000078369,ENSG00000078369,ENSG00000078369,ENSG00000078369	GNB1,GNB1,GNB1,GNB1,GNB1,GNB1
1	1722035	1723037	2	-	0.0189373	1003	GT-AG	A	0	0	1	ENST00000378609,ENST00000455156,ENST00000424622,ENST00000378606,ENST00000461893,ENST00000471354	ENSG00000078369,ENSG00000078369,ENSG00000078369,ENSG00000078369,ENSG00000078369,ENSG00000078369	GNB1,GNB1,GNB1,GNB1,GNB1,GNB1
1	1722035	1737914	3	-	0.028406	15880	GT-AG	NDA	2	2	3	ENST00000378609,ENST00000455156,ENST00000378606,ENST00000471354,ENST00000439272,ENST00000434686,ENST00000437146	ENSG00000078369,ENSG00000078369,ENSG00000078369,ENSG00000078369,ENSG00000078369,ENSG00000078369,ENSG00000078369	GNB1,GNB1,GNB1,GNB1,GNB1,GNB1,GNB1
1	1724750	1735858	2561	-	24.2492	11109	GT-AG	DA	0	0	1	ENST00000378609,ENST00000455156,ENST00000378606,ENST00000471354	ENSG00000078369,ENSG00000078369,ENSG00000078369,ENSG00000078369	GNB1,GNB1,GNB1,GNB1
1	1735939	1747236	1	+	0.00946866	11298	GC-AG	N	na	na	na	na	na	na
1	1736020	1756836	1	-	0.00946866	20817	GT-AG	NDA	3	4	4	ENST00000378609,ENST00000378606,ENST00000434686,ENST00000437146	ENSG00000078369,ENSG00000078369,ENSG00000078369,ENSG00000078369	GNB1,GNB1,GNB1,GNB1
1	1736020	1747195	1	-	0.00946866	11176	GT-AG	NDA	1	1	2	ENST00000378609,ENST00000378606,ENST00000471354,ENST00000439272,ENST00000434686,ENST00000437146	ENSG00000078369,ENSG00000078369,ENSG00000078369,ENSG00000078369,ENSG00000078369,ENSG00000078369	GNB1,GNB1,GNB1,GNB1,GNB1,GNB1
1	1736020	1749276	4	-	0.0378746	13257	GT-AG	NDA	2	3	3	ENST00000378609,ENST00000378606,ENST00000434686,ENST00000437146	ENSG00000078369,ENSG00000078369,ENSG00000078369,ENSG00000078369	GNB1,GNB1,GNB1,GNB1
1	1736020	1737914	1428	-	13.5212	1895	GT-AG	DA	0	0	1	ENST00000378609,ENST00000455156,ENST00000378606,ENST00000471354,ENST00000439272,ENST00000434686,ENST00000437146	ENSG00000078369,ENSG00000078369,ENSG00000078369,ENSG00000078369,ENSG00000078369,ENSG00000078369,ENSG00000078369	GNB1,GNB1,GNB1,GNB1,GNB1,GNB1,GNB1
1	1737977	1747195	1267	-	11.9968	9219	GT-AG	DA	0	0	1	ENST00000378609,ENST00000378606,ENST00000471354,ENST00000439272,ENST00000434686,ENST00000437146	ENSG00000078369,ENSG00000078369,ENSG00000078369,ENSG00000078369,ENSG00000078369,ENSG00000078369	GNB1,GNB1,GNB1,GNB1,GNB1,GNB1
1	1737977	1770629	3	-	0.028406	32653	GT-AG	NDA	4	5	4	ENST00000378609,ENST00000455156,ENST00000378606,ENST00000439272,ENST00000434686,ENST00000472614	ENSG00000078369,ENSG00000078369,ENSG00000078369,ENSG00000078369,ENSG00000078369,ENSG00000078369	GNB1,GNB1,GNB1,GNB1,GNB1,GNB1
1	1737977	1822259	1	-	0.00946866	84283	GT-AG	NDA	7	8	6	ENST00000378609,ENST00000455156,ENST00000378606,ENST00000439272,ENST00000472614	ENSG00000078369,ENSG00000078369,ENSG00000078369,ENSG00000078369,ENSG00000078369	GNB1,GNB1,GNB1,GNB1,GNB1
1	1737977	1756836	7	-	0.0662806	18860	GT-AG	DA	2	3	3	ENST00000455156	ENSG00000078369	GNB1
1	1747301	1749276	859	-	8.13358	1976	GT-AG	DA	0	1	1	ENST00000378609,ENST00000378606,ENST00000434686,ENST00000437146	ENSG00000078369,ENSG00000078369,ENSG00000078369,ENSG00000078369	GNB1,GNB1,GNB1,GNB1
1	1747301	1756836	10	-	0.0946866	9536	GT-AG	DA	1	2	2	ENST00000439272	ENSG00000078369	GNB1
1	1749314	1756836	1096	-	10.3777	7523	GT-AG	DA	0	0	1	ENST00000378609,ENST00000378606,ENST00000434686,ENST00000437146	ENSG00000078369,ENSG00000078369,ENSG00000078369,ENSG00000078369	GNB1,GNB1,GNB1,GNB1
1	1749314	1752564	2	-	0.0189373	3251	GT-AG	A	0	0	1	ENST00000378609,ENST00000378606,ENST00000434686,ENST00000437146	ENSG00000078369,ENSG00000078369,ENSG00000078369,ENSG00000078369	GNB1,GNB1,GNB1,GNB1
1	1752754	1756836	2	-	0.0189373	4083	GT-AG	D	0	0	0	ENST00000378609,ENST00000378606,ENST00000434686,ENST00000437146	ENSG00000078369,ENSG00000078369,ENSG00000078369,ENSG00000078369	GNB1,GNB1,GNB1,GNB1
1	1752874	1756836	2	-	0.0189373	3963	GT-AG	D	0	0	0	ENST00000378609,ENST00000378606,ENST00000434686,ENST00000437146	ENSG00000078369,ENSG00000078369,ENSG00000078369,ENSG00000078369	GNB1,GNB1,GNB1,GNB1
1	1756938	1784591	1	-	0.00946866	27654	GT-AG	A	3	3	3	ENST00000437146	ENSG00000078369	GNB1
1	1756938	1808100	2	-	0.0189373	51163	GT-AG	A	3	3	3	ENST00000437146	ENSG00000078369	GNB1
1	1756938	1779900	1	-	0.00946866	22963	GT-AG	A	3	3	3	ENST00000437146	ENSG00000078369	GNB1
1	1756938	1763671	9	-	0.085218	6734	GT-AG	DA	0	0	1	ENST00000437146	ENSG00000078369	GNB1
1	1756938	1822259	46	-	0.435558	65322	GT-AG	NDA	4	4	3	ENST00000378609,ENST00000455156,ENST00000378606,ENST00000439272,ENST00000472614	ENSG00000078369,ENSG00000078369,ENSG00000078369,ENSG00000078369,ENSG00000078369	GNB1,GNB1,GNB1,GNB1,GNB1
1	1756938	1770629	941	-	8.91001	13692	GT-AG	DA	1	1	1	ENST00000378609,ENST00000455156,ENST00000378606,ENST00000439272,ENST00000434686,ENST00000472614	ENSG00000078369,ENSG00000078369,ENSG00000078369,ENSG00000078369,ENSG00000078369,ENSG00000078369	GNB1,GNB1,GNB1,GNB1,GNB1,GNB1
1	1763921	1770629	3	-	0.028406	6709	GT-AG	D	0	0	0	ENST00000378609,ENST00000455156,ENST00000378606,ENST00000439272,ENST00000434686,ENST00000472614	ENSG00000078369,ENSG00000078369,ENSG00000078369,ENSG00000078369,ENSG00000078369,ENSG00000078369	GNB1,GNB1,GNB1,GNB1,GNB1,GNB1
1	1763921	1822259	2	-	0.0189373	58339	GT-AG	D	3	3	2	ENST00000378609,ENST00000455156,ENST00000378606,ENST00000439272,ENST00000472614	ENSG00000078369,ENSG00000078369,ENSG00000078369,ENSG00000078369,ENSG00000078369	GNB1,GNB1,GNB1,GNB1,GNB1
1	1770677	1784591	13	-	0.123093	13915	GT-AG	A	1	1	2	ENST00000378609,ENST00000455156,ENST00000378606,ENST00000439272,ENST00000472614	ENSG00000078369,ENSG00000078369,ENSG00000078369,ENSG00000078369,ENSG00000078369	GNB1,GNB1,GNB1,GNB1,GNB1
1	1770677	1779900	5	-	0.0473433	9224	GT-AG	A	1	1	2	ENST00000378609,ENST00000455156,ENST00000378606,ENST00000439272,ENST00000472614	ENSG00000078369,ENSG00000078369,ENSG00000078369,ENSG00000078369,ENSG00000078369	GNB1,GNB1,GNB1,GNB1,GNB1
1	1770677	1779317	31	-	0.293529	8641	GT-AG	A	1	1	2	ENST00000378609,ENST00000455156,ENST00000378606,ENST00000439272,ENST00000472614	ENSG00000078369,ENSG00000078369,ENSG00000078369,ENSG00000078369,ENSG00000078369	GNB1,GNB1,GNB1,GNB1,GNB1
1	1770677	1821803	3	-	0.028406	51127	GT-AG	NDA	1	1	2	ENST00000434686	ENSG00000078369	GNB1
1	1770677	1771068	37	-	0.350341	392	GT-AG	DA	0	0	1	ENST00000434686	ENSG00000078369	GNB1
1	1770677	1777525	11	-	0.104155	6849	GT-AG	A	1	1	2	ENST00000378609,ENST00000455156,ENST00000378606,ENST00000439272,ENST00000472614	ENSG00000078369,ENSG00000078369,ENSG00000078369,ENSG00000078369,ENSG00000078369	GNB1,GNB1,GNB1,GNB1,GNB1
1	1770677	1822259	523	-	4.95211	51583	GT-AG	DA	2	2	2	ENST00000378609,ENST00000455156,ENST00000378606,ENST00000439272,ENST00000472614	ENSG00000078369,ENSG00000078369,ENSG00000078369,ENSG00000078369,ENSG00000078369	GNB1,GNB1,GNB1,GNB1,GNB1
1	1770677	1784009	17	-	0.160967	13333	GT-AG	A	1	1	2	ENST00000378609,ENST00000455156,ENST00000378606,ENST00000439272,ENST00000472614	ENSG00000078369,ENSG00000078369,ENSG00000078369,ENSG00000078369,ENSG00000078369	GNB1,GNB1,GNB1,GNB1,GNB1
1	1770677	1811226	27	-	0.255654	40550	GT-AG	A	1	1	2	ENST00000378609,ENST00000455156,ENST00000378606,ENST00000439272,ENST00000472614	ENSG00000078369,ENSG00000078369,ENSG00000078369,ENSG00000078369,ENSG00000078369	GNB1,GNB1,GNB1,GNB1,GNB1
1	1777611	1779317	7	-	0.0662806	1707	GT-AG	N	na	na	na	na	na	na
1	1779475	1784591	1	-	0.00946866	5117	GT-AG	N	na	na	na	na	na	na
1	1779475	1779900	15	-	0.14203	426	GT-AG	N	na	na	na	na	na	na
1	1779968	1784591	2	-	0.0189373	4624	GT-AG	N	na	na	na	na	na	na
1	1784119	1784591	26	-	0.246185	473	GT-AG	N	na	na	na	na	na	na
1	1784119	1822259	2	-	0.0189373	38141	GT-AG	D	1	1	0	ENST00000378609,ENST00000455156,ENST00000378606,ENST00000439272,ENST00000472614	ENSG00000078369,ENSG00000078369,ENSG00000078369,ENSG00000078369,ENSG00000078369	GNB1,GNB1,GNB1,GNB1,GNB1
1	1784736	1822259	13	-	0.123093	37524	GT-AG	D	1	1	0	ENST00000378609,ENST00000455156,ENST00000378606,ENST00000439272,ENST00000472614	ENSG00000078369,ENSG00000078369,ENSG00000078369,ENSG00000078369,ENSG00000078369	GNB1,GNB1,GNB1,GNB1,GNB1
1	1784736	1811226	4	-	0.0378746	26491	GT-AG	N	na	na	na	na	na	na
1	1784736	1785435	1	-	0.00946866	700	GT-AG	N	na	na	na	na	na	na
1	1785602	1811226	1	-	0.00946866	25625	GT-AG	N	na	na	na	na	na	na
1	1800767	1811226	1	-	0.00946866	10460	GT-AG	N	na	na	na	na	na	na
1	1805557	1811226	1	-	0.00946866	5670	GT-AG	N	na	na	na	na	na	na
1	1805557	1821803	1	-	0.00946866	16247	GT-AG	D	0	0	0	ENST00000434686	ENSG00000078369	GNB1
1	1808245	1811226	2	-	0.0189373	2982	GT-AG	N	na	na	na	na	na	na
1	1811341	1822259	25	-	0.236717	10919	GT-AG	D	1	1	0	ENST00000378609,ENST00000455156,ENST00000378606,ENST00000439272,ENST00000472614	ENSG00000078369,ENSG00000078369,ENSG00000078369,ENSG00000078369,ENSG00000078369	GNB1,GNB1,GNB1,GNB1,GNB1
1	1822822	1823339	1	+	0.00946866	518	GT-AG	N	na	na	na	na	na	na
1	1822822	1823467	2	+	0.0189373	646	GT-AG	N	na	na	na	na	na	na
1	1823290	1823467	2	+	0.0189373	178	GT-AG	D	0	1	0	ENST00000412228	ENSG00000231050	RP1-140A9.1
1	1838004	1838666	2	-	0.0189373	663	GT-AG	N	na	na	na	na	na	na
1	1846746	1847124	6	+	0.056812	379	GT-AG	DA	0	1	0	ENST00000307786	ENSG00000169885	CALML6
1	1847174	1847880	5	+	0.0473433	707	GT-AG	DA	0	1	0	ENST00000307786	ENSG00000169885	CALML6
1	1848054	1848191	5	+	0.0473433	138	GT-AG	DA	0	1	0	ENST00000307786,ENST00000378604	ENSG00000169885,ENSG00000169885	CALML6,CALML6
1	1848335	1848413	3	+	0.028406	79	GT-AG	DA	0	1	0	ENST00000307786,ENST00000378604,ENST00000482402,ENST00000462293	ENSG00000169885,ENSG00000169885,ENSG00000169885,ENSG00000169885	CALML6,CALML6,CALML6,CALML6
1	1848335	1848404	1	+	0.00946866	70	GT-AG	D	0	1	0	ENST00000307786,ENST00000378604,ENST00000482402,ENST00000462293	ENSG00000169885,ENSG00000169885,ENSG00000169885,ENSG00000169885	CALML6,CALML6,CALML6,CALML6
1	1848513	1848586	2	+	0.0189373	74	GT-AG	DA	0	1	0	ENST00000307786,ENST00000378604,ENST00000482402	ENSG00000169885,ENSG00000169885,ENSG00000169885	CALML6,CALML6,CALML6
1	1849601	1849692	34	-	0.321935	92	GT-AG	DA	0	0	1	ENST00000378602,ENST00000310991,ENST00000470931	ENSG00000178821,ENSG00000178821,ENSG00000178821	TMEM52,TMEM52,TMEM52
1	1849870	1850332	8	-	0.0757493	463	GT-AG	DA	0	0	1	ENST00000310991,ENST00000470931,ENST00000416272	ENSG00000178821,ENSG00000178821,ENSG00000178821	TMEM52,TMEM52,TMEM52
1	1849870	1850484	4	-	0.0378746	615	GT-AG	NDA	0	1	2	ENST00000310991,ENST00000378598,ENST00000416272	ENSG00000178821,ENSG00000178821,ENSG00000178821	TMEM52,TMEM52,TMEM52
1	1850373	1850484	7	-	0.0662806	112	GT-AG	DA	0	0	1	ENST00000310991,ENST00000378598,ENST00000416272	ENSG00000178821,ENSG00000178821,ENSG00000178821	TMEM52,TMEM52,TMEM52
1	1850527	1850621	3	-	0.028406	95	GT-AG	DA	0	0	1	ENST00000310991,ENST00000470931	ENSG00000178821,ENSG00000178821	TMEM52,TMEM52
1	1860321	1861499	1	-	0.00946866	1179	GT-AG	DA	0	0	1	ENST00000493964	ENSG00000142609	C1orf222
1	1861775	1870294	1	-	0.00946866	8520	GT-AG	DA	0	0	1	ENST00000493964	ENSG00000142609	C1orf222
1	1870427	1871033	3	-	0.028406	607	GT-AG	DA	0	0	1	ENST00000493964	ENSG00000142609	C1orf222
1	1871206	1871755	2	-	0.0189373	550	GT-AG	DA	0	0	1	ENST00000493964	ENSG00000142609	C1orf222
1	1871842	1873467	5	-	0.0473433	1626	GT-AG	DA	0	0	1	ENST00000493964	ENSG00000142609	C1orf222
1	1873595	1875770	1	-	0.00946866	2176	GT-AG	DA	0	0	1	ENST00000493964	ENSG00000142609	C1orf222
1	1873595	1875100	1	-	0.00946866	1506	GT-AG	A	0	0	1	ENST00000493964	ENSG00000142609	C1orf222
1	1878493	1887130	1	-	0.00946866	8638	GT-AG	DA	0	0	2	ENST00000493964,ENST00000493316	ENSG00000142609,ENSG00000142609	C1orf222,C1orf222
1	1982140	1986880	5	+	0.0473433	4741	GT-AG	DA	1	2	0	ENST00000378567,ENST00000468310,ENST00000484419	ENSG00000067606,ENSG00000067606,ENSG00000067606	PRKCZ,PRKCZ,PRKCZ
1	1986984	1987923	1	+	0.00946866	940	GT-AG	A	0	2	0	ENST00000466651	ENSG00000067606	PRKCZ
1	1987001	1987923	22	+	0.208311	923	GT-AG	DA	0	2	0	ENST00000378567,ENST00000503297,ENST00000479566	ENSG00000067606,ENSG00000067606,ENSG00000067606	PRKCZ,PRKCZ,PRKCZ
1	1988012	1990980	22	+	0.208311	2969	GT-AG	DA	0	1	0	ENST00000378567,ENST00000503297,ENST00000479566,ENST00000466651	ENSG00000067606,ENSG00000067606,ENSG00000067606,ENSG00000067606	PRKCZ,PRKCZ,PRKCZ,PRKCZ
1	1991030	2066701	24	+	0.227248	75672	GT-AG	DA	13	13	2	ENST00000378567,ENST00000468310,ENST00000466651	ENSG00000067606,ENSG00000067606,ENSG00000067606	PRKCZ,PRKCZ,PRKCZ
1	2066786	2075649	41	+	0.388215	8864	GT-AG	DA	0	1	0	ENST00000378567,ENST00000468310,ENST00000400921,ENST00000495347,ENST00000461106,ENST00000461465,ENST00000470596,ENST00000496325,ENST00000481140,ENST00000400920,ENST00000482686,ENST00000486681,ENST00000470986,ENST00000470511,ENST00000471018,ENST00000466352,ENST00000497183,ENST00000419838	ENSG00000067606,ENSG00000067606,ENSG00000067606,ENSG00000067606,ENSG00000067606,ENSG00000067606,ENSG00000067606,ENSG00000067606,ENSG00000067606,ENSG00000067606,ENSG00000067606,ENSG00000067606,ENSG00000067606,ENSG00000067606,ENSG00000067606,ENSG00000067606,ENSG00000067606,ENSG00000067606	PRKCZ,PRKCZ,PRKCZ,PRKCZ,PRKCZ,PRKCZ,PRKCZ,PRKCZ,PRKCZ,PRKCZ,PRKCZ,PRKCZ,PRKCZ,PRKCZ,PRKCZ,PRKCZ,PRKCZ,PRKCZ
1	2075780	2076777	2	+	0.0189373	998	GT-AG	DA	1	2	0	ENST00000486681	ENSG00000067606	PRKCZ
1	2075780	2077466	41	+	0.388215	1687	GT-AG	DA	2	3	2	ENST00000378567,ENST00000468310,ENST00000400921,ENST00000495347,ENST00000461106,ENST00000461465,ENST00000470596,ENST00000496325,ENST00000481140,ENST00000400920,ENST00000482686,ENST00000470986,ENST00000470511,ENST00000471018,ENST00000466352	ENSG00000067606,ENSG00000067606,ENSG00000067606,ENSG00000067606,ENSG00000067606,ENSG00000067606,ENSG00000067606,ENSG00000067606,ENSG00000067606,ENSG00000067606,ENSG00000067606,ENSG00000067606,ENSG00000067606,ENSG00000067606,ENSG00000067606	PRKCZ,PRKCZ,PRKCZ,PRKCZ,PRKCZ,PRKCZ,PRKCZ,PRKCZ,PRKCZ,PRKCZ,PRKCZ,PRKCZ,PRKCZ,PRKCZ,PRKCZ
1	2076950	2077466	1	+	0.00946866	517	GT-AG	DA	0	1	0	ENST00000486681,ENST00000497183,ENST00000503672,ENST00000478770	ENSG00000067606,ENSG00000067606,ENSG00000067606,ENSG00000067606	PRKCZ,PRKCZ,PRKCZ,PRKCZ
1	2077547	2080311	48	+	0.454496	2765	GT-AG	DA	0	1	0	ENST00000378567,ENST00000400921,ENST00000461106,ENST00000461465,ENST00000470596,ENST00000496325,ENST00000481140,ENST00000400920,ENST00000482686,ENST00000486681,ENST00000470986,ENST00000470511,ENST00000471018,ENST00000497183,ENST00000479263,ENST00000503672,ENST00000478770	ENSG00000067606,ENSG00000067606,ENSG00000067606,ENSG00000067606,ENSG00000067606,ENSG00000067606,ENSG00000067606,ENSG00000067606,ENSG00000067606,ENSG00000067606,ENSG00000067606,ENSG00000067606,ENSG00000067606,ENSG00000067606,ENSG00000067606,ENSG00000067606,ENSG00000067606	PRKCZ,PRKCZ,PRKCZ,PRKCZ,PRKCZ,PRKCZ,PRKCZ,PRKCZ,PRKCZ,PRKCZ,PRKCZ,PRKCZ,PRKCZ,PRKCZ,PRKCZ,PRKCZ,PRKCZ
1	2080363	2082229	52	+	0.49237	1867	GT-AG	DA	0	1	0	ENST00000378567,ENST00000400921,ENST00000461106,ENST00000461465,ENST00000470596,ENST00000496325,ENST00000481140,ENST00000400920,ENST00000482686,ENST00000486681,ENST00000470986,ENST00000470511,ENST00000497183,ENST00000419838,ENST00000479263,ENST00000503672,ENST00000478770	ENSG00000067606,ENSG00000067606,ENSG00000067606,ENSG00000067606,ENSG00000067606,ENSG00000067606,ENSG00000067606,ENSG00000067606,ENSG00000067606,ENSG00000067606,ENSG00000067606,ENSG00000067606,ENSG00000067606,ENSG00000067606,ENSG00000067606,ENSG00000067606,ENSG00000067606	PRKCZ,PRKCZ,PRKCZ,PRKCZ,PRKCZ,PRKCZ,PRKCZ,PRKCZ,PRKCZ,PRKCZ,PRKCZ,PRKCZ,PRKCZ,PRKCZ,PRKCZ,PRKCZ,PRKCZ
1	2082417	2087434	105	+	0.99421	5018	GT-AG	DA	0	1	0	ENST00000378567,ENST00000400921,ENST00000461106,ENST00000400920,ENST00000486681,ENST00000479263,ENST00000503672,ENST00000478770	ENSG00000067606,ENSG00000067606,ENSG00000067606,ENSG00000067606,ENSG00000067606,ENSG00000067606,ENSG00000067606,ENSG00000067606	PRKCZ,PRKCZ,PRKCZ,PRKCZ,PRKCZ,PRKCZ,PRKCZ,PRKCZ
1	2087531	2100957	148	+	1.40136	13427	GT-AG	DA	0	2	0	ENST00000378567,ENST00000400921,ENST00000461106,ENST00000400920,ENST00000479263,ENST00000478770	ENSG00000067606,ENSG00000067606,ENSG00000067606,ENSG00000067606,ENSG00000067606,ENSG00000067606	PRKCZ,PRKCZ,PRKCZ,PRKCZ,PRKCZ,PRKCZ
1	2100556	2100957	8	+	0.0757493	402	GT-AG	DA	0	1	0	ENST00000472017	ENSG00000067606	PRKCZ
1	2101043	2103494	217	+	2.0547	2452	GT-AG	DA	1	2	1	ENST00000378567,ENST00000400921,ENST00000461106,ENST00000400920,ENST00000479263,ENST00000478770,ENST00000505322	ENSG00000067606,ENSG00000067606,ENSG00000067606,ENSG00000067606,ENSG00000067606,ENSG00000067606,ENSG00000067606	PRKCZ,PRKCZ,PRKCZ,PRKCZ,PRKCZ,PRKCZ,PRKCZ
1	2103629	2103740	369	+	3.49394	112	GT-AG	DA	0	1	0	ENST00000378567,ENST00000400921,ENST00000461106,ENST00000400920,ENST00000479263,ENST00000478770,ENST00000505322,ENST00000472017	ENSG00000067606,ENSG00000067606,ENSG00000067606,ENSG00000067606,ENSG00000067606,ENSG00000067606,ENSG00000067606,ENSG00000067606	PRKCZ,PRKCZ,PRKCZ,PRKCZ,PRKCZ,PRKCZ,PRKCZ,PRKCZ
1	2103629	2105336	1	+	0.00946866	1708	GT-AG	NDA	1	2	1	ENST00000378567,ENST00000400921,ENST00000461106,ENST00000400920,ENST00000479263,ENST00000478770,ENST00000505322,ENST00000472017	ENSG00000067606,ENSG00000067606,ENSG00000067606,ENSG00000067606,ENSG00000067606,ENSG00000067606,ENSG00000067606,ENSG00000067606	PRKCZ,PRKCZ,PRKCZ,PRKCZ,PRKCZ,PRKCZ,PRKCZ,PRKCZ
1	2103629	2103744	3	+	0.028406	116	GT-AG	D	0	1	1	ENST00000378567,ENST00000400921,ENST00000461106,ENST00000400920,ENST00000479263,ENST00000478770,ENST00000505322,ENST00000472017	ENSG00000067606,ENSG00000067606,ENSG00000067606,ENSG00000067606,ENSG00000067606,ENSG00000067606,ENSG00000067606,ENSG00000067606	PRKCZ,PRKCZ,PRKCZ,PRKCZ,PRKCZ,PRKCZ,PRKCZ,PRKCZ
1	2103827	2105336	359	+	3.39925	1510	GT-AG	DA	0	1	0	ENST00000378567,ENST00000400921,ENST00000461106,ENST00000400920,ENST00000479263,ENST00000478770,ENST00000505322,ENST00000472017	ENSG00000067606,ENSG00000067606,ENSG00000067606,ENSG00000067606,ENSG00000067606,ENSG00000067606,ENSG00000067606,ENSG00000067606	PRKCZ,PRKCZ,PRKCZ,PRKCZ,PRKCZ,PRKCZ,PRKCZ,PRKCZ
1	2105455	2106193	363	+	3.43712	739	GT-AG	DA	0	1	0	ENST00000378567,ENST00000400921,ENST00000461106,ENST00000400920,ENST00000479263,ENST00000478770,ENST00000505322	ENSG00000067606,ENSG00000067606,ENSG00000067606,ENSG00000067606,ENSG00000067606,ENSG00000067606,ENSG00000067606	PRKCZ,PRKCZ,PRKCZ,PRKCZ,PRKCZ,PRKCZ,PRKCZ
1	2106272	2106663	313	+	2.96369	392	GT-AG	DA	0	1	0	ENST00000378567,ENST00000400921,ENST00000461106,ENST00000400920,ENST00000479263,ENST00000478770,ENST00000505322	ENSG00000067606,ENSG00000067606,ENSG00000067606,ENSG00000067606,ENSG00000067606,ENSG00000067606,ENSG00000067606	PRKCZ,PRKCZ,PRKCZ,PRKCZ,PRKCZ,PRKCZ,PRKCZ
1	2106752	2116022	364	+	3.44659	9271	GT-AG	DA	1	2	1	ENST00000378567,ENST00000400921,ENST00000461106,ENST00000400920,ENST00000479263,ENST00000505322	ENSG00000067606,ENSG00000067606,ENSG00000067606,ENSG00000067606,ENSG00000067606,ENSG00000067606	PRKCZ,PRKCZ,PRKCZ,PRKCZ,PRKCZ,PRKCZ
1	2113353	2116022	7	+	0.0662806	2670	GT-AG	DA	0	1	0	ENST00000478770	ENSG00000067606	PRKCZ
1	2114224	2115010	2	-	0.0189373	787	GT-AG	D	0	0	1	ENST00000444529	ENSG00000182873	RP11-181G12.2
1	2116137	2116361	357	+	3.38031	225	GT-AG	DA	0	1	0	ENST00000378567,ENST00000400921,ENST00000461106,ENST00000400920,ENST00000479263,ENST00000478770,ENST00000505322	ENSG00000067606,ENSG00000067606,ENSG00000067606,ENSG00000067606,ENSG00000067606,ENSG00000067606,ENSG00000067606	PRKCZ,PRKCZ,PRKCZ,PRKCZ,PRKCZ,PRKCZ,PRKCZ
1	2116803	2125078	8	-	0.0757493	8276	GT-AG	D	4	5	5	ENST00000428120,ENST00000400919,ENST00000440825,ENST00000420515	ENSG00000162585,ENSG00000162585,ENSG00000162585,ENSG00000162585	C1orf86,C1orf86,C1orf86,C1orf86
1	2116952	2125078	29	-	0.274591	8127	GT-AG	DA	4	5	5	ENST00000469733,ENST00000400918	ENSG00000162585,ENSG00000162585	C1orf86,C1orf86
1	2116952	2117443	3	-	0.028406	492	GT-AG	DA	0	0	1	ENST00000414253,ENST00000428120,ENST00000400919	ENSG00000162585,ENSG00000162585,ENSG00000162585	C1orf86,C1orf86,C1orf86
1	2116952	2118277	18	-	0.170436	1326	GT-AG	NDA	1	1	2	ENST00000414253,ENST00000428120,ENST00000400919	ENSG00000162585,ENSG00000162585,ENSG00000162585	C1orf86,C1orf86,C1orf86
1	2117688	2118277	2	-	0.0189373	590	GT-AG	DA	0	0	1	ENST00000414253,ENST00000428120,ENST00000400919	ENSG00000162585,ENSG00000162585,ENSG00000162585	C1orf86,C1orf86,C1orf86
1	2118583	2125078	3	-	0.028406	6496	GT-AG	D	2	3	3	ENST00000428120,ENST00000400919,ENST00000440825,ENST00000420515	ENSG00000162585,ENSG00000162585,ENSG00000162585,ENSG00000162585	C1orf86,C1orf86,C1orf86,C1orf86
1	2118583	2121152	6	-	0.056812	2570	GT-AG	D	0	0	1	ENST00000414253,ENST00000428120,ENST00000400919	ENSG00000162585,ENSG00000162585,ENSG00000162585	C1orf86,C1orf86,C1orf86
1	2118645	2121152	37	-	0.350341	2508	GT-AG	DA	0	0	1	ENST00000414253,ENST00000428120,ENST00000400919	ENSG00000162585,ENSG00000162585,ENSG00000162585	C1orf86,C1orf86,C1orf86
1	2118645	2125078	31	-	0.293529	6434	GT-AG	NDA	2	3	3	ENST00000428120,ENST00000400919,ENST00000440825,ENST00000420515	ENSG00000162585,ENSG00000162585,ENSG00000162585,ENSG00000162585	C1orf86,C1orf86,C1orf86,C1orf86
1	2118645	2121155	2	-	0.0189373	2511	GT-AG	A	0	1	1	ENST00000414253,ENST00000428120,ENST00000400919	ENSG00000162585,ENSG00000162585,ENSG00000162585	C1orf86,C1orf86,C1orf86
1	2118656	2125078	1	+	0.00946866	6423	AT-AC	N	na	na	na	na	na	na
1	2121196	2125078	7	-	0.0662806	3883	GT-AG	D	1	2	2	ENST00000428120,ENST00000400919,ENST00000440825,ENST00000420515	ENSG00000162585,ENSG00000162585,ENSG00000162585,ENSG00000162585	C1orf86,C1orf86,C1orf86,C1orf86
1	2121220	2121413	1	-	0.00946866	194	GT-AG	A	0	0	1	ENST00000414253,ENST00000378543,ENST00000378546,ENST00000401813,ENST00000487186,ENST00000378545,ENST00000476803	ENSG00000162585,ENSG00000162585,ENSG00000162585,ENSG00000162585,ENSG00000162585,ENSG00000162585,ENSG00000162585	C1orf86,C1orf86,C1orf86,C1orf86,C1orf86,C1orf86,C1orf86
1	2121220	2124284	37	-	0.350341	3065	GT-AG	DA	0	1	1	ENST00000428120,ENST00000400919	ENSG00000162585,ENSG00000162585	C1orf86,C1orf86
1	2121220	2125078	562	-	5.32139	3859	GT-AG	DA	1	2	2	ENST00000414253,ENST00000378543,ENST00000378546,ENST00000401813,ENST00000487186,ENST00000378545,ENST00000476803	ENSG00000162585,ENSG00000162585,ENSG00000162585,ENSG00000162585,ENSG00000162585,ENSG00000162585,ENSG00000162585	C1orf86,C1orf86,C1orf86,C1orf86,C1orf86,C1orf86,C1orf86
1	2121614	2125078	5	-	0.0473433	3465	GT-AG	D	1	2	1	ENST00000428120,ENST00000400919,ENST00000440825,ENST00000420515	ENSG00000162585,ENSG00000162585,ENSG00000162585,ENSG00000162585	C1orf86,C1orf86,C1orf86,C1orf86
1	2123515	2125078	2	-	0.0189373	1564	GT-AG	D	0	2	1	ENST00000428120,ENST00000400919,ENST00000440825,ENST00000420515	ENSG00000162585,ENSG00000162585,ENSG00000162585,ENSG00000162585	C1orf86,C1orf86,C1orf86,C1orf86
1	2124414	2125078	40	-	0.378746	665	GT-AG	DA	0	0	1	ENST00000428120,ENST00000400919,ENST00000440825,ENST00000420515	ENSG00000162585,ENSG00000162585,ENSG00000162585,ENSG00000162585	C1orf86,C1orf86,C1orf86,C1orf86
1	2125349	2126127	13	-	0.123093	779	GT-AG	DA	1	1	2	ENST00000378543,ENST00000440825	ENSG00000162585,ENSG00000162585	C1orf86,C1orf86
1	2125349	2125437	351	-	3.3235	89	GT-AG	DA	0	0	1	ENST00000414253,ENST00000428120,ENST00000400919,ENST00000400918,ENST00000378546,ENST00000401813,ENST00000487186,ENST00000378545,ENST00000476803,ENST00000420515,ENST00000497675	ENSG00000162585,ENSG00000162585,ENSG00000162585,ENSG00000162585,ENSG00000162585,ENSG00000162585,ENSG00000162585,ENSG00000162585,ENSG00000162585,ENSG00000162585,ENSG00000162585	C1orf86,C1orf86,C1orf86,C1orf86,C1orf86,C1orf86,C1orf86,C1orf86,C1orf86,C1orf86,C1orf86
1	2125349	2129446	6	-	0.056812	4098	GT-AG	DA	2	2	2	ENST00000469733	ENSG00000162585	C1orf86
1	2125349	2125467	11	-	0.104155	119	GT-AG	A	0	1	1	ENST00000414253,ENST00000428120,ENST00000400919,ENST00000400918,ENST00000378546,ENST00000401813,ENST00000487186,ENST00000378545,ENST00000476803,ENST00000420515,ENST00000497675	ENSG00000162585,ENSG00000162585,ENSG00000162585,ENSG00000162585,ENSG00000162585,ENSG00000162585,ENSG00000162585,ENSG00000162585,ENSG00000162585,ENSG00000162585,ENSG00000162585	C1orf86,C1orf86,C1orf86,C1orf86,C1orf86,C1orf86,C1orf86,C1orf86,C1orf86,C1orf86,C1orf86
1	2125572	2126127	41	-	0.388215	556	GT-AG	DA	0	0	1	ENST00000414253,ENST00000428120,ENST00000400919,ENST00000400918,ENST00000378546,ENST00000420515	ENSG00000162585,ENSG00000162585,ENSG00000162585,ENSG00000162585,ENSG00000162585,ENSG00000162585	C1orf86,C1orf86,C1orf86,C1orf86,C1orf86,C1orf86
1	2125572	2126477	3	-	0.028406	906	GT-AG	A	1	1	1	ENST00000401813,ENST00000487186,ENST00000378545	ENSG00000162585,ENSG00000162585,ENSG00000162585	C1orf86,C1orf86,C1orf86
1	2132664	2137744	1	-	0.00946866	5081	GT-AG	NDA	1	2	2	ENST00000469733	ENSG00000162585	C1orf86
1	2139131	2139867	2	+	0.0189373	737	GC-AG	N	na	na	na	na	na	na
1	2139971	2140063	2	+	0.0189373	93	GT-AG	N	na	na	na	na	na	na
1	2140130	2141296	2	+	0.0189373	1167	GT-AG	N	na	na	na	na	na	na
1	2143897	2143988	12	-	0.113624	92	GT-AG	DA	0	0	1	ENST00000487186,ENST00000420964	ENSG00000162585,ENSG00000243558	C1orf86,RP11-181G12.5
1	2143916	2151974	1	+	0.00946866	8059	GT-AG	N	na	na	na	na	na	na
1	2161174	2234417	64	+	0.605994	73244	GT-AG	DA	2	3	0	ENST00000378536	ENSG00000157933	SKI
1	2209116	2209308	2	+	0.0189373	193	AT-AC	N	na	na	na	na	na	na
1	2234542	2234724	36	+	0.340872	183	GT-AG	DA	0	1	0	ENST00000378536,ENST00000478223	ENSG00000157933,ENSG00000157933	SKI,SKI
1	2234839	2235279	50	+	0.473433	441	GT-AG	DA	0	1	0	ENST00000378536	ENSG00000157933	SKI
1	2235541	2235732	47	+	0.445027	192	GT-AG	DA	0	2	0	ENST00000378536	ENSG00000157933	SKI
1	2235547	2235732	21	+	0.198842	186	GT-AG	DA	0	1	0	ENST00000507179	ENSG00000157933	SKI
1	2236024	2237459	163	+	1.54339	1436	GT-AG	DA	0	1	0	ENST00000378536	ENSG00000157933	SKI
1	2236024	2250429	2	+	0.0189373	14406	GT-AG	D	2	2	2	ENST00000378536	ENSG00000157933	SKI
1	2237689	2238016	210	+	1.98842	328	GT-AG	DA	0	1	0	ENST00000378536	ENSG00000157933	SKI
1	2240444	2240638	1	+	0.00946866	195	GT-AG	N	na	na	na	na	na	na
1	2248450	2250429	5	+	0.0473433	1980	GT-AG	N	na	na	na	na	na	na
1	2249168	2250429	2	+	0.0189373	1262	GT-AG	N	na	na	na	na	na	na
1	2253018	2255536	4	-	0.0378746	2519	GT-AG	DA	0	0	1	ENST00000378531	ENSG00000116151	MORN1
1	2255582	2267908	4	-	0.0378746	12327	GT-AG	DA	0	0	1	ENST00000378531	ENSG00000116151	MORN1
1	2267984	2268156	1	-	0.00946866	173	GT-AG	D	0	0	1	ENST00000378531	ENSG00000116151	MORN1
1	2267987	2268156	3	-	0.028406	170	GT-AG	DA	0	0	1	ENST00000378531	ENSG00000116151	MORN1
1	2268289	2288871	3	-	0.028406	20583	GT-AG	DA	2	0	2	ENST00000378531	ENSG00000116151	MORN1
1	2289037	2290031	5	-	0.0473433	995	GT-AG	DA	0	0	1	ENST00000378531,ENST00000378529	ENSG00000116151,ENSG00000116151	MORN1,MORN1
1	2290154	2303920	3	-	0.028406	13767	GT-AG	DA	0	0	2	ENST00000378531,ENST00000378529	ENSG00000116151,ENSG00000116151	MORN1,MORN1
1	2303575	2303920	2	-	0.0189373	346	GT-AG	D	0	0	0	ENST00000419785	ENSG00000116151	MORN1
1	2304030	2305900	12	-	0.113624	1871	GT-AG	DA	0	0	1	ENST00000378531,ENST00000378529,ENST00000469374,ENST00000419785	ENSG00000116151,ENSG00000116151,ENSG00000116151,ENSG00000116151	MORN1,MORN1,MORN1,MORN1
1	2305996	2316417	9	-	0.085218	10422	GT-AG	DA	2	1	3	ENST00000378531,ENST00000378529,ENST00000469374,ENST00000419785	ENSG00000116151,ENSG00000116151,ENSG00000116151,ENSG00000116151	MORN1,MORN1,MORN1,MORN1
1	2310666	2316417	6	-	0.056812	5752	GT-AG	DA	0	0	1	ENST00000378525,ENST00000449373	ENSG00000116151,ENSG00000116151	MORN1,MORN1
1	2316124	2316417	2	-	0.0189373	294	GT-AG	D	0	0	0	ENST00000378525,ENST00000449373	ENSG00000116151,ENSG00000116151	MORN1,MORN1
1	2316504	2317246	15	-	0.14203	743	GT-AG	DA	0	0	2	ENST00000378531,ENST00000378529,ENST00000378525,ENST00000449373	ENSG00000116151,ENSG00000116151,ENSG00000116151,ENSG00000116151	MORN1,MORN1,MORN1,MORN1
1	2317336	2318858	9	-	0.085218	1523	GT-AG	DA	0	0	1	ENST00000378531,ENST00000378529,ENST00000469374,ENST00000378525,ENST00000449373	ENSG00000116151,ENSG00000116151,ENSG00000116151,ENSG00000116151,ENSG00000116151	MORN1,MORN1,MORN1,MORN1,MORN1
1	2318968	2319678	9	-	0.085218	711	GT-AG	DA	0	0	1	ENST00000378531,ENST00000378529,ENST00000378525,ENST00000449373,ENST00000475812	ENSG00000116151,ENSG00000116151,ENSG00000116151,ENSG00000116151,ENSG00000116151	MORN1,MORN1,MORN1,MORN1,MORN1
1	2319776	2321364	6	-	0.056812	1589	GT-AG	DA	0	0	1	ENST00000378531,ENST00000378529,ENST00000494279	ENSG00000116151,ENSG00000116151,ENSG00000116151	MORN1,MORN1,MORN1
1	2321435	2322897	2	-	0.0189373	1463	GT-AG	DA	0	0	1	ENST00000378531,ENST00000378529	ENSG00000116151,ENSG00000116151	MORN1,MORN1
1	2322804	2327223	2	+	0.0189373	4420	GT-AG	A	2	2	0	ENST00000443438	ENSG00000157916	RER1
1	2323397	2327229	2	+	0.0189373	3833	GT-AG	D	1	2	1	ENST00000378518,ENST00000306256,ENST00000434662,ENST00000378513,ENST00000493207,ENST00000378512	ENSG00000157916,ENSG00000157916,ENSG00000157916,ENSG00000157916,ENSG00000157916,ENSG00000157916	RER1,RER1,RER1,RER1,RER1,RER1
1	2323397	2324647	6	+	0.056812	1251	GT-AG	D	0	1	0	ENST00000378518,ENST00000306256,ENST00000434662,ENST00000378513,ENST00000493207,ENST00000378512	ENSG00000157916,ENSG00000157916,ENSG00000157916,ENSG00000157916,ENSG00000157916,ENSG00000157916	RER1,RER1,RER1,RER1,RER1,RER1
1	2323397	2324709	10	+	0.0946866	1313	GT-AG	D	1	2	0	ENST00000378518,ENST00000306256,ENST00000434662,ENST00000378513,ENST00000493207,ENST00000378512	ENSG00000157916,ENSG00000157916,ENSG00000157916,ENSG00000157916,ENSG00000157916,ENSG00000157916	RER1,RER1,RER1,RER1,RER1,RER1
1	2323397	2327223	224	+	2.12098	3827	GT-AG	DA	1	2	0	ENST00000378518,ENST00000306256,ENST00000434662,ENST00000378513,ENST00000493207,ENST00000378512	ENSG00000157916,ENSG00000157916,ENSG00000157916,ENSG00000157916,ENSG00000157916,ENSG00000157916	RER1,RER1,RER1,RER1,RER1,RER1
1	2323565	2327223	2	+	0.0189373	3659	GT-AG	A	1	1	0	ENST00000443438	ENSG00000157916	RER1
1	2323814	2327223	1	+	0.00946866	3410	GT-AG	A	1	1	0	ENST00000443438	ENSG00000157916	RER1
1	2324154	2324709	1	+	0.00946866	556	GT-AG	N	na	na	na	na	na	na
1	2324670	2327223	14	+	0.132561	2554	GT-AG	DA	0	1	0	ENST00000443438	ENSG00000157916	RER1
1	2324794	2327223	63	+	0.596526	2430	GT-AG	A	0	0	0	ENST00000443438	ENSG00000157916	RER1
1	2326167	2327223	1	+	0.00946866	1057	GT-AG	A	0	0	0	ENST00000443438	ENSG00000157916	RER1
1	2327310	2328555	674	+	6.38188	1246	GT-AG	DA	0	1	0	ENST00000378518,ENST00000306256,ENST00000434662,ENST00000378513,ENST00000378512,ENST00000443438,ENST00000488353	ENSG00000157916,ENSG00000157916,ENSG00000157916,ENSG00000157916,ENSG00000157916,ENSG00000157916,ENSG00000157916	RER1,RER1,RER1,RER1,RER1,RER1,RER1
1	2327310	2330854	1	+	0.00946866	3545	GT-AG	NDA	1	2	1	ENST00000378518,ENST00000306256,ENST00000434662,ENST00000378513,ENST00000378512,ENST00000443438,ENST00000488353	ENSG00000157916,ENSG00000157916,ENSG00000157916,ENSG00000157916,ENSG00000157916,ENSG00000157916,ENSG00000157916	RER1,RER1,RER1,RER1,RER1,RER1,RER1
1	2328659	2330854	1091	+	10.3303	2196	GT-AG	DA	0	1	0	ENST00000306256,ENST00000434662,ENST00000378512,ENST00000443438,ENST00000488353	ENSG00000157916,ENSG00000157916,ENSG00000157916,ENSG00000157916,ENSG00000157916	RER1,RER1,RER1,RER1,RER1
1	2328659	2333646	1	+	0.00946866	4988	GT-AG	NDA	2	3	3	ENST00000306256,ENST00000434662,ENST00000378512,ENST00000443438,ENST00000488353	ENSG00000157916,ENSG00000157916,ENSG00000157916,ENSG00000157916,ENSG00000157916	RER1,RER1,RER1,RER1,RER1
1	2328659	2332296	32	+	0.302997	3638	GT-AG	DA	1	2	1	ENST00000378518,ENST00000378513	ENSG00000157916,ENSG00000157916	RER1,RER1
1	2330953	2332296	1457	+	13.7958	1344	GT-AG	DA	0	1	0	ENST00000306256,ENST00000434662,ENST00000378512,ENST00000443438,ENST00000488353	ENSG00000157916,ENSG00000157916,ENSG00000157916,ENSG00000157916,ENSG00000157916	RER1,RER1,RER1,RER1,RER1
1	2332374	2333536	38	+	0.359809	1163	GT-AG	DA	0	1	0	ENST00000378512	ENSG00000157916	RER1
1	2332374	2333646	1632	+	15.4529	1273	GT-AG	DA	0	1	1	ENST00000378518,ENST00000306256,ENST00000434662,ENST00000378513,ENST00000443438,ENST00000488353	ENSG00000157916,ENSG00000157916,ENSG00000157916,ENSG00000157916,ENSG00000157916,ENSG00000157916	RER1,RER1,RER1,RER1,RER1,RER1
1	2333781	2334474	1761	+	16.6743	694	GT-AG	DA	0	1	0	ENST00000306256,ENST00000434662,ENST00000378513,ENST00000378512,ENST00000488353,ENST00000462129	ENSG00000157916,ENSG00000157916,ENSG00000157916,ENSG00000157916,ENSG00000157916,ENSG00000157916	RER1,RER1,RER1,RER1,RER1,RER1
1	2334520	2334765	7	+	0.0662806	246	GT-AG	N	na	na	na	na	na	na
1	2334548	2334550	10	+	0.0946866	3	Other	DA	0	1	0	ENST00000434662	ENSG00000157916	RER1
1	2335622	2337082	2	-	0.0189373	1461	AT-AC	N	na	na	na	na	na	na
1	2335627	2337087	11	-	0.104155	1461	GT-AG	N	na	na	na	na	na	na
1	2335629	2337089	3	-	0.028406	1461	AT-AC	N	na	na	na	na	na	na
1	2337267	2337923	5	-	0.0473433	657	GT-AG	DA	0	0	2	ENST00000507596	ENSG00000157911	PEX10
1	2337273	2337923	151	-	1.42977	651	GT-AG	DA	0	0	1	ENST00000288774,ENST00000447513	ENSG00000157911,ENSG00000157911	PEX10,PEX10
1	2337273	2337777	1	-	0.00946866	505	GT-AG	A	0	0	1	ENST00000288774,ENST00000447513	ENSG00000157911,ENSG00000157911	PEX10,PEX10
1	2337273	2337803	1	-	0.00946866	531	GT-AG	A	0	0	1	ENST00000288774,ENST00000447513	ENSG00000157911,ENSG00000157911	PEX10,PEX10
1	2338058	2338159	155	-	1.46764	102	GT-AG	DA	0	0	1	ENST00000288774,ENST00000447513,ENST00000507596,ENST00000510434	ENSG00000157911,ENSG00000157911,ENSG00000157911,ENSG00000157911	PEX10,PEX10,PEX10,PEX10
1	2338334	2339891	103	-	0.975272	1558	GT-AG	DA	0	0	2	ENST00000447513,ENST00000507596	ENSG00000157911,ENSG00000157911	PEX10,PEX10
1	2338334	2339895	9	-	0.085218	1562	GT-AG	DA	0	1	2	ENST00000510434	ENSG00000157911	PEX10
1	2338391	2339891	3	-	0.028406	1501	GT-AG	D	0	0	1	ENST00000288774	ENSG00000157911	PEX10
1	2338394	2339891	3	-	0.028406	1498	GT-AG	DA	0	0	1	ENST00000288774	ENSG00000157911	PEX10
1	2340297	2341810	20	-	0.189373	1514	GT-AG	DA	1	2	1	ENST00000288774,ENST00000447513,ENST00000507596,ENST00000510434,ENST00000508384,ENST00000504111,ENST00000514502	ENSG00000157911,ENSG00000157911,ENSG00000157911,ENSG00000157911,ENSG00000157911,ENSG00000157911,ENSG00000157911	PEX10,PEX10,PEX10,PEX10,PEX10,PEX10,PEX10
1	2341890	2343830	4	-	0.0378746	1941	GT-AG	DA	1	1	2	ENST00000288774,ENST00000447513,ENST00000507596,ENST00000510434	ENSG00000157911,ENSG00000157911,ENSG00000157911,ENSG00000157911	PEX10,PEX10,PEX10,PEX10
1	2440499	2441301	112	-	1.06049	803	GT-AG	DA	0	0	1	ENST00000378466,ENST00000435556,ENST00000505228	ENSG00000157881,ENSG00000157881,ENSG00000157881	PANK4,PANK4,PANK4
1	2441369	2441496	77	-	0.729087	128	GT-AG	DA	0	0	1	ENST00000378466,ENST00000435556,ENST00000505228,ENST00000502512	ENSG00000157881,ENSG00000157881,ENSG00000157881,ENSG00000157881	PANK4,PANK4,PANK4,PANK4
1	2441596	2442117	74	-	0.700681	522	GT-AG	DA	0	0	1	ENST00000378466,ENST00000435556,ENST00000505228,ENST00000502512	ENSG00000157881,ENSG00000157881,ENSG00000157881,ENSG00000157881	PANK4,PANK4,PANK4,PANK4
1	2442187	2442777	6	-	0.056812	591	GT-AG	DA	0	0	2	ENST00000505228,ENST00000502512	ENSG00000157881,ENSG00000157881	PANK4,PANK4
1	2442221	2442777	27	-	0.255654	557	GT-AG	DA	0	0	1	ENST00000378466,ENST00000435556,ENST00000471361	ENSG00000157881,ENSG00000157881,ENSG00000157881	PANK4,PANK4,PANK4
1	2442826	2443067	32	-	0.302997	242	GT-AG	DA	0	0	1	ENST00000378466,ENST00000435556,ENST00000505228,ENST00000502512,ENST00000471361	ENSG00000157881,ENSG00000157881,ENSG00000157881,ENSG00000157881,ENSG00000157881	PANK4,PANK4,PANK4,PANK4,PANK4
1	2443122	2444327	26	-	0.246185	1206	GT-AG	DA	0	0	1	ENST00000378466,ENST00000435556,ENST00000505228,ENST00000502512,ENST00000471361	ENSG00000157881,ENSG00000157881,ENSG00000157881,ENSG00000157881,ENSG00000157881	PANK4,PANK4,PANK4,PANK4,PANK4
1	2444478	2445441	26	-	0.246185	964	GT-AG	DA	0	0	1	ENST00000378466,ENST00000435556,ENST00000505228,ENST00000502512,ENST00000487804	ENSG00000157881,ENSG00000157881,ENSG00000157881,ENSG00000157881,ENSG00000157881	PANK4,PANK4,PANK4,PANK4,PANK4
1	2445528	2445793	21	-	0.198842	266	GT-AG	DA	0	0	1	ENST00000378466,ENST00000435556,ENST00000505228,ENST00000502512	ENSG00000157881,ENSG00000157881,ENSG00000157881,ENSG00000157881	PANK4,PANK4,PANK4,PANK4
1	2445905	2447001	10	-	0.0946866	1097	GT-AG	DA	1	1	2	ENST00000378466,ENST00000435556,ENST00000505228,ENST00000515423	ENSG00000157881,ENSG00000157881,ENSG00000157881,ENSG00000157881	PANK4,PANK4,PANK4,PANK4
1	2447156	2449603	5	-	0.0473433	2448	GT-AG	DA	0	0	1	ENST00000378466,ENST00000435556,ENST00000505228,ENST00000468002	ENSG00000157881,ENSG00000157881,ENSG00000157881,ENSG00000157881	PANK4,PANK4,PANK4,PANK4
1	2449703	2449955	11	-	0.104155	253	GT-AG	DA	0	0	1	ENST00000378466,ENST00000435556,ENST00000505228,ENST00000468002	ENSG00000157881,ENSG00000157881,ENSG00000157881,ENSG00000157881	PANK4,PANK4,PANK4,PANK4
1	2450036	2450582	15	-	0.14203	547	GT-AG	DA	0	0	1	ENST00000378466,ENST00000435556,ENST00000505228,ENST00000468002	ENSG00000157881,ENSG00000157881,ENSG00000157881,ENSG00000157881	PANK4,PANK4,PANK4,PANK4
1	2450763	2451240	14	-	0.132561	478	GT-AG	DA	0	0	1	ENST00000378466,ENST00000435556,ENST00000505228,ENST00000486396	ENSG00000157881,ENSG00000157881,ENSG00000157881,ENSG00000157881	PANK4,PANK4,PANK4,PANK4
1	2451393	2451761	16	-	0.151499	369	GT-AG	DA	0	0	1	ENST00000378466,ENST00000435556,ENST00000505228,ENST00000486396	ENSG00000157881,ENSG00000157881,ENSG00000157881,ENSG00000157881	PANK4,PANK4,PANK4,PANK4
1	2451853	2452162	15	-	0.14203	310	GT-AG	DA	0	0	1	ENST00000378466,ENST00000435556,ENST00000505228,ENST00000486396	ENSG00000157881,ENSG00000157881,ENSG00000157881,ENSG00000157881	PANK4,PANK4,PANK4,PANK4
1	2452345	2452540	33	-	0.312466	196	GT-AG	DA	0	0	1	ENST00000378466,ENST00000486396,ENST00000502770	ENSG00000157881,ENSG00000157881,ENSG00000157881	PANK4,PANK4,PANK4
1	2452754	2453157	32	-	0.302997	404	GT-AG	DA	0	0	1	ENST00000378466,ENST00000435556,ENST00000491212	ENSG00000157881,ENSG00000157881,ENSG00000157881	PANK4,PANK4,PANK4
1	2452754	2457903	1	-	0.00946866	5150	GT-AG	DA	1	2	3	ENST00000486396	ENSG00000157881	PANK4
1	2453239	2457903	15	-	0.14203	4665	GT-AG	DA	1	1	2	ENST00000378466,ENST00000435556,ENST00000514922	ENSG00000157881,ENSG00000157881,ENSG00000157881	PANK4,PANK4,PANK4
1	2453239	2457040	1	-	0.00946866	3802	GT-AG	DA	0	0	2	ENST00000491212	ENSG00000157881	PANK4
1	2489273	2489782	3	+	0.028406	510	GT-AG	DA	0	1	0	ENST00000426449,ENST00000434817,ENST00000435221,ENST00000451778,ENST00000409119,ENST00000423768,ENST00000355716,ENST00000496064,ENST00000463471,ENST00000466750	ENSG00000157873,ENSG00000157873,ENSG00000157873,ENSG00000157873,ENSG00000157873,ENSG00000157873,ENSG00000157873,ENSG00000157873,ENSG00000157873,ENSG00000157873	TNFRSF14,TNFRSF14,TNFRSF14,TNFRSF14,TNFRSF14,TNFRSF14,TNFRSF14,TNFRSF14,TNFRSF14,TNFRSF14
1	2489907	2491262	1	+	0.00946866	1356	GT-AG	DA	0	2	3	ENST00000426449,ENST00000434817,ENST00000435221,ENST00000451778,ENST00000409119,ENST00000355716,ENST00000496064	ENSG00000157873,ENSG00000157873,ENSG00000157873,ENSG00000157873,ENSG00000157873,ENSG00000157873,ENSG00000157873	TNFRSF14,TNFRSF14,TNFRSF14,TNFRSF14,TNFRSF14,TNFRSF14,TNFRSF14
1	2491417	2492063	2	+	0.0189373	647	GT-AG	DA	0	1	0	ENST00000426449,ENST00000434817,ENST00000435221,ENST00000451778,ENST00000409119,ENST00000355716,ENST00000475523,ENST00000496064,ENST00000463471,ENST00000466750,ENST00000471768	ENSG00000157873,ENSG00000157873,ENSG00000157873,ENSG00000157873,ENSG00000157873,ENSG00000157873,ENSG00000157873,ENSG00000157873,ENSG00000157873,ENSG00000157873,ENSG00000157873	TNFRSF14,TNFRSF14,TNFRSF14,TNFRSF14,TNFRSF14,TNFRSF14,TNFRSF14,TNFRSF14,TNFRSF14,TNFRSF14,TNFRSF14
1	2494335	2494587	2	+	0.0189373	253	GT-AG	DA	0	1	0	ENST00000355716,ENST00000475523,ENST00000466750,ENST00000463835,ENST00000480305	ENSG00000157873,ENSG00000157873,ENSG00000157873,ENSG00000157873,ENSG00000157873	TNFRSF14,TNFRSF14,TNFRSF14,TNFRSF14,TNFRSF14
1	2518387	2518530	2	+	0.0189373	144	GT-AG	DA	0	1	0	ENST00000419916,ENST00000378424,ENST00000537325,ENST00000378427,ENST00000378425,ENST00000444521,ENST00000465233,ENST00000498083	ENSG00000157870,ENSG00000157870,ENSG00000157870,ENSG00000157870,ENSG00000157870,ENSG00000157870,ENSG00000157870,ENSG00000157870	FAM213B,FAM213B,FAM213B,FAM213B,FAM213B,FAM213B,FAM213B,FAM213B
1	2518734	2519180	31	+	0.293529	447	GT-AG	DA	0	1	0	ENST00000493183,ENST00000474659,ENST00000419916,ENST00000378424,ENST00000537325,ENST00000486099,ENST00000378427,ENST00000378425,ENST00000464043,ENST00000444521,ENST00000465233,ENST00000498083,ENST00000481683,ENST00000484099,ENST00000477045	ENSG00000157870,ENSG00000157870,ENSG00000157870,ENSG00000157870,ENSG00000157870,ENSG00000157870,ENSG00000157870,ENSG00000157870,ENSG00000157870,ENSG00000157870,ENSG00000157870,ENSG00000157870,ENSG00000157870,ENSG00000157870,ENSG00000157870	FAM213B,FAM213B,FAM213B,FAM213B,FAM213B,FAM213B,FAM213B,FAM213B,FAM213B,FAM213B,FAM213B,FAM213B,FAM213B,FAM213B,FAM213B
1	2519231	2519775	6	+	0.056812	545	GT-AG	DA	0	1	0	ENST00000378424,ENST00000486099,ENST00000444521	ENSG00000157870,ENSG00000157870,ENSG00000157870	FAM213B,FAM213B,FAM213B
1	2519231	2519829	30	+	0.28406	599	GT-AG	DA	0	1	1	ENST00000493183,ENST00000474659,ENST00000419916,ENST00000537325,ENST00000378427,ENST00000378425,ENST00000464043,ENST00000465233,ENST00000498083,ENST00000481683,ENST00000484099,ENST00000477045	ENSG00000157870,ENSG00000157870,ENSG00000157870,ENSG00000157870,ENSG00000157870,ENSG00000157870,ENSG00000157870,ENSG00000157870,ENSG00000157870,ENSG00000157870,ENSG00000157870,ENSG00000157870	FAM213B,FAM213B,FAM213B,FAM213B,FAM213B,FAM213B,FAM213B,FAM213B,FAM213B,FAM213B,FAM213B,FAM213B
1	2519828	2519989	3	+	0.028406	162	GT-AG	A	0	1	2	ENST00000493183,ENST00000474659,ENST00000419916,ENST00000378424,ENST00000486099,ENST00000378427,ENST00000378425,ENST00000464043,ENST00000444521	ENSG00000157870,ENSG00000157870,ENSG00000157870,ENSG00000157870,ENSG00000157870,ENSG00000157870,ENSG00000157870,ENSG00000157870,ENSG00000157870	FAM213B,FAM213B,FAM213B,FAM213B,FAM213B,FAM213B,FAM213B,FAM213B,FAM213B
1	2519892	2519989	50	+	0.473433	98	GT-AG	DA	0	1	1	ENST00000493183,ENST00000474659,ENST00000419916,ENST00000378424,ENST00000486099,ENST00000378427,ENST00000378425,ENST00000464043,ENST00000444521	ENSG00000157870,ENSG00000157870,ENSG00000157870,ENSG00000157870,ENSG00000157870,ENSG00000157870,ENSG00000157870,ENSG00000157870,ENSG00000157870	FAM213B,FAM213B,FAM213B,FAM213B,FAM213B,FAM213B,FAM213B,FAM213B,FAM213B
1	2519892	2520393	2	+	0.0189373	502	GT-AG	NDA	0	2	3	ENST00000537325	ENSG00000157870	FAM213B
1	2519892	2520396	3	+	0.028406	505	GT-AG	DA	0	2	4	ENST00000537325	ENSG00000157870	FAM213B
1	2520064	2520361	28	+	0.265123	298	GT-AG	DA	0	1	0	ENST00000493183,ENST00000419916,ENST00000378425,ENST00000464043,ENST00000444521,ENST00000465233,ENST00000481683	ENSG00000157870,ENSG00000157870,ENSG00000157870,ENSG00000157870,ENSG00000157870,ENSG00000157870,ENSG00000157870	FAM213B,FAM213B,FAM213B,FAM213B,FAM213B,FAM213B,FAM213B
1	2520064	2520393	19	+	0.179905	330	GT-AG	DA	0	1	1	ENST00000474659,ENST00000378424,ENST00000486099,ENST00000378427,ENST00000484099	ENSG00000157870,ENSG00000157870,ENSG00000157870,ENSG00000157870,ENSG00000157870	FAM213B,FAM213B,FAM213B,FAM213B,FAM213B
1	2520479	2520849	50	+	0.473433	371	GT-AG	DA	0	1	0	ENST00000493183,ENST00000474659,ENST00000419916,ENST00000378424,ENST00000537325,ENST00000378427,ENST00000378425,ENST00000464043,ENST00000444521,ENST00000481683,ENST00000484099,ENST00000476686	ENSG00000157870,ENSG00000157870,ENSG00000157870,ENSG00000157870,ENSG00000157870,ENSG00000157870,ENSG00000157870,ENSG00000157870,ENSG00000157870,ENSG00000157870,ENSG00000157870,ENSG00000157870	FAM213B,FAM213B,FAM213B,FAM213B,FAM213B,FAM213B,FAM213B,FAM213B,FAM213B,FAM213B,FAM213B,FAM213B
1	2976847	2977671	1	-	0.00946866	825	GT-AG	DA	1	1	2	ENST00000413472	ENSG00000177133	RP1-163G9.1
1	3103038	3160651	5	+	0.0473433	57614	GT-AG	DA	1	2	0	ENST00000511072,ENST00000442529,ENST00000441472,ENST00000378398,ENST00000378391,ENST00000514189,ENST00000270722	ENSG00000142611,ENSG00000142611,ENSG00000142611,ENSG00000142611,ENSG00000142611,ENSG00000142611,ENSG00000142611	PRDM16,PRDM16,PRDM16,PRDM16,PRDM16,PRDM16,PRDM16
1	3160701	3301716	5	+	0.0473433	141016	GT-AG	DA	0	1	1	ENST00000442529,ENST00000441472,ENST00000378398,ENST00000378391,ENST00000270722,ENST00000512462,ENST00000463591	ENSG00000142611,ENSG00000142611,ENSG00000142611,ENSG00000142611,ENSG00000142611,ENSG00000142611,ENSG00000142611	PRDM16,PRDM16,PRDM16,PRDM16,PRDM16,PRDM16,PRDM16
1	3301850	3303240	3	+	0.028406	1391	GT-AG	DA	0	1	0	ENST00000463591	ENSG00000142611	PRDM16
1	3319562	3321303	7	+	0.0662806	1742	GT-AG	DA	0	1	0	ENST00000511072,ENST00000442529,ENST00000441472,ENST00000378398,ENST00000378391,ENST00000514189,ENST00000270722,ENST00000512462,ENST00000408992,ENST00000509860	ENSG00000142611,ENSG00000142611,ENSG00000142611,ENSG00000142611,ENSG00000142611,ENSG00000142611,ENSG00000142611,ENSG00000142611,ENSG00000142611,ENSG00000142611	PRDM16,PRDM16,PRDM16,PRDM16,PRDM16,PRDM16,PRDM16,PRDM16,PRDM16,PRDM16
1	3321450	3322059	2	+	0.0189373	610	GT-AG	DA	0	1	0	ENST00000511072,ENST00000442529,ENST00000441472,ENST00000378398,ENST00000378391,ENST00000514189,ENST00000270722,ENST00000512462,ENST00000408992,ENST00000509860	ENSG00000142611,ENSG00000142611,ENSG00000142611,ENSG00000142611,ENSG00000142611,ENSG00000142611,ENSG00000142611,ENSG00000142611,ENSG00000142611,ENSG00000142611	PRDM16,PRDM16,PRDM16,PRDM16,PRDM16,PRDM16,PRDM16,PRDM16,PRDM16,PRDM16
1	3322212	3327948	4	+	0.0378746	5737	GT-AG	DA	0	1	0	ENST00000511072,ENST00000442529,ENST00000441472,ENST00000378398,ENST00000378391,ENST00000514189,ENST00000270722,ENST00000512462,ENST00000408992,ENST00000509860	ENSG00000142611,ENSG00000142611,ENSG00000142611,ENSG00000142611,ENSG00000142611,ENSG00000142611,ENSG00000142611,ENSG00000142611,ENSG00000142611,ENSG00000142611	PRDM16,PRDM16,PRDM16,PRDM16,PRDM16,PRDM16,PRDM16,PRDM16,PRDM16,PRDM16
1	3329364	3331127	8	+	0.0757493	1764	GT-AG	DA	0	1	1	ENST00000442529,ENST00000441472,ENST00000378398,ENST00000514189,ENST00000509860	ENSG00000142611,ENSG00000142611,ENSG00000142611,ENSG00000142611,ENSG00000142611	PRDM16,PRDM16,PRDM16,PRDM16,PRDM16
1	3329364	3331124	3	+	0.028406	1761	GT-AG	DA	0	1	0	ENST00000511072,ENST00000378391,ENST00000270722,ENST00000512462,ENST00000408992	ENSG00000142611,ENSG00000142611,ENSG00000142611,ENSG00000142611,ENSG00000142611	PRDM16,PRDM16,PRDM16,PRDM16,PRDM16
1	3331211	3334392	5	+	0.0473433	3182	GT-AG	DA	0	1	0	ENST00000511072,ENST00000442529,ENST00000441472,ENST00000378398,ENST00000378391,ENST00000514189,ENST00000270722,ENST00000512462,ENST00000408992,ENST00000509860	ENSG00000142611,ENSG00000142611,ENSG00000142611,ENSG00000142611,ENSG00000142611,ENSG00000142611,ENSG00000142611,ENSG00000142611,ENSG00000142611,ENSG00000142611	PRDM16,PRDM16,PRDM16,PRDM16,PRDM16,PRDM16,PRDM16,PRDM16,PRDM16,PRDM16
1	3334561	3335231	1	+	0.00946866	671	GT-AG	DA	0	1	0	ENST00000511072,ENST00000442529,ENST00000441472,ENST00000378398,ENST00000378391,ENST00000514189,ENST00000270722,ENST00000512462,ENST00000408992,ENST00000509860	ENSG00000142611,ENSG00000142611,ENSG00000142611,ENSG00000142611,ENSG00000142611,ENSG00000142611,ENSG00000142611,ENSG00000142611,ENSG00000142611,ENSG00000142611	PRDM16,PRDM16,PRDM16,PRDM16,PRDM16,PRDM16,PRDM16,PRDM16,PRDM16,PRDM16
1	3335308	3342145	3	+	0.028406	6838	GT-AG	DA	1	2	0	ENST00000511072,ENST00000442529,ENST00000441472,ENST00000378398,ENST00000378391,ENST00000514189,ENST00000270722,ENST00000512462,ENST00000408992,ENST00000509860	ENSG00000142611,ENSG00000142611,ENSG00000142611,ENSG00000142611,ENSG00000142611,ENSG00000142611,ENSG00000142611,ENSG00000142611,ENSG00000142611,ENSG00000142611	PRDM16,PRDM16,PRDM16,PRDM16,PRDM16,PRDM16,PRDM16,PRDM16,PRDM16,PRDM16
1	3342314	3342615	2	+	0.0189373	302	GT-AG	DA	0	1	0	ENST00000511072,ENST00000442529,ENST00000441472,ENST00000378398,ENST00000378391,ENST00000514189,ENST00000270722,ENST00000512462,ENST00000408992,ENST00000509860,ENST00000378389	ENSG00000142611,ENSG00000142611,ENSG00000142611,ENSG00000142611,ENSG00000142611,ENSG00000142611,ENSG00000142611,ENSG00000142611,ENSG00000142611,ENSG00000142611,ENSG00000142611	PRDM16,PRDM16,PRDM16,PRDM16,PRDM16,PRDM16,PRDM16,PRDM16,PRDM16,PRDM16,PRDM16
1	3342789	3347436	6	+	0.056812	4648	GT-AG	DA	0	1	0	ENST00000511072,ENST00000442529,ENST00000441472,ENST00000378398,ENST00000378391,ENST00000514189,ENST00000270722,ENST00000512462,ENST00000408992,ENST00000509860,ENST00000378389	ENSG00000142611,ENSG00000142611,ENSG00000142611,ENSG00000142611,ENSG00000142611,ENSG00000142611,ENSG00000142611,ENSG00000142611,ENSG00000142611,ENSG00000142611,ENSG00000142611	PRDM16,PRDM16,PRDM16,PRDM16,PRDM16,PRDM16,PRDM16,PRDM16,PRDM16,PRDM16,PRDM16
1	3347672	3348530	15	+	0.14203	859	GT-AG	DA	0	1	0	ENST00000442529,ENST00000441472,ENST00000378398,ENST00000378391,ENST00000270722,ENST00000512462,ENST00000408992,ENST00000509860	ENSG00000142611,ENSG00000142611,ENSG00000142611,ENSG00000142611,ENSG00000142611,ENSG00000142611,ENSG00000142611,ENSG00000142611	PRDM16,PRDM16,PRDM16,PRDM16,PRDM16,PRDM16,PRDM16,PRDM16
1	3347672	3350241	2	+	0.0189373	2570	GT-AG	DA	1	2	1	ENST00000511072,ENST00000514189,ENST00000378389	ENSG00000142611,ENSG00000142611,ENSG00000142611	PRDM16,PRDM16,PRDM16
1	3348704	3350298	3	+	0.028406	1595	GT-AG	DA	0	1	1	ENST00000442529,ENST00000378391	ENSG00000142611,ENSG00000142611	PRDM16,PRDM16
1	3348704	3350241	15	+	0.14203	1538	GT-AG	DA	0	1	0	ENST00000441472,ENST00000378398,ENST00000270722,ENST00000512462,ENST00000408992,ENST00000509860	ENSG00000142611,ENSG00000142611,ENSG00000142611,ENSG00000142611,ENSG00000142611,ENSG00000142611	PRDM16,PRDM16,PRDM16,PRDM16,PRDM16,PRDM16
1	3380236	3382712	1	+	0.00946866	2477	GT-AG	DA	0	1	0	ENST00000378378	ENSG00000130762	ARHGEF16
1	3382757	3383732	1	+	0.00946866	976	GT-AG	DA	0	1	0	ENST00000378378,ENST00000378373	ENSG00000130762,ENSG00000130762	ARHGEF16,ARHGEF16
1	3383901	3385444	1	+	0.00946866	1544	GT-AG	DA	0	1	0	ENST00000378378,ENST00000378373,ENST00000378371	ENSG00000130762,ENSG00000130762,ENSG00000130762	ARHGEF16,ARHGEF16,ARHGEF16
1	3386157	3389642	2	+	0.0189373	3486	GT-AG	DA	1	2	0	ENST00000378378,ENST00000378373,ENST00000378371,ENST00000445297	ENSG00000130762,ENSG00000130762,ENSG00000130762,ENSG00000130762	ARHGEF16,ARHGEF16,ARHGEF16,ARHGEF16
1	3389794	3389957	1	+	0.00946866	164	GT-AG	DA	0	1	0	ENST00000378378,ENST00000378373,ENST00000378371,ENST00000445297,ENST00000464620,ENST00000418137,ENST00000413250,ENST00000485984	ENSG00000130762,ENSG00000130762,ENSG00000130762,ENSG00000130762,ENSG00000130762,ENSG00000130762,ENSG00000130762,ENSG00000130762	ARHGEF16,ARHGEF16,ARHGEF16,ARHGEF16,ARHGEF16,ARHGEF16,ARHGEF16,ARHGEF16
1	3396154	3396376	3	+	0.028406	223	GT-AG	DA	0	1	0	ENST00000378378,ENST00000378373,ENST00000378371,ENST00000413250,ENST00000485984	ENSG00000130762,ENSG00000130762,ENSG00000130762,ENSG00000130762,ENSG00000130762	ARHGEF16,ARHGEF16,ARHGEF16,ARHGEF16,ARHGEF16
1	3396477	3397012	1	+	0.00946866	536	GT-AG	DA	0	1	0	ENST00000378378,ENST00000378373,ENST00000378371,ENST00000413250,ENST00000485984	ENSG00000130762,ENSG00000130762,ENSG00000130762,ENSG00000130762,ENSG00000130762	ARHGEF16,ARHGEF16,ARHGEF16,ARHGEF16,ARHGEF16
1	3407153	3407476	62	-	0.587057	324	GT-AG	DA	0	0	1	ENST00000294599,ENST00000356575,ENST00000494257	ENSG00000162591,ENSG00000162591,ENSG00000162591	MEGF6,MEGF6,MEGF6
1	3407523	3409203	49	-	0.463964	1681	GT-AG	DA	0	0	1	ENST00000294599,ENST00000356575,ENST00000494257,ENST00000491842	ENSG00000162591,ENSG00000162591,ENSG00000162591,ENSG00000162591	MEGF6,MEGF6,MEGF6,MEGF6
1	3407523	3410335	1	-	0.00946866	2813	GT-AG	NDA	1	1	2	ENST00000294599,ENST00000485002,ENST00000356575,ENST00000475790,ENST00000461795	ENSG00000162591,ENSG00000162591,ENSG00000162591,ENSG00000162591,ENSG00000162591	MEGF6,MEGF6,MEGF6,MEGF6,MEGF6
1	3407523	3410935	2	-	0.0189373	3413	GT-AG	NDA	3	3	5	ENST00000485002,ENST00000356575,ENST00000491842,ENST00000475790	ENSG00000162591,ENSG00000162591,ENSG00000162591,ENSG00000162591	MEGF6,MEGF6,MEGF6,MEGF6
1	3407523	3410560	2	-	0.0189373	3038	GT-AG	NDA	2	2	4	ENST00000485002,ENST00000356575,ENST00000475790,ENST00000461795	ENSG00000162591,ENSG00000162591,ENSG00000162591,ENSG00000162591	MEGF6,MEGF6,MEGF6,MEGF6
1	3409331	3410335	23	-	0.217779	1005	GT-AG	DA	0	0	1	ENST00000294599,ENST00000485002,ENST00000356575,ENST00000475790,ENST00000461795	ENSG00000162591,ENSG00000162591,ENSG00000162591,ENSG00000162591,ENSG00000162591	MEGF6,MEGF6,MEGF6,MEGF6,MEGF6
1	3409331	3410560	2	-	0.0189373	1230	GT-AG	DA	1	1	3	ENST00000491842	ENSG00000162591	MEGF6
1	3410463	3410560	15	-	0.14203	98	GT-AG	DA	0	0	1	ENST00000485002,ENST00000356575,ENST00000475790,ENST00000461795	ENSG00000162591,ENSG00000162591,ENSG00000162591,ENSG00000162591	MEGF6,MEGF6,MEGF6,MEGF6
1	3410688	3410935	4	-	0.0378746	248	GT-AG	DA	0	0	1	ENST00000485002,ENST00000356575,ENST00000491842,ENST00000475790	ENSG00000162591,ENSG00000162591,ENSG00000162591,ENSG00000162591	MEGF6,MEGF6,MEGF6,MEGF6
1	3411063	3411177	2	-	0.0189373	115	GT-AG	DA	0	0	1	ENST00000294599,ENST00000485002,ENST00000356575,ENST00000491842	ENSG00000162591,ENSG00000162591,ENSG00000162591,ENSG00000162591	MEGF6,MEGF6,MEGF6,MEGF6
1	3411305	3412454	5	-	0.0473433	1150	GT-AG	DA	0	0	1	ENST00000294599,ENST00000485002,ENST00000356575,ENST00000491842,ENST00000475790	ENSG00000162591,ENSG00000162591,ENSG00000162591,ENSG00000162591,ENSG00000162591	MEGF6,MEGF6,MEGF6,MEGF6,MEGF6
1	3412582	3413219	6	-	0.056812	638	GT-AG	DA	0	0	1	ENST00000294599,ENST00000485002,ENST00000356575,ENST00000491842	ENSG00000162591,ENSG00000162591,ENSG00000162591,ENSG00000162591	MEGF6,MEGF6,MEGF6,MEGF6
1	3413347	3413552	2	-	0.0189373	206	GT-AG	DA	0	0	1	ENST00000485002,ENST00000356575	ENSG00000162591,ENSG00000162591	MEGF6,MEGF6
1	3413683	3413797	3	-	0.028406	115	GT-AG	DA	0	0	1	ENST00000485002,ENST00000356575	ENSG00000162591,ENSG00000162591	MEGF6,MEGF6
1	3416280	3416360	1	-	0.00946866	81	GT-AG	DA	0	0	1	ENST00000294599,ENST00000485002,ENST00000356575	ENSG00000162591,ENSG00000162591,ENSG00000162591	MEGF6,MEGF6,MEGF6
1	3416488	3417197	1	-	0.00946866	710	GT-AG	DA	0	0	1	ENST00000294599,ENST00000485002,ENST00000356575	ENSG00000162591,ENSG00000162591,ENSG00000162591	MEGF6,MEGF6,MEGF6
1	3417328	3417530	1	-	0.00946866	203	GT-AG	DA	0	0	1	ENST00000294599,ENST00000485002,ENST00000356575	ENSG00000162591,ENSG00000162591,ENSG00000162591	MEGF6,MEGF6,MEGF6
1	3417658	3417741	1	-	0.00946866	84	GT-AG	DA	0	0	1	ENST00000294599,ENST00000485002,ENST00000356575	ENSG00000162591,ENSG00000162591,ENSG00000162591	MEGF6,MEGF6,MEGF6
1	3417872	3418360	1	-	0.00946866	489	GT-AG	DA	0	0	1	ENST00000294599,ENST00000485002,ENST00000356575	ENSG00000162591,ENSG00000162591,ENSG00000162591	MEGF6,MEGF6,MEGF6
1	3418485	3421772	2	-	0.0189373	3288	GT-AG	DA	0	0	1	ENST00000294599,ENST00000485002,ENST00000356575	ENSG00000162591,ENSG00000162591,ENSG00000162591	MEGF6,MEGF6,MEGF6
1	3420966	3421772	1	-	0.00946866	807	GT-AG	D	0	0	0	ENST00000294599,ENST00000485002,ENST00000356575	ENSG00000162591,ENSG00000162591,ENSG00000162591	MEGF6,MEGF6,MEGF6
1	3422120	3422672	1	-	0.00946866	553	GT-AG	DA	0	0	1	ENST00000294599,ENST00000485002,ENST00000356575	ENSG00000162591,ENSG00000162591,ENSG00000162591	MEGF6,MEGF6,MEGF6
1	3422800	3424359	1	-	0.00946866	1560	GT-AG	DA	0	0	1	ENST00000294599,ENST00000485002,ENST00000356575	ENSG00000162591,ENSG00000162591,ENSG00000162591	MEGF6,MEGF6,MEGF6
1	3424487	3425122	5	-	0.0473433	636	GT-AG	DA	0	0	1	ENST00000294599,ENST00000485002,ENST00000356575	ENSG00000162591,ENSG00000162591,ENSG00000162591	MEGF6,MEGF6,MEGF6
1	3425809	3426434	1	-	0.00946866	626	GT-AG	DA	0	0	1	ENST00000294599,ENST00000485002,ENST00000356575	ENSG00000162591,ENSG00000162591,ENSG00000162591	MEGF6,MEGF6,MEGF6
1	3426556	3427347	3	-	0.028406	792	GT-AG	DA	0	0	1	ENST00000294599,ENST00000485002,ENST00000356575	ENSG00000162591,ENSG00000162591,ENSG00000162591	MEGF6,MEGF6,MEGF6
1	3427466	3428114	2	-	0.0189373	649	GT-AG	DA	0	0	1	ENST00000294599,ENST00000485002,ENST00000356575	ENSG00000162591,ENSG00000162591,ENSG00000162591	MEGF6,MEGF6,MEGF6
1	3428251	3428570	1	-	0.00946866	320	GT-AG	DA	0	0	1	ENST00000294599,ENST00000485002,ENST00000356575	ENSG00000162591,ENSG00000162591,ENSG00000162591	MEGF6,MEGF6,MEGF6
1	3428692	3431114	3	-	0.028406	2423	GT-AG	DA	0	0	1	ENST00000294599,ENST00000485002,ENST00000356575	ENSG00000162591,ENSG00000162591,ENSG00000162591	MEGF6,MEGF6,MEGF6
1	3430312	3431966	1	-	0.00946866	1655	GT-AG	D	1	1	1	ENST00000294599,ENST00000485002,ENST00000356575	ENSG00000162591,ENSG00000162591,ENSG00000162591	MEGF6,MEGF6,MEGF6
1	3431236	3431966	5	-	0.0473433	731	GT-AG	DA	0	0	1	ENST00000294599,ENST00000485002,ENST00000356575	ENSG00000162591,ENSG00000162591,ENSG00000162591	MEGF6,MEGF6,MEGF6
1	3432091	3440688	6	-	0.056812	8598	GT-AG	DA	0	0	1	ENST00000294599,ENST00000485002,ENST00000356575	ENSG00000162591,ENSG00000162591,ENSG00000162591	MEGF6,MEGF6,MEGF6
1	3440810	3447644	2	-	0.0189373	6835	GT-AG	DA	0	0	1	ENST00000294599	ENSG00000162591	MEGF6
1	3440810	3496389	1	-	0.00946866	55580	GT-AG	DA	2	1	1	ENST00000356575	ENSG00000162591	MEGF6
1	3496493	3511902	1	-	0.00946866	15410	GT-AG	DA	0	0	1	ENST00000356575	ENSG00000162591	MEGF6
1	3540120	3540872	1	-	0.00946866	753	GT-AG	DA	0	0	1	ENST00000435049	ENSG00000238260	RP11-46F15.2
1	3541014	3541196	1	-	0.00946866	183	GT-AG	DA	0	0	1	ENST00000435049	ENSG00000238260	RP11-46F15.2
1	3541708	3541988	6	+	0.056812	281	GT-AG	DA	0	2	0	ENST00000456805	ENSG00000158109	TPRG1L
1	3541837	3541988	70	+	0.662806	152	GT-AG	DA	0	1	0	ENST00000378344,ENST00000344579	ENSG00000158109,ENSG00000158109	TPRG1L,TPRG1L
1	3542079	3542277	181	+	1.71383	199	GT-AG	DA	0	1	0	ENST00000378344,ENST00000456805	ENSG00000158109,ENSG00000158109	TPRG1L,TPRG1L
1	3542079	3544064	3	+	0.028406	1986	GT-AG	DA	1	2	1	ENST00000344579	ENSG00000158109	TPRG1L
1	3542453	3544064	256	+	2.42398	1612	GT-AG	DA	0	1	0	ENST00000378344,ENST00000456805	ENSG00000158109,ENSG00000158109	TPRG1L,TPRG1L
1	3544217	3544973	324	+	3.06785	757	GT-AG	DA	0	1	0	ENST00000378344,ENST00000456805,ENST00000344579	ENSG00000158109,ENSG00000158109,ENSG00000158109	TPRG1L,TPRG1L,TPRG1L
1	3545170	3545281	17	+	0.160967	112	Other	DA	0	1	0	ENST00000456805	ENSG00000158109	TPRG1L
1	3546611	3548030	2	-	0.0189373	1420	GT-AG	D	0	0	1	ENST00000270708	ENSG00000116213	WRAP73
1	3547681	3548030	269	-	2.54707	350	GT-AG	DA	0	0	1	ENST00000270708	ENSG00000116213	WRAP73
1	3548221	3548777	218	-	2.06417	557	GT-AG	DA	0	0	1	ENST00000378322,ENST00000270708	ENSG00000116213,ENSG00000116213	WRAP73,WRAP73
1	3548881	3549962	6	-	0.056812	1082	GT-AG	D	0	0	1	ENST00000378322,ENST00000270708,ENST00000424367	ENSG00000116213,ENSG00000116213,ENSG00000116213	WRAP73,WRAP73,WRAP73
1	3548902	3549962	129	-	1.22146	1061	GT-AG	DA	0	0	1	ENST00000378322,ENST00000270708,ENST00000424367	ENSG00000116213,ENSG00000116213,ENSG00000116213	WRAP73,WRAP73,WRAP73
1	3550067	3551561	108	-	1.02262	1495	GT-AG	DA	0	0	1	ENST00000378322,ENST00000270708,ENST00000424367,ENST00000497940,ENST00000469643	ENSG00000116213,ENSG00000116213,ENSG00000116213,ENSG00000116213,ENSG00000116213	WRAP73,WRAP73,WRAP73,WRAP73,WRAP73
1	3551638	3551724	77	-	0.729087	87	GT-AG	DA	0	0	1	ENST00000378322,ENST00000270708,ENST00000497940,ENST00000469643,ENST00000494884,ENST00000465916	ENSG00000116213,ENSG00000116213,ENSG00000116213,ENSG00000116213,ENSG00000116213,ENSG00000116213	WRAP73,WRAP73,WRAP73,WRAP73,WRAP73,WRAP73
1	3551638	3552508	13	-	0.123093	871	GT-AG	DA	0	1	2	ENST00000424367	ENSG00000116213	WRAP73
1	3551858	3552508	53	-	0.501839	651	GT-AG	DA	0	0	1	ENST00000378322,ENST00000270708,ENST00000497940,ENST00000465916	ENSG00000116213,ENSG00000116213,ENSG00000116213,ENSG00000116213	WRAP73,WRAP73,WRAP73,WRAP73
1	3552594	3553559	59	-	0.558651	966	GT-AG	DA	0	0	1	ENST00000378322,ENST00000270708,ENST00000424367,ENST00000497940,ENST00000465916	ENSG00000116213,ENSG00000116213,ENSG00000116213,ENSG00000116213,ENSG00000116213	WRAP73,WRAP73,WRAP73,WRAP73,WRAP73
1	3553662	3555314	36	-	0.340872	1653	GT-AG	DA	0	0	1	ENST00000378322,ENST00000270708,ENST00000471223,ENST00000424367,ENST00000465916,ENST00000419924	ENSG00000116213,ENSG00000116213,ENSG00000116213,ENSG00000116213,ENSG00000116213,ENSG00000116213	WRAP73,WRAP73,WRAP73,WRAP73,WRAP73,WRAP73
1	3553683	3555314	1	-	0.00946866	1632	GT-AG	D	0	0	0	ENST00000378322,ENST00000270708,ENST00000471223,ENST00000424367,ENST00000465916,ENST00000419924	ENSG00000116213,ENSG00000116213,ENSG00000116213,ENSG00000116213,ENSG00000116213,ENSG00000116213	WRAP73,WRAP73,WRAP73,WRAP73,WRAP73,WRAP73
1	3555386	3563230	32	-	0.302997	7845	GT-AG	DA	0	0	1	ENST00000378322,ENST00000270708,ENST00000424367,ENST00000465916,ENST00000419924	ENSG00000116213,ENSG00000116213,ENSG00000116213,ENSG00000116213,ENSG00000116213	WRAP73,WRAP73,WRAP73,WRAP73,WRAP73
1	3557203	3557278	1	+	0.00946866	76	GC-AG	N	na	na	na	na	na	na
1	3557203	3557315	1	+	0.00946866	113	GC-AG	N	na	na	na	na	na	na
1	3563346	3563972	34	-	0.321935	627	GT-AG	DA	0	0	1	ENST00000378322,ENST00000270708,ENST00000424367,ENST00000465916,ENST00000419924	ENSG00000116213,ENSG00000116213,ENSG00000116213,ENSG00000116213,ENSG00000116213	WRAP73,WRAP73,WRAP73,WRAP73,WRAP73
1	3564124	3566495	16	-	0.151499	2372	GT-AG	DA	0	0	1	ENST00000378322,ENST00000270708,ENST00000424367,ENST00000419924,ENST00000479331	ENSG00000116213,ENSG00000116213,ENSG00000116213,ENSG00000116213,ENSG00000116213	WRAP73,WRAP73,WRAP73,WRAP73,WRAP73
1	3653122	3653490	20	-	0.189373	369	GT-AG	DA	0	0	1	ENST00000419973	ENSG00000244553	RP5-1092A11.3
1	3653667	3654345	8	-	0.0757493	679	GT-AG	DA	0	0	1	ENST00000419973	ENSG00000244553	RP5-1092A11.3
1	3653667	3656797	2	-	0.0189373	3131	GT-AG	NDA	0	1	2	ENST00000418088,ENST00000423764	ENSG00000227372,ENSG00000227372	TP73-AS1,TP73-AS1
1	3654418	3656797	38	-	0.359809	2380	GT-AG	DA	0	0	1	ENST00000418088,ENST00000423764	ENSG00000227372,ENSG00000227372	TP73-AS1,TP73-AS1
1	3655037	3656797	3	-	0.028406	1761	GT-AG	D	0	0	0	ENST00000418088,ENST00000423764	ENSG00000227372,ENSG00000227372	TP73-AS1,TP73-AS1
1	3655077	3656797	26	-	0.246185	1721	GT-AG	D	0	0	0	ENST00000418088,ENST00000423764	ENSG00000227372,ENSG00000227372	TP73-AS1,TP73-AS1
1	3656951	3659368	46	-	0.435558	2418	GT-AG	DA	0	0	1	ENST00000418088,ENST00000452079,ENST00000423764	ENSG00000227372,ENSG00000227372,ENSG00000227372	TP73-AS1,TP73-AS1,TP73-AS1
1	3656951	3658994	14	-	0.132561	2044	GT-AG	A	0	0	1	ENST00000418088,ENST00000452079,ENST00000423764	ENSG00000227372,ENSG00000227372,ENSG00000227372	TP73-AS1,TP73-AS1,TP73-AS1
1	3659081	3659368	8	-	0.0757493	288	GT-AG	D	0	0	0	ENST00000418088,ENST00000452079,ENST00000423764	ENSG00000227372,ENSG00000227372,ENSG00000227372	TP73-AS1,TP73-AS1,TP73-AS1
1	3659475	3659625	12	-	0.113624	151	GT-AG	DA	0	0	2	ENST00000418088,ENST00000452079	ENSG00000227372,ENSG00000227372	TP73-AS1,TP73-AS1
1	3659475	3662171	2	-	0.0189373	2697	GT-AG	NDA	1	1	3	ENST00000418088,ENST00000452079,ENST00000423764,ENST00000544565	ENSG00000227372,ENSG00000227372,ENSG00000227372,ENSG00000227372	TP73-AS1,TP73-AS1,TP73-AS1,TP73-AS1
1	3659521	3659625	11	-	0.104155	105	GT-AG	DA	0	0	1	ENST00000423764	ENSG00000227372	TP73-AS1
1	3659524	3659625	12	-	0.113624	102	GT-AG	D	0	0	0	ENST00000423764	ENSG00000227372	TP73-AS1
1	3659754	3662171	51	-	0.482902	2418	GT-AG	DA	0	0	1	ENST00000418088,ENST00000452079,ENST00000423764,ENST00000544565	ENSG00000227372,ENSG00000227372,ENSG00000227372,ENSG00000227372	TP73-AS1,TP73-AS1,TP73-AS1,TP73-AS1
1	3659754	3661945	1	-	0.00946866	2192	GT-AG	A	0	0	1	ENST00000418088,ENST00000452079,ENST00000423764,ENST00000544565	ENSG00000227372,ENSG00000227372,ENSG00000227372,ENSG00000227372	TP73-AS1,TP73-AS1,TP73-AS1,TP73-AS1
1	3662750	3663001	9	-	0.085218	252	GT-AG	N	na	na	na	na	na	na
1	3689352	3689627	7	+	0.0662806	276	GT-AG	A	0	1	0	ENST00000444870	ENSG00000235169	RP1-286D6.2
1	3689405	3689627	2	+	0.0189373	223	GT-AG	DA	0	1	0	ENST00000444870	ENSG00000235169	RP1-286D6.2
1	3689745	3691863	32	+	0.302997	2119	GT-AG	DA	0	1	0	ENST00000444870,ENST00000452264,ENST00000561886	ENSG00000235169,ENSG00000235169,ENSG00000235169	RP1-286D6.2,RP1-286D6.2,RP1-286D6.2
1	3692047	3692359	54	+	0.511308	313	GT-AG	DA	0	1	0	ENST00000444870	ENSG00000235169	RP1-286D6.2
1	3697900	3698076	237	-	2.24407	177	GT-AG	DA	0	0	1	ENST00000378251,ENST00000462356,ENST00000479239	ENSG00000130764,ENSG00000130764,ENSG00000130764	LRRC47,LRRC47,LRRC47
1	3698165	3699225	200	-	1.89373	1061	GT-AG	DA	0	0	1	ENST00000378251,ENST00000462356,ENST00000479239	ENSG00000130764,ENSG00000130764,ENSG00000130764	LRRC47,LRRC47,LRRC47
1	3699327	3700560	222	-	2.10204	1234	GT-AG	DA	1	1	2	ENST00000378251,ENST00000462356	ENSG00000130764,ENSG00000130764	LRRC47,LRRC47
1	3700675	3701651	276	-	2.61335	977	GT-AG	DA	0	0	1	ENST00000378251	ENSG00000130764	LRRC47
1	3701767	3703413	312	-	2.95422	1647	GT-AG	DA	0	0	1	ENST00000378251	ENSG00000130764	LRRC47
1	3703874	3712426	54	-	0.511308	8553	GT-AG	DA	0	0	1	ENST00000378251	ENSG00000130764	LRRC47
1	3732081	3732820	3	-	0.028406	740	GT-AG	A	0	0	1	ENST00000378230,ENST00000484420	ENSG00000116198,ENSG00000116198	CEP104,CEP104
1	3732081	3732844	218	-	2.06417	764	GT-AG	DA	0	0	1	ENST00000378230,ENST00000484420	ENSG00000116198,ENSG00000116198	CEP104,CEP104
1	3732934	3739738	229	-	2.16832	6805	GT-AG	DA	0	0	1	ENST00000378230,ENST00000438539	ENSG00000116198,ENSG00000116198	CEP104,CEP104
1	3739297	3739738	1	-	0.00946866	442	GT-AG	D	0	0	0	ENST00000378230,ENST00000438539	ENSG00000116198,ENSG00000116198	CEP104,CEP104
1	3739805	3739988	157	-	1.48658	184	GT-AG	DA	0	0	1	ENST00000378230,ENST00000438539,ENST00000461667	ENSG00000116198,ENSG00000116198,ENSG00000116198	CEP104,CEP104,CEP104
1	3740126	3742322	204	-	1.93161	2197	GT-AG	DA	0	0	1	ENST00000378230,ENST00000438539,ENST00000461667	ENSG00000116198,ENSG00000116198,ENSG00000116198	CEP104,CEP104,CEP104
1	3742430	3742934	164	-	1.55286	505	GT-AG	DA	0	0	1	ENST00000378230,ENST00000438539,ENST00000461667	ENSG00000116198,ENSG00000116198,ENSG00000116198	CEP104,CEP104,CEP104
1	3743000	3743272	164	-	1.55286	273	GT-AG	DA	0	0	1	ENST00000378230,ENST00000438539,ENST00000461667	ENSG00000116198,ENSG00000116198,ENSG00000116198	CEP104,CEP104,CEP104
1	3743308	3745830	150	-	1.4203	2523	GT-AG	DA	0	0	1	ENST00000378230,ENST00000438539,ENST00000461667	ENSG00000116198,ENSG00000116198,ENSG00000116198	CEP104,CEP104,CEP104
1	3745937	3746355	116	-	1.09836	419	GT-AG	DA	0	0	1	ENST00000378230	ENSG00000116198	CEP104
1	3745937	3747610	2	-	0.0189373	1674	GT-AG	NDA	1	1	2	ENST00000378230,ENST00000495701	ENSG00000116198,ENSG00000116198	CEP104,CEP104
1	3746561	3747610	90	-	0.85218	1050	GT-AG	DA	0	0	1	ENST00000378230,ENST00000495701	ENSG00000116198,ENSG00000116198	CEP104,CEP104
1	3747786	3750426	95	-	0.899523	2641	GT-AG	DA	0	0	1	ENST00000378230,ENST00000460038	ENSG00000116198,ENSG00000116198	CEP104,CEP104
1	3750599	3751489	102	-	0.965804	891	GT-AG	DA	0	0	1	ENST00000378230,ENST00000460038,ENST00000494653	ENSG00000116198,ENSG00000116198,ENSG00000116198	CEP104,CEP104,CEP104
1	3750599	3751343	2	-	0.0189373	745	GT-AG	A	0	0	1	ENST00000378230,ENST00000460038,ENST00000494653	ENSG00000116198,ENSG00000116198,ENSG00000116198	CEP104,CEP104,CEP104
1	3751656	3753059	160	-	1.51499	1404	GT-AG	DA	0	0	1	ENST00000378230,ENST00000494653,ENST00000443466	ENSG00000116198,ENSG00000116198,ENSG00000116198	CEP104,CEP104,CEP104
1	3751656	3753856	10	-	0.0946866	2201	GT-AG	NDA	2	2	2	ENST00000378230,ENST00000494653,ENST00000443466	ENSG00000116198,ENSG00000116198,ENSG00000116198	CEP104,CEP104,CEP104
1	3753256	3753856	204	-	1.93161	601	GT-AG	DA	1	1	1	ENST00000378230,ENST00000494653,ENST00000443466	ENSG00000116198,ENSG00000116198,ENSG00000116198	CEP104,CEP104,CEP104
1	3753256	3753852	3	-	0.028406	597	GT-AG	A	1	1	1	ENST00000378230,ENST00000494653,ENST00000443466	ENSG00000116198,ENSG00000116198,ENSG00000116198	CEP104,CEP104,CEP104
1	3753909	3755528	10	-	0.0946866	1620	GT-AG	DA	0	0	2	ENST00000443466	ENSG00000116198	CEP104
1	3754083	3755528	148	-	1.40136	1446	GT-AG	DA	0	0	1	ENST00000378230,ENST00000494653	ENSG00000116198,ENSG00000116198	CEP104,CEP104
1	3755683	3756172	170	-	1.60967	490	GT-AG	DA	0	0	1	ENST00000378230,ENST00000494653,ENST00000428079	ENSG00000116198,ENSG00000116198,ENSG00000116198	CEP104,CEP104,CEP104
1	3756340	3761471	146	-	1.38242	5132	GT-AG	DA	1	0	2	ENST00000378230,ENST00000494653,ENST00000428079,ENST00000494951	ENSG00000116198,ENSG00000116198,ENSG00000116198,ENSG00000116198	CEP104,CEP104,CEP104,CEP104
1	3756340	3757646	2	-	0.0189373	1307	GT-AG	A	0	0	1	ENST00000378230,ENST00000494653,ENST00000428079,ENST00000494951	ENSG00000116198,ENSG00000116198,ENSG00000116198,ENSG00000116198	CEP104,CEP104,CEP104,CEP104
1	3758631	3761471	8	-	0.0757493	2841	GT-AG	D	1	0	1	ENST00000378223	ENSG00000116198	CEP104
1	3761547	3761853	163	-	1.54339	307	GT-AG	DA	0	0	1	ENST00000378230,ENST00000494653,ENST00000428079,ENST00000494951,ENST00000378223	ENSG00000116198,ENSG00000116198,ENSG00000116198,ENSG00000116198,ENSG00000116198	CEP104,CEP104,CEP104,CEP104,CEP104
1	3761915	3764039	144	-	1.36349	2125	GT-AG	DA	0	0	1	ENST00000378230,ENST00000494653,ENST00000428079,ENST00000494951,ENST00000378223	ENSG00000116198,ENSG00000116198,ENSG00000116198,ENSG00000116198,ENSG00000116198	CEP104,CEP104,CEP104,CEP104,CEP104
1	3763604	3764039	2	-	0.0189373	436	GT-AG	D	0	0	0	ENST00000378230,ENST00000494653,ENST00000428079,ENST00000494951,ENST00000378223	ENSG00000116198,ENSG00000116198,ENSG00000116198,ENSG00000116198,ENSG00000116198	CEP104,CEP104,CEP104,CEP104,CEP104
1	3763960	3764039	13	-	0.123093	80	GT-AG	D	0	0	0	ENST00000378230,ENST00000494653,ENST00000428079,ENST00000494951,ENST00000378223	ENSG00000116198,ENSG00000116198,ENSG00000116198,ENSG00000116198,ENSG00000116198	CEP104,CEP104,CEP104,CEP104,CEP104
1	3764177	3765172	152	-	1.43924	996	GT-AG	DA	0	0	1	ENST00000378230,ENST00000494653,ENST00000378223	ENSG00000116198,ENSG00000116198,ENSG00000116198	CEP104,CEP104,CEP104
1	3764177	3768859	2	-	0.0189373	4683	GT-AG	DA	1	1	2	ENST00000428079	ENSG00000116198	CEP104
1	3764195	3765172	2	-	0.0189373	978	GT-AG	D	0	0	0	ENST00000378230,ENST00000494653,ENST00000378223	ENSG00000116198,ENSG00000116198,ENSG00000116198	CEP104,CEP104,CEP104
1	3764649	3765172	1	-	0.00946866	524	GT-AG	D	0	0	0	ENST00000378230,ENST00000494653,ENST00000378223	ENSG00000116198,ENSG00000116198,ENSG00000116198	CEP104,CEP104,CEP104
1	3765345	3768859	165	-	1.56233	3515	GT-AG	DA	0	0	1	ENST00000378230,ENST00000494653,ENST00000378223	ENSG00000116198,ENSG00000116198,ENSG00000116198	CEP104,CEP104,CEP104
1	3768985	3773453	77	-	0.729087	4469	GT-AG	DA	0	0	1	ENST00000378230,ENST00000494653,ENST00000428079,ENST00000378223	ENSG00000116198,ENSG00000116198,ENSG00000116198,ENSG00000116198	CEP104,CEP104,CEP104,CEP104
1	3768985	3772438	1	-	0.00946866	3454	GT-AG	A	0	0	1	ENST00000378230,ENST00000494653,ENST00000428079,ENST00000378223	ENSG00000116198,ENSG00000116198,ENSG00000116198,ENSG00000116198	CEP104,CEP104,CEP104,CEP104
1	3772565	3773453	1	-	0.00946866	889	GT-AG	D	0	0	0	ENST00000378230,ENST00000494653,ENST00000428079,ENST00000378223	ENSG00000116198,ENSG00000116198,ENSG00000116198,ENSG00000116198	CEP104,CEP104,CEP104,CEP104
1	3773944	3774056	1	+	0.00946866	113	GT-AG	N	na	na	na	na	na	na
1	3774281	3775282	16	+	0.151499	1002	GT-AG	DA	0	1	0	ENST00000491998,ENST00000378209,ENST00000338895,ENST00000378212,ENST00000341385,ENST00000468793,ENST00000477548,ENST00000339350,ENST00000378206,ENST00000475969,ENST00000430539,ENST00000448632	ENSG00000169598,ENSG00000169598,ENSG00000169598,ENSG00000169598,ENSG00000169598,ENSG00000169598,ENSG00000169598,ENSG00000169598,ENSG00000169598,ENSG00000169598,ENSG00000169598,ENSG00000169598	DFFB,DFFB,DFFB,DFFB,DFFB,DFFB,DFFB,DFFB,DFFB,DFFB,DFFB,DFFB
1	3774281	3784538	1	+	0.00946866	10258	GT-AG	NDA	4	8	6	ENST00000491998,ENST00000378209,ENST00000338895,ENST00000378212,ENST00000341385,ENST00000468793,ENST00000477548,ENST00000339350,ENST00000378206,ENST00000475969,ENST00000430539,ENST00000448632	ENSG00000169598,ENSG00000169598,ENSG00000169598,ENSG00000169598,ENSG00000169598,ENSG00000169598,ENSG00000169598,ENSG00000169598,ENSG00000169598,ENSG00000169598,ENSG00000169598,ENSG00000169598	DFFB,DFFB,DFFB,DFFB,DFFB,DFFB,DFFB,DFFB,DFFB,DFFB,DFFB,DFFB
1	3775408	3782376	21	+	0.198842	6969	GT-AG	DA	1	4	3	ENST00000491998,ENST00000378209,ENST00000338895	ENSG00000169598,ENSG00000169598,ENSG00000169598	DFFB,DFFB,DFFB
1	3782564	3784538	30	+	0.28406	1975	GT-AG	DA	1	3	1	ENST00000491998,ENST00000378209,ENST00000338895,ENST00000477548,ENST00000339350,ENST00000378206,ENST00000475969	ENSG00000169598,ENSG00000169598,ENSG00000169598,ENSG00000169598,ENSG00000169598,ENSG00000169598,ENSG00000169598	DFFB,DFFB,DFFB,DFFB,DFFB,DFFB,DFFB
1	3782564	3782848	2	+	0.0189373	285	GT-AG	DA	0	1	0	ENST00000468793	ENSG00000169598	DFFB
1	3782962	3784538	6	+	0.056812	1577	GC-AG	DA	0	2	0	ENST00000468793	ENSG00000169598	DFFB
1	3784617	3786169	45	+	0.42609	1553	GT-AG	DA	0	1	0	ENST00000491998,ENST00000378209,ENST00000338895,ENST00000468793,ENST00000477548,ENST00000339350,ENST00000378206,ENST00000475969,ENST00000430539,ENST00000481945	ENSG00000169598,ENSG00000169598,ENSG00000169598,ENSG00000169598,ENSG00000169598,ENSG00000169598,ENSG00000169598,ENSG00000169598,ENSG00000169598,ENSG00000169598	DFFB,DFFB,DFFB,DFFB,DFFB,DFFB,DFFB,DFFB,DFFB,DFFB
1	3786339	3789036	38	+	0.359809	2698	GT-AG	DA	0	1	0	ENST00000491998,ENST00000378209,ENST00000338895,ENST00000468793,ENST00000477548,ENST00000339350,ENST00000378206,ENST00000475969,ENST00000430539,ENST00000481945	ENSG00000169598,ENSG00000169598,ENSG00000169598,ENSG00000169598,ENSG00000169598,ENSG00000169598,ENSG00000169598,ENSG00000169598,ENSG00000169598,ENSG00000169598	DFFB,DFFB,DFFB,DFFB,DFFB,DFFB,DFFB,DFFB,DFFB,DFFB
1	3789136	3789578	10	+	0.0946866	443	GT-AG	DA	0	1	0	ENST00000491998,ENST00000338895	ENSG00000169598,ENSG00000169598	DFFB,DFFB
1	3789136	3800071	19	+	0.179905	10936	GT-AG	DA	1	2	1	ENST00000378209,ENST00000468793,ENST00000477548,ENST00000339350,ENST00000378206,ENST00000475969,ENST00000430539,ENST00000448632	ENSG00000169598,ENSG00000169598,ENSG00000169598,ENSG00000169598,ENSG00000169598,ENSG00000169598,ENSG00000169598,ENSG00000169598	DFFB,DFFB,DFFB,DFFB,DFFB,DFFB,DFFB,DFFB
1	3789701	3800071	3	+	0.028406	10371	GT-AG	DA	0	1	0	ENST00000491998	ENSG00000169598	DFFB
1	3800364	3801602	25	+	0.236717	1239	GT-AG	DA	0	1	0	ENST00000461150	ENSG00000169598	DFFB
1	3806596	3807133	1	-	0.00946866	538	GT-AG	D	0	0	1	ENST00000474140,ENST00000361605,ENST00000486765	ENSG00000198912,ENSG00000198912,ENSG00000198912	C1orf174,C1orf174,C1orf174
1	3806637	3807133	204	-	1.93161	497	GT-AG	DA	0	0	1	ENST00000474140,ENST00000361605,ENST00000486765	ENSG00000198912,ENSG00000198912,ENSG00000198912	C1orf174,C1orf174,C1orf174
1	3807621	3809447	69	-	0.653338	1827	GT-AG	DA	0	0	1	ENST00000361605,ENST00000486765	ENSG00000198912,ENSG00000198912	C1orf174,C1orf174
1	3807621	3809305	4	-	0.0378746	1685	GT-AG	A	0	0	1	ENST00000361605,ENST00000486765	ENSG00000198912,ENSG00000198912	C1orf174,C1orf174
1	3807621	3808190	7	-	0.0662806	570	GT-AG	A	0	0	1	ENST00000361605,ENST00000486765	ENSG00000198912,ENSG00000198912	C1orf174,C1orf174
1	3808343	3809447	2	-	0.0189373	1105	GT-AG	D	0	0	0	ENST00000361605,ENST00000486765	ENSG00000198912,ENSG00000198912	C1orf174,C1orf174
1	3809560	3816736	53	-	0.501839	7177	GT-AG	DA	1	1	2	ENST00000474140,ENST00000361605	ENSG00000198912,ENSG00000198912	C1orf174,C1orf174
1	3812747	3816263	1	-	0.00946866	3517	GT-AG	A	0	0	1	ENST00000486765	ENSG00000198912	C1orf174
1	3820600	3821795	2	+	0.0189373	1196	GT-AG	DA	0	1	0	ENST00000413332	ENSG00000236423	RP13-15E13.1
1	3830854	3830959	2	+	0.0189373	106	GT-AG	DA	0	1	0	ENST00000439488	ENSG00000236423	RP13-15E13.1
1	4772759	4829913	1	+	0.00946866	57155	GT-AG	DA	0	1	0	ENST00000378190,ENST00000378191	ENSG00000196581,ENSG00000196581	AJAP1,AJAP1
1	4830000	4832340	4	+	0.0378746	2341	GT-AG	DA	0	1	0	ENST00000378190,ENST00000378191	ENSG00000196581,ENSG00000196581	AJAP1,AJAP1
1	4834618	4837461	2	+	0.0189373	2844	GT-AG	DA	0	1	0	ENST00000378190	ENSG00000196581	AJAP1
1	4834618	4842605	2	+	0.0189373	7988	GT-AG	DA	1	1	1	ENST00000378191	ENSG00000196581	AJAP1
1	5093967	5094780	1	-	0.00946866	814	GT-AG	N	na	na	na	na	na	na
1	5094974	5101782	1	-	0.00946866	6809	GT-AG	N	na	na	na	na	na	na
1	5888171	5895073	2	-	0.0189373	6903	GT-AG	N	na	na	na	na	na	na
1	5923465	5923950	48	-	0.454496	486	GT-AG	DA	0	0	1	ENST00000478423,ENST00000489180,ENST00000378156,ENST00000378169	ENSG00000131697,ENSG00000131697,ENSG00000131697,ENSG00000131697	NPHP4,NPHP4,NPHP4,NPHP4
1	5924093	5924398	20	-	0.189373	306	GT-AG	DA	0	0	1	ENST00000478423,ENST00000460696,ENST00000489180,ENST00000378156,ENST00000378169	ENSG00000131697,ENSG00000131697,ENSG00000131697,ENSG00000131697,ENSG00000131697	NPHP4,NPHP4,NPHP4,NPHP4,NPHP4
1	5924577	5925162	9	-	0.085218	586	GT-AG	DA	0	0	1	ENST00000478423,ENST00000489180,ENST00000378156,ENST00000378169	ENSG00000131697,ENSG00000131697,ENSG00000131697,ENSG00000131697	NPHP4,NPHP4,NPHP4,NPHP4
1	5925333	5926433	5	-	0.0473433	1101	GT-AG	DA	0	0	1	ENST00000478423,ENST00000489180,ENST00000378156,ENST00000378169	ENSG00000131697,ENSG00000131697,ENSG00000131697,ENSG00000131697	NPHP4,NPHP4,NPHP4,NPHP4
1	5926518	5927090	9	-	0.085218	573	GT-AG	DA	0	0	1	ENST00000478423,ENST00000378161,ENST00000460696,ENST00000489180,ENST00000378156,ENST00000378169	ENSG00000131697,ENSG00000131697,ENSG00000131697,ENSG00000131697,ENSG00000131697,ENSG00000131697	NPHP4,NPHP4,NPHP4,NPHP4,NPHP4,NPHP4
1	5927175	5927800	4	-	0.0378746	626	GC-AG	DA	0	0	1	ENST00000478423,ENST00000378161,ENST00000489180,ENST00000378156,ENST00000378169,ENST00000468253	ENSG00000131697,ENSG00000131697,ENSG00000131697,ENSG00000131697,ENSG00000131697,ENSG00000131697	NPHP4,NPHP4,NPHP4,NPHP4,NPHP4,NPHP4
1	5927956	5933312	6	-	0.056812	5357	GT-AG	DA	0	0	1	ENST00000478423,ENST00000489180,ENST00000378156,ENST00000378169,ENST00000468253	ENSG00000131697,ENSG00000131697,ENSG00000131697,ENSG00000131697,ENSG00000131697	NPHP4,NPHP4,NPHP4,NPHP4,NPHP4
1	5933395	5934934	2	-	0.0189373	1540	GT-AG	NDA	1	1	2	ENST00000478423,ENST00000489180,ENST00000378156,ENST00000378169	ENSG00000131697,ENSG00000131697,ENSG00000131697,ENSG00000131697	NPHP4,NPHP4,NPHP4,NPHP4
1	5933395	5934531	6	-	0.056812	1137	GT-AG	DA	0	0	1	ENST00000478423,ENST00000489180,ENST00000378156,ENST00000378169	ENSG00000131697,ENSG00000131697,ENSG00000131697,ENSG00000131697	NPHP4,NPHP4,NPHP4,NPHP4
1	5934717	5934934	5	-	0.0473433	218	GT-AG	DA	0	0	1	ENST00000478423,ENST00000489180,ENST00000378156,ENST00000378169	ENSG00000131697,ENSG00000131697,ENSG00000131697,ENSG00000131697	NPHP4,NPHP4,NPHP4,NPHP4
1	5935160	5937153	1	-	0.00946866	1994	Other	DA	2	2	3	ENST00000478423,ENST00000378156,ENST00000378169,ENST00000506941	ENSG00000131697,ENSG00000131697,ENSG00000131697,ENSG00000131697	NPHP4,NPHP4,NPHP4,NPHP4
1	5937358	5940174	6	-	0.056812	2817	GT-AG	DA	1	1	2	ENST00000478423,ENST00000378156,ENST00000378169,ENST00000470763	ENSG00000131697,ENSG00000131697,ENSG00000131697,ENSG00000131697	NPHP4,NPHP4,NPHP4,NPHP4
1	5940299	5947346	5	-	0.0473433	7048	GT-AG	DA	1	0	2	ENST00000478423,ENST00000489180,ENST00000378156,ENST00000378169	ENSG00000131697,ENSG00000131697,ENSG00000131697,ENSG00000131697	NPHP4,NPHP4,NPHP4,NPHP4
1	5947526	5950928	4	-	0.0378746	3403	GT-AG	DA	1	1	2	ENST00000478423,ENST00000489180,ENST00000378156,ENST00000378169	ENSG00000131697,ENSG00000131697,ENSG00000131697,ENSG00000131697	NPHP4,NPHP4,NPHP4,NPHP4
1	5951088	5964677	2	-	0.0189373	13590	GT-AG	DA	0	0	1	ENST00000478423,ENST00000489180,ENST00000378156,ENST00000378169,ENST00000466897,ENST00000378160	ENSG00000131697,ENSG00000131697,ENSG00000131697,ENSG00000131697,ENSG00000131697,ENSG00000131697	NPHP4,NPHP4,NPHP4,NPHP4,NPHP4,NPHP4
1	5964864	5965352	3	-	0.028406	489	GT-AG	DA	0	0	1	ENST00000478423,ENST00000489180,ENST00000378156,ENST00000378169,ENST00000466897,ENST00000378160	ENSG00000131697,ENSG00000131697,ENSG00000131697,ENSG00000131697,ENSG00000131697,ENSG00000131697	NPHP4,NPHP4,NPHP4,NPHP4,NPHP4,NPHP4
1	5965530	5965687	1	-	0.00946866	158	GT-AG	N	na	na	na	na	na	na
1	5965535	5965692	3	-	0.028406	158	GT-AG	D	0	0	1	ENST00000478423,ENST00000489180,ENST00000378156,ENST00000378169,ENST00000378160	ENSG00000131697,ENSG00000131697,ENSG00000131697,ENSG00000131697,ENSG00000131697	NPHP4,NPHP4,NPHP4,NPHP4,NPHP4
1	5965543	5965692	12	-	0.113624	150	GT-AG	DA	0	0	1	ENST00000478423,ENST00000489180,ENST00000378156,ENST00000378169,ENST00000378160	ENSG00000131697,ENSG00000131697,ENSG00000131697,ENSG00000131697,ENSG00000131697	NPHP4,NPHP4,NPHP4,NPHP4,NPHP4
1	5965840	5967175	6	-	0.056812	1336	GT-AG	DA	0	0	2	ENST00000489180	ENSG00000131697	NPHP4
1	5965843	5967175	5	-	0.0473433	1333	GT-AG	DA	0	0	1	ENST00000378156,ENST00000378160	ENSG00000131697,ENSG00000131697	NPHP4,NPHP4
1	5967282	5969212	9	-	0.085218	1931	GT-AG	DA	0	0	1	ENST00000489180,ENST00000378156,ENST00000378160	ENSG00000131697,ENSG00000131697,ENSG00000131697	NPHP4,NPHP4,NPHP4
1	5969273	5987709	14	-	0.132561	18437	GT-AG	DA	0	0	1	ENST00000489180,ENST00000378156,ENST00000378160	ENSG00000131697,ENSG00000131697,ENSG00000131697	NPHP4,NPHP4,NPHP4
1	5987847	5993207	12	-	0.113624	5361	GT-AG	DA	0	0	1	ENST00000478423,ENST00000489180,ENST00000378156,ENST00000378169,ENST00000378160	ENSG00000131697,ENSG00000131697,ENSG00000131697,ENSG00000131697,ENSG00000131697	NPHP4,NPHP4,NPHP4,NPHP4,NPHP4
1	5993389	6007164	15	-	0.14203	13776	GT-AG	DA	0	0	1	ENST00000478423,ENST00000489180,ENST00000378156,ENST00000378169,ENST00000378160	ENSG00000131697,ENSG00000131697,ENSG00000131697,ENSG00000131697,ENSG00000131697	NPHP4,NPHP4,NPHP4,NPHP4,NPHP4
1	6007290	6008130	34	-	0.321935	841	GT-AG	DA	0	0	1	ENST00000478423,ENST00000489180,ENST00000378156,ENST00000378169,ENST00000378160	ENSG00000131697,ENSG00000131697,ENSG00000131697,ENSG00000131697,ENSG00000131697	NPHP4,NPHP4,NPHP4,NPHP4,NPHP4
1	6008311	6012760	24	-	0.227248	4450	GT-AG	DA	0	0	1	ENST00000478423,ENST00000489180,ENST00000378156,ENST00000378160	ENSG00000131697,ENSG00000131697,ENSG00000131697,ENSG00000131697	NPHP4,NPHP4,NPHP4,NPHP4
1	6012896	6021854	25	-	0.236717	8959	GT-AG	DA	0	0	1	ENST00000478423,ENST00000489180,ENST00000378156,ENST00000378160	ENSG00000131697,ENSG00000131697,ENSG00000131697,ENSG00000131697	NPHP4,NPHP4,NPHP4,NPHP4
1	6022009	6027359	7	-	0.0662806	5351	GT-AG	DA	0	0	1	ENST00000478423,ENST00000489180,ENST00000378156,ENST00000378169	ENSG00000131697,ENSG00000131697,ENSG00000131697,ENSG00000131697	NPHP4,NPHP4,NPHP4,NPHP4
1	6027423	6029147	13	-	0.123093	1725	GT-AG	DA	0	0	1	ENST00000478423,ENST00000489180,ENST00000378156,ENST00000378169	ENSG00000131697,ENSG00000131697,ENSG00000131697,ENSG00000131697	NPHP4,NPHP4,NPHP4,NPHP4
1	6029319	6038330	33	-	0.312466	9012	GT-AG	DA	0	0	1	ENST00000489180,ENST00000378156,ENST00000378169	ENSG00000131697,ENSG00000131697,ENSG00000131697	NPHP4,NPHP4,NPHP4
1	6038473	6046215	23	-	0.217779	7743	GT-AG	DA	0	0	1	ENST00000489180,ENST00000378156,ENST00000378169	ENSG00000131697,ENSG00000131697,ENSG00000131697	NPHP4,NPHP4,NPHP4
1	6038473	6052304	2	-	0.0189373	13832	GT-AG	NDA	1	1	2	ENST00000489180,ENST00000378156,ENST00000378169	ENSG00000131697,ENSG00000131697,ENSG00000131697	NPHP4,NPHP4,NPHP4
1	6038473	6046219	4	-	0.0378746	7747	GC-AG	A	0	1	1	ENST00000489180,ENST00000378156,ENST00000378169	ENSG00000131697,ENSG00000131697,ENSG00000131697	NPHP4,NPHP4,NPHP4
1	6046387	6052304	11	-	0.104155	5918	GT-AG	DA	0	0	1	ENST00000489180,ENST00000378156,ENST00000378169	ENSG00000131697,ENSG00000131697,ENSG00000131697	NPHP4,NPHP4,NPHP4
1	6046387	6050896	1	-	0.00946866	4510	GT-AG	A	0	0	1	ENST00000489180,ENST00000378156,ENST00000378169	ENSG00000131697,ENSG00000131697,ENSG00000131697	NPHP4,NPHP4,NPHP4
1	6051031	6052304	1	-	0.00946866	1274	GT-AG	D	0	0	0	ENST00000489180,ENST00000378156,ENST00000378169	ENSG00000131697,ENSG00000131697,ENSG00000131697	NPHP4,NPHP4,NPHP4
1	6052848	6100577	6	+	0.056812	47730	GT-AG	DA	7	7	3	ENST00000378097,ENST00000378092,ENST00000478098	ENSG00000069424,ENSG00000069424,ENSG00000069424	KCNAB2,KCNAB2,KCNAB2
1	6052848	6078695	3	+	0.028406	25848	GT-AG	DA	2	2	2	ENST00000445501	ENSG00000069424	KCNAB2
1	6056144	6078695	1	+	0.00946866	22552	GT-AG	NDA	1	1	1	ENST00000493807	ENSG00000069424	KCNAB2
1	6078895	6100577	3	+	0.028406	21683	GT-AG	DA	4	5	0	ENST00000445501	ENSG00000069424	KCNAB2
1	6100705	6101891	3	+	0.028406	1187	GT-AG	DA	1	1	1	ENST00000378111,ENST00000378097,ENST00000478098,ENST00000445501,ENST00000389632,ENST00000341524,ENST00000378087,ENST00000164247	ENSG00000069424,ENSG00000069424,ENSG00000069424,ENSG00000069424,ENSG00000069424,ENSG00000069424,ENSG00000069424,ENSG00000069424	KCNAB2,KCNAB2,KCNAB2,KCNAB2,KCNAB2,KCNAB2,KCNAB2,KCNAB2
1	6100705	6132815	8	+	0.0757493	32111	GT-AG	DA	4	4	3	ENST00000378092,ENST00000428161,ENST00000352527,ENST00000435937	ENSG00000069424,ENSG00000069424,ENSG00000069424,ENSG00000069424	KCNAB2,KCNAB2,KCNAB2,KCNAB2
1	6101932	6132815	3	+	0.028406	30884	GT-AG	DA	2	3	1	ENST00000378111,ENST00000378097,ENST00000478098,ENST00000445501,ENST00000389632,ENST00000341524,ENST00000378087,ENST00000164247	ENSG00000069424,ENSG00000069424,ENSG00000069424,ENSG00000069424,ENSG00000069424,ENSG00000069424,ENSG00000069424,ENSG00000069424	KCNAB2,KCNAB2,KCNAB2,KCNAB2,KCNAB2,KCNAB2,KCNAB2,KCNAB2
1	6132858	6133793	6	+	0.056812	936	GT-AG	DA	0	1	0	ENST00000378111,ENST00000378097,ENST00000378092,ENST00000478098,ENST00000389632,ENST00000428161,ENST00000352527,ENST00000341524,ENST00000378087,ENST00000435937,ENST00000164247,ENST00000378083,ENST00000458166,ENST00000472700	ENSG00000069424,ENSG00000069424,ENSG00000069424,ENSG00000069424,ENSG00000069424,ENSG00000069424,ENSG00000069424,ENSG00000069424,ENSG00000069424,ENSG00000069424,ENSG00000069424,ENSG00000069424,ENSG00000069424,ENSG00000069424	KCNAB2,KCNAB2,KCNAB2,KCNAB2,KCNAB2,KCNAB2,KCNAB2,KCNAB2,KCNAB2,KCNAB2,KCNAB2,KCNAB2,KCNAB2,KCNAB2
1	6133830	6142255	15	+	0.14203	8426	GT-AG	DA	0	1	0	ENST00000378111,ENST00000378097,ENST00000378092,ENST00000389632,ENST00000428161,ENST00000352527,ENST00000341524,ENST00000378087,ENST00000435937,ENST00000164247,ENST00000378083,ENST00000458166,ENST00000472700	ENSG00000069424,ENSG00000069424,ENSG00000069424,ENSG00000069424,ENSG00000069424,ENSG00000069424,ENSG00000069424,ENSG00000069424,ENSG00000069424,ENSG00000069424,ENSG00000069424,ENSG00000069424,ENSG00000069424	KCNAB2,KCNAB2,KCNAB2,KCNAB2,KCNAB2,KCNAB2,KCNAB2,KCNAB2,KCNAB2,KCNAB2,KCNAB2,KCNAB2,KCNAB2
1	6133830	6145264	1	+	0.00946866	11435	GT-AG	NDA	1	2	1	ENST00000378111,ENST00000378097,ENST00000378092,ENST00000389632,ENST00000428161,ENST00000352527,ENST00000341524,ENST00000378087,ENST00000435937,ENST00000164247,ENST00000378083,ENST00000458166,ENST00000472700	ENSG00000069424,ENSG00000069424,ENSG00000069424,ENSG00000069424,ENSG00000069424,ENSG00000069424,ENSG00000069424,ENSG00000069424,ENSG00000069424,ENSG00000069424,ENSG00000069424,ENSG00000069424,ENSG00000069424	KCNAB2,KCNAB2,KCNAB2,KCNAB2,KCNAB2,KCNAB2,KCNAB2,KCNAB2,KCNAB2,KCNAB2,KCNAB2,KCNAB2,KCNAB2
1	6142334	6145264	16	+	0.151499	2931	GT-AG	DA	0	1	0	ENST00000378111,ENST00000378097,ENST00000378092,ENST00000389632,ENST00000428161,ENST00000352527,ENST00000341524,ENST00000378087,ENST00000435937,ENST00000164247,ENST00000378083,ENST00000458166,ENST00000472700	ENSG00000069424,ENSG00000069424,ENSG00000069424,ENSG00000069424,ENSG00000069424,ENSG00000069424,ENSG00000069424,ENSG00000069424,ENSG00000069424,ENSG00000069424,ENSG00000069424,ENSG00000069424,ENSG00000069424	KCNAB2,KCNAB2,KCNAB2,KCNAB2,KCNAB2,KCNAB2,KCNAB2,KCNAB2,KCNAB2,KCNAB2,KCNAB2,KCNAB2,KCNAB2
1	6145308	6145800	1	+	0.00946866	493	GT-AG	DA	0	1	0	ENST00000472700,ENST00000462676	ENSG00000069424,ENSG00000069424	KCNAB2,KCNAB2
1	6145308	6147527	11	+	0.104155	2220	GT-AG	DA	1	2	2	ENST00000378097,ENST00000378092,ENST00000389632,ENST00000428161,ENST00000352527,ENST00000341524,ENST00000164247,ENST00000378083,ENST00000458166	ENSG00000069424,ENSG00000069424,ENSG00000069424,ENSG00000069424,ENSG00000069424,ENSG00000069424,ENSG00000069424,ENSG00000069424,ENSG00000069424	KCNAB2,KCNAB2,KCNAB2,KCNAB2,KCNAB2,KCNAB2,KCNAB2,KCNAB2,KCNAB2
1	6145308	6146218	1	+	0.00946866	911	GT-AG	NDA	0	2	1	ENST00000378111	ENSG00000069424	KCNAB2
1	6147571	6149068	11	+	0.104155	1498	GT-AG	DA	0	1	0	ENST00000378097,ENST00000378092,ENST00000389632,ENST00000428161,ENST00000352527,ENST00000341524,ENST00000164247,ENST00000378083,ENST00000458166	ENSG00000069424,ENSG00000069424,ENSG00000069424,ENSG00000069424,ENSG00000069424,ENSG00000069424,ENSG00000069424,ENSG00000069424,ENSG00000069424	KCNAB2,KCNAB2,KCNAB2,KCNAB2,KCNAB2,KCNAB2,KCNAB2,KCNAB2,KCNAB2
1	6149111	6150449	11	+	0.104155	1339	GT-AG	DA	0	1	0	ENST00000378097,ENST00000378092,ENST00000389632,ENST00000428161,ENST00000352527,ENST00000341524,ENST00000164247,ENST00000378083,ENST00000458166	ENSG00000069424,ENSG00000069424,ENSG00000069424,ENSG00000069424,ENSG00000069424,ENSG00000069424,ENSG00000069424,ENSG00000069424,ENSG00000069424	KCNAB2,KCNAB2,KCNAB2,KCNAB2,KCNAB2,KCNAB2,KCNAB2,KCNAB2,KCNAB2
1	6150535	6154460	9	+	0.085218	3926	GT-AG	DA	1	2	1	ENST00000378097,ENST00000378092,ENST00000389632,ENST00000428161,ENST00000352527,ENST00000341524,ENST00000164247,ENST00000458166	ENSG00000069424,ENSG00000069424,ENSG00000069424,ENSG00000069424,ENSG00000069424,ENSG00000069424,ENSG00000069424,ENSG00000069424	KCNAB2,KCNAB2,KCNAB2,KCNAB2,KCNAB2,KCNAB2,KCNAB2,KCNAB2
1	6154545	6155383	15	+	0.14203	839	GT-AG	DA	0	1	0	ENST00000378097,ENST00000378092,ENST00000389632,ENST00000428161,ENST00000352527,ENST00000341524,ENST00000164247,ENST00000378083,ENST00000458166	ENSG00000069424,ENSG00000069424,ENSG00000069424,ENSG00000069424,ENSG00000069424,ENSG00000069424,ENSG00000069424,ENSG00000069424,ENSG00000069424	KCNAB2,KCNAB2,KCNAB2,KCNAB2,KCNAB2,KCNAB2,KCNAB2,KCNAB2,KCNAB2
1	6155503	6155590	28	+	0.265123	88	GT-AG	DA	0	1	0	ENST00000378097,ENST00000378092,ENST00000389632,ENST00000428161,ENST00000352527,ENST00000341524,ENST00000164247,ENST00000378083,ENST00000458166	ENSG00000069424,ENSG00000069424,ENSG00000069424,ENSG00000069424,ENSG00000069424,ENSG00000069424,ENSG00000069424,ENSG00000069424,ENSG00000069424	KCNAB2,KCNAB2,KCNAB2,KCNAB2,KCNAB2,KCNAB2,KCNAB2,KCNAB2,KCNAB2
1	6155684	6156696	36	+	0.340872	1013	GT-AG	DA	1	2	1	ENST00000378097,ENST00000378092,ENST00000352527,ENST00000341524,ENST00000164247,ENST00000378083,ENST00000458166	ENSG00000069424,ENSG00000069424,ENSG00000069424,ENSG00000069424,ENSG00000069424,ENSG00000069424,ENSG00000069424	KCNAB2,KCNAB2,KCNAB2,KCNAB2,KCNAB2,KCNAB2,KCNAB2
1	6156816	6157329	23	+	0.217779	514	GT-AG	DA	0	1	0	ENST00000378097,ENST00000378092,ENST00000352527,ENST00000341524,ENST00000164247,ENST00000378083,ENST00000458166,ENST00000481789	ENSG00000069424,ENSG00000069424,ENSG00000069424,ENSG00000069424,ENSG00000069424,ENSG00000069424,ENSG00000069424,ENSG00000069424	KCNAB2,KCNAB2,KCNAB2,KCNAB2,KCNAB2,KCNAB2,KCNAB2,KCNAB2
1	6157417	6158545	31	+	0.293529	1129	GT-AG	DA	0	1	0	ENST00000378097,ENST00000378092,ENST00000352527,ENST00000341524,ENST00000164247,ENST00000378083,ENST00000458166,ENST00000481789	ENSG00000069424,ENSG00000069424,ENSG00000069424,ENSG00000069424,ENSG00000069424,ENSG00000069424,ENSG00000069424,ENSG00000069424	KCNAB2,KCNAB2,KCNAB2,KCNAB2,KCNAB2,KCNAB2,KCNAB2,KCNAB2
1	6166347	6166455	1	-	0.00946866	109	GT-AG	DA	0	0	1	ENST00000538279,ENST00000536802,ENST00000262450,ENST00000496404	ENSG00000116254,ENSG00000116254,ENSG00000116254,ENSG00000116254	CHD5,CHD5,CHD5,CHD5
1	6189129	6190264	1	-	0.00946866	1136	GT-AG	DA	0	1	1	ENST00000378006,ENST00000538279,ENST00000536802,ENST00000262450,ENST00000378021,ENST00000462991,ENST00000496404	ENSG00000116254,ENSG00000116254,ENSG00000116254,ENSG00000116254,ENSG00000116254,ENSG00000116254,ENSG00000116254	CHD5,CHD5,CHD5,CHD5,CHD5,CHD5,CHD5
1	6190388	6191691	1	-	0.00946866	1304	GT-AG	DA	0	0	1	ENST00000378006,ENST00000538279,ENST00000536802,ENST00000262450,ENST00000378021,ENST00000462991,ENST00000377999,ENST00000496404	ENSG00000116254,ENSG00000116254,ENSG00000116254,ENSG00000116254,ENSG00000116254,ENSG00000116254,ENSG00000116254,ENSG00000116254	CHD5,CHD5,CHD5,CHD5,CHD5,CHD5,CHD5,CHD5
1	6219575	6228210	2	-	0.0189373	8636	GT-AG	DA	0	0	1	ENST00000538279,ENST00000536802,ENST00000262450,ENST00000378021,ENST00000496404	ENSG00000116254,ENSG00000116254,ENSG00000116254,ENSG00000116254,ENSG00000116254	CHD5,CHD5,CHD5,CHD5,CHD5
1	6228337	6252990	1	-	0.00946866	24654	GT-AG	NDA	3	1	3	ENST00000234875,ENST00000480661,ENST00000497965,ENST00000471204,ENST00000465387	ENSG00000116251,ENSG00000116251,ENSG00000116251,ENSG00000116251,ENSG00000116251	RPL22,RPL22,RPL22,RPL22,RPL22
1	6228337	6240005	2	-	0.0189373	11669	GT-AG	DA	0	0	1	ENST00000538279,ENST00000536802,ENST00000262450,ENST00000378021,ENST00000496404	ENSG00000116254,ENSG00000116254,ENSG00000116254,ENSG00000116254,ENSG00000116254	CHD5,CHD5,CHD5,CHD5,CHD5
1	6241546	6252990	498	-	4.71539	11445	GT-AG	DA	1	0	2	ENST00000484532	ENSG00000116251	RPL22
1	6246356	6246537	4	+	0.0378746	182	AT-AC	N	na	na	na	na	na	na
1	6246655	6246709	8	+	0.0757493	55	AT-AC	N	na	na	na	na	na	na
1	6246729	6252990	5	+	0.0473433	6262	AT-AC	N	na	na	na	na	na	na
1	6246770	6252990	344	-	3.25722	6221	GT-AG	D	0	0	1	ENST00000234875,ENST00000480661,ENST00000497965,ENST00000471204,ENST00000465387	ENSG00000116251,ENSG00000116251,ENSG00000116251,ENSG00000116251,ENSG00000116251	RPL22,RPL22,RPL22,RPL22,RPL22
1	6246872	6249194	1	+	0.00946866	2323	AT-AC	N	na	na	na	na	na	na
1	6246872	6252977	10	+	0.0946866	6106	AT-AC	N	na	na	na	na	na	na
1	6246876	6257712	28	-	0.265123	10837	GT-AG	NDA	1	1	2	ENST00000484532,ENST00000234875,ENST00000480661,ENST00000497965,ENST00000471204,ENST00000465387,ENST00000462296,ENST00000465335	ENSG00000116251,ENSG00000116251,ENSG00000116251,ENSG00000116251,ENSG00000116251,ENSG00000116251,ENSG00000116251,ENSG00000116251	RPL22,RPL22,RPL22,RPL22,RPL22,RPL22,RPL22,RPL22
1	6246876	6253007	426	-	4.03365	6132	GT-AG	A	0	1	1	ENST00000234875,ENST00000480661,ENST00000497965,ENST00000471204,ENST00000465387	ENSG00000116251,ENSG00000116251,ENSG00000116251,ENSG00000116251,ENSG00000116251	RPL22,RPL22,RPL22,RPL22,RPL22
1	6246876	6252990	93457	-	884.913	6115	GT-AG	DA	0	0	1	ENST00000234875,ENST00000480661,ENST00000497965,ENST00000471204,ENST00000465387	ENSG00000116251,ENSG00000116251,ENSG00000116251,ENSG00000116251,ENSG00000116251	RPL22,RPL22,RPL22,RPL22,RPL22
1	6246898	6252990	2	-	0.0189373	6093	GT-AG	D	0	0	0	ENST00000234875,ENST00000480661,ENST00000497965,ENST00000471204,ENST00000465387	ENSG00000116251,ENSG00000116251,ENSG00000116251,ENSG00000116251,ENSG00000116251	RPL22,RPL22,RPL22,RPL22,RPL22
1	6246903	6252990	8	-	0.0757493	6088	GT-AG	D	0	0	0	ENST00000234875,ENST00000480661,ENST00000497965,ENST00000471204,ENST00000465387	ENSG00000116251,ENSG00000116251,ENSG00000116251,ENSG00000116251,ENSG00000116251	RPL22,RPL22,RPL22,RPL22,RPL22
1	6246925	6252990	2	-	0.0189373	6066	GT-AG	D	0	0	0	ENST00000234875,ENST00000480661,ENST00000497965,ENST00000471204,ENST00000465387	ENSG00000116251,ENSG00000116251,ENSG00000116251,ENSG00000116251,ENSG00000116251	RPL22,RPL22,RPL22,RPL22,RPL22
1	6247923	6252990	2	-	0.0189373	5068	GT-AG	D	0	0	0	ENST00000234875,ENST00000480661,ENST00000497965,ENST00000471204,ENST00000465387	ENSG00000116251,ENSG00000116251,ENSG00000116251,ENSG00000116251,ENSG00000116251	RPL22,RPL22,RPL22,RPL22,RPL22
1	6249350	6252990	5	-	0.0473433	3641	GT-AG	D	0	0	0	ENST00000234875,ENST00000480661,ENST00000497965,ENST00000471204,ENST00000465387	ENSG00000116251,ENSG00000116251,ENSG00000116251,ENSG00000116251,ENSG00000116251	RPL22,RPL22,RPL22,RPL22,RPL22
1	6253028	6257756	3	-	0.028406	4729	GC-AG	N	na	na	na	na	na	na
1	6253037	6257778	8	-	0.0757493	4742	GT-AG	N	na	na	na	na	na	na
1	6253094	6257778	6	-	0.056812	4685	GT-AG	N	na	na	na	na	na	na
1	6253098	6257782	18	-	0.170436	4685	GC-AG	N	na	na	na	na	na	na
1	6253108	6257712	18	-	0.170436	4605	GT-AG	D	0	0	1	ENST00000484532,ENST00000234875,ENST00000480661,ENST00000497965,ENST00000471204,ENST00000465387,ENST00000462296,ENST00000465335	ENSG00000116251,ENSG00000116251,ENSG00000116251,ENSG00000116251,ENSG00000116251,ENSG00000116251,ENSG00000116251,ENSG00000116251	RPL22,RPL22,RPL22,RPL22,RPL22,RPL22,RPL22,RPL22
1	6253114	6257712	77414	-	733.007	4599	GT-AG	DA	0	0	1	ENST00000484532,ENST00000234875,ENST00000480661,ENST00000497965,ENST00000471204,ENST00000465387,ENST00000462296,ENST00000465335	ENSG00000116251,ENSG00000116251,ENSG00000116251,ENSG00000116251,ENSG00000116251,ENSG00000116251,ENSG00000116251,ENSG00000116251	RPL22,RPL22,RPL22,RPL22,RPL22,RPL22,RPL22,RPL22
1	6253114	6259622	5	-	0.0473433	6509	GT-AG	NDA	0	2	2	ENST00000234875	ENSG00000116251	RPL22
1	6257810	6259622	10	-	0.0946866	1813	GT-AG	D	0	1	1	ENST00000234875	ENSG00000116251	RPL22
1	6257816	6259622	21819	-	206.597	1807	GT-AG	DA	0	1	1	ENST00000234875	ENSG00000116251	RPL22
1	6257816	6259430	824	-	7.80218	1615	GC-AG	DA	0	0	1	ENST00000465387	ENSG00000116251	RPL22
1	6257816	6260549	908	-	8.59755	2734	GT-AG	DA	0	2	1	ENST00000497965,ENST00000462296,ENST00000465335	ENSG00000116251,ENSG00000116251,ENSG00000116251	RPL22,RPL22,RPL22
1	6257816	6259625	23	-	0.217779	1810	GT-AG	A	0	2	1	ENST00000497965,ENST00000462296,ENST00000465335	ENSG00000116251,ENSG00000116251,ENSG00000116251	RPL22,RPL22,RPL22
1	6257816	6259583	2	-	0.0189373	1768	GC-AG	A	0	1	1	ENST00000497965,ENST00000462296,ENST00000465335	ENSG00000116251,ENSG00000116251,ENSG00000116251	RPL22,RPL22,RPL22
1	6257816	6258840	50	-	0.473433	1025	GT-AG	A	0	0	1	ENST00000497965,ENST00000462296,ENST00000465335	ENSG00000116251,ENSG00000116251,ENSG00000116251	RPL22,RPL22,RPL22
1	6257816	6258236	6	-	0.056812	421	GT-AG	A	0	0	1	ENST00000497965,ENST00000462296,ENST00000465335	ENSG00000116251,ENSG00000116251,ENSG00000116251	RPL22,RPL22,RPL22
1	6257816	6259511	2	-	0.0189373	1696	GT-AG	A	0	1	1	ENST00000497965,ENST00000462296,ENST00000465335	ENSG00000116251,ENSG00000116251,ENSG00000116251	RPL22,RPL22,RPL22
1	6258969	6259622	2	-	0.0189373	654	GT-AG	D	0	1	0	ENST00000234875	ENSG00000116251	RPL22
1	6265042	6265266	3	-	0.028406	225	GT-AG	DA	0	0	1	ENST00000455744	ENSG00000226944	RP1-120G22.11
1	6265473	6265814	11	-	0.104155	342	GT-AG	DA	0	0	1	ENST00000455744	ENSG00000226944	RP1-120G22.11
1	6266786	6268941	1	+	0.00946866	2156	GT-AG	NDA	1	2	1	ENST00000466994,ENST00000377948,ENST00000484435,ENST00000377939	ENSG00000158286,ENSG00000158286,ENSG00000158286,ENSG00000158286	RNF207,RNF207,RNF207,RNF207
1	6269085	6269175	4	+	0.0378746	91	GT-AG	DA	0	1	0	ENST00000377948,ENST00000377939,ENST00000485539	ENSG00000158286,ENSG00000158286,ENSG00000158286	RNF207,RNF207,RNF207
1	6269256	6269328	4	+	0.0378746	73	GT-AG	DA	0	1	0	ENST00000377948,ENST00000377939,ENST00000485539	ENSG00000158286,ENSG00000158286,ENSG00000158286	RNF207,RNF207,RNF207
1	6269403	6269474	2	+	0.0189373	72	GT-AG	DA	0	1	0	ENST00000377948,ENST00000377939	ENSG00000158286,ENSG00000158286	RNF207,RNF207
1	6270355	6270430	1	+	0.00946866	76	GT-AG	DA	0	1	0	ENST00000377948,ENST00000377939,ENST00000485539,ENST00000496676	ENSG00000158286,ENSG00000158286,ENSG00000158286,ENSG00000158286	RNF207,RNF207,RNF207,RNF207
1	6270498	6270930	2	+	0.0189373	433	GT-AG	DA	0	1	0	ENST00000377939	ENSG00000158286	RNF207
1	6270998	6271081	4	+	0.0378746	84	GT-AG	DA	0	1	0	ENST00000377939,ENST00000463453	ENSG00000158286,ENSG00000158286	RNF207,RNF207
1	6271178	6272291	3	+	0.028406	1114	GT-AG	NDA	1	2	3	ENST00000377939,ENST00000496329,ENST00000492476	ENSG00000158286,ENSG00000158286,ENSG00000158286	RNF207,RNF207,RNF207
1	6272113	6272291	5	+	0.0473433	179	GT-AG	DA	0	1	1	ENST00000377948,ENST00000377939,ENST00000492476	ENSG00000158286,ENSG00000158286,ENSG00000158286	RNF207,RNF207,RNF207
1	6272476	6272742	6	+	0.056812	267	GT-AG	DA	0	1	0	ENST00000377948,ENST00000377939,ENST00000496676,ENST00000492476	ENSG00000158286,ENSG00000158286,ENSG00000158286,ENSG00000158286	RNF207,RNF207,RNF207,RNF207
1	6272476	6272728	3	+	0.028406	253	GT-AG	D	0	1	0	ENST00000377948,ENST00000377939,ENST00000496676,ENST00000492476	ENSG00000158286,ENSG00000158286,ENSG00000158286,ENSG00000158286	RNF207,RNF207,RNF207,RNF207
1	6272963	6273126	2	+	0.0189373	164	GT-AG	DA	0	1	0	ENST00000483336	ENSG00000158286	RNF207
1	6273243	6278349	8	+	0.0757493	5107	GT-AG	DA	0	1	0	ENST00000377948,ENST00000377939,ENST00000496676,ENST00000483336	ENSG00000158286,ENSG00000158286,ENSG00000158286,ENSG00000158286	RNF207,RNF207,RNF207,RNF207
1	6273243	6276163	1	+	0.00946866	2921	GT-AG	D	0	1	0	ENST00000377948,ENST00000377939,ENST00000496676,ENST00000483336	ENSG00000158286,ENSG00000158286,ENSG00000158286,ENSG00000158286	RNF207,RNF207,RNF207,RNF207
1	6278429	6282950	4	+	0.0378746	4522	GT-AG	D	1	1	1	ENST00000377948,ENST00000377939,ENST00000496676,ENST00000483336	ENSG00000158286,ENSG00000158286,ENSG00000158286,ENSG00000158286	RNF207,RNF207,RNF207,RNF207
1	6278429	6279296	1	+	0.00946866	868	GT-AG	DA	0	1	0	ENST00000377948,ENST00000377939,ENST00000496676,ENST00000483336	ENSG00000158286,ENSG00000158286,ENSG00000158286,ENSG00000158286	RNF207,RNF207,RNF207,RNF207
1	6282220	6283498	8	-	0.0757493	1279	GT-AG	DA	0	1	2	ENST00000495791	ENSG00000116237	ICMT
1	6283030	6283652	5	+	0.0473433	623	GT-AG	N	na	na	na	na	na	na
1	6283748	6283891	2	+	0.0189373	144	GT-AG	N	na	na	na	na	na	na
1	6285028	6291962	5	-	0.0473433	6935	GT-AG	D	0	0	1	ENST00000343813,ENST00000489498,ENST00000535068,ENST00000474756	ENSG00000116237,ENSG00000116237,ENSG00000116237,ENSG00000116237	ICMT,ICMT,ICMT,ICMT
1	6285322	6291962	306	-	2.89741	6641	GT-AG	DA	0	0	1	ENST00000343813,ENST00000489498,ENST00000535068,ENST00000474756	ENSG00000116237,ENSG00000116237,ENSG00000116237,ENSG00000116237	ICMT,ICMT,ICMT,ICMT
1	6285322	6294946	6	-	0.056812	9625	GT-AG	NDA	3	3	4	ENST00000489498,ENST00000362035	ENSG00000116237,ENSG00000116237	ICMT,ICMT
1	6292179	6293534	217	-	2.0547	1356	GT-AG	DA	0	0	1	ENST00000343813,ENST00000489498,ENST00000535068	ENSG00000116237,ENSG00000116237,ENSG00000116237	ICMT,ICMT,ICMT
1	6292179	6294946	26	-	0.246185	2768	GT-AG	DA	2	2	3	ENST00000474756	ENSG00000116237	ICMT
1	6293703	6294946	114	-	1.07943	1244	GT-AG	DA	1	1	2	ENST00000343813,ENST00000535068	ENSG00000116237,ENSG00000116237	ICMT,ICMT
1	6293703	6294465	18	-	0.170436	763	GT-AG	DA	0	0	1	ENST00000489498	ENSG00000116237	ICMT
1	6294571	6294946	22	-	0.208311	376	GT-AG	DA	0	0	1	ENST00000489498,ENST00000362035	ENSG00000116237,ENSG00000116237	ICMT,ICMT
1	6295030	6295777	6	-	0.056812	748	GT-AG	D	0	0	1	ENST00000343813,ENST00000489498,ENST00000535068,ENST00000474756,ENST00000362035	ENSG00000116237,ENSG00000116237,ENSG00000116237,ENSG00000116237,ENSG00000116237	ICMT,ICMT,ICMT,ICMT,ICMT
1	6295034	6295777	67	-	0.6344	744	GT-AG	DA	0	0	1	ENST00000343813,ENST00000489498,ENST00000535068,ENST00000474756,ENST00000362035	ENSG00000116237,ENSG00000116237,ENSG00000116237,ENSG00000116237,ENSG00000116237	ICMT,ICMT,ICMT,ICMT,ICMT
1	6295830	6295871	3	-	0.028406	42	Other	DA	0	0	1	ENST00000535068	ENSG00000116237	ICMT
1	6297405	6297874	5	+	0.0473433	470	GT-AG	DA	0	1	0	ENST00000441724	ENSG00000225077	LINC00337
1	6297908	6298281	3	+	0.028406	374	GT-AG	DA	0	1	0	ENST00000441724,ENST00000429480	ENSG00000225077,ENSG00000225077	LINC00337,LINC00337
1	6310684	6313778	1	-	0.00946866	3095	GT-AG	NDA	1	1	2	ENST00000377893	ENSG00000158292	GPR153
1	6310684	6314610	4	-	0.0378746	3927	GT-AG	NDA	2	2	3	ENST00000377893	ENSG00000158292	GPR153
1	6310684	6311398	86	-	0.814305	715	GT-AG	DA	0	0	1	ENST00000377893	ENSG00000158292	GPR153
1	6311590	6313778	32	-	0.302997	2189	GT-AG	DA	0	0	1	ENST00000377893	ENSG00000158292	GPR153
1	6311617	6313778	2	-	0.0189373	2162	GT-AG	D	0	0	0	ENST00000377893	ENSG00000158292	GPR153
1	6314207	6314610	33	-	0.312466	404	GT-AG	DA	0	0	1	ENST00000377893	ENSG00000158292	GPR153
1	6315074	6320885	6	-	0.056812	5812	GT-AG	DA	0	0	1	ENST00000377893	ENSG00000158292	GPR153
1	6324755	6341191	1	-	0.00946866	16437	GC-AG	A	0	1	1	ENST00000377855,ENST00000418124,ENST00000545482,ENST00000377845,ENST00000361521,ENST00000377842,ENST00000377860	ENSG00000097021,ENSG00000097021,ENSG00000097021,ENSG00000097021,ENSG00000097021,ENSG00000097021,ENSG00000097021	ACOT7,ACOT7,ACOT7,ACOT7,ACOT7,ACOT7,ACOT7
1	6324755	6341165	1	-	0.00946866	16411	GT-AG	A	0	1	1	ENST00000377855,ENST00000418124,ENST00000545482,ENST00000377845,ENST00000361521,ENST00000377842,ENST00000377860	ENSG00000097021,ENSG00000097021,ENSG00000097021,ENSG00000097021,ENSG00000097021,ENSG00000097021,ENSG00000097021	ACOT7,ACOT7,ACOT7,ACOT7,ACOT7,ACOT7,ACOT7
1	6324755	6378552	5	-	0.0473433	53798	GT-AG	NDA	4	3	6	ENST00000541130	ENSG00000097021	ACOT7
1	6324755	6354924	11	-	0.104155	30170	GT-AG	NDA	2	2	4	ENST00000418124	ENSG00000097021	ACOT7
1	6324755	6341162	1659	-	15.7085	16408	GT-AG	DA	0	0	1	ENST00000377855,ENST00000418124,ENST00000545482,ENST00000377845,ENST00000361521,ENST00000377842,ENST00000377860	ENSG00000097021,ENSG00000097021,ENSG00000097021,ENSG00000097021,ENSG00000097021,ENSG00000097021,ENSG00000097021	ACOT7,ACOT7,ACOT7,ACOT7,ACOT7,ACOT7,ACOT7
1	6341346	6354924	1333	-	12.6217	13579	GT-AG	DA	1	1	3	ENST00000377855,ENST00000545482,ENST00000377845,ENST00000361521,ENST00000377842,ENST00000473466	ENSG00000097021,ENSG00000097021,ENSG00000097021,ENSG00000097021,ENSG00000097021,ENSG00000097021	ACOT7,ACOT7,ACOT7,ACOT7,ACOT7,ACOT7
1	6355040	6378552	957	-	9.06151	23513	GT-AG	DA	1	0	2	ENST00000377855,ENST00000418124,ENST00000545482,ENST00000377845,ENST00000361521,ENST00000377842,ENST00000377860,ENST00000473466	ENSG00000097021,ENSG00000097021,ENSG00000097021,ENSG00000097021,ENSG00000097021,ENSG00000097021,ENSG00000097021,ENSG00000097021	ACOT7,ACOT7,ACOT7,ACOT7,ACOT7,ACOT7,ACOT7,ACOT7
1	6355040	6399493	5	-	0.0473433	44454	GT-AG	NDA	4	3	5	ENST00000377855,ENST00000418124,ENST00000545482,ENST00000377845,ENST00000361521,ENST00000377842,ENST00000377860,ENST00000473466,ENST00000541130	ENSG00000097021,ENSG00000097021,ENSG00000097021,ENSG00000097021,ENSG00000097021,ENSG00000097021,ENSG00000097021,ENSG00000097021,ENSG00000097021	ACOT7,ACOT7,ACOT7,ACOT7,ACOT7,ACOT7,ACOT7,ACOT7,ACOT7
1	6355040	6387359	1	-	0.00946866	32320	GT-AG	NDA	2	1	3	ENST00000377855,ENST00000418124,ENST00000545482,ENST00000377845,ENST00000361521,ENST00000377842,ENST00000377860,ENST00000473466,ENST00000541130	ENSG00000097021,ENSG00000097021,ENSG00000097021,ENSG00000097021,ENSG00000097021,ENSG00000097021,ENSG00000097021,ENSG00000097021,ENSG00000097021	ACOT7,ACOT7,ACOT7,ACOT7,ACOT7,ACOT7,ACOT7,ACOT7,ACOT7
1	6378638	6387359	721	-	6.82691	8722	GT-AG	DA	0	0	1	ENST00000377855,ENST00000418124,ENST00000545482,ENST00000377845,ENST00000361521,ENST00000377842,ENST00000377860,ENST00000473466,ENST00000541130	ENSG00000097021,ENSG00000097021,ENSG00000097021,ENSG00000097021,ENSG00000097021,ENSG00000097021,ENSG00000097021,ENSG00000097021,ENSG00000097021	ACOT7,ACOT7,ACOT7,ACOT7,ACOT7,ACOT7,ACOT7,ACOT7,ACOT7
1	6378638	6380649	3	-	0.028406	2012	GT-AG	A	0	0	1	ENST00000377855,ENST00000418124,ENST00000545482,ENST00000377845,ENST00000361521,ENST00000377842,ENST00000377860,ENST00000473466,ENST00000541130	ENSG00000097021,ENSG00000097021,ENSG00000097021,ENSG00000097021,ENSG00000097021,ENSG00000097021,ENSG00000097021,ENSG00000097021,ENSG00000097021	ACOT7,ACOT7,ACOT7,ACOT7,ACOT7,ACOT7,ACOT7,ACOT7,ACOT7
1	6387473	6393537	487	-	4.61124	6065	GT-AG	DA	0	0	1	ENST00000377855,ENST00000418124,ENST00000545482,ENST00000377845,ENST00000361521,ENST00000377842,ENST00000377860,ENST00000473466,ENST00000541130	ENSG00000097021,ENSG00000097021,ENSG00000097021,ENSG00000097021,ENSG00000097021,ENSG00000097021,ENSG00000097021,ENSG00000097021,ENSG00000097021	ACOT7,ACOT7,ACOT7,ACOT7,ACOT7,ACOT7,ACOT7,ACOT7,ACOT7
1	6393628	6399493	462	-	4.37452	5866	GT-AG	DA	0	0	1	ENST00000377855,ENST00000418124,ENST00000545482,ENST00000377845,ENST00000361521,ENST00000377842,ENST00000377860,ENST00000473466,ENST00000541130	ENSG00000097021,ENSG00000097021,ENSG00000097021,ENSG00000097021,ENSG00000097021,ENSG00000097021,ENSG00000097021,ENSG00000097021,ENSG00000097021	ACOT7,ACOT7,ACOT7,ACOT7,ACOT7,ACOT7,ACOT7,ACOT7,ACOT7
1	6399649	6409809	265	-	2.5092	10161	GT-AG	DA	0	0	1	ENST00000377855,ENST00000418124,ENST00000377845,ENST00000361521,ENST00000377842,ENST00000377860,ENST00000473466,ENST00000541130	ENSG00000097021,ENSG00000097021,ENSG00000097021,ENSG00000097021,ENSG00000097021,ENSG00000097021,ENSG00000097021,ENSG00000097021	ACOT7,ACOT7,ACOT7,ACOT7,ACOT7,ACOT7,ACOT7,ACOT7
1	6406115	6409809	1	-	0.00946866	3695	GT-AG	D	0	0	0	ENST00000377855,ENST00000418124,ENST00000377845,ENST00000361521,ENST00000377842,ENST00000377860,ENST00000473466,ENST00000541130	ENSG00000097021,ENSG00000097021,ENSG00000097021,ENSG00000097021,ENSG00000097021,ENSG00000097021,ENSG00000097021,ENSG00000097021	ACOT7,ACOT7,ACOT7,ACOT7,ACOT7,ACOT7,ACOT7,ACOT7
1	6409926	6453317	116	-	1.09836	43392	GT-AG	DA	4	4	1	ENST00000418124,ENST00000361521,ENST00000377860	ENSG00000097021,ENSG00000097021,ENSG00000097021	ACOT7,ACOT7,ACOT7
1	6409926	6445554	88	-	0.833242	35629	GT-AG	DA	3	3	1	ENST00000377855	ENSG00000097021	ACOT7
1	6409926	6445989	1	-	0.00946866	36064	GT-AG	A	4	4	1	ENST00000377845,ENST00000541130	ENSG00000097021,ENSG00000097021	ACOT7,ACOT7
1	6521822	6522054	105	-	0.99421	233	GT-AG	DA	0	0	1	ENST00000485036,ENST00000356876,ENST00000377782,ENST00000513135,ENST00000473343,ENST00000480393,ENST00000351959,ENST00000351748,ENST00000348333,ENST00000502588,ENST00000502730,ENST00000510563,ENST00000414040,ENST00000453260,ENST00000475730	ENSG00000215788,ENSG00000215788,ENSG00000215788,ENSG00000215788,ENSG00000215788,ENSG00000215788,ENSG00000215788,ENSG00000215788,ENSG00000215788,ENSG00000215788,ENSG00000215788,ENSG00000215788,ENSG00000215788,ENSG00000215788,ENSG00000215788	TNFRSF25,TNFRSF25,TNFRSF25,TNFRSF25,TNFRSF25,TNFRSF25,TNFRSF25,TNFRSF25,TNFRSF25,TNFRSF25,TNFRSF25,TNFRSF25,TNFRSF25,TNFRSF25,TNFRSF25
1	6522234	6522689	70	-	0.662806	456	GT-AG	DA	1	1	1	ENST00000485036,ENST00000356876,ENST00000377782,ENST00000513135,ENST00000473343,ENST00000480393,ENST00000351959,ENST00000351748,ENST00000348333,ENST00000502588,ENST00000510563,ENST00000414040,ENST00000453260,ENST00000469691	ENSG00000215788,ENSG00000215788,ENSG00000215788,ENSG00000215788,ENSG00000215788,ENSG00000215788,ENSG00000215788,ENSG00000215788,ENSG00000215788,ENSG00000215788,ENSG00000215788,ENSG00000215788,ENSG00000215788,ENSG00000215788	TNFRSF25,TNFRSF25,TNFRSF25,TNFRSF25,TNFRSF25,TNFRSF25,TNFRSF25,TNFRSF25,TNFRSF25,TNFRSF25,TNFRSF25,TNFRSF25,TNFRSF25,TNFRSF25
1	6522723	6522923	6	-	0.056812	201	GT-AG	DA	0	0	2	ENST00000453260,ENST00000481401	ENSG00000215788,ENSG00000215788	TNFRSF25,TNFRSF25
1	6522726	6522923	42	-	0.397684	198	GT-AG	DA	0	0	1	ENST00000485036,ENST00000356876,ENST00000377782,ENST00000513135,ENST00000473343,ENST00000480393,ENST00000348333,ENST00000414040,ENST00000469691	ENSG00000215788,ENSG00000215788,ENSG00000215788,ENSG00000215788,ENSG00000215788,ENSG00000215788,ENSG00000215788,ENSG00000215788,ENSG00000215788	TNFRSF25,TNFRSF25,TNFRSF25,TNFRSF25,TNFRSF25,TNFRSF25,TNFRSF25,TNFRSF25,TNFRSF25
1	6523016	6523132	2	-	0.0189373	117	GT-AG	DA	0	1	2	ENST00000469691	ENSG00000215788	TNFRSF25
1	6523030	6523132	12	-	0.113624	103	GT-AG	DA	0	1	1	ENST00000356876,ENST00000348333,ENST00000481401	ENSG00000215788,ENSG00000215788,ENSG00000215788	TNFRSF25,TNFRSF25,TNFRSF25
1	6523030	6524435	3	-	0.028406	1406	GT-AG	DA	0	2	4	ENST00000414040	ENSG00000215788	TNFRSF25
1	6523187	6524435	20	-	0.189373	1249	GT-AG	DA	0	0	3	ENST00000356876,ENST00000480393,ENST00000351959,ENST00000348333,ENST00000469691,ENST00000481401	ENSG00000215788,ENSG00000215788,ENSG00000215788,ENSG00000215788,ENSG00000215788,ENSG00000215788	TNFRSF25,TNFRSF25,TNFRSF25,TNFRSF25,TNFRSF25,TNFRSF25
1	6524513	6524612	22	-	0.208311	100	GT-AG	DA	0	0	1	ENST00000485036,ENST00000356876,ENST00000377782,ENST00000480393,ENST00000351959,ENST00000348333,ENST00000502588,ENST00000510563,ENST00000414040,ENST00000469691,ENST00000481401,ENST00000461703,ENST00000453341	ENSG00000215788,ENSG00000215788,ENSG00000215788,ENSG00000215788,ENSG00000215788,ENSG00000215788,ENSG00000215788,ENSG00000215788,ENSG00000215788,ENSG00000215788,ENSG00000215788,ENSG00000215788,ENSG00000215788	TNFRSF25,TNFRSF25,TNFRSF25,TNFRSF25,TNFRSF25,TNFRSF25,TNFRSF25,TNFRSF25,TNFRSF25,TNFRSF25,TNFRSF25,TNFRSF25,TNFRSF25
1	6524779	6525148	17	-	0.160967	370	GT-AG	DA	0	0	1	ENST00000485036,ENST00000356876,ENST00000377782,ENST00000513135,ENST00000480393,ENST00000351959,ENST00000510563,ENST00000414040,ENST00000469691,ENST00000481401,ENST00000461703,ENST00000453341	ENSG00000215788,ENSG00000215788,ENSG00000215788,ENSG00000215788,ENSG00000215788,ENSG00000215788,ENSG00000215788,ENSG00000215788,ENSG00000215788,ENSG00000215788,ENSG00000215788,ENSG00000215788	TNFRSF25,TNFRSF25,TNFRSF25,TNFRSF25,TNFRSF25,TNFRSF25,TNFRSF25,TNFRSF25,TNFRSF25,TNFRSF25,TNFRSF25,TNFRSF25
1	6525282	6525500	11	-	0.104155	219	GT-AG	DA	0	0	1	ENST00000485036,ENST00000356876,ENST00000377782,ENST00000513135,ENST00000480393,ENST00000351959,ENST00000510563,ENST00000414040,ENST00000481401,ENST00000461703,ENST00000453341	ENSG00000215788,ENSG00000215788,ENSG00000215788,ENSG00000215788,ENSG00000215788,ENSG00000215788,ENSG00000215788,ENSG00000215788,ENSG00000215788,ENSG00000215788,ENSG00000215788	TNFRSF25,TNFRSF25,TNFRSF25,TNFRSF25,TNFRSF25,TNFRSF25,TNFRSF25,TNFRSF25,TNFRSF25,TNFRSF25,TNFRSF25
1	6525620	6526129	3	-	0.028406	510	GT-AG	DA	0	0	1	ENST00000485036,ENST00000356876,ENST00000377782,ENST00000480393,ENST00000351959,ENST00000351748,ENST00000348333,ENST00000502588,ENST00000502730,ENST00000510563,ENST00000414040,ENST00000461703,ENST00000453341	ENSG00000215788,ENSG00000215788,ENSG00000215788,ENSG00000215788,ENSG00000215788,ENSG00000215788,ENSG00000215788,ENSG00000215788,ENSG00000215788,ENSG00000215788,ENSG00000215788,ENSG00000215788,ENSG00000215788	TNFRSF25,TNFRSF25,TNFRSF25,TNFRSF25,TNFRSF25,TNFRSF25,TNFRSF25,TNFRSF25,TNFRSF25,TNFRSF25,TNFRSF25,TNFRSF25,TNFRSF25
1	6527632	6527885	219	-	2.07364	254	GT-AG	DA	0	0	1	ENST00000489097,ENST00000377748,ENST00000400913,ENST00000340850,ENST00000377728,ENST00000377725,ENST00000487949,ENST00000377732,ENST00000491384,ENST00000400915,ENST00000377740,ENST00000377737,ENST00000535355,ENST00000535966,ENST00000537245	ENSG00000171680,ENSG00000171680,ENSG00000171680,ENSG00000171680,ENSG00000171680,ENSG00000171680,ENSG00000171680,ENSG00000171680,ENSG00000171680,ENSG00000171680,ENSG00000171680,ENSG00000171680,ENSG00000171680,ENSG00000171680,ENSG00000171680	PLEKHG5,PLEKHG5,PLEKHG5,PLEKHG5,PLEKHG5,PLEKHG5,PLEKHG5,PLEKHG5,PLEKHG5,PLEKHG5,PLEKHG5,PLEKHG5,PLEKHG5,PLEKHG5,PLEKHG5
1	6527734	6527857	1	-	0.00946866	124	GT-AG	N	na	na	na	na	na	na
1	6527953	6529102	7	-	0.0662806	1150	GT-AG	DA	0	1	3	ENST00000377740	ENSG00000171680	PLEKHG5
1	6528646	6529102	27	-	0.255654	457	GT-AG	DA	0	0	1	ENST00000489097,ENST00000377748,ENST00000400913,ENST00000340850,ENST00000377728,ENST00000377725,ENST00000487949,ENST00000377732,ENST00000491384,ENST00000400915,ENST00000377737,ENST00000535355,ENST00000535966,ENST00000537245,ENST00000544978	ENSG00000171680,ENSG00000171680,ENSG00000171680,ENSG00000171680,ENSG00000171680,ENSG00000171680,ENSG00000171680,ENSG00000171680,ENSG00000171680,ENSG00000171680,ENSG00000171680,ENSG00000171680,ENSG00000171680,ENSG00000171680,ENSG00000171680	PLEKHG5,PLEKHG5,PLEKHG5,PLEKHG5,PLEKHG5,PLEKHG5,PLEKHG5,PLEKHG5,PLEKHG5,PLEKHG5,PLEKHG5,PLEKHG5,PLEKHG5,PLEKHG5,PLEKHG5
1	6529301	6529395	11	-	0.104155	95	GT-AG	DA	0	0	1	ENST00000489097,ENST00000377748,ENST00000400913,ENST00000340850,ENST00000377728,ENST00000377725,ENST00000487949,ENST00000377732,ENST00000491384,ENST00000400915,ENST00000377740,ENST00000377737,ENST00000535355,ENST00000535966,ENST00000537245,ENST00000544978	ENSG00000171680,ENSG00000171680,ENSG00000171680,ENSG00000171680,ENSG00000171680,ENSG00000171680,ENSG00000171680,ENSG00000171680,ENSG00000171680,ENSG00000171680,ENSG00000171680,ENSG00000171680,ENSG00000171680,ENSG00000171680,ENSG00000171680,ENSG00000171680	PLEKHG5,PLEKHG5,PLEKHG5,PLEKHG5,PLEKHG5,PLEKHG5,PLEKHG5,PLEKHG5,PLEKHG5,PLEKHG5,PLEKHG5,PLEKHG5,PLEKHG5,PLEKHG5,PLEKHG5,PLEKHG5
1	6529510	6529604	8	-	0.0757493	95	GT-AG	DA	0	0	1	ENST00000489097,ENST00000377748,ENST00000400913,ENST00000340850,ENST00000377728,ENST00000377725,ENST00000487949,ENST00000377732,ENST00000491384,ENST00000400915,ENST00000377740,ENST00000377737,ENST00000535355,ENST00000535966,ENST00000537245,ENST00000544978	ENSG00000171680,ENSG00000171680,ENSG00000171680,ENSG00000171680,ENSG00000171680,ENSG00000171680,ENSG00000171680,ENSG00000171680,ENSG00000171680,ENSG00000171680,ENSG00000171680,ENSG00000171680,ENSG00000171680,ENSG00000171680,ENSG00000171680,ENSG00000171680	PLEKHG5,PLEKHG5,PLEKHG5,PLEKHG5,PLEKHG5,PLEKHG5,PLEKHG5,PLEKHG5,PLEKHG5,PLEKHG5,PLEKHG5,PLEKHG5,PLEKHG5,PLEKHG5,PLEKHG5,PLEKHG5
1	6529736	6530296	12	-	0.113624	561	GT-AG	DA	0	0	1	ENST00000489097,ENST00000377748,ENST00000400913,ENST00000340850,ENST00000377728,ENST00000377725,ENST00000487949,ENST00000377732,ENST00000491384,ENST00000400915,ENST00000377740,ENST00000377737,ENST00000535355,ENST00000535966,ENST00000537245,ENST00000544978	ENSG00000171680,ENSG00000171680,ENSG00000171680,ENSG00000171680,ENSG00000171680,ENSG00000171680,ENSG00000171680,ENSG00000171680,ENSG00000171680,ENSG00000171680,ENSG00000171680,ENSG00000171680,ENSG00000171680,ENSG00000171680,ENSG00000171680,ENSG00000171680	PLEKHG5,PLEKHG5,PLEKHG5,PLEKHG5,PLEKHG5,PLEKHG5,PLEKHG5,PLEKHG5,PLEKHG5,PLEKHG5,PLEKHG5,PLEKHG5,PLEKHG5,PLEKHG5,PLEKHG5,PLEKHG5
1	6530415	6530566	7	-	0.0662806	152	GT-AG	DA	0	0	1	ENST00000489097,ENST00000377748,ENST00000400913,ENST00000340850,ENST00000377728,ENST00000377725,ENST00000487949,ENST00000377732,ENST00000491384,ENST00000400915,ENST00000377740,ENST00000377737,ENST00000535355,ENST00000535966,ENST00000537245,ENST00000544978	ENSG00000171680,ENSG00000171680,ENSG00000171680,ENSG00000171680,ENSG00000171680,ENSG00000171680,ENSG00000171680,ENSG00000171680,ENSG00000171680,ENSG00000171680,ENSG00000171680,ENSG00000171680,ENSG00000171680,ENSG00000171680,ENSG00000171680,ENSG00000171680	PLEKHG5,PLEKHG5,PLEKHG5,PLEKHG5,PLEKHG5,PLEKHG5,PLEKHG5,PLEKHG5,PLEKHG5,PLEKHG5,PLEKHG5,PLEKHG5,PLEKHG5,PLEKHG5,PLEKHG5,PLEKHG5
1	6530703	6530795	4	-	0.0378746	93	GT-AG	DA	0	0	1	ENST00000489097,ENST00000377748,ENST00000400913,ENST00000340850,ENST00000377728,ENST00000377725,ENST00000487949,ENST00000377732,ENST00000491384,ENST00000400915,ENST00000377740,ENST00000377737,ENST00000535355,ENST00000535966,ENST00000537245,ENST00000544978	ENSG00000171680,ENSG00000171680,ENSG00000171680,ENSG00000171680,ENSG00000171680,ENSG00000171680,ENSG00000171680,ENSG00000171680,ENSG00000171680,ENSG00000171680,ENSG00000171680,ENSG00000171680,ENSG00000171680,ENSG00000171680,ENSG00000171680,ENSG00000171680	PLEKHG5,PLEKHG5,PLEKHG5,PLEKHG5,PLEKHG5,PLEKHG5,PLEKHG5,PLEKHG5,PLEKHG5,PLEKHG5,PLEKHG5,PLEKHG5,PLEKHG5,PLEKHG5,PLEKHG5,PLEKHG5
1	6530944	6531050	3	-	0.028406	107	GT-AG	DA	0	0	1	ENST00000489097,ENST00000377748,ENST00000400913,ENST00000340850,ENST00000377728,ENST00000377725,ENST00000487949,ENST00000377732,ENST00000491384,ENST00000400915,ENST00000377740,ENST00000377737,ENST00000535355,ENST00000535966,ENST00000537245,ENST00000544978	ENSG00000171680,ENSG00000171680,ENSG00000171680,ENSG00000171680,ENSG00000171680,ENSG00000171680,ENSG00000171680,ENSG00000171680,ENSG00000171680,ENSG00000171680,ENSG00000171680,ENSG00000171680,ENSG00000171680,ENSG00000171680,ENSG00000171680,ENSG00000171680	PLEKHG5,PLEKHG5,PLEKHG5,PLEKHG5,PLEKHG5,PLEKHG5,PLEKHG5,PLEKHG5,PLEKHG5,PLEKHG5,PLEKHG5,PLEKHG5,PLEKHG5,PLEKHG5,PLEKHG5,PLEKHG5
1	6531160	6531548	4	-	0.0378746	389	GT-AG	DA	0	0	1	ENST00000489097,ENST00000377748,ENST00000400913,ENST00000340850,ENST00000377728,ENST00000377725,ENST00000377732,ENST00000491384,ENST00000400915,ENST00000377740,ENST00000377737,ENST00000535355,ENST00000535966,ENST00000537245,ENST00000544978	ENSG00000171680,ENSG00000171680,ENSG00000171680,ENSG00000171680,ENSG00000171680,ENSG00000171680,ENSG00000171680,ENSG00000171680,ENSG00000171680,ENSG00000171680,ENSG00000171680,ENSG00000171680,ENSG00000171680,ENSG00000171680,ENSG00000171680	PLEKHG5,PLEKHG5,PLEKHG5,PLEKHG5,PLEKHG5,PLEKHG5,PLEKHG5,PLEKHG5,PLEKHG5,PLEKHG5,PLEKHG5,PLEKHG5,PLEKHG5,PLEKHG5,PLEKHG5
1	6531697	6531818	3	-	0.028406	122	GT-AG	DA	0	0	1	ENST00000489097,ENST00000377748,ENST00000400913,ENST00000340850,ENST00000377728,ENST00000377725,ENST00000377732,ENST00000491384,ENST00000400915,ENST00000377740,ENST00000377737,ENST00000535355,ENST00000535966,ENST00000537245,ENST00000544978	ENSG00000171680,ENSG00000171680,ENSG00000171680,ENSG00000171680,ENSG00000171680,ENSG00000171680,ENSG00000171680,ENSG00000171680,ENSG00000171680,ENSG00000171680,ENSG00000171680,ENSG00000171680,ENSG00000171680,ENSG00000171680,ENSG00000171680	PLEKHG5,PLEKHG5,PLEKHG5,PLEKHG5,PLEKHG5,PLEKHG5,PLEKHG5,PLEKHG5,PLEKHG5,PLEKHG5,PLEKHG5,PLEKHG5,PLEKHG5,PLEKHG5,PLEKHG5
1	6531868	6532587	3	-	0.028406	720	GT-AG	DA	0	0	1	ENST00000489097,ENST00000377748,ENST00000400913,ENST00000340850,ENST00000377728,ENST00000377725,ENST00000377732,ENST00000491384,ENST00000400915,ENST00000377740,ENST00000377737,ENST00000535355,ENST00000535966,ENST00000537245,ENST00000544978	ENSG00000171680,ENSG00000171680,ENSG00000171680,ENSG00000171680,ENSG00000171680,ENSG00000171680,ENSG00000171680,ENSG00000171680,ENSG00000171680,ENSG00000171680,ENSG00000171680,ENSG00000171680,ENSG00000171680,ENSG00000171680,ENSG00000171680	PLEKHG5,PLEKHG5,PLEKHG5,PLEKHG5,PLEKHG5,PLEKHG5,PLEKHG5,PLEKHG5,PLEKHG5,PLEKHG5,PLEKHG5,PLEKHG5,PLEKHG5,PLEKHG5,PLEKHG5
1	6532682	6533046	5	-	0.0473433	365	GT-AG	DA	0	0	1	ENST00000489097,ENST00000377748,ENST00000400913,ENST00000340850,ENST00000377728,ENST00000377725,ENST00000377732,ENST00000491384,ENST00000400915,ENST00000377740,ENST00000377737,ENST00000535355,ENST00000535966,ENST00000537245,ENST00000544978	ENSG00000171680,ENSG00000171680,ENSG00000171680,ENSG00000171680,ENSG00000171680,ENSG00000171680,ENSG00000171680,ENSG00000171680,ENSG00000171680,ENSG00000171680,ENSG00000171680,ENSG00000171680,ENSG00000171680,ENSG00000171680,ENSG00000171680	PLEKHG5,PLEKHG5,PLEKHG5,PLEKHG5,PLEKHG5,PLEKHG5,PLEKHG5,PLEKHG5,PLEKHG5,PLEKHG5,PLEKHG5,PLEKHG5,PLEKHG5,PLEKHG5,PLEKHG5
1	6533234	6533311	2	-	0.0189373	78	GT-AG	DA	0	0	1	ENST00000489097,ENST00000377748,ENST00000400913,ENST00000340850,ENST00000377728,ENST00000377725,ENST00000377732,ENST00000491384,ENST00000400915,ENST00000377740,ENST00000377737,ENST00000535355,ENST00000535966,ENST00000537245,ENST00000544978	ENSG00000171680,ENSG00000171680,ENSG00000171680,ENSG00000171680,ENSG00000171680,ENSG00000171680,ENSG00000171680,ENSG00000171680,ENSG00000171680,ENSG00000171680,ENSG00000171680,ENSG00000171680,ENSG00000171680,ENSG00000171680,ENSG00000171680	PLEKHG5,PLEKHG5,PLEKHG5,PLEKHG5,PLEKHG5,PLEKHG5,PLEKHG5,PLEKHG5,PLEKHG5,PLEKHG5,PLEKHG5,PLEKHG5,PLEKHG5,PLEKHG5,PLEKHG5
1	6533514	6534073	1	-	0.00946866	560	GT-AG	DA	0	0	1	ENST00000489097,ENST00000377748,ENST00000400913,ENST00000340850,ENST00000377728,ENST00000377725,ENST00000377732,ENST00000491384,ENST00000400915,ENST00000377740,ENST00000377737,ENST00000535355,ENST00000535966,ENST00000537245,ENST00000544978	ENSG00000171680,ENSG00000171680,ENSG00000171680,ENSG00000171680,ENSG00000171680,ENSG00000171680,ENSG00000171680,ENSG00000171680,ENSG00000171680,ENSG00000171680,ENSG00000171680,ENSG00000171680,ENSG00000171680,ENSG00000171680,ENSG00000171680	PLEKHG5,PLEKHG5,PLEKHG5,PLEKHG5,PLEKHG5,PLEKHG5,PLEKHG5,PLEKHG5,PLEKHG5,PLEKHG5,PLEKHG5,PLEKHG5,PLEKHG5,PLEKHG5,PLEKHG5
1	6534224	6534511	4	-	0.0378746	288	GT-AG	DA	0	0	1	ENST00000489097,ENST00000377748,ENST00000400913,ENST00000340850,ENST00000377728,ENST00000377725,ENST00000377732,ENST00000491384,ENST00000400915,ENST00000377740,ENST00000377737,ENST00000535355,ENST00000535966,ENST00000537245,ENST00000544978	ENSG00000171680,ENSG00000171680,ENSG00000171680,ENSG00000171680,ENSG00000171680,ENSG00000171680,ENSG00000171680,ENSG00000171680,ENSG00000171680,ENSG00000171680,ENSG00000171680,ENSG00000171680,ENSG00000171680,ENSG00000171680,ENSG00000171680	PLEKHG5,PLEKHG5,PLEKHG5,PLEKHG5,PLEKHG5,PLEKHG5,PLEKHG5,PLEKHG5,PLEKHG5,PLEKHG5,PLEKHG5,PLEKHG5,PLEKHG5,PLEKHG5,PLEKHG5
1	6534647	6535107	1	-	0.00946866	461	GT-AG	DA	0	0	1	ENST00000377748,ENST00000400913,ENST00000340850,ENST00000377728,ENST00000377725,ENST00000377732,ENST00000491384,ENST00000400915,ENST00000377740,ENST00000377737,ENST00000535355,ENST00000535966,ENST00000537245,ENST00000544978	ENSG00000171680,ENSG00000171680,ENSG00000171680,ENSG00000171680,ENSG00000171680,ENSG00000171680,ENSG00000171680,ENSG00000171680,ENSG00000171680,ENSG00000171680,ENSG00000171680,ENSG00000171680,ENSG00000171680,ENSG00000171680	PLEKHG5,PLEKHG5,PLEKHG5,PLEKHG5,PLEKHG5,PLEKHG5,PLEKHG5,PLEKHG5,PLEKHG5,PLEKHG5,PLEKHG5,PLEKHG5,PLEKHG5,PLEKHG5
1	6535198	6535522	1	-	0.00946866	325	GT-AG	DA	0	0	1	ENST00000489097,ENST00000377748,ENST00000400913,ENST00000340850,ENST00000377728,ENST00000377725,ENST00000377732,ENST00000491384,ENST00000400915,ENST00000377740,ENST00000377737,ENST00000535355,ENST00000535966,ENST00000537245,ENST00000544978	ENSG00000171680,ENSG00000171680,ENSG00000171680,ENSG00000171680,ENSG00000171680,ENSG00000171680,ENSG00000171680,ENSG00000171680,ENSG00000171680,ENSG00000171680,ENSG00000171680,ENSG00000171680,ENSG00000171680,ENSG00000171680,ENSG00000171680	PLEKHG5,PLEKHG5,PLEKHG5,PLEKHG5,PLEKHG5,PLEKHG5,PLEKHG5,PLEKHG5,PLEKHG5,PLEKHG5,PLEKHG5,PLEKHG5,PLEKHG5,PLEKHG5,PLEKHG5
1	6536096	6537589	1	-	0.00946866	1494	GT-AG	DA	0	0	1	ENST00000489097,ENST00000377748,ENST00000400913,ENST00000340850,ENST00000377728,ENST00000377725,ENST00000377732,ENST00000400915,ENST00000377740,ENST00000377737,ENST00000535355,ENST00000537245,ENST00000544978	ENSG00000171680,ENSG00000171680,ENSG00000171680,ENSG00000171680,ENSG00000171680,ENSG00000171680,ENSG00000171680,ENSG00000171680,ENSG00000171680,ENSG00000171680,ENSG00000171680,ENSG00000171680,ENSG00000171680	PLEKHG5,PLEKHG5,PLEKHG5,PLEKHG5,PLEKHG5,PLEKHG5,PLEKHG5,PLEKHG5,PLEKHG5,PLEKHG5,PLEKHG5,PLEKHG5,PLEKHG5
1	6537718	6550505	2	-	0.0189373	12788	GT-AG	DA	2	3	1	ENST00000340850,ENST00000377725	ENSG00000171680,ENSG00000171680	PLEKHG5,PLEKHG5
1	6586063	6586756	313	-	2.96369	694	GT-AG	DA	0	0	1	ENST00000377705	ENSG00000162408	NOL9
1	6586889	6589054	201	-	1.9032	2166	GT-AG	DA	0	0	1	ENST00000377705	ENSG00000162408	NOL9
1	6586889	6592028	4	-	0.0378746	5140	GT-AG	NDA	1	1	2	ENST00000377705	ENSG00000162408	NOL9
1	6589231	6592028	114	-	1.07943	2798	GT-AG	DA	0	0	1	ENST00000377705	ENSG00000162408	NOL9
1	6592139	6592523	122	-	1.15518	385	GT-AG	DA	0	0	1	ENST00000377705,ENST00000464383	ENSG00000162408,ENSG00000162408	NOL9,NOL9
1	6592820	6593340	314	-	2.97316	521	GT-AG	DA	0	0	1	ENST00000377705,ENST00000464383,ENST00000462798	ENSG00000162408,ENSG00000162408,ENSG00000162408	NOL9,NOL9,NOL9
1	6593501	6604886	2	-	0.0189373	11386	GT-AG	NDA	1	1	2	ENST00000377705,ENST00000464383	ENSG00000162408,ENSG00000162408	NOL9,NOL9
1	6593501	6609631	15	-	0.14203	16131	GT-AG	NDA	3	3	4	ENST00000377705	ENSG00000162408	NOL9
1	6593501	6601890	255	-	2.41451	8390	GT-AG	DA	0	0	1	ENST00000377705,ENST00000464383	ENSG00000162408,ENSG00000162408	NOL9,NOL9
1	6601987	6604886	167	-	1.58127	2900	GT-AG	DA	0	0	1	ENST00000377705,ENST00000464383	ENSG00000162408,ENSG00000162408	NOL9,NOL9
1	6601987	6609631	2	-	0.0189373	7645	GT-AG	NDA	2	2	3	ENST00000377705	ENSG00000162408	NOL9
1	6604982	6605105	157	-	1.48658	124	GT-AG	DA	0	0	1	ENST00000377705	ENSG00000162408	NOL9
1	6605062	6609631	2	-	0.0189373	4570	GT-AG	D	1	1	1	ENST00000377705	ENSG00000162408	NOL9
1	6605240	6609631	152	-	1.43924	4392	GT-AG	DA	0	0	1	ENST00000377705	ENSG00000162408	NOL9
1	6605240	6610456	1	-	0.00946866	5217	GT-AG	NDA	1	1	2	ENST00000377705,ENST00000460777	ENSG00000162408,ENSG00000162408	NOL9,NOL9
1	6609758	6610456	141	-	1.33508	699	GT-AG	DA	0	0	1	ENST00000377705,ENST00000460777	ENSG00000162408,ENSG00000162408	NOL9,NOL9
1	6609758	6614167	4	-	0.0378746	4410	GT-AG	DA	1	1	2	ENST00000464665	ENSG00000162408	NOL9
1	6610675	6614167	96	-	0.908992	3493	GT-AG	DA	0	0	1	ENST00000377705	ENSG00000162408	NOL9
1	6637130	6638713	1	+	0.00946866	1584	GT-AG	DA	0	1	0	ENST00000333172,ENST00000437392,ENST00000351136	ENSG00000173662,ENSG00000173662,ENSG00000173662	TAS1R1,TAS1R1,TAS1R1
1	6640109	6640601	3	+	0.028406	493	GT-AG	DA	0	3	0	ENST00000319084	ENSG00000204859	ZBTB48
1	6640130	6640601	2	+	0.0189373	472	GT-AG	DA	0	2	0	ENST00000435905	ENSG00000204859	ZBTB48
1	6640196	6642118	22	+	0.208311	1923	GT-AG	DA	1	2	1	ENST00000488936	ENSG00000204859	ZBTB48
1	6641359	6645979	1	+	0.00946866	4621	GT-AG	NDA	1	2	1	ENST00000319084,ENST00000435905,ENST00000377674	ENSG00000204859,ENSG00000204859,ENSG00000204859	ZBTB48,ZBTB48,ZBTB48
1	6641359	6642118	55	+	0.520776	760	GT-AG	DA	0	1	0	ENST00000319084,ENST00000435905,ENST00000377674	ENSG00000204859,ENSG00000204859,ENSG00000204859	ZBTB48,ZBTB48,ZBTB48
1	6642359	6645979	116	+	1.09836	3621	GT-AG	DA	0	1	0	ENST00000377674,ENST00000488936	ENSG00000204859,ENSG00000204859	ZBTB48,ZBTB48
1	6642359	6642604	1	+	0.00946866	246	GT-AG	D	0	1	0	ENST00000377674,ENST00000488936	ENSG00000204859,ENSG00000204859	ZBTB48,ZBTB48
1	6642359	6646755	2	+	0.0189373	4397	GT-AG	NDA	0	2	1	ENST00000377674,ENST00000488936	ENSG00000204859,ENSG00000204859	ZBTB48,ZBTB48
1	6646090	6646755	153	+	1.44871	666	GT-AG	DA	0	1	0	ENST00000377674,ENST00000488936	ENSG00000204859,ENSG00000204859	ZBTB48,ZBTB48
1	6646090	6646655	4	+	0.0378746	566	GT-AG	D	0	1	0	ENST00000377674,ENST00000488936	ENSG00000204859,ENSG00000204859	ZBTB48,ZBTB48
1	6646110	6646755	2	+	0.0189373	646	GT-AG	A	0	0	0	ENST00000377674,ENST00000488936	ENSG00000204859,ENSG00000204859	ZBTB48,ZBTB48
1	6646847	6647265	186	+	1.76117	419	GT-AG	DA	0	3	2	ENST00000377674,ENST00000488936,ENST00000482360	ENSG00000204859,ENSG00000204859,ENSG00000204859	ZBTB48,ZBTB48,ZBTB48
1	6646847	6647286	5	+	0.0473433	440	GT-AG	D	0	3	3	ENST00000377674,ENST00000488936,ENST00000482360	ENSG00000204859,ENSG00000204859,ENSG00000204859	ZBTB48,ZBTB48,ZBTB48
1	6647351	6647575	2	+	0.0189373	225	GT-AG	DA	0	1	1	ENST00000466813	ENSG00000204859	ZBTB48
1	6647351	6647538	166	+	1.5718	188	GT-AG	DA	0	1	0	ENST00000377674,ENST00000488936,ENST00000482360,ENST00000545645,ENST00000498342	ENSG00000204859,ENSG00000204859,ENSG00000204859,ENSG00000204859,ENSG00000204859	ZBTB48,ZBTB48,ZBTB48,ZBTB48,ZBTB48
1	6647692	6648120	196	+	1.85586	429	GT-AG	DA	0	1	0	ENST00000377674,ENST00000488936,ENST00000482360,ENST00000545645,ENST00000498342,ENST00000466813	ENSG00000204859,ENSG00000204859,ENSG00000204859,ENSG00000204859,ENSG00000204859,ENSG00000204859	ZBTB48,ZBTB48,ZBTB48,ZBTB48,ZBTB48,ZBTB48
1	6648256	6648338	181	+	1.71383	83	GT-AG	DA	0	1	0	ENST00000377674,ENST00000482360,ENST00000466813	ENSG00000204859,ENSG00000204859,ENSG00000204859	ZBTB48,ZBTB48,ZBTB48
1	6648256	6648342	10	+	0.0946866	87	GT-AG	D	0	1	1	ENST00000377674,ENST00000482360,ENST00000466813	ENSG00000204859,ENSG00000204859,ENSG00000204859	ZBTB48,ZBTB48,ZBTB48
1	6648502	6648816	240	+	2.27248	315	GT-AG	DA	0	1	0	ENST00000377674,ENST00000482360,ENST00000466813	ENSG00000204859,ENSG00000204859,ENSG00000204859	ZBTB48,ZBTB48,ZBTB48
1	6648904	6648976	256	+	2.42398	73	GT-AG	DA	0	1	0	ENST00000377674,ENST00000482360,ENST00000466813,ENST00000466941	ENSG00000204859,ENSG00000204859,ENSG00000204859,ENSG00000204859	ZBTB48,ZBTB48,ZBTB48,ZBTB48
1	6653718	6655545	32	-	0.302997	1828	GT-AG	DA	0	0	3	ENST00000377658,ENST00000467612,ENST00000496707	ENSG00000162413,ENSG00000162413,ENSG00000162413	KLHL21,KLHL21,KLHL21
1	6654170	6655545	9	-	0.085218	1376	GT-AG	DA	0	0	2	ENST00000463043	ENSG00000162413	KLHL21
1	6655617	6659107	51	-	0.482902	3491	GT-AG	DA	0	0	1	ENST00000377663,ENST00000377658,ENST00000467612,ENST00000496707,ENST00000463043	ENSG00000162413,ENSG00000162413,ENSG00000162413,ENSG00000162413,ENSG00000162413	KLHL21,KLHL21,KLHL21,KLHL21,KLHL21
1	6659512	6661857	43	-	0.407152	2346	GT-AG	DA	1	1	1	ENST00000377663,ENST00000377658	ENSG00000162413,ENSG00000162413	KLHL21,KLHL21
1	6664707	6672752	1	-	0.00946866	8046	GT-AG	N	na	na	na	na	na	na
1	6674165	6676817	10	+	0.0946866	2653	GT-AG	DA	0	1	0	ENST00000377648	ENSG00000116273	PHF13
1	6675651	6676817	1	+	0.00946866	1167	GT-AG	A	0	0	0	ENST00000377648	ENSG00000116273	PHF13
1	6676918	6679863	23	+	0.217779	2946	GT-AG	DA	0	1	0	ENST00000377648	ENSG00000116273	PHF13
1	6680397	6681471	12	+	0.113624	1075	GT-AG	DA	0	1	0	ENST00000377648	ENSG00000116273	PHF13
1	6685352	6688559	37	+	0.350341	3208	GT-AG	DA	0	1	1	ENST00000054650,ENST00000307896,ENST00000377627,ENST00000487819,ENST00000472925	ENSG00000041988,ENSG00000041988,ENSG00000041988,ENSG00000041988,ENSG00000041988	THAP3,THAP3,THAP3,THAP3,THAP3
1	6688751	6690351	9	+	0.085218	1601	GT-AG	DA	1	2	2	ENST00000307896	ENSG00000041988	THAP3
1	6688751	6690348	52	+	0.49237	1598	GT-AG	DA	1	2	1	ENST00000054650,ENST00000377627,ENST00000472925,ENST00000480647	ENSG00000041988,ENSG00000041988,ENSG00000041988,ENSG00000041988	THAP3,THAP3,THAP3,THAP3
1	6688751	6689703	1	+	0.00946866	953	GT-AG	DA	0	1	0	ENST00000487819	ENSG00000041988	THAP3
1	6689784	6690348	2	+	0.0189373	565	GT-AG	DA	0	1	0	ENST00000487819	ENSG00000041988	THAP3
1	6689784	6690351	1	+	0.00946866	568	GT-AG	NDA	0	1	1	ENST00000487819	ENSG00000041988	THAP3
1	6690413	6692451	62	+	0.587057	2039	GT-AG	DA	0	1	1	ENST00000054650,ENST00000307896,ENST00000484669,ENST00000487819,ENST00000472925	ENSG00000041988,ENSG00000041988,ENSG00000041988,ENSG00000041988,ENSG00000041988	THAP3,THAP3,THAP3,THAP3,THAP3
1	6692555	6694080	2	+	0.0189373	1526	GT-AG	DA	0	1	1	ENST00000377627	ENSG00000041988	THAP3
1	6692555	6692856	63	+	0.596526	302	GT-AG	DA	0	1	0	ENST00000054650,ENST00000307896,ENST00000484669,ENST00000487819	ENSG00000041988,ENSG00000041988,ENSG00000041988,ENSG00000041988	THAP3,THAP3,THAP3,THAP3
1	6692555	6692974	7	+	0.0662806	420	GT-AG	D	0	1	1	ENST00000377627	ENSG00000041988	THAP3
1	6692555	6695312	1	+	0.00946866	2758	GT-AG	D	0	1	2	ENST00000377627	ENSG00000041988	THAP3
1	6695760	6696177	156	-	1.47711	418	GT-AG	DA	0	0	1	ENST00000465508,ENST00000377577,ENST00000294401,ENST00000542246,ENST00000377573	ENSG00000007923,ENSG00000007923,ENSG00000007923,ENSG00000007923,ENSG00000007923	DNAJC11,DNAJC11,DNAJC11,DNAJC11,DNAJC11
1	6696306	6697258	160	-	1.51499	953	GT-AG	DA	0	0	1	ENST00000465508,ENST00000377577,ENST00000294401,ENST00000542246,ENST00000377573	ENSG00000007923,ENSG00000007923,ENSG00000007923,ENSG00000007923,ENSG00000007923	DNAJC11,DNAJC11,DNAJC11,DNAJC11,DNAJC11
1	6697400	6697507	117	-	1.10783	108	GT-AG	DA	0	0	1	ENST00000465508,ENST00000377577,ENST00000294401,ENST00000542246,ENST00000377573,ENST00000472414	ENSG00000007923,ENSG00000007923,ENSG00000007923,ENSG00000007923,ENSG00000007923,ENSG00000007923	DNAJC11,DNAJC11,DNAJC11,DNAJC11,DNAJC11,DNAJC11
1	6697564	6698355	120	-	1.13624	792	GT-AG	DA	0	1	1	ENST00000377577,ENST00000294401,ENST00000542246,ENST00000377573	ENSG00000007923,ENSG00000007923,ENSG00000007923,ENSG00000007923	DNAJC11,DNAJC11,DNAJC11,DNAJC11
1	6698424	6699962	101	-	0.956335	1539	GT-AG	DA	0	0	1	ENST00000465508,ENST00000377577,ENST00000542246,ENST00000377573,ENST00000472414	ENSG00000007923,ENSG00000007923,ENSG00000007923,ENSG00000007923,ENSG00000007923	DNAJC11,DNAJC11,DNAJC11,DNAJC11,DNAJC11
1	6700117	6704618	130	-	1.23093	4502	GT-AG	DA	0	0	1	ENST00000465508,ENST00000377577,ENST00000542246,ENST00000377573,ENST00000472414	ENSG00000007923,ENSG00000007923,ENSG00000007923,ENSG00000007923,ENSG00000007923	DNAJC11,DNAJC11,DNAJC11,DNAJC11,DNAJC11
1	6700849	6704618	3	-	0.028406	3770	GT-AG	D	0	0	0	ENST00000465508,ENST00000377577,ENST00000542246,ENST00000377573,ENST00000472414	ENSG00000007923,ENSG00000007923,ENSG00000007923,ENSG00000007923,ENSG00000007923	DNAJC11,DNAJC11,DNAJC11,DNAJC11,DNAJC11
1	6704729	6705101	2	-	0.0189373	373	GT-AG	D	0	0	1	ENST00000465508,ENST00000377577,ENST00000294401,ENST00000542246,ENST00000377573,ENST00000472414	ENSG00000007923,ENSG00000007923,ENSG00000007923,ENSG00000007923,ENSG00000007923,ENSG00000007923	DNAJC11,DNAJC11,DNAJC11,DNAJC11,DNAJC11,DNAJC11
1	6704734	6705101	246	-	2.32929	368	GT-AG	DA	0	0	1	ENST00000465508,ENST00000377577,ENST00000294401,ENST00000542246,ENST00000377573,ENST00000472414	ENSG00000007923,ENSG00000007923,ENSG00000007923,ENSG00000007923,ENSG00000007923,ENSG00000007923	DNAJC11,DNAJC11,DNAJC11,DNAJC11,DNAJC11,DNAJC11
1	6705186	6705849	293	-	2.77432	664	GT-AG	DA	0	0	1	ENST00000377577,ENST00000294401,ENST00000542246,ENST00000377573	ENSG00000007923,ENSG00000007923,ENSG00000007923,ENSG00000007923	DNAJC11,DNAJC11,DNAJC11,DNAJC11
1	6706038	6711589	287	-	2.71751	5552	GT-AG	DA	1	1	2	ENST00000451196,ENST00000349363,ENST00000377577,ENST00000294401,ENST00000542246,ENST00000377573,ENST00000473993	ENSG00000007923,ENSG00000007923,ENSG00000007923,ENSG00000007923,ENSG00000007923,ENSG00000007923,ENSG00000007923	DNAJC11,DNAJC11,DNAJC11,DNAJC11,DNAJC11,DNAJC11,DNAJC11
1	6711662	6712889	259	-	2.45238	1228	GT-AG	DA	0	0	1	ENST00000451196,ENST00000349363,ENST00000377577,ENST00000294401,ENST00000542246,ENST00000377573,ENST00000473993	ENSG00000007923,ENSG00000007923,ENSG00000007923,ENSG00000007923,ENSG00000007923,ENSG00000007923,ENSG00000007923	DNAJC11,DNAJC11,DNAJC11,DNAJC11,DNAJC11,DNAJC11,DNAJC11
1	6713011	6713971	304	-	2.87847	961	GT-AG	DA	0	0	1	ENST00000451196,ENST00000349363,ENST00000377577,ENST00000294401,ENST00000542246,ENST00000377573,ENST00000426784,ENST00000473993,ENST00000469318	ENSG00000007923,ENSG00000007923,ENSG00000007923,ENSG00000007923,ENSG00000007923,ENSG00000007923,ENSG00000007923,ENSG00000007923,ENSG00000007923	DNAJC11,DNAJC11,DNAJC11,DNAJC11,DNAJC11,DNAJC11,DNAJC11,DNAJC11,DNAJC11
1	6714099	6727769	251	-	2.37663	13671	GT-AG	DA	1	0	2	ENST00000451196,ENST00000349363,ENST00000377577,ENST00000294401,ENST00000542246,ENST00000377573,ENST00000426784,ENST00000473993,ENST00000469318,ENST00000485073	ENSG00000007923,ENSG00000007923,ENSG00000007923,ENSG00000007923,ENSG00000007923,ENSG00000007923,ENSG00000007923,ENSG00000007923,ENSG00000007923,ENSG00000007923	DNAJC11,DNAJC11,DNAJC11,DNAJC11,DNAJC11,DNAJC11,DNAJC11,DNAJC11,DNAJC11,DNAJC11
1	6714347	6727769	2	-	0.0189373	13423	GT-AG	DA	0	0	1	ENST00000460594	ENSG00000007923	DNAJC11
1	6727870	6738454	176	-	1.66648	10585	GT-AG	DA	2	1	2	ENST00000451196,ENST00000349363,ENST00000377577,ENST00000294401,ENST00000542246,ENST00000426784,ENST00000485073,ENST00000460594	ENSG00000007923,ENSG00000007923,ENSG00000007923,ENSG00000007923,ENSG00000007923,ENSG00000007923,ENSG00000007923,ENSG00000007923	DNAJC11,DNAJC11,DNAJC11,DNAJC11,DNAJC11,DNAJC11,DNAJC11,DNAJC11
1	6727870	6740968	9	-	0.085218	13099	GT-AG	DA	3	2	3	ENST00000377573,ENST00000473993	ENSG00000007923,ENSG00000007923	DNAJC11,DNAJC11
1	6730970	6738454	2	-	0.0189373	7485	GT-AG	DA	0	0	1	ENST00000465911	ENSG00000007923	DNAJC11
1	6732388	6738454	4	-	0.0378746	6067	GT-AG	D	0	0	0	ENST00000465911	ENSG00000007923	DNAJC11
1	6738527	6740968	139	-	1.31614	2442	GT-AG	DA	0	0	1	ENST00000451196,ENST00000349363,ENST00000377577,ENST00000294401,ENST00000542246,ENST00000426784,ENST00000485073,ENST00000460594,ENST00000465911	ENSG00000007923,ENSG00000007923,ENSG00000007923,ENSG00000007923,ENSG00000007923,ENSG00000007923,ENSG00000007923,ENSG00000007923,ENSG00000007923	DNAJC11,DNAJC11,DNAJC11,DNAJC11,DNAJC11,DNAJC11,DNAJC11,DNAJC11,DNAJC11
1	6741097	6761789	108	-	1.02262	20693	GT-AG	DA	1	1	1	ENST00000377577,ENST00000294401,ENST00000377573,ENST00000426784,ENST00000473993,ENST00000485073,ENST00000460594,ENST00000465911	ENSG00000007923,ENSG00000007923,ENSG00000007923,ENSG00000007923,ENSG00000007923,ENSG00000007923,ENSG00000007923,ENSG00000007923	DNAJC11,DNAJC11,DNAJC11,DNAJC11,DNAJC11,DNAJC11,DNAJC11,DNAJC11
1	6761218	6761789	2	-	0.0189373	572	GT-AG	D	0	0	0	ENST00000377577,ENST00000294401,ENST00000377573,ENST00000426784,ENST00000473993,ENST00000485073,ENST00000460594,ENST00000465911	ENSG00000007923,ENSG00000007923,ENSG00000007923,ENSG00000007923,ENSG00000007923,ENSG00000007923,ENSG00000007923,ENSG00000007923	DNAJC11,DNAJC11,DNAJC11,DNAJC11,DNAJC11,DNAJC11,DNAJC11,DNAJC11
1	6845635	6931817	1	+	0.00946866	86183	GT-AG	NDA	4	5	3	ENST00000490738,ENST00000476163	ENSG00000171735,ENSG00000171735	CAMTA1,CAMTA1
1	6845635	6879380	2	+	0.0189373	33746	GT-AG	D	1	2	1	ENST00000490738,ENST00000476163	ENSG00000171735,ENSG00000171735	CAMTA1,CAMTA1
1	6845635	6867043	2	+	0.0189373	21409	GT-AG	DA	0	1	0	ENST00000467404	ENSG00000171735	CAMTA1
1	6845635	6880243	1	+	0.00946866	34609	GT-AG	D	1	2	2	ENST00000490738,ENST00000476163	ENSG00000171735,ENSG00000171735	CAMTA1,CAMTA1
1	6845635	6880241	710	+	6.72275	34607	GT-AG	DA	1	2	1	ENST00000303635,ENST00000473578,ENST00000557126,ENST00000439411,ENST00000461311	ENSG00000171735,ENSG00000171735,ENSG00000171735,ENSG00000171735,ENSG00000171735	CAMTA1,CAMTA1,CAMTA1,CAMTA1,CAMTA1
1	6845635	6885152	119	+	1.12677	39518	GT-AG	DA	2	3	2	ENST00000490738,ENST00000476163	ENSG00000171735,ENSG00000171735	CAMTA1,CAMTA1
1	6852380	6880241	4	+	0.0378746	27862	GT-AG	A	1	1	1	ENST00000486138	ENSG00000171735	CAMTA1
1	6867148	6880241	31	+	0.293529	13094	GT-AG	DA	0	1	0	ENST00000486138	ENSG00000171735	CAMTA1
1	6867148	6868562	1	+	0.00946866	1415	GT-AG	D	0	1	0	ENST00000467404	ENSG00000171735	CAMTA1
1	6879530	6880241	7	+	0.0662806	712	GT-AG	A	0	0	0	ENST00000486138	ENSG00000171735	CAMTA1
1	6880310	6885152	1147	+	10.8606	4843	GT-AG	DA	0	1	0	ENST00000303635,ENST00000473578,ENST00000557126,ENST00000439411,ENST00000461311,ENST00000486138	ENSG00000171735,ENSG00000171735,ENSG00000171735,ENSG00000171735,ENSG00000171735,ENSG00000171735	CAMTA1,CAMTA1,CAMTA1,CAMTA1,CAMTA1,CAMTA1
1	6885270	6931817	2502	+	23.6906	46548	GT-AG	DA	1	2	0	ENST00000490738,ENST00000476163,ENST00000473578,ENST00000467404,ENST00000461311,ENST00000486138	ENSG00000171735,ENSG00000171735,ENSG00000171735,ENSG00000171735,ENSG00000171735,ENSG00000171735	CAMTA1,CAMTA1,CAMTA1,CAMTA1,CAMTA1,CAMTA1
1	6885270	7151364	10	+	0.0946866	266095	GT-AG	DA	5	5	3	ENST00000303635,ENST00000439411	ENSG00000171735,ENSG00000171735	CAMTA1,CAMTA1
1	6885270	6913112	14	+	0.132561	27843	GT-AG	D	0	1	0	ENST00000490738,ENST00000476163,ENST00000473578,ENST00000467404,ENST00000461311,ENST00000486138	ENSG00000171735,ENSG00000171735,ENSG00000171735,ENSG00000171735,ENSG00000171735,ENSG00000171735	CAMTA1,CAMTA1,CAMTA1,CAMTA1,CAMTA1,CAMTA1
1	6885270	6947714	27	+	0.255654	62445	GT-AG	DA	4	5	2	ENST00000557126	ENSG00000171735	CAMTA1
1	6885270	6946300	3	+	0.028406	61031	GT-AG	DA	3	4	1	ENST00000482934	ENSG00000171735	CAMTA1
1	6893150	6893952	2	+	0.0189373	803	GT-AG	N	na	na	na	na	na	na
1	6894050	6931817	2	+	0.0189373	37768	GT-AG	A	1	1	0	ENST00000470648,ENST00000461580,ENST00000472283	ENSG00000171735,ENSG00000171735,ENSG00000171735	CAMTA1,CAMTA1,CAMTA1
1	6894050	6947714	4	+	0.0378746	53665	GT-AG	A	4	4	2	ENST00000482934,ENST00000461580,ENST00000467267	ENSG00000171735,ENSG00000171735,ENSG00000171735	CAMTA1,CAMTA1,CAMTA1
1	6913249	6931817	30	+	0.28406	18569	GT-AG	DA	0	1	0	ENST00000470648,ENST00000461580,ENST00000472283	ENSG00000171735,ENSG00000171735,ENSG00000171735	CAMTA1,CAMTA1,CAMTA1
1	6917623	6931817	3	+	0.028406	14195	GT-AG	A	0	0	0	ENST00000470648,ENST00000461580,ENST00000472283	ENSG00000171735,ENSG00000171735,ENSG00000171735	CAMTA1,CAMTA1,CAMTA1
1	6931900	6946300	42	+	0.397684	14401	GT-AG	DA	1	2	0	ENST00000461580	ENSG00000171735	CAMTA1
1	6931900	6947714	330	+	3.12466	15815	GT-AG	DA	2	3	1	ENST00000476163,ENST00000461311,ENST00000470648	ENSG00000171735,ENSG00000171735,ENSG00000171735	CAMTA1,CAMTA1,CAMTA1
1	6931900	6948901	1	+	0.00946866	17002	GT-AG	D	3	3	2	ENST00000461580	ENSG00000171735	CAMTA1
1	6931900	6934175	2	+	0.0189373	2276	GT-AG	D	0	1	0	ENST00000461580	ENSG00000171735	CAMTA1
1	6931900	6934278	1	+	0.00946866	2379	GT-AG	D	0	1	0	ENST00000461580	ENSG00000171735	CAMTA1
1	6934232	6946300	5	+	0.0473433	12069	GT-AG	A	0	1	0	ENST00000467267	ENSG00000171735	CAMTA1
1	6934483	6947714	4	+	0.0378746	13232	GT-AG	NDA	1	2	1	ENST00000467267	ENSG00000171735	CAMTA1
1	6934483	6946300	5	+	0.0473433	11818	GT-AG	DA	0	1	0	ENST00000467267	ENSG00000171735	CAMTA1
1	6946406	6947714	51	+	0.482902	1309	GT-AG	DA	0	1	0	ENST00000482934,ENST00000461580,ENST00000467267	ENSG00000171735,ENSG00000171735,ENSG00000171735	CAMTA1,CAMTA1,CAMTA1
1	7151431	7430142	6	+	0.056812	278712	GT-AG	NDA	3	3	1	ENST00000303635,ENST00000439411	ENSG00000171735,ENSG00000171735	CAMTA1,CAMTA1
1	7170256	7176398	1	-	0.00946866	6143	GT-AG	N	na	na	na	na	na	na
1	7309686	7430142	5	+	0.0473433	120457	GT-AG	NDA	1	2	0	ENST00000303635,ENST00000439411	ENSG00000171735,ENSG00000171735	CAMTA1,CAMTA1
1	7737793	7792508	2	+	0.0189373	54716	GT-AG	DA	1	2	0	ENST00000303635,ENST00000439411,ENST00000414738	ENSG00000171735,ENSG00000171735,ENSG00000171735	CAMTA1,CAMTA1,CAMTA1
1	7792659	7796404	4	+	0.0378746	3746	GT-AG	DA	0	1	0	ENST00000303635,ENST00000439411,ENST00000414738,ENST00000303646	ENSG00000171735,ENSG00000171735,ENSG00000171735,ENSG00000171735	CAMTA1,CAMTA1,CAMTA1,CAMTA1
1	7796600	7796991	2	+	0.0189373	392	GT-AG	DA	0	1	0	ENST00000303635,ENST00000439411,ENST00000414738,ENST00000303646,ENST00000495233	ENSG00000171735,ENSG00000171735,ENSG00000171735,ENSG00000171735,ENSG00000171735	CAMTA1,CAMTA1,CAMTA1,CAMTA1,CAMTA1
1	7797069	7797315	2	+	0.0189373	247	GT-AG	DA	0	1	0	ENST00000303635,ENST00000439411,ENST00000414738,ENST00000303646,ENST00000495233	ENSG00000171735,ENSG00000171735,ENSG00000171735,ENSG00000171735,ENSG00000171735	CAMTA1,CAMTA1,CAMTA1,CAMTA1,CAMTA1
1	7805082	7805905	4	+	0.0378746	824	GT-AG	DA	0	1	0	ENST00000303635,ENST00000414738,ENST00000303646,ENST00000495233,ENST00000476864	ENSG00000171735,ENSG00000171735,ENSG00000171735,ENSG00000171735,ENSG00000171735	CAMTA1,CAMTA1,CAMTA1,CAMTA1,CAMTA1
1	7806151	7807770	3	+	0.028406	1620	GT-AG	DA	0	1	0	ENST00000303635,ENST00000439411,ENST00000414738,ENST00000303646,ENST00000495233,ENST00000490905,ENST00000476864	ENSG00000171735,ENSG00000171735,ENSG00000171735,ENSG00000171735,ENSG00000171735,ENSG00000171735,ENSG00000171735	CAMTA1,CAMTA1,CAMTA1,CAMTA1,CAMTA1,CAMTA1,CAMTA1
1	7807841	7811259	9	+	0.085218	3419	GT-AG	DA	2	3	2	ENST00000303635,ENST00000439411,ENST00000414738,ENST00000490905,ENST00000476864	ENSG00000171735,ENSG00000171735,ENSG00000171735,ENSG00000171735,ENSG00000171735	CAMTA1,CAMTA1,CAMTA1,CAMTA1,CAMTA1
1	7811452	7812519	8	+	0.0757493	1068	GT-AG	DA	0	1	0	ENST00000303635,ENST00000439411,ENST00000414738,ENST00000303646,ENST00000495233,ENST00000490905,ENST00000476864	ENSG00000171735,ENSG00000171735,ENSG00000171735,ENSG00000171735,ENSG00000171735,ENSG00000171735,ENSG00000171735	CAMTA1,CAMTA1,CAMTA1,CAMTA1,CAMTA1,CAMTA1,CAMTA1
1	7812593	7826519	4	+	0.0378746	13927	GT-AG	DA	1	2	1	ENST00000439411,ENST00000414738,ENST00000303646,ENST00000495233,ENST00000490905,ENST00000476864	ENSG00000171735,ENSG00000171735,ENSG00000171735,ENSG00000171735,ENSG00000171735,ENSG00000171735	CAMTA1,CAMTA1,CAMTA1,CAMTA1,CAMTA1,CAMTA1
1	7831445	7833502	1168	+	11.0594	2058	GT-AG	DA	1	2	0	ENST00000054666	ENSG00000049245	VAMP3
1	7831445	7837220	7	+	0.0662806	5776	GT-AG	NDA	2	3	1	ENST00000054666	ENSG00000049245	VAMP3
1	7831445	7831740	3	+	0.028406	296	GT-AG	D	0	1	0	ENST00000054666	ENSG00000049245	VAMP3
1	7831976	7833502	5	+	0.0473433	1527	GT-AG	A	1	1	0	ENST00000470357	ENSG00000049245	VAMP3
1	7831976	7837220	2	+	0.0189373	5245	GT-AG	A	2	2	1	ENST00000054666,ENST00000470357	ENSG00000049245,ENSG00000049245	VAMP3,VAMP3
1	7832562	7837220	3	+	0.028406	4659	GT-AG	A	2	2	1	ENST00000054666,ENST00000470357	ENSG00000049245,ENSG00000049245	VAMP3,VAMP3
1	7832651	7833493	3	+	0.028406	843	AT-AC	N	na	na	na	na	na	na
1	7833064	7833502	7	+	0.0662806	439	GT-AG	A	0	1	0	ENST00000470357	ENSG00000049245	VAMP3
1	7833258	7833502	35	+	0.331403	245	GT-AG	DA	0	1	0	ENST00000470357	ENSG00000049245	VAMP3
1	7833571	7837220	1746	+	16.5323	3650	GT-AG	DA	0	1	0	ENST00000054666,ENST00000470357	ENSG00000049245,ENSG00000049245	VAMP3,VAMP3
1	7833571	7836912	10	+	0.0946866	3342	GT-AG	D	0	1	0	ENST00000054666,ENST00000470357	ENSG00000049245,ENSG00000049245	VAMP3,VAMP3
1	7833571	7839686	5	+	0.0473433	6116	GT-AG	NDA	2	3	2	ENST00000054666,ENST00000470357	ENSG00000049245,ENSG00000049245	VAMP3,VAMP3
1	7837378	7838178	2444	+	23.1414	801	GT-AG	DA	0	1	0	ENST00000054666,ENST00000470357,ENST00000487194	ENSG00000049245,ENSG00000049245,ENSG00000049245	VAMP3,VAMP3,VAMP3
1	7838229	7839686	2588	+	24.5049	1458	GT-AG	DA	0	1	0	ENST00000054666,ENST00000470357	ENSG00000049245,ENSG00000049245	VAMP3,VAMP3
1	7844436	7844714	5	+	0.0473433	279	GT-AG	DA	0	1	0	ENST00000377541	ENSG00000049246	PER3
1	7844615	7844714	1	+	0.00946866	100	GT-AG	A	0	0	0	ENST00000377541	ENSG00000049246	PER3
1	7845065	7845501	74	+	0.700681	437	GT-AG	DA	0	1	0	ENST00000377541,ENST00000377532,ENST00000539773,ENST00000361923	ENSG00000049246,ENSG00000049246,ENSG00000049246,ENSG00000049246	PER3,PER3,PER3,PER3
1	7845306	7845501	2	+	0.0189373	196	GT-AG	A	0	0	0	ENST00000377541,ENST00000377532,ENST00000539773,ENST00000361923	ENSG00000049246,ENSG00000049246,ENSG00000049246,ENSG00000049246	PER3,PER3,PER3,PER3
1	7845646	7846781	84	+	0.795368	1136	GT-AG	DA	0	1	0	ENST00000377541,ENST00000377532,ENST00000539773,ENST00000361923,ENST00000473653	ENSG00000049246,ENSG00000049246,ENSG00000049246,ENSG00000049246,ENSG00000049246	PER3,PER3,PER3,PER3,PER3
1	7845646	7848105	7	+	0.0662806	2460	GT-AG	NDA	2	3	2	ENST00000377541,ENST00000377532,ENST00000539773,ENST00000361923,ENST00000473653	ENSG00000049246,ENSG00000049246,ENSG00000049246,ENSG00000049246,ENSG00000049246	PER3,PER3,PER3,PER3,PER3
1	7845646	7854020	1	+	0.00946866	8375	GT-AG	NDA	3	4	4	ENST00000377541,ENST00000377532,ENST00000539773,ENST00000361923,ENST00000473653	ENSG00000049246,ENSG00000049246,ENSG00000049246,ENSG00000049246,ENSG00000049246	PER3,PER3,PER3,PER3,PER3
1	7845646	7847258	1	+	0.00946866	1613	GT-AG	NDA	1	2	1	ENST00000377541,ENST00000377532,ENST00000539773,ENST00000361923,ENST00000473653	ENSG00000049246,ENSG00000049246,ENSG00000049246,ENSG00000049246,ENSG00000049246	PER3,PER3,PER3,PER3,PER3
1	7846896	7847258	23	+	0.217779	363	GT-AG	DA	0	1	0	ENST00000473653	ENSG00000049246	PER3
1	7846896	7848105	100	+	0.946866	1210	GT-AG	DA	1	2	1	ENST00000377541,ENST00000377532,ENST00000539773,ENST00000361923	ENSG00000049246,ENSG00000049246,ENSG00000049246,ENSG00000049246	PER3,PER3,PER3,PER3
1	7847306	7848105	41	+	0.388215	800	GT-AG	DA	0	1	0	ENST00000473653	ENSG00000049246	PER3
1	7848306	7854020	35	+	0.331403	5715	GT-AG	DA	0	1	1	ENST00000377541,ENST00000539773,ENST00000361923	ENSG00000049246,ENSG00000049246,ENSG00000049246	PER3,PER3,PER3
1	7848306	7854017	127	+	1.20252	5712	GT-AG	DA	0	1	0	ENST00000377532	ENSG00000049246	PER3
1	7854068	7858585	145	+	1.37296	4518	GT-AG	DA	0	1	0	ENST00000377541,ENST00000377532,ENST00000539773,ENST00000361923	ENSG00000049246,ENSG00000049246,ENSG00000049246,ENSG00000049246	PER3,PER3,PER3,PER3
1	7854068	7858079	2	+	0.0189373	4012	GT-AG	D	0	1	0	ENST00000377541,ENST00000377532,ENST00000539773,ENST00000361923	ENSG00000049246,ENSG00000049246,ENSG00000049246,ENSG00000049246	PER3,PER3,PER3,PER3
1	7858733	7861173	154	+	1.45817	2441	GT-AG	DA	0	1	0	ENST00000377541,ENST00000377532,ENST00000539773,ENST00000361923	ENSG00000049246,ENSG00000049246,ENSG00000049246,ENSG00000049246	PER3,PER3,PER3,PER3
1	7861251	7863107	158	+	1.49605	1857	GT-AG	DA	0	1	0	ENST00000377541,ENST00000377532,ENST00000539773,ENST00000361923	ENSG00000049246,ENSG00000049246,ENSG00000049246,ENSG00000049246	PER3,PER3,PER3,PER3
1	7861251	7863752	1	+	0.00946866	2502	GT-AG	NDA	1	2	1	ENST00000377541,ENST00000377532,ENST00000539773,ENST00000361923	ENSG00000049246,ENSG00000049246,ENSG00000049246,ENSG00000049246	PER3,PER3,PER3,PER3
1	7863213	7863752	149	+	1.41083	540	GT-AG	DA	0	1	0	ENST00000377541,ENST00000377532,ENST00000539773,ENST00000361923,ENST00000463106	ENSG00000049246,ENSG00000049246,ENSG00000049246,ENSG00000049246,ENSG00000049246	PER3,PER3,PER3,PER3,PER3
1	7863908	7868953	93	+	0.880586	5046	GT-AG	DA	0	1	0	ENST00000377532,ENST00000539773,ENST00000361923	ENSG00000049246,ENSG00000049246,ENSG00000049246	PER3,PER3,PER3
1	7863908	7869953	8	+	0.0757493	6046	GT-AG	DA	1	2	1	ENST00000463106	ENSG00000049246	PER3
1	7863916	7868953	1	+	0.00946866	5038	GT-AG	A	0	0	0	ENST00000377532,ENST00000539773,ENST00000361923	ENSG00000049246,ENSG00000049246,ENSG00000049246	PER3,PER3,PER3
1	7869058	7869953	104	+	0.984741	896	GT-AG	DA	0	1	0	ENST00000377532,ENST00000539773,ENST00000361923	ENSG00000049246,ENSG00000049246,ENSG00000049246	PER3,PER3,PER3
1	7870081	7870498	158	+	1.49605	418	GT-AG	DA	0	1	0	ENST00000377532,ENST00000539773,ENST00000361923	ENSG00000049246,ENSG00000049246,ENSG00000049246	PER3,PER3,PER3
1	7870627	7879345	71	+	0.672275	8719	GT-AG	DA	0	2	0	ENST00000539773,ENST00000361923	ENSG00000049246,ENSG00000049246	PER3,PER3
1	7870648	7879345	104	+	0.984741	8698	GT-AG	DA	0	1	0	ENST00000377532	ENSG00000049246	PER3
1	7871112	7879345	1	+	0.00946866	8234	GT-AG	A	0	0	0	ENST00000377532	ENSG00000049246	PER3
1	7874318	7879345	2	+	0.0189373	5028	GT-AG	A	0	0	0	ENST00000377532	ENSG00000049246	PER3
1	7877777	7879345	1	+	0.00946866	1569	GT-AG	A	0	0	0	ENST00000377532	ENSG00000049246	PER3
1	7879480	7880175	128	+	1.21199	696	GT-AG	DA	0	1	0	ENST00000377532,ENST00000539773,ENST00000361923	ENSG00000049246,ENSG00000049246,ENSG00000049246	PER3,PER3,PER3
1	7880077	7880175	1	+	0.00946866	99	GT-AG	A	0	0	0	ENST00000377532,ENST00000539773,ENST00000361923	ENSG00000049246,ENSG00000049246,ENSG00000049246	PER3,PER3,PER3
1	7880299	7880527	125	+	1.18358	229	GT-AG	DA	0	1	0	ENST00000377532,ENST00000539773,ENST00000361923	ENSG00000049246,ENSG00000049246,ENSG00000049246	PER3,PER3,PER3
1	7880299	7886540	4	+	0.0378746	6242	GT-AG	NDA	1	2	1	ENST00000377532,ENST00000539773,ENST00000361923	ENSG00000049246,ENSG00000049246,ENSG00000049246	PER3,PER3,PER3
1	7880700	7886540	106	+	1.00368	5841	GT-AG	DA	0	1	0	ENST00000377532,ENST00000539773,ENST00000361923	ENSG00000049246,ENSG00000049246,ENSG00000049246	PER3,PER3,PER3
1	7880700	7886591	1	+	0.00946866	5892	GT-AG	D	0	1	1	ENST00000377532,ENST00000539773,ENST00000361923	ENSG00000049246,ENSG00000049246,ENSG00000049246	PER3,PER3,PER3
1	7886770	7887178	153	+	1.44871	409	GT-AG	DA	0	1	0	ENST00000377532,ENST00000539773,ENST00000361923	ENSG00000049246,ENSG00000049246,ENSG00000049246	PER3,PER3,PER3
1	7887875	7889897	50	+	0.473433	2023	GT-AG	DA	0	1	1	ENST00000539773,ENST00000361923	ENSG00000049246,ENSG00000049246	PER3,PER3
1	7887875	7889894	63	+	0.596526	2020	GT-AG	DA	0	1	0	ENST00000377532	ENSG00000049246	PER3
1	7890011	7890066	92	+	0.871117	56	Other	DA	0	1	0	ENST00000539773	ENSG00000049246	PER3
1	7890221	7895822	208	+	1.96948	5602	GT-AG	DA	0	1	0	ENST00000377532,ENST00000539773,ENST00000361923	ENSG00000049246,ENSG00000049246,ENSG00000049246	PER3,PER3,PER3
1	7896005	7897059	264	+	2.49973	1055	GT-AG	DA	0	1	0	ENST00000377532,ENST00000539773,ENST00000361923	ENSG00000049246,ENSG00000049246,ENSG00000049246	PER3,PER3,PER3
1	7896005	7902732	4	+	0.0378746	6728	GT-AG	NDA	1	2	1	ENST00000377532,ENST00000539773,ENST00000361923	ENSG00000049246,ENSG00000049246,ENSG00000049246	PER3,PER3,PER3
1	7897209	7902732	254	+	2.40504	5524	GT-AG	DA	0	1	0	ENST00000377532,ENST00000539773,ENST00000361923,ENST00000494684	ENSG00000049246,ENSG00000049246,ENSG00000049246,ENSG00000049246	PER3,PER3,PER3,PER3
1	7897209	7902686	17	+	0.160967	5478	GT-AG	D	0	1	0	ENST00000377532,ENST00000539773,ENST00000361923,ENST00000494684	ENSG00000049246,ENSG00000049246,ENSG00000049246,ENSG00000049246	PER3,PER3,PER3,PER3
1	7903080	7904139	1	+	0.00946866	1060	GT-AG	N	na	na	na	na	na	na
1	7904010	7906752	7	-	0.0662806	2743	GT-AG	DA	1	0	2	ENST00000377516	ENSG00000049247	UTS2
1	7907942	7909700	1	-	0.00946866	1759	GT-AG	DA	0	0	1	ENST00000377516,ENST00000400910,ENST00000361696,ENST00000054668	ENSG00000049247,ENSG00000049247,ENSG00000049247,ENSG00000049247	UTS2,UTS2,UTS2,UTS2
1	7909743	7910872	1	-	0.00946866	1130	GT-AG	DA	0	0	1	ENST00000377516,ENST00000400910,ENST00000361696,ENST00000054668	ENSG00000049247,ENSG00000049247,ENSG00000049247,ENSG00000049247	UTS2,UTS2,UTS2,UTS2
1	7980983	7993222	1	-	0.00946866	12240	GT-AG	DA	2	0	2	ENST00000377507	ENSG00000049249	TNFRSF9
1	7993356	7995073	4	-	0.0378746	1718	GT-AG	DA	0	0	1	ENST00000377507,ENST00000474475,ENST00000492571	ENSG00000049249,ENSG00000049249,ENSG00000049249	TNFRSF9,TNFRSF9,TNFRSF9
1	7995203	7997750	4	-	0.0378746	2548	GT-AG	DA	1	1	2	ENST00000377507	ENSG00000049249	TNFRSF9
1	7997816	7998253	1	-	0.00946866	438	GT-AG	DA	0	0	1	ENST00000377507,ENST00000492571	ENSG00000049249,ENSG00000049249	TNFRSF9,TNFRSF9
1	7998888	7999955	1	-	0.00946866	1068	GT-AG	DA	0	0	1	ENST00000377507	ENSG00000049249	TNFRSF9
1	8021795	8022823	264	+	2.49973	1029	GT-AG	DA	1	4	0	ENST00000460192,ENST00000493678,ENST00000377493	ENSG00000116288,ENSG00000116288,ENSG00000116288	PARK7,PARK7,PARK7
1	8021853	8022823	834	+	7.89686	971	GT-AG	DA	1	3	0	ENST00000338639,ENST00000465354	ENSG00000116288,ENSG00000116288	PARK7,PARK7
1	8022141	8022823	29	+	0.274591	683	GT-AG	DA	0	2	0	ENST00000377491	ENSG00000116288	PARK7
1	8022161	8022823	1	+	0.00946866	663	GT-AG	DA	0	1	0	ENST00000377488	ENSG00000116288	PARK7
1	8022935	8025384	3533	+	33.4528	2450	GT-AG	DA	0	1	0	ENST00000493373,ENST00000338639,ENST00000460192,ENST00000493678,ENST00000377493,ENST00000465354,ENST00000377491,ENST00000377488,ENST00000497113	ENSG00000116288,ENSG00000116288,ENSG00000116288,ENSG00000116288,ENSG00000116288,ENSG00000116288,ENSG00000116288,ENSG00000116288,ENSG00000116288	PARK7,PARK7,PARK7,PARK7,PARK7,PARK7,PARK7,PARK7,PARK7
1	8022935	8029405	14	+	0.132561	6471	GT-AG	NDA	2	3	2	ENST00000493373,ENST00000338639,ENST00000460192,ENST00000493678,ENST00000377493,ENST00000465354,ENST00000377491,ENST00000377488,ENST00000497113	ENSG00000116288,ENSG00000116288,ENSG00000116288,ENSG00000116288,ENSG00000116288,ENSG00000116288,ENSG00000116288,ENSG00000116288,ENSG00000116288	PARK7,PARK7,PARK7,PARK7,PARK7,PARK7,PARK7,PARK7,PARK7
1	8024189	8025384	1	+	0.00946866	1196	GT-AG	A	0	0	0	ENST00000493373,ENST00000338639,ENST00000460192,ENST00000493678,ENST00000377493,ENST00000465354,ENST00000377491,ENST00000377488,ENST00000497113	ENSG00000116288,ENSG00000116288,ENSG00000116288,ENSG00000116288,ENSG00000116288,ENSG00000116288,ENSG00000116288,ENSG00000116288,ENSG00000116288	PARK7,PARK7,PARK7,PARK7,PARK7,PARK7,PARK7,PARK7,PARK7
1	8025485	8029145	54	+	0.511308	3661	GT-AG	DA	0	1	0	ENST00000460192	ENSG00000116288	PARK7
1	8025485	8029405	4561	+	43.1866	3921	GT-AG	DA	1	2	1	ENST00000493373,ENST00000338639,ENST00000493678,ENST00000465354,ENST00000377491,ENST00000377488,ENST00000497113,ENST00000469225	ENSG00000116288,ENSG00000116288,ENSG00000116288,ENSG00000116288,ENSG00000116288,ENSG00000116288,ENSG00000116288,ENSG00000116288	PARK7,PARK7,PARK7,PARK7,PARK7,PARK7,PARK7,PARK7
1	8025485	8030954	224	+	2.12098	5470	GT-AG	DA	2	3	2	ENST00000377493	ENSG00000116288	PARK7
1	8025485	8037712	5	+	0.0473433	12228	GT-AG	NDA	4	4	4	ENST00000460192	ENSG00000116288	PARK7
1	8029464	8030954	5807	+	54.9845	1491	GT-AG	DA	0	1	0	ENST00000493373,ENST00000338639,ENST00000460192,ENST00000493678,ENST00000465354,ENST00000377491,ENST00000377488,ENST00000497113,ENST00000469225	ENSG00000116288,ENSG00000116288,ENSG00000116288,ENSG00000116288,ENSG00000116288,ENSG00000116288,ENSG00000116288,ENSG00000116288,ENSG00000116288	PARK7,PARK7,PARK7,PARK7,PARK7,PARK7,PARK7,PARK7,PARK7
1	8031023	8037712	6904	+	65.3716	6690	GT-AG	DA	1	1	1	ENST00000493373,ENST00000338639,ENST00000493678,ENST00000377493,ENST00000377491,ENST00000377488,ENST00000469225	ENSG00000116288,ENSG00000116288,ENSG00000116288,ENSG00000116288,ENSG00000116288,ENSG00000116288,ENSG00000116288	PARK7,PARK7,PARK7,PARK7,PARK7,PARK7,PARK7
1	8031023	8044954	11	+	0.104155	13932	GT-AG	NDA	2	2	3	ENST00000497113	ENSG00000116288	PARK7
1	8031060	8037712	6	+	0.056812	6653	GT-AG	A	1	0	1	ENST00000493373,ENST00000338639,ENST00000493678,ENST00000377493,ENST00000377491,ENST00000377488,ENST00000469225	ENSG00000116288,ENSG00000116288,ENSG00000116288,ENSG00000116288,ENSG00000116288,ENSG00000116288,ENSG00000116288	PARK7,PARK7,PARK7,PARK7,PARK7,PARK7,PARK7
1	8037798	8044954	8120	+	76.8855	7157	GT-AG	DA	0	1	1	ENST00000493373,ENST00000338639,ENST00000493678,ENST00000377493,ENST00000377491,ENST00000377488	ENSG00000116288,ENSG00000116288,ENSG00000116288,ENSG00000116288,ENSG00000116288,ENSG00000116288	PARK7,PARK7,PARK7,PARK7,PARK7,PARK7
1	8037798	8044924	158	+	1.49605	7127	GT-AG	DA	0	1	0	ENST00000469225	ENSG00000116288	PARK7
1	8037798	8044974	39	+	0.369278	7177	GT-AG	D	0	1	2	ENST00000493373,ENST00000338639,ENST00000493678,ENST00000377493,ENST00000377491,ENST00000377488	ENSG00000116288,ENSG00000116288,ENSG00000116288,ENSG00000116288,ENSG00000116288,ENSG00000116288	PARK7,PARK7,PARK7,PARK7,PARK7,PARK7
1	8045195	8045982	4	+	0.0378746	788	GT-AG	N	na	na	na	na	na	na
1	8074065	8075368	8	-	0.0757493	1304	GT-AG	D	0	0	1	ENST00000377482,ENST00000487559	ENSG00000116285,ENSG00000116285	ERRFI1,ERRFI1
1	8074456	8075368	1668	-	15.7937	913	GT-AG	DA	0	0	1	ENST00000377482,ENST00000487559	ENSG00000116285,ENSG00000116285	ERRFI1,ERRFI1
1	8074456	8075555	22	-	0.208311	1100	GT-AG	DA	0	1	3	ENST00000469499	ENSG00000116285	ERRFI1
1	8075444	8075555	1321	-	12.5081	112	GT-AG	DA	0	0	2	ENST00000377482,ENST00000467067	ENSG00000116285,ENSG00000116285	ERRFI1,ERRFI1
1	8075460	8075555	89	-	0.842711	96	GT-AG	DA	0	0	1	ENST00000487559	ENSG00000116285	ERRFI1
1	8075752	8086218	336	-	3.18147	10467	GT-AG	DA	0	0	1	ENST00000474874,ENST00000377482,ENST00000469499,ENST00000487559	ENSG00000116285,ENSG00000116285,ENSG00000116285,ENSG00000116285	ERRFI1,ERRFI1,ERRFI1,ERRFI1
1	8075752	8082453	30	-	0.28406	6702	GT-AG	A	0	0	1	ENST00000474874,ENST00000377482,ENST00000469499,ENST00000487559	ENSG00000116285,ENSG00000116285,ENSG00000116285,ENSG00000116285	ERRFI1,ERRFI1,ERRFI1,ERRFI1
1	8075752	8080195	1	-	0.00946866	4444	GT-AG	A	0	0	1	ENST00000474874,ENST00000377482,ENST00000469499,ENST00000487559	ENSG00000116285,ENSG00000116285,ENSG00000116285,ENSG00000116285	ERRFI1,ERRFI1,ERRFI1,ERRFI1
1	8075752	8086518	1	-	0.00946866	10767	GT-AG	A	1	1	1	ENST00000474874,ENST00000377482,ENST00000469499,ENST00000487559	ENSG00000116285,ENSG00000116285,ENSG00000116285,ENSG00000116285	ERRFI1,ERRFI1,ERRFI1,ERRFI1
1	8082527	8086218	6	-	0.056812	3692	GT-AG	D	0	0	0	ENST00000474874,ENST00000377482,ENST00000469499,ENST00000487559	ENSG00000116285,ENSG00000116285,ENSG00000116285,ENSG00000116285	ERRFI1,ERRFI1,ERRFI1,ERRFI1
1	8082527	8085564	1	-	0.00946866	3038	GT-AG	N	na	na	na	na	na	na
1	8087481	8089287	11	+	0.104155	1807	GT-AG	DA	0	1	0	ENST00000445300	ENSG00000238290	RP11-431K24.1
1	8089417	8242432	9	+	0.085218	153016	GT-AG	D	1	1	1	ENST00000445300	ENSG00000238290	RP11-431K24.1
1	8181316	8181534	4	+	0.0378746	219	GT-AG	A	0	0	0	ENST00000445300	ENSG00000238290	RP11-431K24.1
1	8189298	8197911	1	-	0.00946866	8614	GT-AG	N	na	na	na	na	na	na
1	8242568	8268727	7	+	0.0662806	26160	GT-AG	N	na	na	na	na	na	na
1	8268933	8270547	4	+	0.0378746	1615	GT-AG	DA	0	1	0	ENST00000452982	ENSG00000227634	RP11-431K24.3
1	8270655	8275139	1	+	0.00946866	4485	GT-AG	NDA	1	2	1	ENST00000452982	ENSG00000227634	RP11-431K24.3
1	8316663	8319908	3	-	0.028406	3246	GT-AG	N	na	na	na	na	na	na
1	8414821	8415003	1	-	0.00946866	183	GT-AG	D	0	0	0	ENST00000467350	ENSG00000142599	RERE
1	8415180	8415479	38	-	0.359809	300	GT-AG	DA	0	0	1	ENST00000337907,ENST00000377464,ENST00000400907,ENST00000476556,ENST00000400908	ENSG00000142599,ENSG00000142599,ENSG00000142599,ENSG00000142599,ENSG00000142599	RERE,RERE,RERE,RERE,RERE
1	8415180	8416160	3	-	0.028406	981	GT-AG	NDA	1	1	2	ENST00000337907,ENST00000377464,ENST00000476556,ENST00000400908,ENST00000505225	ENSG00000142599,ENSG00000142599,ENSG00000142599,ENSG00000142599,ENSG00000142599	RERE,RERE,RERE,RERE,RERE
1	8415659	8416160	18	-	0.170436	502	GT-AG	DA	0	0	1	ENST00000337907,ENST00000377464,ENST00000476556,ENST00000400908,ENST00000505225	ENSG00000142599,ENSG00000142599,ENSG00000142599,ENSG00000142599,ENSG00000142599	RERE,RERE,RERE,RERE,RERE
1	8416306	8418256	11	-	0.104155	1951	GT-AG	DA	0	0	1	ENST00000337907,ENST00000377464,ENST00000476556,ENST00000400908	ENSG00000142599,ENSG00000142599,ENSG00000142599,ENSG00000142599	RERE,RERE,RERE,RERE
1	8418976	8419824	72	-	0.681744	849	GT-AG	DA	0	0	1	ENST00000337907,ENST00000377464,ENST00000476556,ENST00000400908	ENSG00000142599,ENSG00000142599,ENSG00000142599,ENSG00000142599	RERE,RERE,RERE,RERE
1	8420046	8420172	12	-	0.113624	127	GT-AG	DA	0	0	1	ENST00000337907,ENST00000377464,ENST00000476556,ENST00000400908	ENSG00000142599,ENSG00000142599,ENSG00000142599,ENSG00000142599	RERE,RERE,RERE,RERE
1	8421550	8421823	61	-	0.577588	274	GT-AG	DA	0	0	1	ENST00000337907,ENST00000377464,ENST00000476556,ENST00000400908,ENST00000505225	ENSG00000142599,ENSG00000142599,ENSG00000142599,ENSG00000142599,ENSG00000142599	RERE,RERE,RERE,RERE,RERE
1	8421936	8422743	58	-	0.549182	808	GT-AG	DA	0	0	1	ENST00000337907,ENST00000377464,ENST00000476556,ENST00000400908,ENST00000505225	ENSG00000142599,ENSG00000142599,ENSG00000142599,ENSG00000142599,ENSG00000142599	RERE,RERE,RERE,RERE,RERE
1	8422904	8424116	76	-	0.719618	1213	GT-AG	DA	0	0	1	ENST00000337907,ENST00000377464,ENST00000476556,ENST00000400908	ENSG00000142599,ENSG00000142599,ENSG00000142599,ENSG00000142599	RERE,RERE,RERE,RERE
1	8424315	8424806	62	-	0.587057	492	GT-AG	DA	0	0	1	ENST00000337907,ENST00000377464,ENST00000476556,ENST00000400908,ENST00000464367,ENST00000488215	ENSG00000142599,ENSG00000142599,ENSG00000142599,ENSG00000142599,ENSG00000142599,ENSG00000142599	RERE,RERE,RERE,RERE,RERE,RERE
1	8424315	8425872	1	-	0.00946866	1558	GT-AG	NDA	1	1	2	ENST00000337907,ENST00000377464,ENST00000400907,ENST00000476556,ENST00000400908,ENST00000488215	ENSG00000142599,ENSG00000142599,ENSG00000142599,ENSG00000142599,ENSG00000142599,ENSG00000142599	RERE,RERE,RERE,RERE,RERE,RERE
1	8424898	8425872	67	-	0.6344	975	GT-AG	DA	0	0	1	ENST00000337907,ENST00000377464,ENST00000400907,ENST00000476556,ENST00000400908,ENST00000488215	ENSG00000142599,ENSG00000142599,ENSG00000142599,ENSG00000142599,ENSG00000142599,ENSG00000142599	RERE,RERE,RERE,RERE,RERE,RERE
1	8426034	8482787	81	-	0.766962	56754	GT-AG	DA	0	0	1	ENST00000337907,ENST00000377464,ENST00000400907,ENST00000476556,ENST00000400908,ENST00000488215,ENST00000460659,ENST00000492766,ENST00000465125	ENSG00000142599,ENSG00000142599,ENSG00000142599,ENSG00000142599,ENSG00000142599,ENSG00000142599,ENSG00000142599,ENSG00000142599,ENSG00000142599	RERE,RERE,RERE,RERE,RERE,RERE,RERE,RERE,RERE
1	8482867	8525985	100	-	0.946866	43119	GT-AG	DA	4	4	2	ENST00000337907,ENST00000377464,ENST00000400907,ENST00000400908,ENST00000464972	ENSG00000142599,ENSG00000142599,ENSG00000142599,ENSG00000142599,ENSG00000142599	RERE,RERE,RERE,RERE,RERE
1	8482867	8483227	1	-	0.00946866	361	GT-AG	DA	0	0	1	ENST00000460659,ENST00000492766	ENSG00000142599,ENSG00000142599	RERE,RERE
1	8483307	8525985	1	-	0.00946866	42679	GT-AG	NDA	3	3	1	ENST00000337907,ENST00000377464,ENST00000400907,ENST00000400908,ENST00000464972	ENSG00000142599,ENSG00000142599,ENSG00000142599,ENSG00000142599,ENSG00000142599	RERE,RERE,RERE,RERE,RERE
1	8498360	8525985	4	-	0.0378746	27626	GT-AG	D	0	0	0	ENST00000337907,ENST00000377464,ENST00000400907,ENST00000400908,ENST00000464972	ENSG00000142599,ENSG00000142599,ENSG00000142599,ENSG00000142599,ENSG00000142599	RERE,RERE,RERE,RERE,RERE
1	8526083	8555123	115	-	1.0889	29041	GT-AG	DA	0	0	1	ENST00000337907,ENST00000377464,ENST00000400907,ENST00000400908,ENST00000464972,ENST00000480342	ENSG00000142599,ENSG00000142599,ENSG00000142599,ENSG00000142599,ENSG00000142599,ENSG00000142599	RERE,RERE,RERE,RERE,RERE,RERE
1	8555222	8557465	100	-	0.946866	2244	GT-AG	DA	0	0	1	ENST00000337907,ENST00000377464,ENST00000400907,ENST00000400908,ENST00000464972,ENST00000480342,ENST00000507012	ENSG00000142599,ENSG00000142599,ENSG00000142599,ENSG00000142599,ENSG00000142599,ENSG00000142599,ENSG00000142599	RERE,RERE,RERE,RERE,RERE,RERE,RERE
1	8557589	8568686	66	-	0.624932	11098	GT-AG	DA	0	0	1	ENST00000337907,ENST00000377464,ENST00000400907,ENST00000400908,ENST00000464972,ENST00000480342	ENSG00000142599,ENSG00000142599,ENSG00000142599,ENSG00000142599,ENSG00000142599,ENSG00000142599	RERE,RERE,RERE,RERE,RERE,RERE
1	8568734	8585818	29	-	0.274591	17085	GT-AG	DA	2	1	2	ENST00000377464	ENSG00000142599	RERE
1	8568734	8601273	30	-	0.28406	32540	GT-AG	DA	3	2	2	ENST00000337907,ENST00000400907,ENST00000400908,ENST00000480342	ENSG00000142599,ENSG00000142599,ENSG00000142599,ENSG00000142599	RERE,RERE,RERE,RERE
1	8601377	8616534	23	-	0.217779	15158	GT-AG	DA	0	0	1	ENST00000337907,ENST00000400907,ENST00000400908,ENST00000480342,ENST00000469251	ENSG00000142599,ENSG00000142599,ENSG00000142599,ENSG00000142599,ENSG00000142599	RERE,RERE,RERE,RERE,RERE
1	8616630	8617477	24	-	0.227248	848	GT-AG	DA	0	0	1	ENST00000337907,ENST00000400907,ENST00000400908,ENST00000480342,ENST00000469251,ENST00000514428	ENSG00000142599,ENSG00000142599,ENSG00000142599,ENSG00000142599,ENSG00000142599,ENSG00000142599	RERE,RERE,RERE,RERE,RERE,RERE
1	8617582	8674620	13	-	0.123093	57039	GT-AG	DA	1	1	1	ENST00000337907,ENST00000400907,ENST00000400908,ENST00000480342	ENSG00000142599,ENSG00000142599,ENSG00000142599,ENSG00000142599	RERE,RERE,RERE,RERE
1	8617582	8684369	2	-	0.0189373	66788	GT-AG	DA	2	2	2	ENST00000514428	ENSG00000142599	RERE
1	8674745	8684369	41	-	0.388215	9625	GT-AG	DA	0	0	1	ENST00000337907,ENST00000400907,ENST00000400908,ENST00000480342	ENSG00000142599,ENSG00000142599,ENSG00000142599,ENSG00000142599	RERE,RERE,RERE,RERE
1	8684439	8716032	37	-	0.350341	31594	GT-AG	DA	0	0	1	ENST00000337907,ENST00000400907,ENST00000400908,ENST00000480342	ENSG00000142599,ENSG00000142599,ENSG00000142599,ENSG00000142599	RERE,RERE,RERE,RERE
1	8716500	8877219	10	-	0.0946866	160720	GT-AG	DA	5	3	2	ENST00000400908	ENSG00000142599	RERE
1	8716500	8738586	2	-	0.0189373	22087	GC-AG	A	0	0	1	ENST00000400908	ENSG00000142599	RERE
1	8716500	8737860	6	-	0.056812	21361	GT-AG	A	0	0	1	ENST00000400908	ENSG00000142599	RERE
1	8716500	8732712	1	-	0.00946866	16213	GT-AG	A	0	0	1	ENST00000400908	ENSG00000142599	RERE
1	8716500	8852463	1	-	0.00946866	135964	GT-AG	DA	3	2	1	ENST00000337907	ENSG00000142599	RERE
1	8762766	8763114	1	-	0.00946866	349	GC-AG	D	0	0	0	ENST00000468247	ENSG00000142599	RERE
1	8914325	8922946	1	-	0.00946866	8622	GT-AG	D	1	0	1	ENST00000234590,ENST00000464920	ENSG00000074800,ENSG00000074800	ENO1,ENO1
1	8921226	8921408	6	-	0.056812	183	GC-AG	N	na	na	na	na	na	na
1	8921480	8922946	11	-	0.104155	1467	GT-AG	D	0	0	1	ENST00000234590,ENST00000464920	ENSG00000074800,ENSG00000074800	ENO1,ENO1
1	8921488	8922946	25110	-	237.758	1459	GT-AG	DA	0	0	1	ENST00000234590,ENST00000464920	ENSG00000074800,ENSG00000074800	ENO1,ENO1
1	8921512	8922946	1	+	0.00946866	1435	AT-AC	N	na	na	na	na	na	na
1	8923004	8923294	24093	-	228.128	291	GT-AG	DA	0	0	1	ENST00000234590,ENST00000464920	ENSG00000074800,ENSG00000074800	ENO1,ENO1
1	8923057	8923294	2	-	0.0189373	238	GT-AG	D	0	0	0	ENST00000234590,ENST00000464920	ENSG00000074800,ENSG00000074800	ENO1,ENO1
1	8923402	8923950	21009	-	198.927	549	GT-AG	DA	0	0	1	ENST00000234590,ENST00000464920	ENSG00000074800,ENSG00000074800	ENO1,ENO1
1	8923443	8923950	1	-	0.00946866	508	GT-AG	D	0	0	0	ENST00000234590,ENST00000464920	ENSG00000074800,ENSG00000074800	ENO1,ENO1
1	8924151	8925344	16647	-	157.625	1194	GT-AG	DA	0	0	1	ENST00000234590,ENST00000464920	ENSG00000074800,ENSG00000074800	ENO1,ENO1
1	8925541	8926338	13838	-	131.027	798	GT-AG	DA	0	0	1	ENST00000234590,ENST00000464920	ENSG00000074800,ENSG00000074800	ENO1,ENO1
1	8926560	8927176	7470	-	70.7309	617	GT-AG	DA	0	0	1	ENST00000234590,ENST00000464920,ENST00000464594,ENST00000497492	ENSG00000074800,ENSG00000074800,ENSG00000074800,ENSG00000074800	ENO1,ENO1,ENO1,ENO1
1	8926590	8927176	2	-	0.0189373	587	GT-AG	D	0	0	0	ENST00000234590,ENST00000464920,ENST00000464594,ENST00000497492	ENSG00000074800,ENSG00000074800,ENSG00000074800,ENSG00000074800	ENO1,ENO1,ENO1,ENO1
1	8927309	8928047	4619	-	43.7358	739	GT-AG	DA	0	0	1	ENST00000234590,ENST00000464920,ENST00000464594,ENST00000497492	ENSG00000074800,ENSG00000074800,ENSG00000074800,ENSG00000074800	ENO1,ENO1,ENO1,ENO1
1	8928116	8930511	3805	-	36.0283	2396	GT-AG	DA	2	1	3	ENST00000234590,ENST00000464920,ENST00000497492	ENSG00000074800,ENSG00000074800,ENSG00000074800	ENO1,ENO1,ENO1
1	8928116	8938639	2	-	0.0189373	10524	GT-AG	NDA	8	8	8	ENST00000234590,ENST00000464594,ENST00000486051,ENST00000492343,ENST00000489867	ENSG00000074800,ENSG00000074800,ENSG00000074800,ENSG00000074800,ENSG00000074800	ENO1,ENO1,ENO1,ENO1,ENO1
1	8928116	8931950	2	-	0.0189373	3835	GT-AG	NDA	3	4	5	ENST00000234590,ENST00000464594,ENST00000497492	ENSG00000074800,ENSG00000074800,ENSG00000074800	ENO1,ENO1,ENO1
1	8928638	8930548	5	-	0.0473433	1911	Other	DA	1	1	2	ENST00000464594	ENSG00000074800	ENO1
1	8930569	8931950	3406	-	32.2503	1382	GT-AG	DA	0	1	2	ENST00000234590,ENST00000464594,ENST00000497492	ENSG00000074800,ENSG00000074800,ENSG00000074800	ENO1,ENO1,ENO1
1	8932045	8933832	2	-	0.0189373	1788	GT-AG	A	0	0	1	ENST00000234590,ENST00000464594,ENST00000497492,ENST00000486051,ENST00000463324,ENST00000492343	ENSG00000074800,ENSG00000074800,ENSG00000074800,ENSG00000074800,ENSG00000074800,ENSG00000074800	ENO1,ENO1,ENO1,ENO1,ENO1,ENO1
1	8932045	8934883	2543	-	24.0788	2839	GT-AG	DA	0	0	1	ENST00000234590,ENST00000464594,ENST00000497492,ENST00000486051,ENST00000463324,ENST00000492343	ENSG00000074800,ENSG00000074800,ENSG00000074800,ENSG00000074800,ENSG00000074800,ENSG00000074800	ENO1,ENO1,ENO1,ENO1,ENO1,ENO1
1	8932045	8938639	1	-	0.00946866	6595	GT-AG	NDA	4	3	3	ENST00000234590,ENST00000464594,ENST00000486051,ENST00000492343,ENST00000489867	ENSG00000074800,ENSG00000074800,ENSG00000074800,ENSG00000074800,ENSG00000074800	ENO1,ENO1,ENO1,ENO1,ENO1
1	8934973	8938639	59	-	0.558651	3667	GT-AG	D	3	2	2	ENST00000234590,ENST00000464594,ENST00000486051,ENST00000492343,ENST00000489867	ENSG00000074800,ENSG00000074800,ENSG00000074800,ENSG00000074800,ENSG00000074800	ENO1,ENO1,ENO1,ENO1,ENO1
1	8934976	8938639	1593	-	15.0836	3664	GT-AG	DA	3	2	2	ENST00000234590,ENST00000464594,ENST00000486051,ENST00000492343,ENST00000489867	ENSG00000074800,ENSG00000074800,ENSG00000074800,ENSG00000074800,ENSG00000074800	ENO1,ENO1,ENO1,ENO1,ENO1
1	8934976	8935402	1	-	0.00946866	427	GT-AG	A	0	0	1	ENST00000497492	ENSG00000074800	ENO1
1	8939019	8939624	26	+	0.246185	606	GT-AG	DA	0	1	0	ENST00000442636	ENSG00000230679	ENO1-AS1
1	9100248	9101844	1	-	0.00946866	1597	GT-AG	DA	0	0	1	ENST00000377424,ENST00000456780,ENST00000536305,ENST00000535586	ENSG00000142583,ENSG00000142583,ENSG00000142583,ENSG00000142583	SLC2A5,SLC2A5,SLC2A5,SLC2A5
1	9162811	9162934	1	-	0.00946866	124	GT-AG	N	na	na	na	na	na	na
1	9164693	9165545	3	-	0.028406	853	GT-AG	DA	0	0	1	ENST00000377411,ENST00000377408	ENSG00000180758,ENSG00000180758	GPR157,GPR157
1	9165739	9171335	2	-	0.0189373	5597	GT-AG	DA	0	0	1	ENST00000377411,ENST00000377408	ENSG00000180758,ENSG00000180758	GPR157,GPR157
1	9171548	9188704	5	-	0.0473433	17157	GT-AG	DA	0	0	1	ENST00000377411,ENST00000377408,ENST00000414642,ENST00000466131	ENSG00000180758,ENSG00000180758,ENSG00000180758,ENSG00000180758	GPR157,GPR157,GPR157,GPR157
1	9260896	9261424	3	+	0.028406	529	GT-AG	N	na	na	na	na	na	na
1	9295023	9304984	1	+	0.00946866	9962	GT-AG	A	0	1	0	ENST00000377403	ENSG00000049239	H6PD
1	9295125	9304984	5	+	0.0473433	9860	GT-AG	DA	0	1	0	ENST00000377403	ENSG00000049239	H6PD
1	9305620	9307025	24	+	0.227248	1406	GT-AG	DA	0	1	0	ENST00000377403	ENSG00000049239	H6PD
1	9307142	9322118	25	+	0.236717	14977	GT-AG	DA	0	1	0	ENST00000377403	ENSG00000049239	H6PD
1	9322329	9323568	4	+	0.0378746	1240	GT-AG	A	0	1	0	ENST00000377403	ENSG00000049239	H6PD
1	9322387	9323568	33	+	0.312466	1182	GT-AG	DA	0	1	0	ENST00000377403	ENSG00000049239	H6PD
1	9341725	9348305	1	-	0.00946866	6581	GT-AG	N	na	na	na	na	na	na
1	9348445	9352196	2	-	0.0189373	3752	GT-AG	N	na	na	na	na	na	na
1	9353130	9415802	8	+	0.0757493	62673	GT-AG	DA	2	3	0	ENST00000328089	ENSG00000171621	SPSB1
1	9416644	9442794	14	+	0.132561	26151	GT-AG	D	1	1	1	ENST00000328089,ENST00000357898,ENST00000377399	ENSG00000171621,ENSG00000171621,ENSG00000171621	SPSB1,SPSB1,SPSB1
1	9416644	9417636	3	+	0.028406	993	GT-AG	D	0	1	0	ENST00000328089,ENST00000357898,ENST00000377399	ENSG00000171621,ENSG00000171621,ENSG00000171621	SPSB1,SPSB1,SPSB1
1	9442951	9453807	3	+	0.028406	10857	GT-AG	N	na	na	na	na	na	na
1	9442951	9444235	3	+	0.028406	1285	GT-AG	N	na	na	na	na	na	na
1	9442951	9447316	5	+	0.0473433	4366	GT-AG	N	na	na	na	na	na	na
1	9444283	9444541	1	+	0.00946866	259	GT-AG	N	na	na	na	na	na	na
1	9454031	9477561	2	+	0.0189373	23531	GT-AG	N	na	na	na	na	na	na
1	9457734	9460256	1	-	0.00946866	2523	GT-AG	N	na	na	na	na	na	na
1	9599806	9613684	101	+	0.956335	13879	GT-AG	DA	0	1	0	ENST00000302692	ENSG00000171612	SLC25A33
1	9602386	9613684	2	+	0.0189373	11299	GT-AG	A	0	0	0	ENST00000302692	ENSG00000171612	SLC25A33
1	9613863	9627342	225	+	2.13045	13480	GT-AG	DA	0	1	0	ENST00000302692	ENSG00000171612	SLC25A33
1	9613863	9642357	2	+	0.0189373	28495	GT-AG	NDA	5	5	4	ENST00000302692	ENSG00000171612	SLC25A33
1	9627419	9630316	228	+	2.15886	2898	GT-AG	DA	0	1	0	ENST00000302692	ENSG00000171612	SLC25A33
1	9627419	9633404	18	+	0.170436	5986	GT-AG	NDA	1	2	1	ENST00000302692	ENSG00000171612	SLC25A33
1	9627419	9640012	1	+	0.00946866	12594	GT-AG	NDA	3	3	2	ENST00000302692	ENSG00000171612	SLC25A33
1	9630416	9633404	245	+	2.31982	2989	GT-AG	DA	0	1	0	ENST00000302692	ENSG00000171612	SLC25A33
1	9630416	9640012	2	+	0.0189373	9597	GT-AG	NDA	2	2	1	ENST00000302692	ENSG00000171612	SLC25A33
1	9633470	9640012	336	+	3.18147	6543	GT-AG	DA	1	1	0	ENST00000302692	ENSG00000171612	SLC25A33
1	9640292	9642357	656	+	6.21144	2066	GT-AG	DA	0	1	0	ENST00000302692	ENSG00000171612	SLC25A33
1	9640292	9642360	1	+	0.00946866	2069	GT-AG	D	0	1	1	ENST00000302692	ENSG00000171612	SLC25A33
1	9649101	9655948	26	+	0.246185	6848	GT-AG	DA	0	1	0	ENST00000377376,ENST00000340381,ENST00000340305	ENSG00000188807,ENSG00000188807,ENSG00000188807	TMEM201,TMEM201,TMEM201
1	9649828	9655948	1	+	0.00946866	6121	GT-AG	A	0	0	0	ENST00000377376,ENST00000340381,ENST00000340305	ENSG00000188807,ENSG00000188807,ENSG00000188807	TMEM201,TMEM201,TMEM201
1	9656068	9656917	49	+	0.463964	850	GT-AG	DA	0	1	0	ENST00000377376,ENST00000340381,ENST00000340305	ENSG00000188807,ENSG00000188807,ENSG00000188807	TMEM201,TMEM201,TMEM201
1	9657111	9658507	37	+	0.350341	1397	GT-AG	DA	0	1	0	ENST00000377376,ENST00000340381,ENST00000340305,ENST00000416541	ENSG00000188807,ENSG00000188807,ENSG00000188807,ENSG00000188807	TMEM201,TMEM201,TMEM201,TMEM201
1	9658683	9661163	57	+	0.539714	2481	GT-AG	DA	0	1	0	ENST00000377376,ENST00000340381,ENST00000340305,ENST00000416541	ENSG00000188807,ENSG00000188807,ENSG00000188807,ENSG00000188807	TMEM201,TMEM201,TMEM201,TMEM201
1	9661512	9662127	117	+	1.10783	616	GT-AG	DA	0	1	0	ENST00000377376,ENST00000340381,ENST00000340305,ENST00000416541	ENSG00000188807,ENSG00000188807,ENSG00000188807,ENSG00000188807	TMEM201,TMEM201,TMEM201,TMEM201
1	9662330	9667615	93	+	0.880586	5286	GT-AG	DA	1	2	0	ENST00000377376,ENST00000340381,ENST00000416541	ENSG00000188807,ENSG00000188807,ENSG00000188807	TMEM201,TMEM201,TMEM201
1	9667847	9669898	29	+	0.274591	2052	GT-AG	DA	0	1	0	ENST00000340381,ENST00000508400	ENSG00000188807,ENSG00000188807	TMEM201,TMEM201
1	9667847	9671811	2	+	0.0189373	3965	GT-AG	NDA	3	4	3	ENST00000377376,ENST00000416541	ENSG00000188807,ENSG00000188807	TMEM201,TMEM201
1	9667847	9670564	3	+	0.028406	2718	GT-AG	DA	1	2	1	ENST00000377376,ENST00000416541	ENSG00000188807,ENSG00000188807	TMEM201,TMEM201
1	9669969	9670564	48	+	0.454496	596	GT-AG	DA	0	1	0	ENST00000340381,ENST00000508400	ENSG00000188807,ENSG00000188807	TMEM201,TMEM201
1	9670863	9671811	53	+	0.501839	949	GT-AG	DA	1	2	1	ENST00000377376,ENST00000340381,ENST00000416541	ENSG00000188807,ENSG00000188807,ENSG00000188807	TMEM201,TMEM201,TMEM201
1	9670863	9671073	1	+	0.00946866	211	GT-AG	DA	0	1	0	ENST00000508400	ENSG00000188807	TMEM201
1	9671131	9671811	4	+	0.0378746	681	GT-AG	DA	0	1	0	ENST00000508400	ENSG00000188807	TMEM201
1	9671948	9673044	74	+	0.700681	1097	GT-AG	DA	0	1	0	ENST00000377376,ENST00000340381,ENST00000416541,ENST00000508400	ENSG00000188807,ENSG00000188807,ENSG00000188807,ENSG00000188807	TMEM201,TMEM201,TMEM201,TMEM201
1	9711860	9751525	2	+	0.0189373	39666	GT-AG	DA	1	2	0	ENST00000536656,ENST00000377346	ENSG00000171608,ENSG00000171608	PIK3CD,PIK3CD
1	9741193	9747393	354	-	3.35191	6201	GT-AG	DA	0	0	1	ENST00000415330	ENSG00000231789	RP11-558F24.4
1	9741193	9743794	4	-	0.0378746	2602	GT-AG	A	0	0	1	ENST00000415330	ENSG00000231789	RP11-558F24.4
1	9743952	9747393	16	-	0.151499	3442	GT-AG	D	0	0	0	ENST00000415330	ENSG00000231789	RP11-558F24.4
1	9748371	9751525	8	+	0.0757493	3155	GT-AG	DA	0	1	0	ENST00000484851	ENSG00000171608	PIK3CD
1	9749779	9751525	2	+	0.0189373	1747	GT-AG	A	0	0	0	ENST00000484851	ENSG00000171608	PIK3CD
1	9751629	9770482	10	+	0.0946866	18854	GT-AG	DA	2	2	2	ENST00000536656,ENST00000377346	ENSG00000171608,ENSG00000171608	PIK3CD,PIK3CD
1	9751629	9751733	5	+	0.0473433	105	GT-AG	DA	0	1	0	ENST00000484851	ENSG00000171608	PIK3CD
1	9770654	9775599	7	+	0.0662806	4946	GT-AG	DA	0	1	0	ENST00000536656,ENST00000377346,ENST00000469267,ENST00000360563,ENST00000361110	ENSG00000171608,ENSG00000171608,ENSG00000171608,ENSG00000171608,ENSG00000171608	PIK3CD,PIK3CD,PIK3CD,PIK3CD,PIK3CD
1	9775827	9775907	14	+	0.132561	81	GT-AG	DA	0	1	0	ENST00000536656,ENST00000377346,ENST00000360563,ENST00000361110,ENST00000481137	ENSG00000171608,ENSG00000171608,ENSG00000171608,ENSG00000171608,ENSG00000171608	PIK3CD,PIK3CD,PIK3CD,PIK3CD,PIK3CD
1	9776136	9776498	22	+	0.208311	363	GT-AG	DA	0	1	0	ENST00000536656,ENST00000377346,ENST00000360563,ENST00000361110	ENSG00000171608,ENSG00000171608,ENSG00000171608,ENSG00000171608	PIK3CD,PIK3CD,PIK3CD,PIK3CD
1	9776677	9777017	26	+	0.246185	341	GT-AG	DA	0	1	0	ENST00000377346,ENST00000479223	ENSG00000171608,ENSG00000171608	PIK3CD,PIK3CD
1	9776677	9777104	1	+	0.00946866	428	GT-AG	D	0	1	1	ENST00000377346,ENST00000479223	ENSG00000171608,ENSG00000171608	PIK3CD,PIK3CD
1	9776677	9777028	1	+	0.00946866	352	GT-AG	D	0	1	1	ENST00000377346,ENST00000479223	ENSG00000171608,ENSG00000171608	PIK3CD,PIK3CD
1	9777166	9777595	15	+	0.14203	430	GT-AG	DA	0	1	0	ENST00000536656,ENST00000377346,ENST00000360563,ENST00000361110,ENST00000479223	ENSG00000171608,ENSG00000171608,ENSG00000171608,ENSG00000171608,ENSG00000171608	PIK3CD,PIK3CD,PIK3CD,PIK3CD,PIK3CD
1	9777684	9778752	15	+	0.14203	1069	GT-AG	DA	1	2	0	ENST00000536656,ENST00000377346,ENST00000360563,ENST00000361110	ENSG00000171608,ENSG00000171608,ENSG00000171608,ENSG00000171608	PIK3CD,PIK3CD,PIK3CD,PIK3CD
1	9778973	9779979	15	+	0.14203	1007	GT-AG	DA	0	1	0	ENST00000536656,ENST00000377346,ENST00000360563,ENST00000361110,ENST00000543390	ENSG00000171608,ENSG00000171608,ENSG00000171608,ENSG00000171608,ENSG00000171608	PIK3CD,PIK3CD,PIK3CD,PIK3CD,PIK3CD
1	9780075	9780170	18	+	0.170436	96	GT-AG	DA	0	1	0	ENST00000536656,ENST00000377346,ENST00000360563,ENST00000361110,ENST00000543390	ENSG00000171608,ENSG00000171608,ENSG00000171608,ENSG00000171608,ENSG00000171608	PIK3CD,PIK3CD,PIK3CD,PIK3CD,PIK3CD
1	9780300	9780669	17	+	0.160967	370	GT-AG	DA	0	1	1	ENST00000377346,ENST00000543390	ENSG00000171608,ENSG00000171608	PIK3CD,PIK3CD
1	9780719	9780800	19	+	0.179905	82	GT-AG	DA	0	1	0	ENST00000536656,ENST00000377346,ENST00000360563,ENST00000361110,ENST00000543390	ENSG00000171608,ENSG00000171608,ENSG00000171608,ENSG00000171608,ENSG00000171608	PIK3CD,PIK3CD,PIK3CD,PIK3CD,PIK3CD
1	9780719	9780803	3	+	0.028406	85	GT-AG	D	0	1	1	ENST00000536656,ENST00000377346,ENST00000360563,ENST00000361110,ENST00000543390	ENSG00000171608,ENSG00000171608,ENSG00000171608,ENSG00000171608,ENSG00000171608	PIK3CD,PIK3CD,PIK3CD,PIK3CD,PIK3CD
1	9780967	9781185	24	+	0.227248	219	GT-AG	DA	0	1	1	ENST00000536656,ENST00000377346,ENST00000361110,ENST00000543390	ENSG00000171608,ENSG00000171608,ENSG00000171608,ENSG00000171608	PIK3CD,PIK3CD,PIK3CD,PIK3CD
1	9781306	9781502	30	+	0.28406	197	GT-AG	DA	0	1	0	ENST00000536656,ENST00000377346,ENST00000360563,ENST00000361110,ENST00000543390	ENSG00000171608,ENSG00000171608,ENSG00000171608,ENSG00000171608,ENSG00000171608	PIK3CD,PIK3CD,PIK3CD,PIK3CD,PIK3CD
1	9781549	9781819	1	+	0.00946866	271	GT-AG	A	0	1	0	ENST00000536656,ENST00000377346,ENST00000360563,ENST00000361110	ENSG00000171608,ENSG00000171608,ENSG00000171608,ENSG00000171608	PIK3CD,PIK3CD,PIK3CD,PIK3CD
1	9781645	9781819	30	+	0.28406	175	GT-AG	DA	0	1	0	ENST00000536656,ENST00000377346,ENST00000360563,ENST00000361110	ENSG00000171608,ENSG00000171608,ENSG00000171608,ENSG00000171608	PIK3CD,PIK3CD,PIK3CD,PIK3CD
1	9781918	9782033	31	+	0.293529	116	GT-AG	DA	0	1	0	ENST00000536656,ENST00000377346,ENST00000360563,ENST00000361110,ENST00000543390	ENSG00000171608,ENSG00000171608,ENSG00000171608,ENSG00000171608,ENSG00000171608	PIK3CD,PIK3CD,PIK3CD,PIK3CD,PIK3CD
1	9782211	9782302	10	+	0.0946866	92	GT-AG	DA	0	1	0	ENST00000536656,ENST00000377346,ENST00000360563,ENST00000361110	ENSG00000171608,ENSG00000171608,ENSG00000171608,ENSG00000171608	PIK3CD,PIK3CD,PIK3CD,PIK3CD
1	9782414	9782586	19	+	0.179905	173	GT-AG	DA	0	1	0	ENST00000536656,ENST00000377346,ENST00000360563,ENST00000361110	ENSG00000171608,ENSG00000171608,ENSG00000171608,ENSG00000171608	PIK3CD,PIK3CD,PIK3CD,PIK3CD
1	9782664	9783183	19	+	0.179905	520	GT-AG	DA	0	1	0	ENST00000536656,ENST00000377346,ENST00000360563,ENST00000361110	ENSG00000171608,ENSG00000171608,ENSG00000171608,ENSG00000171608	PIK3CD,PIK3CD,PIK3CD,PIK3CD
1	9783350	9784027	23	+	0.217779	678	GT-AG	DA	0	1	0	ENST00000536656,ENST00000377346,ENST00000360563,ENST00000361110	ENSG00000171608,ENSG00000171608,ENSG00000171608,ENSG00000171608	PIK3CD,PIK3CD,PIK3CD,PIK3CD
[truncated: 300,014+ more rows]
