# Supplementary material for: Genome Modeling System: A Knowledge Management Platform for Genomics
Source: PLoS Comput Biol. 2015 Jul 9;11(7):e1004274. doi: 10.1371/journal.pcbi.1004274 (PMC4497734; doi:10.1371/journal.pcbi.1004274)
Supplement: S7 Data — RNA fusions predicted by ChimeraScan in the RNA-seq pipeline. (ZIP) [file pcbi.1004274.s028.zip › SupplementaryData7_RnaGeneFusions.xlsx]

## Sheet: A. Filtered Fusions
Gene Fusion	5 prime partner	3 prime partner	Total supporting reads	Spanning reads	Fusion type	Mitel5P	Mitel3P	Kinase5P	Kinase3P	Cancer5P	Cancer3P
PLA2R1:RBMS1	PLA2R1	RBMS1	149	95	Intrachromosomal_Complex	MITEL5_PLA2R1	MITEL3_RBMS1	Null	Null	Null	Null
PDE4DIP:RP11-353N4.1	PDE4DIP	RP11-353N4.1	109	72	Intrachromosomal_Complex	MITEL5_PDE4DIP	Null	Null	Null	CAN5_PDE4DIP	Null
EIF3K:CYP39A1	EIF3K	CYP39A1	100	84	Interchromosomal	Null	Null	Null	Null	Null	Null
BOLA2B:RP11-345J4.8	BOLA2B	RP11-345J4.8	95	30	Intrachromosomal	Null	Null	Null	Null	Null	Null
BOLA2B:RP11-347C12.2	BOLA2B	RP11-347C12.2	95	30	Intrachromosomal_Complex	Null	Null	Null	Null	Null	Null
JAK3:INSL3	JAK3	INSL3	65	44	Read_Through	Null	Null	KIN5_JAK3	Null	CAN5_JAK3	Null
RP11-820L6.1:RP11-166D19.1	RP11-820L6.1	RP11-166D19.1	64	43	Intrachromosomal	Null	Null	Null	Null	Null	Null
UNC5C:RP11-681L8.1	UNC5C	RP11-681L8.1	40	39	Intrachromosomal_Complex	Null	Null	Null	Null	Null	Null
BX248398.1:BX284650.3	BX248398.1	BX284650.3	39	23	Intrachromosomal	Null	Null	Null	Null	Null	Null
RP11-277L2.2:BX284650.3	RP11-277L2.2	BX284650.3	39	23	Intrachromsomal_Diverging	Null	Null	Null	Null	Null	Null
AC017002.2:LINC00152	AC017002.2	LINC00152	32	22	Intrachromosomal_Converging	Null	Null	Null	Null	Null	Null
TRIM61:FARSB	TRIM61	FARSB	30	19	Interchromosomal	Null	Null	Null	Null	Null	Null
PDE4DIP:RP4-791M13.3	PDE4DIP	RP4-791M13.3	29	24	Read_Through	MITEL5_PDE4DIP	Null	Null	Null	CAN5_PDE4DIP	Null
UNC79:COX8C	UNC79	COX8C	25	13	Overlapping_Same	Null	Null	Null	Null	Null	Null
PAM16,CORO7:AC005356.1	PAM16,CORO7	AC005356.1	25	21	Intrachromosomal	Null	Null	Null	Null	Null	Null
TRDJ1:TRDC	TRDJ1	TRDC	23	21	Intrachromosomal	Null	Null	Null	Null	Null	Null
RP11-110G21.1:RP11-546K22.1	RP11-110G21.1	RP11-546K22.1	23	12	Read_Through	Null	Null	Null	Null	Null	Null
RP11-540B6.3:FAN1	RP11-540B6.3	FAN1	21	14	Read_Through	Null	Null	Null	Null	Null	Null
AC068491.1:AC093616.4	AC068491.1	AC093616.4	20	14	Intrachromosomal_Converging	Null	Null	Null	Null	Null	Null
AC018804.4:MZT2B	AC018804.4	MZT2B	20	12	Read_Through	Null	Null	Null	Null	Null	Null
TBC1D16:AC012354.6	TBC1D16	AC012354.6	19	11	Interchromosomal	Null	Null	Null	Null	Null	Null
CHCHD10:VPREB3	CHCHD10	VPREB3	19	14	Read_Through	Null	Null	Null	Null	Null	Null
PRR16:CTD-2334D19.1	PRR16	CTD-2334D19.1	18	13	Read_Through	Null	Null	Null	Null	Null	Null
LMF1,RP11-161M6.2:FOXK2	LMF1,RP11-161M6.2	FOXK2	17	13	Interchromosomal	Null	Null	Null	Null	Null	Null
RAB7A:LRCH3	RAB7A	LRCH3	17	9	Intrachromosomal	Null	Null	Null	Null	Null	Null
SMUG1:RP11-834C11.5	SMUG1	RP11-834C11.5	16	11	Intrachromosomal	Null	Null	Null	Null	Null	Null
SMURF2:AC005332.1	SMURF2	AC005332.1	16	5	Intrachromsomal_Diverging	Null	Null	Null	Null	Null	Null
FOSL2:BRE	FOSL2	BRE	16	14	Adjacent_Complex	Null	Null	Null	Null	Null	Null
AC137934.1:AC002055.4	AC137934.1	AC002055.4	14	6	Interchromosomal	Null	Null	Null	Null	Null	Null
SLC39A1:CRTC2	SLC39A1	CRTC2	14	13	Read_Through	Null	Null	Null	Null	Null	Null
AC016629.2:AC002055.4	AC016629.2	AC002055.4	14	10	Interchromosomal	Null	Null	Null	Null	Null	Null
SIDT2:TAGLN	SIDT2	TAGLN	13	9	Read_Through	Null	Null	Null	Null	Null	Null
NRL:C14orf167	NRL	C14orf167	12	10	Read_Through	Null	Null	Null	Null	Null	Null
RP11-312O7.2:SRGAP2P1	RP11-312O7.2	SRGAP2P1	12	11	Intrachromosomal_Converging	Null	Null	Null	Null	Null	Null
RP11-439A17.7:SRGAP2P1	RP11-439A17.7	SRGAP2P1	12	11	Intrachromsomal_Diverging	Null	Null	Null	Null	Null	Null
TMEM104:RAB37	TMEM104	RAB37	11	8	Intrachromosomal_Complex	Null	Null	Null	Null	Null	Null
RP1-122P22.2:RIN2	RP1-122P22.2	RIN2	11	10	Read_Through	Null	Null	Null	Null	Null	Null
UNC5C:C4orf37	UNC5C	C4orf37	11	6	Intrachromosomal_Complex	Null	Null	Null	Null	Null	Null
CTC-786C10.1:RP11-680G10.1	CTC-786C10.1	RP11-680G10.1	11	9	Intrachromosomal	Null	Null	Null	Null	Null	Null
IKBKG:CTAG2	IKBKG	CTAG2	10	6	Intrachromosomal_Converging	Null	Null	KIN5_IKBKG	Null	Null	Null
SLC29A1:HSP90AB1	SLC29A1	HSP90AB1	10	9	Read_Through	Null	Null	Null	Null	Null	Null
IKBKG:CTAG1B	IKBKG	CTAG1B	10	6	Intrachromosomal_Converging	Null	Null	KIN5_IKBKG	Null	Null	Null
MIA:RAB4B	MIA	RAB4B	10	9	Read_Through	Null	Null	Null	Null	Null	Null
IKBKG:CTAG1A	IKBKG	CTAG1A	10	6	Intrachromosomal	Null	Null	KIN5_IKBKG	Null	Null	Null
LPHN1:SUZ12	LPHN1	SUZ12	10	2	Interchromosomal	Null	MITEL3_SUZ12	Null	Null	Null	CAN3_SUZ12
RP11-46A10.5,STX6:RP11-46A10.4	RP11-46A10.5,STX6	RP11-46A10.4	10	6	Overlapping_Complex	Null	Null	Null	Null	Null	Null
ABC12-49244600F4.3:CLSTN3	ABC12-49244600F4.3	CLSTN3	9	7	Read_Through	Null	Null	Null	Null	Null	Null
RP11-1070N10.5:TCL6	RP11-1070N10.5	TCL6	9	6	Read_Through	Null	Null	Null	Null	Null	CAN3_TCL6
C19orf45:ZNF358	C19orf45	ZNF358	8	7	Read_Through	Null	Null	Null	Null	Null	Null
PALLD:TSC22D1	PALLD	TSC22D1	8	4	Interchromosomal	Null	Null	Null	Null	Null	Null
KPNA1:EEFSEC	KPNA1	EEFSEC	8	5	Intrachromsomal_Diverging	Null	MITEL3_EEFSEC	Null	Null	Null	Null
Z83851.1:TCF20	Z83851.1	TCF20	8	5	Read_Through	Null	Null	Null	Null	Null	Null
PELI3:DPP3	PELI3	DPP3	7	5	Read_Through	Null	Null	Null	Null	Null	Null
CRELD1:PRRT3-AS1	CRELD1	PRRT3-AS1	7	5	Read_Through	Null	Null	Null	Null	Null	Null
DUS4L:BCAP29	DUS4L	BCAP29	7	5	Read_Through	Null	Null	Null	Null	Null	Null
C1orf9:TBX19	C1orf9	TBX19	7	5	Intrachromosomal_Complex	Null	Null	Null	Null	Null	Null
AC093818.1:AC078883.3	AC093818.1	AC078883.3	7	4	Read_Through	Null	Null	Null	Null	Null	Null
DHX36:RP5-1166H10.2	DHX36	RP5-1166H10.2	6	4	Interchromosomal	Null	Null	Null	Null	Null	Null
MRPS10:GUCA1B	MRPS10	GUCA1B	6	4	Read_Through	MITEL5_MRPS10	Null	Null	Null	Null	Null
LINC00493:DTD1	LINC00493	DTD1	6	4	Read_Through	Null	MITEL3_DTD1	Null	Null	Null	Null
AP001597.1:AP001596.6	AP001597.1	AP001596.6	6	4	Overlapping_Complex	Null	Null	Null	Null	Null	Null
RP11-322M19.1:SYT15	RP11-322M19.1	SYT15	6	3	Intrachromosomal	Null	Null	Null	Null	Null	Null
BCRP8:RTDR1	BCRP8	RTDR1	6	5	Intrachromosomal	Null	Null	Null	Null	Null	Null
SHISA9:U91319.1	SHISA9	U91319.1	6	3	Read_Through	Null	Null	Null	Null	Null	Null
NOM1:RP5-1121A15.4	NOM1	RP5-1121A15.4	6	5	Read_Through	Null	Null	Null	Null	Null	Null
ERGIC1:RPL26L1	ERGIC1	RPL26L1	6	5	Intrachromosomal	Null	Null	Null	Null	Null	Null
CHCHD3:EXOC4	CHCHD3	EXOC4	6	5	Intrachromsomal_Diverging	Null	Null	Null	Null	Null	Null
TEAD2:AC011450.1	TEAD2	AC011450.1	6	5	Read_Through	Null	Null	Null	Null	Null	Null
FKBP14:SCRN1	FKBP14	SCRN1	5	3	Intrachromosomal	Null	Null	Null	Null	Null	Null
PSME1:RP11-468E2.5	PSME1	RP11-468E2.5	5	1	Read_Through	Null	Null	Null	Null	Null	Null
RP11-1252I4.2:RP11-423H2.3	RP11-1252I4.2	RP11-423H2.3	5	4	Overlapping_Same	Null	Null	Null	Null	Null	Null
INTS4:INTS4L1	INTS4	INTS4L1	5	3	Interchromosomal	MITEL5_INTS4	Null	Null	Null	Null	Null
RP11-220I1.1:ZCCHC7	RP11-220I1.1	ZCCHC7	5	4	Intrachromosomal	Null	MITEL3_ZCCHC7	Null	Null	Null	Null
ZNF37BP:RP11-285G1.8	ZNF37BP	RP11-285G1.8	5	4	Intrachromosomal_Complex	Null	Null	Null	Null	Null	Null
BACH1:BACH1-IT1	BACH1	BACH1-IT1	5	4	Read_Through	Null	Null	Null	Null	Null	Null

## Sheet: B. Unfiltered Fusions
chrom5p	start5p	end5p	chrom3p	start3p	end3p	chimera cluster id	score	strand5p	strand3p	transcript ids 5p	transcript ids 3p	genes5p	genes3p	type	distance	total frags	spanning frags	unique alignment positions	isoform fraction 5p	isoform fraction 3p
4	41724554	41725528	2	172373779	172374225	CLUSTER2850	657	-	-	ENST00000506803:0-617	ENST00000397084:0-483,ENST00000433675:0-446	OR5M14P	AC007969.5	Interchromosomal	None	657	0	324	1	1
1	144459829	144491720	11	74456760	74457158	CLUSTER1469	444	-	-	ENST00000444499:0-772,ENST00000443242:0-622	ENST00000428553:0-398	AL592284.1	RP11-864N7.2	Interchromosomal	None	444	0	208	1	1
1	144279586	144311492	11	74456760	74457158	CLUSTER2864	444	-	-	ENST00000422036:0-623	ENST00000428553:0-398	BX248398.1	RP11-864N7.2	Interchromosomal	None	444	0	208	1	1
MT	1670	3228	2	183948132	183948266	CLUSTER627	305	+	-	ENST00000387347:0-1558	ENST00000444562:292-426	J01415.4	AC064871.3	Interchromosomal	None	305	0	219	1	1
X	70325850	70326419	15	69745157	69747884	CLUSTER3870	288	-	+	ENST00000483257:0-464	ENST00000487304:0-1961	CXorf65	RPLP1	Interchromosomal	None	288	0	198	1	1
6	31321648	31324963	9	74666691	74671758	CLUSTER5322	209	-	-	ENST00000412585:0-1546,ENST00000481849:0-752,ENST00000428231:0-1405,ENST00000497377:0-916	ENST00000424431:157-999,ENST00000424431:0-999	HLA-B	C9orf57	Interchromosomal	None	209	0	105	1	1
MT	5903	7444	16	29362066	29381592	CLUSTER5233	207	+	+	ENST00000361624:0-1541	ENST00000507381:0-1856	MT-CO1	SNX29P2	Interchromosomal	None	207	0	131	1	1
20	42875907	42876089	15	82664513	82665091	CLUSTER2048	174	+	-	ENST00000545149:0-182	ENST00000466501:0-578	GDAP1L1	RPL9P9	Interchromosomal	None	174	0	133	1	1
20	42875907	42876089	15	83041054	83041632	CLUSTER5263	174	+	-	ENST00000545149:0-182	ENST00000467036:0-578	GDAP1L1	RPL9P8	Interchromosomal	None	174	0	133	1	1
17	79477952	79479805	7	105187630	105208123	CLUSTER3546	167	-	+	ENST00000576917:0-1115	ENST00000467392:699-836,ENST00000497979:572-2626,ENST00000257700:920-2975	ACTG1	RINT1	Interchromosomal	None	167	0	118	0.0191141	0.62782
15	85212790	85259393	5	134906372	134907557	CLUSTER5844	163	-	-	ENST00000558924:0-3625,ENST00000560266:0-1088,ENST00000268220:0-1655,ENST00000559376:0-2203,ENST00000558134:0-970,ENST00000455959:0-1222	ENST00000337225:785-1970,ENST00000512158:570-1752	SEC11A	CXCL14	Interchromosomal	None	163	0	104	1	1
17	72199720	72205447	2	78019925	78020212	CLUSTER5128	163	+	+	ENST00000439590:0-353,ENST00000311111:0-317,ENST00000533498:0-438	ENST00000422418:130-417	RPL38	AC105399.2	Interchromosomal	None	163	0	50	1	1
2	160832578	160919120	2	161128661	161159997	CLUSTER5827	149	-	-	ENST00000392771:0-2866,ENST00000283243:0-2801,ENST00000392771:0-2643,ENST00000283243:0-2607,ENST00000392771:0-2607,ENST00000392771:0-2801,ENST00000283243:0-2643,ENST00000283243:0-2866	ENST00000409289:276-1489,ENST00000348849:741-4272,ENST00000392753:557-1701,ENST00000348849:991-4272,ENST00000491781:429-1532,ENST00000409075:428-1549,ENST00000491781:679-1532,ENST00000409972:911-1814,ENST00000392753:465-1701,ENST00000492283:127-605,ENST00000492283:0-605,ENST00000491781:521-1532,ENST00000492283:35-605,ENST00000409075:586-1549,ENST00000409289:526-1489,ENST00000409972:661-1814,ENST0…	PLA2R1	RBMS1	Intrachromosomal_Complex	209540	149	95	139	0.730392	0.0997991
2	218933737	218937221	8	97238147	97243359	CLUSTER1316	145	+	-	ENST00000457754:0-1710,ENST00000495721:0-581,ENST00000441828:0-796	ENST00000287022:362-5574,ENST00000517603:385-1040	RUFY4	UQCRB	Interchromosomal	None	145	0	79	1	0.0266006
1	55541129	55680761	13	82264202	82264534	CLUSTER898	143	-	+	ENST00000484447:0-42,ENST00000294383:0-7699,ENST00000407756:0-6966	ENST00000393073:0-332	USP24	PTMAP5	Interchromosomal	None	143	0	85	0.70098	1
14	58765221	58785338	21	27252860	27372496	CLUSTER3231	139	+	-	ENST00000445108:0-412,ENST00000445108:0-507,ENST00000355431:0-726,ENST00000395168:0-650,ENST00000348476:0-702,ENST00000431317:0-766,ENST00000355431:0-821,ENST00000395168:0-555,ENST00000431317:0-671,ENST00000348476:0-607	ENST00000348990:1012-3354,ENST00000448388:952-2517,ENST00000354192:824-3166,ENST00000358918:1065-3577,ENST00000491395:222-618,ENST00000491395:19-618,ENST00000439274:731-2516,ENST00000346798:899-3466	ARID4A	APP	Interchromosomal	None	139	0	73	0.492908	0.0118915
X	70325850	70326419	2	177065635	177065979	CLUSTER5996	132	-	-	ENST00000483257:0-464	ENST00000405359:0-344	CXorf65	AC016739.2	Interchromosomal	None	132	0	93	1	1
14	102508733	102509084	11	8706264	8707391	CLUSTER4570	132	+	+	ENST00000555102:0-224	ENST00000534599:308-650	DYNC1H1	RPL27A	Interchromosomal	None	132	0	83	1	0.013081
Y	6768793	6768888	9	127620158	127623834	CLUSTER5874	127	+	-	ENST00000431631:0-95	ENST00000373570:0-487	ATP5JP1	RPL35	Interchromosomal	None	127	0	106	1	1
1	85028939	85040103	1	84964011	84967652	CLUSTER1360	126	-	-	ENST00000370630:0-1005,ENST00000370625:0-1285,ENST00000465118:0-1085,ENST00000477677:0-812	ENST00000370641:555-919	CTBS	GNG5	Read_Through	-48287	126	89	122	0.0947368	0.0113996
17	40554467	40575337	17	66970628	66986070	CLUSTER3314	111	-	-	ENST00000357037:0-3632	ENST00000370732:3980-6204,ENST00000340001:3980-6444,ENST00000453985:3672-5992	PTRF	ABCA9	Intrachromosomal_Complex	26395290	111	0	89	1	1
1	144952200	145039954	1	149590751	149590972	CLUSTER2334	109	-	-	ENST00000530078:0-1061,ENST00000528129:0-596,ENST00000533259:0-577,ENST00000530822:0-684	ENST00000428508:176-397	PDE4DIP	RP11-353N4.1	Intrachromosomal_Complex	4550796	109	72	104	0.893443	1
X	153146126	153152510	16	61089348	61089817	CLUSTER2441	105	+	-	ENST00000357566:0-896,ENST00000452593:0-896	ENST00000492222:0-469	U52112.12	RP11-51O6.1	Interchromosomal	None	105	0	65	1	1
19	39109825	39123317	6	46517540	46607404	CLUSTER3617	100	+	-	ENST00000248342:0-607,ENST00000248342:0-811,ENST00000538434:0-472,ENST00000538434:0-394,ENST00000545173:0-573,ENST00000545173:0-495	ENST00000275016:692-2175,ENST00000275016:517-2175	EIF3K	CYP39A1	Interchromosomal	None	100	84	95	0.0827815	0.558659
7	75677453	75686810	22	43599228	43618747	CLUSTER858	99	+	-	ENST00000490105:0-530,ENST00000461263:0-175,ENST00000461665:0-343,ENST00000490105:0-568,ENST00000432020:0-318,ENST00000492663:0-545	ENST00000360835:1559-3867,ENST00000360835:1454-3867	MDH2	SCUBE1	Interchromosomal	None	99	0	58	0.172474	0.925234
9	134375339	134375536	1	86495536	86496271	CLUSTER2430	98	-	+	ENST00000321081:0-197	ENST00000417340:0-735	AL358781.1	RP4-682E18.1	Interchromosomal	None	98	0	67	0.204593	1
16	30204678	30204844	16	30296343	30300105	CLUSTER342	95	-	-	ENST00000565525:0-166	ENST00000529428:1280-4218,ENST00000411546:1600-2361	BOLA2B	RP11-347C12.2	Intrachromosomal_Complex	91498	95	30	92	0.21789	0.126836
16	30204678	30204844	16	29538888	29560082	CLUSTER3419	95	-	-	ENST00000565525:0-166	ENST00000566127:1280-4220	BOLA2B	RP11-345J4.8	Intrachromosomal	-597968	95	30	92	0.21789	0.126836
16	24550905	24551321	10	81272356	81276187	CLUSTER1127	92	+	+	ENST00000568316:0-416	ENST00000520547:0-3831	RBBP6	EIF5AL1	Interchromosomal	None	92	0	77	1	1
5	176166396	176166458	11	62392297	62393395	CLUSTER3800	92	-	-	ENST00000512245:0-62	ENST00000356638:2742-3607,ENST00000346178:2807-3905,ENST00000532402:2619-3717	RP11-375B1.2	GANAB	Interchromosomal	None	92	0	62	1	0.0237236
2	27293354	27294516	11	61513964	61514934	CLUSTER2675	91	-	-	ENST00000456793:0-560,ENST00000429985:0-558	ENST00000536405:1704-2465	OST4	RP11-467L20.10	Interchromosomal	None	91	0	63	1	1
2	219097722	219118830	12	109541771	109545808	CLUSTER676	89	+	+	ENST00000477992:0-2220,ENST00000470146:0-2225	ENST00000542331:0-559	ARPC2	RP11-443D10.2	Interchromosomal	None	89	0	78	1	1
3	84841318	84918725	11	810002	811838	CLUSTER1047	86	-	+	ENST00000484892:0-1417	ENST00000532004:0-352,ENST00000524867:0-597,ENST00000530398:0-312	RP11-735B13.1	RPLP2	Interchromosomal	None	86	0	51	1	1
2	203242156	203432473	7	132719290	132719868	CLUSTER646	85	+	-	ENST00000374574:0-9682,ENST00000374580:0-11460	ENST00000448615:429-1007	BMPR2	AC008038.1	Interchromosomal	None	85	0	68	1	0.0404184
20	55933495	55934877	MT	3306	4261	CLUSTER553	81	-	+	ENST00000543500:0-1382	ENST00000361390:0-955	MTRNR2L3	MT-ND1	Interchromosomal	None	81	0	72	1	1
2	197740469	197791454	6	39926152	39926571	CLUSTER2140	80	-	-	ENST00000409475:0-1539,ENST00000470179:0-889,ENST00000422382:0-879,ENST00000423035:0-1548,ENST00000482051:0-346,ENST00000354764:0-1540	ENST00000325612:0-419	PGAP1	RP1-278E11.3	Interchromosomal	None	80	0	39	0.776699	1
5	55800461	55800898	7	79842031	79848717	CLUSTER2883	75	-	+	ENST00000450941:0-437	ENST00000351004:1093-3346,ENST00000457358:920-1632	AC022431.1	GNAI1	Interchromosomal	None	75	0	62	1	0.122951
2	238005320	238006802	7	120478830	120498455	CLUSTER4588	73	+	-	ENST00000465362:0-689	ENST00000430985:0-692	COPS8	TSPAN12	Interchromosomal	None	73	0	63	1	1
1	100111498	100155427	2	232577513	232577998	CLUSTER3383	73	+	+	ENST00000263174:0-1986,ENST00000496843:0-4770	ENST00000409683:447-932	PALMD	PTMA	Interchromosomal	None	73	0	62	1	0.0105112
7	97598316	97601565	7	97595401	97596334	CLUSTER1950	72	-	-	ENST00000453589:0-228,ENST00000453589:0-170,ENST00000453589:0-119,ENST00000453589:0-398,ENST00000453589:0-446	ENST00000442908:0-933	AC004967.7	AC004967.8	Read_Through	-1981	72	0	69	1	1
16	28390904	28415164	16	30234229	30257173	CLUSTER3724	71	-	-	ENST00000398943:0-3095,ENST00000398943:0-2798,ENST00000380876:0-2784,ENST00000398944:0-2750,ENST00000444473:0-2395	ENST00000420114:2089-5503,ENST00000420114:1968-5503	EIF3CL	RP11-347C12.2	Intrachromosomal_Complex	1819064	71	0	68	1	0.179747
16	28722781	28747047	16	30234229	30257173	CLUSTER4185	71	+	-	ENST00000566866:0-2985,ENST00000566086:0-423,ENST00000395587:0-2795,ENST00000331666:0-2844,ENST00000395587:0-3092,ENST00000395583:0-2392,ENST00000566501:0-3127	ENST00000564502:0-542,ENST00000420114:2089-5503,ENST00000420114:1968-5503	EIF3C	RP11-347C12.1,RP11-347C12.2	Intrachromosomal_Converging	1487181	71	0	68	1	0.179747
12	104659086	104659613	22	18564231	18564440	CLUSTER5866	71	+	-	ENST00000462885:0-527	ENST00000427227:0-209	RPL18AP3	XXbac-B476C20.11	Interchromosomal	None	71	0	60	1	1
5	175815747	175816771	7	120478830	120498455	CLUSTER2240	70	+	-	ENST00000274787:0-667	ENST00000430985:0-692	HIGD2A	TSPAN12	Interchromosomal	None	70	0	66	1	1
1	54692311	54871680	11	69467843	69469177	CLUSTER5848	70	-	-	ENST00000371320:0-2076,ENST00000371319:0-1577,ENST00000417664:0-1665	ENST00000376587:503-999	SSBP3	ORAOV1	Interchromosomal	None	70	0	65	1	0.448718
14	24767916	24768974	6	160100095	160113894	CLUSTER881	68	-	-	ENST00000558114:0-608	ENST00000535459:0-580,ENST00000540491:245-453,ENST00000538183:184-4258	DHRS1	SOD2	Interchromosomal	None	68	0	54	1	0.0533752
14	102430864	102509084	6	153603421	153603867	CLUSTER1695	68	+	-	ENST00000555102:0-224,ENST00000360184:0-12676	ENST00000492974:0-446	DYNC1H1	RP11-475C16.1	Interchromosomal	None	68	0	39	0.186813	1
19	17940916	17958840	19	17927323	17927867	CLUSTER833	65	-	-	ENST00000527670:0-3236,ENST00000458235:0-3306,ENST00000534444:0-3180	ENST00000379695:0-897,ENST00000379695:258-897,ENST00000317306:195-739	JAK3	INSL3	Read_Through	-3274	65	44	65	0.414013	0.866667
11	122026258	122073769	11	121959817	121962447	CLUSTER4473	64	-	-	ENST00000533109:0-146,ENST00000529804:0-467,ENST00000532350:0-572,ENST00000534782:0-443,ENST00000534496:0-345	ENST00000528986:656-3286,ENST00000534297:0-386,ENST00000529823:720-3333,ENST00000531381:732-3369	RP11-820L6.1	RP11-166D19.1	Intrachromosomal	-54521	64	43	64	1	0.901408
10	79793622	79795477	12	25362364	25362844	CLUSTER725	59	+	-	ENST00000478655:0-317,ENST00000401656:0-315,ENST00000476545:0-302,ENST00000435275:0-420,ENST00000440692:0-420,ENST00000372360:0-315,ENST00000475468:0-622,ENST00000485708:0-336,ENST00000464716:0-306,ENST00000465692:0-275,ENST00000482069:0-345	ENST00000557334:308-1051,ENST00000311936:642-5764,ENST00000256078:638-1118	RPS24	KRAS	Interchromosomal	None	59	0	52	0.0163254	0.719512
11	61717841	61732986	17	7210900	7215186	CLUSTER729	58	+	+	ENST00000449131:0-4266	ENST00000572815:0-810	BEST1	EIF5A	Interchromosomal	None	58	0	57	1	1
16	61089348	61089817	6	8073592	8073742	CLUSTER2637	58	-	-	ENST00000492222:0-469	ENST00000429723:411-561	RP11-51O6.1	EEF1E1	Interchromosomal	None	58	0	51	1	0.753247
22	25851684	25851806	1	28835341	28837403	CLUSTER4443	57	+	+	ENST00000415709:0-128,ENST00000382734:0-308,ENST00000354451:0-122	ENST00000413987:138-2200,ENST00000437681:1810-2613	CRYBB2P1	SNHG3	Interchromosomal	None	57	0	47	0.234568	0.365385
12	65917042	65932478	15	69745157	69747884	CLUSTER3059	56	-	+	ENST00000538294:0-519	ENST00000487304:0-1961	RP11-230G5.2	RPLP1	Interchromosomal	None	56	0	52	1	1
1	115218497	115238238	11	61732072	61732986	CLUSTER2027	55	-	-	ENST00000353928:0-1661,ENST00000520113:0-1629,ENST00000369538:0-1649	ENST00000532601:178-741	AMPD1	FTH1	Interchromosomal	None	55	0	35	1	0.0106424
6	160211497	160219467	15	63571359	63601324	CLUSTER5495	52	+	+	ENST00000367034:0-977,ENST00000480842:0-1074	ENST00000560890:143-757,ENST00000380340:191-871,ENST00000560353:119-671,ENST00000380343:127-684,ENST00000559971:249-1454,ENST00000261879:183-4188	MRPL18	APH1B	Interchromosomal	None	52	0	49	1	0.8125
1	85036264	85040103	17	5336096	5336483	CLUSTER5375	51	-	-	ENST00000465118:0-653,ENST00000370630:0-364,ENST00000370625:0-644,ENST00000477677:0-380	ENST00000225698:781-1168	CTBS	C1QBP	Interchromosomal	None	51	0	45	0.146974	0.0105459
20	55933495	55934877	MT	3229	3303	CLUSTER976	50	-	+	ENST00000543500:0-1382	ENST00000386347:0-74	MTRNR2L3	J01415.1	Interchromosomal	None	50	0	44	1	1
2	54198244	54284496	2	54365775	54532436	CLUSTER2378	49	+	+	ENST00000458030:0-796,ENST00000458030:0-483,ENST00000458030:0-674,ENST00000422521:0-526,ENST00000458030:0-581,ENST00000422521:0-404,ENST00000422521:0-213,ENST00000422521:0-311	ENST00000494922:68-828,ENST00000494922:51-828,ENST00000406041:371-1912,ENST00000406041:354-1912,ENST00000303536:270-788,ENST00000303536:253-788,ENST00000394666:253-992,ENST00000394666:380-992,ENST00000394666:270-992	AC008280.5	ACYP2	Read_Through	49456	49	0	48	0.644737	0.184906
20	53691182	53691678	5	16666488	16666901	CLUSTER1095	48	+	-	ENST00000432629:0-496	ENST00000513610:6530-8037,ENST00000427430:4571-4802,ENST00000505695:4571-4802,ENST00000274203:4398-4811,ENST00000515803:4425-4838	RPL12P4	MYO10	Interchromosomal	None	48	0	37	1	0.0792079
MT	10469	10765	11	120337902	120360644	CLUSTER2766	47	+	+	ENST00000361335:0-296	ENST00000397843:2905-9659,ENST00000532993:2900-8752,ENST00000530747:1815-1929,ENST00000531616:2814-3107,ENST00000529970:2873-3785,ENST00000356641:2689-9443	MT-ND4L	ARHGEF12	Interchromosomal	None	47	0	41	1	0.17803
3	3668886	3668979	5	168043316	168044058	CLUSTER2692	45	-	+	ENST00000420000:0-93	ENST00000406049:0-742	AC026188.1	CTC-575D19.1	Interchromosomal	None	45	0	41	1	1
18	47015728	47018905	18	47008029	47010140	CLUSTER1704	42	-	-	ENST00000418495:0-847,ENST00000441578:0-598,ENST00000332968:0-500	ENST00000318240:189-1127	RPL17	C18orf32	Read_Through	-1256	42	32	41	1	0.428571
14	27061952	27063722	15	69745157	69747884	CLUSTER2245	41	-	+	ENST00000572358:0-1770	ENST00000487304:0-1961	RP11-483C6.1	RPLP1	Interchromosomal	None	41	0	38	1	1
4	82965153	82965396	11	61731756	61735131	CLUSTER5731	41	-	-	ENST00000510780:0-243,ENST00000514050:0-243,ENST00000508294:0-243,ENST00000512343:0-243,ENST00000512716:0-243	ENST00000273550:0-1228	RP11-689K5.3	FTH1	Interchromosomal	None	41	0	35	0.891304	1
17	47892759	47898787	3	49397324	49400058	CLUSTER1852	41	+	-	ENST00000508594:0-459	ENST00000454011:267-888	KAT7	RHOA	Interchromosomal	None	41	0	28	1	0.0227147
6	43139036	43149242	9	108337197	108402596	CLUSTER2521	40	+	+	ENST00000265354:0-4199	ENST00000357998:0-1601	SRF	FKTN	Interchromosomal	None	40	0	39	1	1
4	96199409	96470356	4	98255785	98313878	CLUSTER3779	40	-	-	ENST00000453304:0-942,ENST00000453304:0-838,ENST00000506749:0-942,ENST00000504962:0-832,ENST00000331502:0-366,ENST00000506749:0-838,ENST00000504962:0-936,ENST00000513796:0-708,ENST00000513796:0-604,ENST00000331502:0-470	ENST00000518105:504-690,ENST00000521680:334-499	UNC5C	RP11-681L8.1	Intrachromosomal_Complex	1785428	40	39	38	0.57971	1
4	164087514	164088041	14	103801817	103803222	CLUSTER154	40	-	+	ENST00000502973:0-389,ENST00000422287:0-527,ENST00000509232:0-468,ENST00000274054:0-558	ENST00000558551:0-743	NAF1	EIF5	Interchromosomal	None	40	0	38	0.430108	1
1	149576160	149576699	1	143719662	143719954	CLUSTER454	39	+	-	ENST00000440084:0-539	ENST00000442423:127-419	RP11-277L2.2	BX284650.3	Intrachromsomal_Diverging	-5854989	39	23	38	0.95122	0.829787
1	144340525	144341076	1	143719662	143719954	CLUSTER5090	39	-	-	ENST00000426301:0-551	ENST00000442423:127-419	BX248398.1	BX284650.3	Intrachromosomal	-554746	39	23	38	0.95122	0.829787
5	76878200	76878946	8	100885427	100885520	CLUSTER4513	39	+	-	ENST00000493874:0-746	ENST00000522934:468-561	RP11-526L22.1	COX6C	Interchromosomal	None	39	0	37	1	0.47561
21	19161283	19191702	21	43159532	43161467	CLUSTER5469	39	-	+	ENST00000284881:0-5432	ENST00000423276:0-460	C21orf91	AP001615.9	Intrachromsomal_Diverging	23967829	39	0	37	1	1
17	4442200	4445717	14	36988482	36992220	CLUSTER4150	39	-	+	ENST00000574934:0-1940	ENST00000521292:0-1774	MYBBP1A	NKX2-1-AS1	Interchromosomal	None	39	0	36	1	1
5	1338974	1341852	14	23033804	23058174	CLUSTER4691	38	-	-	ENST00000320895:0-856,ENST00000320927:0-641,ENST00000507807:0-213	ENST00000250498:0-730	CLPTM1L	DAD1	Interchromosomal	None	38	0	35	0.187192	1
1	52497774	52499487	9	33030437	33039904	CLUSTER5617	38	-	+	ENST00000371614:0-1713	ENST00000544625:356-1453,ENST00000330899:598-2380,ENST00000539152:598-1536	KTI12	DNAJA1	Interchromosomal	None	38	0	35	1	0.0426009
7	128173705	128256023	1	700236	709659	CLUSTER2383	37	+	-	ENST00000479267:0-828	ENST00000428504:343-1316	RP11-274B21.1	RP11-206L10.2	Interchromosomal	None	37	30	36	1	0.425287
MT	5903	7444	5	71870012	71870335	CLUSTER3397	37	+	-	ENST00000361624:0-1541	ENST00000512573:204-593,ENST00000506250:267-590	MT-CO1	CTC-347C20.2	Interchromosomal	None	37	0	35	1	1
5	61783616	61897674	12	104659086	104659613	CLUSTER3258	37	+	+	ENST00000540553:0-1524	ENST00000462885:0-527	IPO11	RPL18AP3	Interchromosomal	None	37	0	34	0.224242	1
11	128328659	128457436	17	27582854	27614733	CLUSTER2602	37	-	-	ENST00000392668:0-5122	ENST00000225388:366-10878	ETS1	NUFIP2	Interchromosomal	None	37	0	32	1	0.129371
X	153059903	153063590	10	11891611	11936698	CLUSTER93	37	+	-	ENST00000482902:0-2408,ENST00000482902:0-2243	ENST00000445498:0-3140	SSR4	RP11-401F24.4	Interchromosomal	None	37	0	30	0.0120678	1
1	334139	342805	1	151372456	151374419	CLUSTER2748	37	+	+	ENST00000455464:0-572	ENST00000495288:168-985,ENST00000495805:149-810,ENST00000290541:194-963	RP4-669L17.4	PSMB4	Intrachromosomal	151029203	37	0	30	1	0.0125722
15	60690069	60690166	5	130494980	130495303	CLUSTER2964	36	-	-	ENST00000560165:0-97	ENST00000508495:501-824,ENST00000511475:596-922	ANXA2	HINT1	Interchromosomal	None	36	0	30	0.507042	0.01373
6	31917507	31919020	2	232030584	232037540	CLUSTER3542	36	+	+	ENST00000483004:0-577,ENST00000456570:0-3516,ENST00000477310:0-3037,ENST00000425368:0-2468,ENST00000482312:0-370,ENST00000556679:0-3516,ENST00000467360:0-1081	ENST00000373635:2637-3229,ENST00000409643:2607-2900,ENST00000373635:2550-3229,ENST00000308696:2730-3325,ENST00000491229:0-545,ENST00000409643:2520-2900	CFB,XXbac-BPG116M5.17	PSMD1	Interchromosomal	None	36	0	28	1	0.0127932
2	216251411	216258443	8	128455594	128492050	CLUSTER3474	35	-	-	ENST00000492816:0-2449	ENST00000502056:850-1411,ENST00000502082:850-1419	FN1	RP11-382A18.1	Interchromosomal	None	35	0	35	0.0124955	1
9	113006298	113007395	4	14144915	14145215	CLUSTER2252	35	-	+	ENST00000487892:0-539	ENST00000514339:156-456	TXN	RP11-669M16.2	Interchromosomal	None	35	0	29	1	0.972222
5	306795	315068	12	102074120	102079657	CLUSTER2522	35	+	+	ENST00000511482:0-877	ENST00000550270:3225-3425,ENST00000441232:3327-3914,ENST00000392934:3232-3643,ENST00000361685:3346-3870,ENST00000547405:3315-3833,ENST00000549608:1485-1901,ENST00000549145:3364-4030,ENST00000545503:3246-3568,ENST00000452455:3327-3860,ENST00000553190:3258-3776,ENST00000360610:3327-3855,ENST00000551300:3416-3933,ENST00000547509:3229-3748,ENST00000536007:3189-3511,ENST00000361466:3321-3898,ENST00000…	PDCD6	MYBPC1	Interchromosomal	None	35	0	28	1	1
10	27415624	27425265	22	38355352	38421774	CLUSTER3057	35	-	+	ENST00000463270:0-591	ENST00000442738:215-2105,ENST00000484894:279-550,ENST00000407936:181-581,ENST00000488684:238-563,ENST00000483713:238-614,ENST00000492213:277-549,ENST00000443002:179-1889,ENST00000405557:167-559,ENST00000492213:408-549,ENST00000470701:204-583	YME1L1	POLR2F	Interchromosomal	None	35	0	28	0.216049	0.0652985
11	61732218	61735057	7	106877099	106899064	CLUSTER3145	35	-	-	ENST00000534719:0-787,ENST00000532601:0-741	ENST00000462342:0-576,ENST00000347053:1719-4342,ENST00000297135:2193-4059,ENST00000393603:1940-5417,ENST00000468350:141-580	FTH1	COG5	Interchromosomal	None	35	0	26	1	1
1	186798084	186946919	17	73017015	73017354	CLUSTER474	34	+	+	ENST00000367466:0-2111,ENST00000442353:0-1894	ENST00000301585:538-877	PLA2G4A	ICT1	Interchromosomal	None	34	0	32	0.68	0.0270056
2	27602959	27603310	12	6879322	6879663	CLUSTER2422	34	-	+	ENST00000436006:0-185,ENST00000407879:0-351,ENST00000323703:0-409	ENST00000389462:604-772,ENST00000538057:353-973	ZNF513	PTMS	Interchromosomal	None	34	0	30	1	0.0174897
20	62371213	62374857	10	69918242	69971455	CLUSTER4590	34	+	+	ENST00000266077:0-1730,ENST00000493772:0-1327,ENST00000473157:0-990	ENST00000358913:1805-6012,ENST00000354393:706-4595,ENST00000373675:1546-2125	SLC2A4RG	MYPN	Interchromosomal	None	34	0	26	1	0.871795
5	170814119	170837886	7	93540101	93540576	CLUSTER6007	34	+	+	ENST00000517671:0-1337	ENST00000248572:244-719,ENST00000429473:257-537	NPM1	GNGT1	Interchromosomal	None	34	0	4	1	0.971429
X	23854760	23855437	14	64924931	64926720	CLUSTER4324	33	-	+	ENST00000330965:0-677	ENST00000216605:2906-3244,ENST00000555709:3105-3447,ENST00000556284:383-931	RPL9P7	MTHFD1	Interchromosomal	None	33	0	32	1	0.0185602
9	95888691	95896569	4	154215456	154260471	CLUSTER2931	33	-	+	ENST00000375446:0-374	ENST00000338700:670-6734,ENST00000494872:690-2201,ENST00000437508:725-3831	NINJ1	TRIM2	Interchromosomal	None	33	0	31	0.0158122	0.767442
1	153946987	153950113	11	33762501	33776045	CLUSTER1185	33	-	-	ENST00000356648:0-1039,ENST00000368589:0-1215	ENST00000530013:706-3739	JTB	FBXO3	Interchromosomal	None	33	0	29	1	0.6
17	19250258	19265981	22	38071614	38075812	CLUSTER1885	33	-	+	ENST00000268841:0-754,ENST00000440841:0-600	ENST00000472321:67-545,ENST00000215909:0-559	B9D1	LGALS1	Interchromosomal	None	33	0	28	1	1
6	31236527	31239847	9	74666691	74671758	CLUSTER901	33	-	-	ENST00000376228:0-1535,ENST00000396254:0-1531,ENST00000376237:0-1537,ENST00000470363:0-1278,ENST00000487245:0-1879,ENST00000539307:0-1629,ENST00000383329:0-1553,ENST00000466892:0-753	ENST00000424431:157-999,ENST00000424431:0-999	HLA-C	C9orf57	Interchromosomal	None	33	0	23	1	1
2	112252133	112252387	2	87820725	87821032	CLUSTER5053	32	-	+	ENST00000432268:0-254	ENST00000413202:114-421	AC017002.2	LINC00152	Intrachromosomal_Converging	-24428486	32	22	30	1	0.395062
MT	7585	8268	22	43599228	43617294	CLUSTER4819	32	+	-	ENST00000361739:0-683	ENST00000360835:1559-3867,ENST00000360835:1454-3867	MT-CO2	SCUBE1	Interchromosomal	None	32	0	30	1	0.888889
11	61101075	61101246	8	59490551	59492507	CLUSTER5471	32	-	+	ENST00000543627:0-171	ENST00000523441:0-542	DDB1	SDCBP	Interchromosomal	None	32	0	29	0.888889	1
12	52840434	52845909	2	131217027	131221716	CLUSTER2	32	-	-	ENST00000252252:0-2281	ENST00000451531:2330-7019	KRT6B	POTEI	Interchromosomal	None	32	0	28	1	0.761905
12	52840434	52845909	2	131414121	131415663	CLUSTER1417	32	-	+	ENST00000252252:0-2281	ENST00000409602:1840-3382	KRT6B	POTEJ	Interchromosomal	None	32	0	28	1	0.941176
12	52840434	52845909	2	132020927	132022964	CLUSTER3808	32	-	+	ENST00000252252:0-2281	ENST00000358087:1910-3398,ENST00000356920:1993-4030,ENST00000514256:1588-2910	KRT6B	POTEE,AC131180.1	Interchromosomal	None	32	0	28	1	0.727273
19	15270444	15311791	7	134800131	134800626	CLUSTER1753	31	-	+	ENST00000539383:0-7913,ENST00000263388:0-8069	ENST00000436302:2363-3532,ENST00000275763:2477-2972,ENST00000458078:2606-3766	NOTCH3	AGBL3	Interchromosomal	None	31	0	31	1	1
14	24767916	24768974	7	73112161	73112465	CLUSTER2910	31	-	+	ENST00000558114:0-608	ENST00000471215:3581-3885	DHRS1	WBSCR22	Interchromosomal	None	31	0	31	1	0.0245447
6	12514341	12514682	10	21506819	21507207	CLUSTER6056	31	+	+	ENST00000450992:0-341	ENST00000457930:0-388	RPL15P3	RP11-565H13.3	Interchromosomal	None	31	0	29	0.0419486	1
22	33197705	33259029	8	120879658	120886727	CLUSTER3351	30	+	+	ENST00000266085:0-4602,ENST00000382049:0-4590	ENST00000500705:0-1902	TIMP3	KB-1471A8.1	Interchromosomal	None	30	0	30	1	1
4	165890629	165898819	2	223435254	223507723	CLUSTER5598	30	-	-	ENST00000329314:0-1137	ENST00000281828:378-3368,ENST00000536361:152-1933	TRIM61	FARSB	Interchromosomal	None	30	19	29	1	0.103448
14	99439215	99439637	16	34618514	34619456	CLUSTER1276	30	-	-	ENST00000417615:0-422	ENST00000567870:0-614	RPL3P4	RP11-488I20.2	Interchromosomal	None	30	0	29	1	1
X	1505044	1511616	1	108617014	108617140	CLUSTER4349	30	-	+	ENST00000381401:0-2061	ENST00000451023:327-427,ENST00000419428:305-431	SLC25A6	RP11-356N1.2	Interchromosomal	None	30	0	29	1	1
3	57743280	57743575	2	232301811	232302131	CLUSTER424	30	+	-	ENST00000428312:0-439,ENST00000467901:0-696,ENST00000416870:0-550,ENST00000537224:0-291,ENST00000295952:0-550,ENST00000383718:0-295,ENST00000449503:0-439,ENST00000467901:0-548,ENST00000416870:0-402,ENST00000537224:0-439,ENST00000295951:0-1562,ENST00000295951:0-1414,ENST00000383718:0-443,ENST00000428312:0-291,ENST00000449503:0-291,ENST00000295952:0-402	ENST00000417000:0-320	SLMAP	AC017104.4	Interchromosomal	None	30	0	28	0.11583	1
5	149473864	149474610	2	61370702	61372025	CLUSTER5117	30	+	-	ENST00000468161:0-746	ENST00000422740:0-594	CTB-13H5.1	AC016747.3	Interchromosomal	None	30	0	27	1	1
1	144852393	144856883	1	144833167	144833620	CLUSTER185	29	-	-	ENST00000526182:0-75,ENST00000369354:0-7188,ENST00000531417:0-206,ENST00000369359:0-7445,ENST00000525630:0-504,ENST00000369353:0-7487,ENST00000313382:0-7073,ENST00000524974:0-4432,ENST00000530740:0-7292	ENST00000466343:415-868	PDE4DIP	RP4-791M13.3	Read_Through	-1308	29	24	27	1	0.42029
20	48741505	48770176	16	29362066	29381592	CLUSTER4149	29	-	+	ENST00000371658:0-812,ENST00000341698:0-690,ENST00000557021:0-851	ENST00000507381:0-1856	TMEM189,TMEM189-UBE2V1	SNX29P2	Interchromosomal	None	29	0	27	1	1
2	27602959	27603310	1	46775826	46782447	CLUSTER95	29	-	+	ENST00000436006:0-185,ENST00000407879:0-351,ENST00000323703:0-409	ENST00000496387:287-673	ZNF513	UQCRH	Interchromosomal	None	29	0	26	1	0.0111453
1	185576315	185597658	12	15034824	15035213	CLUSTER455	29	-	-	ENST00000436955:0-641	ENST00000545199:33-422	GS1-204I12.1	MGP	Interchromosomal	None	29	0	26	1	0.179012
7	43906156	43909155	11	27712652	27719720	CLUSTER1726	29	-	+	ENST00000317534:0-706	ENST00000499568:1307-2038	MRPS24	BDNF-AS1	Interchromosomal	None	29	0	26	1	1
6	33748853	33750022	15	89441945	89442387	CLUSTER4045	29	-	-	ENST00000513832:0-470,ENST00000511171:0-1169	ENST00000566497:1246-1688	LEMD2	MFGE8	Interchromosomal	None	29	0	26	0.966667	0.268519
10	27415624	27425265	9	127115744	127119193	CLUSTER4255	29	-	-	ENST00000463270:0-591	ENST00000498485:571-966	YME1L1	PSMB7	Interchromosomal	None	29	0	22	0.185897	0.0130162
8	120428545	120430548	2	219103386	219118830	CLUSTER4595	28	+	+	ENST00000259526:0-788	ENST00000470146:1398-2225	NOV	ARPC2	Interchromosomal	None	28	0	28	0.608696	0.0102677
15	40854179	40857233	7	26241384	26252975	CLUSTER4169	28	-	+	ENST00000560109:0-342,ENST00000560109:0-315,ENST00000558871:0-322	ENST00000337620:400-2127,ENST00000396386:0-1856,ENST00000456948:853-1067,ENST00000409747:0-1716,ENST00000462165:0-845	C15orf57	CBX3	Interchromosomal	None	28	0	27	1	1
14	102786095	102802174	X	3735575	3740620	CLUSTER5992	28	+	-	ENST00000557803:0-905,ENST00000398436:0-1440,ENST00000559155:0-450,ENST00000558490:0-397,ENST00000559098:0-1466,ENST00000559185:0-1591,ENST00000262236:0-1665,ENST00000561251:0-302,ENST00000558850:0-1660,ENST00000442396:0-1673	ENST00000486571:92-903,ENST00000471090:365-921	ZNF839	RP11-706O15.1	Interchromosomal	None	28	0	27	0.682927	0.571429
10	27415624	27425265	19	40325093	40330966	CLUSTER1721	28	-	-	ENST00000463270:0-591	ENST00000221801:295-1163,ENST00000221801:397-1163	YME1L1	FBL	Interchromosomal	None	28	0	24	0.180645	0.0218579
2	85132748	85133794	10	118671009	118671296	CLUSTER653	28	+	+	ENST00000233143:0-491	ENST00000369207:1194-1481	TMSB10	ENO4	Interchromosomal	None	28	0	22	1	1
MT	7585	8268	11	47266449	47266808	CLUSTER2812	28	+	-	ENST00000361739:0-683	ENST00000530453:466-825	MT-CO2	ACP2	Interchromosomal	None	28	0	21	1	1
12	57998421	57999513	12	63359094	63359763	CLUSTER4512	27	+	+	ENST00000549583:0-607	ENST00000266610:0-669	DTX3	RPL14P1	Intrachromosomal	5357844	27	0	26	0.692308	1
17	15133094	15165905	7	99228280	99228530	CLUSTER335	27	-	+	ENST00000395938:0-1816,ENST00000312280:0-1828	ENST00000466948:393-643	PMP22	ZNF498	Interchromosomal	None	27	0	25	1	0.931034
16	1575887	1634263	14	23345897	23350788	CLUSTER3232	27	-	+	ENST00000565298:0-1996	ENST00000546834:1424-1779,ENST00000359591:2115-6885,ENST00000551466:1128-2565	IFT140	LRP10	Interchromosomal	None	27	0	25	0.964286	0.0166154
15	69745157	69745358	15	41828360	41829398	CLUSTER457	27	+	-	ENST00000487304:0-201	ENST00000569829:48-596,ENST00000567866:338-954,ENST00000566863:83-544	RPLP1	RPAP1	Intrachromsomal_Diverging	-27908690	27	0	24	0.9	1
17	7123152	7128583	10	134325129	134325664	CLUSTER5392	27	+	-	ENST00000350303:0-2220,ENST00000543245:0-2225,ENST00000322910:0-2286	ENST00000455414:98-633	ACADVL	RP11-432J24.5	Interchromosomal	None	27	0	24	1	1
4	69811023	69817508	10	5031625	5040938	CLUSTER5451	27	-	-	ENST00000251566:0-894	ENST00000421196:391-1477	UGT2A3	AKR1C2	Interchromosomal	None	27	0	22	1	0.0121951
16	24550905	24551321	3	128514201	128532383	CLUSTER4003	27	+	+	ENST00000568316:0-555,ENST00000568316:0-416	ENST00000482525:0-1588,ENST00000483906:0-532,ENST00000491681:8-551,ENST00000490093:0-358,ENST00000493186:0-328,ENST00000485280:0-506	RBBP6	RAB7A	Interchromosomal	None	27	0	21	1	1
16	24550905	24551321	17	7212915	7215562	CLUSTER3735	27	+	+	ENST00000568316:0-416	ENST00000355068:0-922,ENST00000573542:151-1088	RBBP6	EIF5A	Interchromosomal	None	27	0	20	1	0.284211
6	31237986	31239862	22	43599228	43617294	CLUSTER4646	26	-	-	ENST00000376237:0-911,ENST00000458701:0-965,ENST00000396254:0-909,ENST00000495835:0-1072,ENST00000383329:0-909,ENST00000376228:0-909,ENST00000415537:0-616,ENST00000487245:0-1253,ENST00000539307:0-1005	ENST00000360835:1559-3867,ENST00000360835:1454-3867	HLA-C	SCUBE1	Interchromosomal	None	26	0	25	0.0118074	0.866667
1	52301802	52344476	14	45759238	45759588	CLUSTER592	26	-	+	ENST00000539524:0-611,ENST00000354831:0-1105,ENST00000544028:0-457,ENST00000475715:0-268,ENST00000352171:0-901,ENST00000485608:0-380,ENST00000546169:0-806,ENST00000371665:0-810	ENST00000555084:0-350	NRD1	RP11-35B20.1	Interchromosomal	None	26	0	24	0.0153302	1
10	79793661	79795411	17	57290089	57292607	CLUSTER4400	26	+	+	ENST00000467106:0-245,ENST00000475468:0-622	ENST00000543872:1920-3231,ENST00000300917:1947-3262	RPS24	SMG8	Interchromosomal	None	26	0	24	1	0.276596
1	11339224	11339407	7	117828331	117832217	CLUSTER5148	26	-	+	ENST00000433562:0-183	ENST00000422760:1539-1919	RP4-796F18.2	NAA38	Interchromosomal	None	26	0	24	1	0.0131247
1	152004981	152020382	16	29362066	29381592	CLUSTER5590	26	-	+	ENST00000271638:0-593,ENST00000478109:0-556	ENST00000507381:0-1856	S100A11	SNX29P2	Interchromosomal	None	26	0	24	1	1
21	43919741	43919852	14	70352056	70352856	CLUSTER2834	26	+	-	ENST00000398341:0-111	ENST00000477943:0-800	SLC37A1	RPL7AP6	Interchromosomal	None	26	0	23	1	1
11	56180171	56181155	7	75689685	75694490	CLUSTER3649	26	+	+	ENST00000440231:0-984,ENST00000327258:0-923	ENST00000424167:0-680	OR5AL1P	MDH2	Interchromosomal	None	26	0	23	1	1
14	66479547	66480506	17	436066	565134	CLUSTER4666	26	-	-	ENST00000445822:0-959	ENST00000389040:285-1902,ENST00000571805:422-2355,ENST00000576019:325-612,ENST00000575207:367-574,ENST00000573028:432-3203,ENST00000572334:159-562,ENST00000446250:432-3203,ENST00000437048:432-13105	YBX1P1	VPS53	Interchromosomal	None	26	0	22	1	0.166667
14	91787463	91884120	7	132719290	132719868	CLUSTER5859	26	-	-	ENST00000389857:0-1613	ENST00000448615:429-1007	CCDC88C	AC008038.1	Interchromosomal	None	26	0	22	0.866667	0.0127202
7	5566786	5570231	5	175772185	175772991	CLUSTER4918	26	-	+	ENST00000425660:0-1844,ENST00000462494:0-2244	ENST00000443967:2763-3571,ENST00000332772:1084-1890,ENST00000341199:1258-2060,ENST00000430704:1253-1924	ACTB	C5orf25	Interchromosomal	None	26	0	18	1	0.276596
1	85036264	85040103	11	108017996	108018502	CLUSTER3137	25	-	+	ENST00000465118:0-653,ENST00000370630:0-364,ENST00000370625:0-644,ENST00000477677:0-380	ENST00000265838:1254-1760,ENST00000533597:239-557	CTBS	ACAT1	Interchromosomal	None	25	0	25	0.0778816	0.0150966
X	152767901	152774997	1	9789085	9796099	CLUSTER907	25	+	-	ENST00000430380:0-2246	ENST00000539822:1554-3186,ENST00000377298:2369-5220,ENST00000435891:979-3828,ENST00000377288:2312-5161,ENST00000361311:1797-4646	BGN	CLSTN1	Interchromosomal	None	25	0	24	1	0.0367647
11	63719840	63720310	17	42430028	42430469	CLUSTER1133	25	+	+	ENST00000544194:0-470	ENST00000357351:1219-1660	NAA40	GRN	Interchromosomal	None	25	0	24	0.362319	0.034153
17	27041331	27044910	MT	8526	9206	CLUSTER4893	25	-	+	ENST00000453384:0-1098,ENST00000447716:0-1313,ENST00000395245:0-1735	ENST00000361899:0-680	RAB34	MT-ATP6	Interchromosomal	None	25	0	24	1	1
14	24767916	24768974	14	24739554	24740609	CLUSTER5515	25	-	-	ENST00000561273:0-1179,ENST00000558114:0-608	ENST00000560207:0-677,ENST00000560163:0-876	DHRS1	RABGGTA	Intrachromosomal	-27306	25	0	24	1	1
14	93799564	93799868	14	93814373	93814701	CLUSTER2305	25	+	+	ENST00000256339:0-425,ENST00000256339:0-304	ENST00000342144:204-532	UNC79	COX8C	Overlapping_Same	0	25	13	23	0.961538	1
19	14640381	14674908	6	35471162	35471433	CLUSTER303	25	+	-	ENST00000436007:0-551,ENST00000215567:0-509	ENST00000496434:241-512	TECR	TULP1	Interchromosomal	None	25	0	23	0.0179727	1
19	5957928	5978319	12	104326054	104341703	CLUSTER5557	25	-	+	ENST00000340578:0-304,ENST00000439268:0-304	ENST00000537375:230-1337,ENST00000299767:334-2857,ENST00000548462:230-3031	RANBP3	HSP90B1	Interchromosomal	None	25	0	23	0.757576	0.0126775
16	4390920	4395904	16	4374667	4376494	CLUSTER2740	25	-	-	ENST00000318059:0-428,ENST00000577031:0-321,ENST00000572467:0-3128,ENST00000573236:0-546,ENST00000577031:0-255,ENST00000572274:0-626,ENST00000575848:0-362,ENST00000573553:0-566,ENST00000576217:0-337,ENST00000571941:0-518	ENST00000576080:0-339,ENST00000576080:146-339,ENST00000576080:81-339	PAM16,CORO7	AC005356.1	Intrachromosomal	-11910	25	21	22	0.0219491	1
12	110350777	110350876	5	180663936	180669212	CLUSTER5312	25	+	-	ENST00000551627:0-99	ENST00000504128:0-989,ENST00000502905:0-642,ENST00000376817:212-964	TCHP	GNB2L1	Interchromosomal	None	25	0	22	0.892857	0.0197472
22	42105228	42105492	5	168043356	168044000	CLUSTER1661	25	-	+	ENST00000448085:0-264	ENST00000522551:0-644	HMGN2P10	CTC-575D19.1	Interchromosomal	None	25	0	20	1	1
1	84964011	84972247	11	3716700	3718489	CLUSTER5260	25	-	-	ENST00000370641:0-919	ENST00000488828:0-711	GNG5	NUP98	Interchromosomal	None	25	0	19	1	1
15	82664458	82748783	Y	2834884	2849967	CLUSTER2897	24	-	-	ENST00000393394:0-672	ENST00000417305:314-499	RPL9P9	ZFY-AS1	Interchromosomal	None	24	0	24	1	1
13	46700060	46756458	5	96523793	96523946	CLUSTER4357	24	-	-	ENST00000323076:0-3786	ENST00000506562:39-192	LCP1	CTD-2215E18.2	Interchromosomal	None	24	0	23	1	1
11	61732072	61734637	11	76927602	76956546	CLUSTER3700	24	-	-	ENST00000534719:0-787,ENST00000532601:0-741	ENST00000315938:1115-2532,ENST00000376217:1115-2501	FTH1	GDPD4	Intrachromosomal_Complex	15192964	24	0	22	1	1
12	6643677	6643734	1	92580358	92581361	CLUSTER3879	24	+	-	ENST00000496049:0-57	ENST00000424043:0-1003	GAPDH	GAPDHP46	Interchromosomal	None	24	0	22	1	1
2	232571604	232577225	5	170827789	170832735	CLUSTER1150	24	+	+	ENST00000466801:0-573	ENST00000519955:0-570	PTMA	NPM1	Interchromosomal	None	24	0	21	0.0142012	1
12	65917042	65932478	2	177065635	177065979	CLUSTER4095	24	-	-	ENST00000538294:0-519	ENST00000405359:0-344	RP11-230G5.2	AC016739.2	Interchromosomal	None	24	0	21	1	1
10	27023579	27035710	11	75282943	75283827	CLUSTER4110	24	+	-	ENST00000470978:0-798	ENST00000534545:0-642	PDSS1	RP11-939C17.2	Interchromosomal	None	24	0	21	1	1
1	115218497	115238238	2	181737593	181738140	CLUSTER4644	24	-	-	ENST00000353928:0-1661,ENST00000520113:0-1629,ENST00000369538:0-1649	ENST00000434913:0-547	AMPD1	FTH1P20	Interchromosomal	None	24	0	21	1	1
3	112931374	112931539	1	27533420	27534286	CLUSTER5530	24	+	+	ENST00000355385:0-165,ENST00000494687:0-131,ENST00000471963:0-114,ENST00000273395:0-165	ENST00000449818:0-866	BOC	RP11-40H20.2	Interchromosomal	None	24	0	21	0.923077	1
14	105174200	105179645	20	21735865	21736170	CLUSTER5981	24	+	+	ENST00000252527:0-1280,ENST00000392634:0-2989,ENST00000330634:0-3020,ENST00000477497:0-382	ENST00000546176:0-305	INF2	RPL41P1	Interchromosomal	None	24	0	21	0.521739	1
15	69232132	69238341	1	178380750	178381106	CLUSTER670	24	+	+	ENST00000561467:0-464	ENST00000455621:0-356	SPESP1	RP4-765C7.2	Interchromosomal	None	24	0	20	1	1
Y	6768793	6768888	1	237144638	237145007	CLUSTER3737	24	+	+	ENST00000431631:0-95	ENST00000450819:0-369	ATP5JP1	RPL35P1	Interchromosomal	None	24	0	20	1	1
MT	10469	10765	10	2122990	2123290	CLUSTER5671	24	+	+	ENST00000361335:0-296	ENST00000435539:131-431	MT-ND4L	RP11-69C17.2	Interchromosomal	None	24	0	20	1	1
14	21463275	21464450	9	135894815	135896552	CLUSTER3544	24	+	+	ENST00000555640:0-2415,ENST00000554849:0-508	ENST00000501580:0-1675	METTL17	EEF1A1P5	Interchromosomal	None	24	0	18	0.0693642	1
14	22919080	22919130	14	22931923	22934778	CLUSTER5954	23	+	+	ENST00000390473:0-50	ENST00000390477:0-719	TRDJ1	TRDC	Intrachromosomal	12792	23	21	23	1	1
8	52812208	52812405	8	52934975	52935533	CLUSTER64	23	+	+	ENST00000518942:0-645,ENST00000423716:0-197	ENST00000521188:113-671	RP11-110G21.1	RP11-546K22.1	Read_Through	14284	23	12	22	0.793103	0.958333
9	135150642	135230371	4	120218206	120219933	CLUSTER837	23	-	-	ENST00000464133:0-132,ENST00000372169:0-7282,ENST00000393220:0-7282,ENST00000436441:0-1825,ENST00000224140:0-7282	ENST00000399075:201-2326,ENST00000399075:599-2326	SETX	C4orf3	Interchromosomal	None	23	0	22	0.0923695	0.0114885
1	234492751	234492835	4	41724554	41724872	CLUSTER492	23	+	-	ENST00000425104:0-84	ENST00000506803:299-617	RP5-827C21.2	OR5M14P	Interchromosomal	None	23	0	20	1	1
13	111365082	111365323	14	70352056	70352856	CLUSTER3029	23	+	-	ENST00000338450:0-241	ENST00000477943:0-800	ING1	RPL7AP6	Interchromosomal	None	23	0	20	0.958333	1
13	48807338	48828071	12	25357722	25362844	CLUSTER194	23	+	-	ENST00000378549:0-403	ENST00000311936:642-5764	ITM2B	KRAS	Interchromosomal	None	23	0	19	0.169118	0.198276
19	3052907	3062963	4	138346194	138347020	CLUSTER4704	23	-	-	ENST00000221561:0-1742,ENST00000327141:0-1675	ENST00000508435:0-826	AES	RP11-425J20.2	Interchromosomal	None	23	0	18	1	1
6	151773150	151773253	1	202440936	202441257	CLUSTER1477	22	-	-	ENST00000444024:0-212,ENST00000444024:0-103	ENST00000422457:0-254,ENST00000537999:0-321	RMND1	RP11-175B9.3	Interchromosomal	None	22	0	22	0.785714	1
13	45911436	45915292	12	25362364	25362844	CLUSTER3461	22	-	-	ENST00000379056:0-1100,ENST00000379055:0-947	ENST00000557334:308-1051,ENST00000311936:642-5764,ENST00000256078:638-1118	TPT1	KRAS	Interchromosomal	None	22	0	22	1	0.488889
11	1605571	1606512	3	10167309	10168600	CLUSTER2470	22	-	+	ENST00000382171:0-941	ENST00000256463:0-855,ENST00000256463:128-855	KRTAP5-1	BRK1	Interchromosomal	None	22	0	21	1	0.0116218
11	810002	810356	21	47401650	47424963	CLUSTER1453	22	+	+	ENST00000524867:0-354	ENST00000361866:0-4237,ENST00000546256:0-2003,ENST00000538397:0-2162	RPLP2	COL6A1	Interchromosomal	None	22	0	20	1	1
14	104378638	104387837	7	6012869	6013172	CLUSTER2627	22	-	-	ENST00000414262:0-841	ENST00000382322:2382-2677,ENST00000265849:2551-2854	C14orf2	PMS2	Interchromosomal	None	22	0	20	1	0.0371622
17	7494547	7518184	17	78063562	78064197	CLUSTER3367	22	-	+	ENST00000250113:0-2956	ENST00000374877:2738-3119,ENST00000397545:2738-4293,ENST00000574799:2248-3794,ENST00000572253:2962-3961,ENST00000575431:355-550	FXR2	CCDC40	Intrachromsomal_Diverging	70492249	22	0	20	1	1
17	26794839	26795423	20	44333082	44337455	CLUSTER5310	22	+	+	ENST00000465875:0-584	ENST00000305479:196-1371	RPS7P1	WFDC13	Interchromosomal	None	22	0	20	1	1
MT	9206	9989	1	117006342	117009073	CLUSTER1057	22	+	-	ENST00000361335:0-296,ENST00000362079:0-783	ENST00000430107:0-479	MT-CO3,MT-ND4L	RP4-655J12.4	Interchromosomal	None	22	0	19	1	1
14	23559190	23564822	5	118309490	118309816	CLUSTER1199	22	-	+	ENST00000555053:0-706,ENST00000262710:0-937	ENST00000397627:0-326	ACIN1	PTMAP2	Interchromosomal	None	22	0	18	0.594595	1
1	35827305	35887658	1	155290199	155290399	CLUSTER933	21	+	+	ENST00000457946:0-6002	ENST00000492244:344-672,ENST00000489324:274-474	ZMYM4	FDPS	Intrachromosomal	119401786	21	0	20	1	0.0116992
8	68213458	68255911	8	146015153	146017509	CLUSTER4594	21	-	-	ENST00000519436:0-528,ENST00000262215:0-701	ENST00000528296:0-539,ENST00000526668:0-716,ENST00000533397:0-729	ARFGEF1	RPL8	Intrachromosomal_Complex	77759241	21	0	20	0.201923	1
15	31191682	31191838	15	31196714	31235310	CLUSTER706	21	+	+	ENST00000565492:0-156	ENST00000362065:139-4890,ENST00000561607:133-2689	RP11-540B6.3	FAN1	Read_Through	3545	21	14	19	1	0.875
20	53691182	53691678	9	114431551	114432508	CLUSTER3278	21	+	+	ENST00000432629:0-496	ENST00000556107:490-1446,ENST00000374294:490-1447	RPL12P4	DNAJC25,DNAJC25-GNG10	Interchromosomal	None	21	0	19	1	0.0658307
17	46988540	47006415	6	166923767	167041459	CLUSTER5188	21	+	-	ENST00000513342:0-4249	ENST00000511034:0-613	UBE2Z	RPS6KA2	Interchromosomal	None	21	0	19	1	1
14	24767916	24768974	15	63353067	63364083	CLUSTER5307	21	-	+	ENST00000558114:0-608	ENST00000558347:449-1524	DHRS1	TPM1	Interchromosomal	None	21	0	19	1	0.0352349
19	16178316	16213812	16	29362066	29381592	CLUSTER1803	21	+	+	ENST00000300933:0-2644,ENST00000344824:0-2629	ENST00000507381:0-1856	TPM4	SNX29P2	Interchromosomal	None	21	0	18	1	1
5	55240483	55240956	14	105179543	105179942	CLUSTER1557	21	-	+	ENST00000447197:0-473	ENST00000477497:280-544	CTD-2031P19.4	INF2	Interchromosomal	None	21	0	17	1	0.375
6	113902702	113903148	6	8073592	8073742	CLUSTER2379	21	+	-	ENST00000402798:0-446	ENST00000429723:411-561	RP11-367G18.2	EEF1E1	Intrachromsomal_Diverging	-105799921	21	0	17	1	0.525
11	75273414	75283826	11	105967469	105969436	CLUSTER5768	21	+	+	ENST00000525876:0-2282,ENST00000524558:0-3390	ENST00000278618:987-2954,ENST00000525660:696-1251,ENST00000534152:3188-5144	SERPINH1	AASDHPPT	Intrachromosomal	30664388	21	0	16	1	0.0526316
2	112101637	112252609	2	88000502	88037623	CLUSTER4964	20	-	+	ENST00000453478:0-559,ENST00000444301:0-414	ENST00000427434:0-2094	AC068491.1	AC093616.4	Intrachromosomal_Converging	-24034264	20	14	20	0.952381	1
1	168195245	168212377	1	168260397	168283663	CLUSTER1208	20	+	+	ENST00000471981:0-665,ENST00000471981:0-570,ENST00000271375:0-1154	ENST00000431969:0-2376,ENST00000367821:519-2821,ENST00000367828:519-2630,ENST00000367821:254-2821,ENST00000367828:254-2630,ENST00000431969:265-2376	SFT2D2	TBX19	Read_Through	37899	20	0	20	1	0.952381
X	132804998	132805413	5	74916139	74962640	CLUSTER1728	20	+	+	ENST00000426577:0-415	ENST00000504514:95-1013	RP3-417G15.1	ANKDD1B	Interchromosomal	None	20	0	20	1	1
5	179105583	179107974	5	179121306	179121649	CLUSTER1067	20	-	+	ENST00000376974:0-784	ENST00000442010:253-596	CBY3	HMGB3P22	Overlapping_Diverging	0	20	0	19	1	0.833333
8	17731870	17732173	4	76691591	76735363	CLUSTER1559	20	-	+	ENST00000522636:0-303	ENST00000264904:79-3588,ENST00000508939:385-3896,ENST00000512893:417-576,ENST00000538159:402-2915,ENST00000514213:250-2843	FGL1	USO1	Interchromosomal	None	20	0	19	1	0.0284091
1	156711901	156722024	2	99614348	99681586	CLUSTER1825	20	-	-	ENST00000537739:0-2072,ENST00000368209:0-2170	ENST00000355053:1847-3036,ENST00000393482:1606-2459,ENST00000489546:550-1200,ENST00000539964:1606-2484,ENST00000409564:1746-2389,ENST00000393483:2063-3877,ENST00000410001:1846-3035,ENST00000478090:1561-1755	HDGF	TSGA10	Interchromosomal	None	20	0	19	1	0.952381
1	115259537	115300584	5	79950970	79952331	CLUSTER2516	20	-	+	ENST00000358528:0-4075	ENST00000512531:0-530	CSDE1	MSH3	Interchromosomal	None	20	0	19	1	1
2	130887193	130887370	2	130948041	130948299	CLUSTER5586	20	+	+	ENST00000427638:0-177	ENST00000480182:221-479	AC018804.4	MZT2B	Read_Through	43137	20	12	18	1	0.0194553
12	88338661	88344595	17	7306293	7306527	CLUSTER2151	20	+	-	ENST00000489210:0-794	ENST00000302422:251-485	RPS4XP15	C17orf61	Interchromosomal	None	20	0	18	1	0.0259067
3	71821251	71834211	14	21679648	21681275	CLUSTER4087	20	-	-	ENST00000295619:0-1021	ENST00000554417:342-690	PROK2	HNRNPC	Interchromosomal	None	20	0	18	1	0.0135135
2	143635225	143747105	MT	5903	7444	CLUSTER1570	20	+	+	ENST00000375773:0-1256	ENST00000361624:0-1541	KYNU	MT-CO1	Interchromosomal	None	20	0	17	1	1
20	57464223	57486233	14	23240642	23240979	CLUSTER4047	20	+	+	ENST00000480975:0-1533,ENST00000474497:0-1541	ENST00000412791:1102-1439	GNAS	OXA1L	Interchromosomal	None	20	0	17	1	0.0732601
1	93297665	93301958	17	67074846	67083613	CLUSTER5629	20	+	-	ENST00000315741:0-676	ENST00000284425:3873-5295,ENST00000446604:964-2175	RPL5	ABCA6	Interchromosomal	None	20	0	17	1	1
10	27415624	27425265	8	80483387	80484569	CLUSTER4653	20	-	-	ENST00000463270:0-591	ENST00000463217:0-1182	YME1L1	RPL3P9	Interchromosomal	None	20	0	6	0.136054	1
5	179105628	179105777	5	179121306	179121649	CLUSTER2933	19	+	+	ENST00000514383:0-149	ENST00000451823:0-551,ENST00000442010:253-596,ENST00000440910:0-584	CANX	HMGB3P22	Overlapping_Same	0	19	17	19	0.131034	0.826087
15	72491445	72523530	5	94799598	94834294	CLUSTER598	19	-	-	ENST00000449901:0-2253,ENST00000567118:0-2253	ENST00000358746:3640-5705	PKM2	TTC37	Interchromosomal	None	19	0	19	1	0.0801688
22	36236238	36236459	20	21735865	21736170	CLUSTER1737	19	-	+	ENST00000449924:0-215,ENST00000491982:0-211,ENST00000405409:0-395,ENST00000262829:0-215,ENST00000397305:0-221	ENST00000546176:0-305	RBFOX2	RPL41P1	Interchromosomal	None	19	0	19	0.703704	1
5	135396878	135399491	2	174342723	174343127	CLUSTER2641	19	+	-	ENST00000504411:0-1032	ENST00000448468:0-404	TGFBI	AC073465.2	Interchromosomal	None	19	0	19	1	1
3	22209984	22414811	4	77951935	77953310	CLUSTER4910	19	-	+	ENST00000466511:0-582	ENST00000502584:1239-2614	ZNF385D	SEPT11	Interchromosomal	None	19	0	19	1	0.0447059
1	151373376	151374105	15	31511491	31511916	CLUSTER5391	19	+	+	ENST00000474100:0-754,ENST00000466425:0-543,ENST00000290541:0-835	ENST00000559292:18-443	PSMB4	RP11-16E12.1	Interchromosomal	None	19	0	19	0.0142429	0.95
17	77983958	78009646	2	45193556	45195900	CLUSTER5490	19	-	+	ENST00000310924:0-1056,ENST00000310924:0-894	ENST00000425325:340-2684	TBC1D16	AC012354.6	Interchromosomal	None	19	11	18	0.730769	1
3	57994126	58157977	3	148947217	148967955	CLUSTER595	19	+	-	ENST00000429972:0-9429,ENST00000358537:0-9390,ENST00000481470:0-6496,ENST00000295956:0-9462	ENST00000461341:2058-3406	FLNB	CPHL1P	Intrachromosomal_Converging	90789239	19	0	18	1	1
2	219138923	219150656	9	97781172	97784561	CLUSTER743	19	-	+	ENST00000396809:0-2421,ENST00000465082:0-2873,ENST00000444881:0-2935	ENST00000482056:0-1945	TMBIM1	C9orf3	Interchromosomal	None	19	0	18	1	1
3	138022112	138038421	14	24571961	24579806	CLUSTER3817	19	-	+	ENST00000474690:0-799	ENST00000559171:65-507	NME9	PCK2	Interchromosomal	None	19	0	18	1	0.0701107
17	79477033	79479815	X	44919853	44971842	CLUSTER3927	19	-	+	ENST00000575087:0-2000	ENST00000433797:100-4323,ENST00000382899:1211-4336,ENST00000334516:1704-5923	ACTG1	KDM6A	Interchromosomal	None	19	0	18	1	0.358491
11	71939511	71941511	4	103722679	103748897	CLUSTER4497	19	+	-	ENST00000540329:0-740,ENST00000545256:0-590	ENST00000453744:386-3989,ENST00000510599:0-483,ENST00000502690:86-598	INPPL1	UBE2D3	Interchromosomal	None	19	0	18	1	1
22	24110020	24110629	22	24094929	24095384	CLUSTER2944	19	-	-	ENST00000401675:0-328,ENST00000401675:0-497,ENST00000521886:0-159,ENST00000484558:0-609,ENST00000523865:0-336,ENST00000520222:0-190,ENST00000484558:0-977,ENST00000517886:0-253,ENST00000484558:0-829	ENST00000398465:0-502,ENST00000248948:154-609	CHCHD10	VPREB3	Read_Through	-11365	19	14	17	0.655172	0.791667
21	11014937	11029718	1	43162312	43162932	CLUSTER3202	19	-	+	ENST00000415664:0-807,ENST00000496773:0-1965	ENST00000332220:390-775	TPTE,BAGE2	YBX1	Interchromosomal	None	19	0	17	1	0.0407725
2	91887969	91900135	1	43162312	43162932	CLUSTER3952	19	-	+	ENST00000436174:0-539	ENST00000332220:390-775	AC027612.3	YBX1	Interchromosomal	None	19	0	17	1	0.0407725
7	151921099	152133089	1	43162312	43162932	CLUSTER4992	19	-	+	ENST00000473186:0-1033,ENST00000262189:0-3541,ENST00000355193:0-3541,ENST00000558084:0-3541	ENST00000332220:390-775	MLL3	YBX1	Interchromosomal	None	19	0	17	0.193878	0.0407725
16	61089348	61089817	3	53765103	53846489	CLUSTER2975	19	-	+	ENST00000492222:0-469	ENST00000350061:2847-7635,ENST00000481478:1415-5666,ENST00000288139:2514-7720,ENST00000422281:2336-6413	RP11-51O6.1	CACNA1D	Interchromosomal	None	19	0	15	1	1
5	119799972	119800339	5	120125648	120126472	CLUSTER1226	18	+	+	ENST00000446965:0-1178,ENST00000407149:0-367,ENST00000505123:0-1297	ENST00000511422:289-1113,ENST00000511422:0-1113	PRR16	CTD-2334D19.1	Read_Through	93885	18	13	18	0.100559	0.947368
1	160287190	160287495	2	203043382	203044113	CLUSTER3828	18	+	-	ENST00000439961:0-305	ENST00000447111:0-310	RP11-179G5.4	AC079354.5	Interchromosomal	None	18	0	18	1	1
16	18799384	18800440	7	7117932	7119372	CLUSTER645	18	-	-	ENST00000569083:0-218	ENST00000497346:0-1440	RPS15A	RP11-397J20.1	Interchromosomal	None	18	0	17	0.9	1
8	99054872	99057777	11	61101020	61105554	CLUSTER689	18	-	+	ENST00000521726:0-1084,ENST00000517489:0-630	ENST00000529121:86-1509,ENST00000531820:93-479	RPL30	DAK	Interchromosomal	None	18	0	17	1	0.9
4	165646461	165647857	16	89629291	89629845	CLUSTER2082	18	+	+	ENST00000506546:0-1396	ENST00000472354:76-630	RP11-294O2.1	RPL13	Interchromosomal	None	18	0	17	1	0.0178394
13	27998680	28009824	9	6197157	6197469	CLUSTER2108	18	+	+	ENST00000470606:0-1918,ENST00000381140:0-1382,ENST00000439403:0-627,ENST00000419181:0-1190	ENST00000416942:913-1225	GTF3A	RP11-575C20.1	Interchromosomal	None	18	0	17	1	1
3	119388117	119396249	12	63359094	63359763	CLUSTER3410	18	-	+	ENST00000261070:0-683	ENST00000266610:0-669	COX17	RPL14P1	Interchromosomal	None	18	0	17	1	1
3	158787643	158787865	17	4849987	4851849	CLUSTER3823	18	+	-	ENST00000488898:0-222	ENST00000572383:118-538	IQCJ-SCHIP1	PFN1	Interchromosomal	None	18	0	17	1	0.189474
7	99006263	99017238	2	242045709	242049194	CLUSTER6024	18	+	-	ENST00000496696:0-584,ENST00000431419:0-607,ENST00000403633:0-1138,ENST00000222969:0-1034	ENST00000472072:0-2023	BUD31	PASK	Interchromosomal	None	18	0	17	1	1
14	100612913	100625931	16	18804268	18810155	CLUSTER940	18	-	-	ENST00000553834:0-420	ENST00000546206:226-1106	DEGS2	ARL6IP1	Interchromosomal	None	18	0	16	1	0.0923077
1	241803183	241803662	1	241792154	241799231	CLUSTER3015	18	-	-	ENST00000366554:0-479,ENST00000469376:0-458	ENST00000366553:0-7077	OPN3	CHML	Overlapping_Complex	0	18	0	16	0.418605	1
11	71939511	71941511	9	35684747	35685539	CLUSTER4088	18	+	-	ENST00000540329:0-740,ENST00000545256:0-590	ENST00000486018:0-698	INPPL1	TPM2	Interchromosomal	None	18	0	16	1	1
17	26794839	26795423	19	14519632	14520684	CLUSTER20	18	+	-	ENST00000465875:0-584	ENST00000242776:826-1492,ENST00000451994:933-1599,ENST00000324340:796-1352	RPS7P1	DDX39A	Interchromosomal	None	18	0	15	1	0.0190275
4	41724554	41725528	1	234492449	234492886	CLUSTER4508	18	-	-	ENST00000506803:0-617	ENST00000422958:0-437	OR5M14P	RP5-827C21.1	Interchromosomal	None	18	0	9	1	1
13	45913631	45915292	4	74374519	74394249	CLUSTER5959	18	-	+	ENST00000527226:0-522	ENST00000502291:0-762	TPT1	RP11-622A1.2	Interchromosomal	None	18	0	5	1	1
7	766846	766977	7	756255	756482	CLUSTER2446	17	-	-	ENST00000417852:0-131,ENST00000403562:0-60,ENST00000537384:0-131,ENST00000537384:0-330,ENST00000417852:0-330	ENST00000478198:374-601	PRKAR1B	PRKAR1B	Overlapping_Complex	0	17	16	17	1	0.944444
16	1020787	1020981	17	80559178	80560267	CLUSTER2400	17	-	+	ENST00000563863:0-153,ENST00000399843:0-194,ENST00000262301:0-211,ENST00000563837:0-148,ENST00000566609:0-194,ENST00000562226:0-194,ENST00000545827:0-173,ENST00000570014:0-152,ENST00000539151:0-194	ENST00000535184:2360-3449,ENST00000473637:2372-3461,ENST00000529652:1096-2198	LMF1,RP11-161M6.2	FOXK2	Interchromosomal	None	17	13	17	0.472222	0.0977011
3	128444964	128445201	3	197597030	197598455	CLUSTER319	17	+	+	ENST00000482525:0-166,ENST00000265062:0-237	ENST00000334859:1770-2257,ENST00000441090:1269-2033,ENST00000483442:134-561,ENST00000425562:1873-2969,ENST00000483442:242-561,ENST00000438796:1917-7393,ENST00000334859:1878-2257,ENST00000473177:84-519,ENST00000414675:1575-2298,ENST00000536618:875-2234,ENST00000483442:85-561,ENST00000414675:1521-2298,ENST00000438796:1760-7393,ENST00000414675:1624-2298,ENST00000414675:1732-2298,ENST00000438796:1809…	RAB7A	LRCH3	Intrachromosomal	68984505	17	9	17	0.0136546	0.0809524
4	57302303	57327526	5	134906372	134907557	CLUSTER168	17	+	-	ENST00000264221:0-3338,ENST00000399688:0-3296,ENST00000514888:0-3339	ENST00000337225:785-1970,ENST00000512158:570-1752	PAICS	CXCL14	Interchromosomal	None	17	0	16	1	1
5	149109873	149234584	3	169201458	169201867	CLUSTER356	17	+	-	ENST00000309241:0-10567	ENST00000418623:0-409	PPARGC1B	RP11-641D5.1	Interchromosomal	None	17	0	16	1	1
13	45912794	45915292	1	55838380	55839032	CLUSTER370	17	-	-	ENST00000490277:0-1850,ENST00000379055:0-860	ENST00000421994:0-652	TPT1	RP4-633H17.2	Interchromosomal	None	17	0	16	1	1
7	131825362	131830265	11	32124826	32126229	CLUSTER1178	17	-	+	ENST00000496550:0-596	ENST00000527337:217-736,ENST00000532474:276-713	PLXNA4	RCN1	Interchromosomal	None	17	0	16	1	0.178947
5	126250352	126253919	1	109477279	109477563	CLUSTER1424	17	-	-	ENST00000515241:0-718	ENST00000348264:839-1123,ENST00000369969:1021-4332,ENST00000369971:1513-4824,ENST00000356970:1491-4802,ENST00000302500:1031-1315,ENST00000369968:829-4140,ENST00000415331:1373-4684,ENST00000369970:1244-2077	MARCH3	CLCC1	Interchromosomal	None	17	0	16	1	0.0934066
14	23527788	23540773	1	197053257	197053555	CLUSTER2330	17	-	-	ENST00000397341:0-2737	ENST00000294732:5833-6131,ENST00000367408:3452-3746,ENST00000367409:10588-10886	ACIN1	ASPM	Interchromosomal	None	17	0	16	1	0.0381166
9	69065654	69084988	9	71012848	71014186	CLUSTER3650	17	+	-	ENST00000424707:0-308,ENST00000424707:0-456	ENST00000446984:189-422,ENST00000446984:0-422	RP11-87H9.2	RP11-88I18.2	Intrachromosomal_Converging	1927859	17	0	16	1	1
19	5894685	5904024	8	70744957	70745862	CLUSTER3971	17	-	-	ENST00000308961:0-798,ENST00000418389:0-372	ENST00000531422:0-609	NDUFA11	SLCO5A1	Interchromosomal	None	17	0	16	1	1
19	13056668	13063666	12	54448633	54449110	CLUSTER5033	17	+	+	ENST00000316856:0-1086,ENST00000541222:0-1015	ENST00000303406:1046-1523,ENST00000430889:485-1665	RAD23A	HOXC4	Interchromosomal	None	17	0	16	0.021879	0.386364
7	141811548	141872563	2	204055502	204055999	CLUSTER3582	17	+	+	ENST00000477922:0-3619,ENST00000496337:0-480,ENST00000550494:0-480	ENST00000431098:0-497	RP11-1220K2.2	AC011737.2	Interchromosomal	None	17	0	15	1	1
19	58445184	58446754	1	97144429	97145175	CLUSTER5852	17	-	-	ENST00000425570:0-312	ENST00000468715:0-746	ZNF418	RP11-122C9.1	Interchromosomal	None	17	0	15	1	1
16	18802990	18812999	13	20397623	20411960	CLUSTER1125	17	-	-	ENST00000304414:0-2406	ENST00000495534:979-1335,ENST00000467542:1265-1621,ENST00000337963:1137-3267,ENST00000382905:1025-1381,ENST00000382909:728-2860,ENST00000502168:842-2603,ENST00000382907:723-1091,ENST00000535942:1067-3199	ARL6IP1	ZMYM5	Interchromosomal	None	17	0	13	1	0.0876289
10	27415624	27425265	12	58142033	58145124	CLUSTER190	16	-	-	ENST00000463270:0-591	ENST00000550419:358-918,ENST00000547281:262-824,ENST00000257904:584-1551,ENST00000553237:389-951,ENST00000552254:378-768,ENST00000546489:148-775,ENST00000551800:372-772,ENST00000540325:389-951,ENST00000552388:401-693	YME1L1	CDK4	Interchromosomal	None	16	0	16	0.111888	0.0142349
16	70721344	70734147	X	151883335	151885194	CLUSTER961	16	-	+	ENST00000536184:0-2160	ENST00000497578:36-525	VAC14	MAGEA2B	Interchromosomal	None	16	0	16	1	1
7	97935750	97936268	12	120636661	120637287	CLUSTER2035	16	-	-	ENST00000480580:0-518	ENST00000548495:141-650	BAIAP2L1	RPLP0	Interchromosomal	None	16	0	16	0.695652	0.0141468
11	57319134	57335279	1	178819758	178840156	CLUSTER2966	16	-	-	ENST00000287156:0-1353	ENST00000367629:0-2288	UBE2L6	ANGPTL1	Interchromosomal	None	16	0	16	1	1
11	61717841	61732986	17	38974368	38975412	CLUSTER4322	16	+	-	ENST00000449131:0-4266	ENST00000269576:1383-2123	BEST1	KRT10	Interchromosomal	None	16	0	16	1	1
2	28615724	28616688	2	28460068	28561767	CLUSTER5193	16	+	+	ENST00000264716:0-964	ENST00000361704:754-1685,ENST00000379623:386-1242,ENST00000342045:821-1680,ENST00000379632:820-1751,ENST00000344773:818-1851,ENST00000379624:797-1656	FOSL2	BRE	Adjacent_Complex	-53956	16	14	15	0.296296	0.0242057
12	54559157	54577716	12	54515059	54515230	CLUSTER3309	16	-	-	ENST00000509864:0-587,ENST00000509864:0-482	ENST00000504278:135-306,ENST00000508763:132-718,ENST00000505661:233-409	SMUG1	RP11-834C11.5	Intrachromosomal	-38850	16	11	15	1	1
17	62657946	62658385	17	66099083	66111658	CLUSTER1951	16	-	+	ENST00000262435:0-439	ENST00000435469:29-706	SMURF2	AC005332.1	Intrachromsomal_Diverging	3439321	16	5	15	0.666667	0.761905
4	39063851	39128414	4	39135532	39137227	CLUSTER230	16	+	+	ENST00000359687:0-2595,ENST00000515612:0-908,ENST00000381930:0-2113	ENST00000507579:0-454	KLHL5	RP11-360F5.3	Read_Through	7117	16	0	15	1	1
2	24307600	24308084	MT	7585	8268	CLUSTER1126	16	-	+	ENST00000335934:0-484	ENST00000361739:0-683	TP53I3	MT-CO2	Interchromosomal	None	16	0	15	0.761905	1
12	132569770	132589239	12	132195681	132284146	CLUSTER1734	16	+	+	ENST00000539205:0-582	ENST00000541286:0-3218	EP400NL	SFSWAP	Intrachromosomal_Complex	-285623	16	0	15	1	1
4	122589230	122618116	7	129027933	129037159	CLUSTER1853	16	-	+	ENST00000515017:0-1189	ENST00000472554:0-626	ANXA5	AHCYL2	Interchromosomal	None	16	0	15	1	1
7	76241038	76256577	9	38643038	38643764	CLUSTER2205	16	-	+	ENST00000310842:0-1259,ENST00000454397:0-722,ENST00000441393:0-117,ENST00000424818:0-1260,ENST00000275569:0-1028,ENST00000424818:0-1398,ENST00000310842:0-1121,ENST00000454656:0-184,ENST00000454656:0-322	ENST00000445359:0-726	POMZP3	RP13-198D9.3	Interchromosomal	None	16	0	15	0.0351648	1
7	76054223	76069657	9	38643038	38643764	CLUSTER2486	16	+	+	ENST00000479793:0-120,ENST00000416245:0-1487,ENST00000394860:0-295,ENST00000466960:0-291,ENST00000336517:0-1115,ENST00000544121:0-922,ENST00000394857:0-980,ENST00000467555:0-184	ENST00000445359:0-726	ZP3	RP13-198D9.3	Interchromosomal	None	16	0	15	0.0243902	1
12	6775903	6798619	11	120337902	120360644	CLUSTER3234	16	-	+	ENST00000355772:0-2513	ENST00000397843:2905-9659,ENST00000532993:2900-8752,ENST00000530747:1815-1929,ENST00000531616:2814-3107,ENST00000529970:2873-3785,ENST00000356641:2689-9443	ZNF384	ARHGEF12	Interchromosomal	None	16	0	15	1	0.0686695
18	19993572	19997877	5	126887398	126890780	CLUSTER4801	16	-	+	ENST00000525417:0-1266,ENST00000391403:0-4305	ENST00000513427:87-836,ENST00000296666:1316-4698	CTAGE1,RP11-863N1.2	PRRC1	Interchromosomal	None	16	0	15	1	0.0126683
2	669210	676661	14	76420766	76421420	CLUSTER880	16	-	+	ENST00000477202:0-1766	ENST00000298832:4028-4682,ENST00000554972:314-718,ENST00000554487:156-555	TMEM18	TTLL5	Interchromosomal	None	16	0	14	1	0.144144
X	70521636	70525150	6	29913227	29913660	CLUSTER1033	16	+	+	ENST00000538820:0-1438	ENST00000376802:900-1333,ENST00000496081:1352-1785,ENST00000536480:1020-1409,ENST00000495183:1332-1765,ENST00000396634:1434-1867,ENST00000376809:1115-1547,ENST00000376806:1420-1853	ITGB1BP2	HLA-A	Interchromosomal	None	16	0	14	1	0.32
22	31534261	31536592	6	13615778	13618448	CLUSTER1646	16	-	+	ENST00000215885:0-1034	ENST00000420088:0-645,ENST00000451315:0-1183	PLA2G3	NOL7	Interchromosomal	None	16	0	14	1	1
13	76100571	76112937	2	169690641	169690731	CLUSTER3920	16	-	-	ENST00000460675:0-462,ENST00000377612:0-579,ENST00000377619:0-593,ENST00000483290:0-594	ENST00000479309:419-509	COMMD6	SPC25	Interchromosomal	None	16	0	13	1	0.432432
8	145133550	145135418	2	102452361	102507789	CLUSTER5558	16	+	+	ENST00000525936:0-605	ENST00000417294:580-4250,ENST00000350878:634-3918,ENST00000425019:1031-4402,ENST00000324219:768-4115,ENST00000350198:768-3653,ENST00000476609:305-3597,ENST00000347699:694-3791,ENST00000413150:749-4257	EXOSC4	MAP4K4	Interchromosomal	None	16	0	13	1	0.0108992
1	57528556	57756736	1	178380750	178381106	CLUSTER1601	16	-	+	ENST00000485760:0-1477,ENST00000371234:0-1396,ENST00000371231:0-757,ENST00000371233:0-926,ENST00000371233:0-986,ENST00000485760:0-1423,ENST00000371234:0-1336,ENST00000371236:0-1301,ENST00000371236:0-1361,ENST00000371231:0-697	ENST00000455621:0-356	DAB1	RP4-765C7.2	Intrachromsomal_Diverging	120624013	16	0	8	1	1
9	32550771	32552550	9	32455702	32500936	CLUSTER3342	15	-	-	ENST00000360538:0-314	ENST00000542960:264-910,ENST00000542096:604-3252,ENST00000545044:0-2121,ENST00000379882:264-4620,ENST00000379883:264-4352	TOPORS	DDX58	Read_Through	-14219	15	13	15	0.294118	0.180723
5	45645286	45696252	6	35436575	35438416	CLUSTER28	15	-	+	ENST00000303230:0-906	ENST00000322203:0-715,ENST00000467020:0-1068,ENST00000490335:20-631	HCN1	RPL10A	Interchromosomal	None	15	0	15	1	0.517241
2	55746739	55749301	14	102550232	102551134	CLUSTER200	15	+	-	ENST00000339012:0-452	ENST00000560130:0-487	CCDC104	HSP90AA1	Interchromosomal	None	15	0	15	0.0549451	1
17	72199720	72205447	10	2122990	2123290	CLUSTER478	15	+	+	ENST00000439590:0-353,ENST00000311111:0-317,ENST00000529123:0-111,ENST00000533498:0-438	ENST00000435539:131-431	RPL38	RP11-69C17.2	Interchromosomal	None	15	0	15	1	1
20	44650162	44650365	20	44652007	44652227	CLUSTER3858	15	-	+	ENST00000419897:0-203,ENST00000535913:0-549	ENST00000413737:179-399	RP11-465L10.10	RP11-465L10.7	Adjacent_Diverging	122	15	0	15	0.714286	0.384615
8	117862856	117864489	1	97144429	97145175	CLUSTER4199	15	-	-	ENST00000518055:0-453,ENST00000297338:0-1907,ENST00000523986:0-1634	ENST00000468715:0-746	RAD21	RP11-122C9.1	Interchromosomal	None	15	0	15	0.0139665	1
4	40788126	40788726	21	27347502	27394357	CLUSTER4895	15	+	-	ENST00000507378:0-600	ENST00000415997:33-540,ENST00000491395:19-618	RP11-632F7.1	APP	Interchromosomal	None	15	0	15	1	0.0347222
14	24767916	24768974	7	48146469	48148329	CLUSTER5914	15	-	+	ENST00000558114:0-608	ENST00000341253:965-1821,ENST00000429491:223-777,ENST00000395564:816-1374,ENST00000331803:1059-1931,ENST00000395560:396-954,ENST00000417464:223-781,ENST00000457596:571-1012,ENST00000482015:302-860	DHRS1	UPP1	Interchromosomal	None	15	0	15	1	0.0305499
7	134133748	134143943	3	146243315	146254605	CLUSTER6065	15	-	-	ENST00000498373:0-442,ENST00000487438:0-556,ENST00000498771:0-645	ENST00000490745:0-479	AKR1B1	PLSCR1	Interchromosomal	None	15	0	15	1	1
12	132569770	132589239	16	85010713	85024231	CLUSTER910	15	+	-	ENST00000539205:0-582	ENST00000569488:0-619	EP400NL	ZDHHC7	Interchromosomal	None	15	0	14	1	1
17	10600930	10614549	19	46190712	46191823	CLUSTER1152	15	+	-	ENST00000468843:0-1276,ENST00000379774:0-1188	ENST00000391932:414-866,ENST00000342669:299-751	C17orf48	SNRPD2	Interchromosomal	None	15	0	14	1	0.0107836
9	111640274	111696395	7	128409134	128411529	CLUSTER1808	15	-	+	ENST00000374647:0-4162,ENST00000495759:0-994,ENST00000537196:0-3204	ENST00000537667:671-3066	IKBKAP	CALU	Interchromosomal	None	15	0	14	0.0408719	0.0223547
5	132202333	132203390	5	132209641	132210737	CLUSTER3217	15	+	+	ENST00000496429:0-257	ENST00000296877:1430-2206	UQCRQ	LEAP2	Read_Through	4622	15	0	14	1	0.625
12	10310901	10324736	5	115387606	115387980	CLUSTER3372	15	-	-	ENST00000309539:0-2459	ENST00000327878:0-374	OLR1	CTD-2287O16.1	Interchromosomal	None	15	0	14	1	1
14	90863375	90867956	19	14519632	14520684	CLUSTER4832	15	+	-	ENST00000556757:0-587	ENST00000242776:826-1492,ENST00000451994:933-1599,ENST00000324340:796-1352	CALM1	DDX39A	Interchromosomal	None	15	0	14	1	0.0159067
5	39371779	39425334	X	100402931	100418424	CLUSTER5046	15	-	+	ENST00000545653:0-4533,ENST00000320816:0-4533,ENST00000339788:0-3689	ENST00000372927:2152-3261,ENST00000423383:2044-2908,ENST00000218507:2044-2866	DAB2	CENPI	Interchromosomal	None	15	0	14	1	0.384615
22	36912751	36912969	12	58087942	58089812	CLUSTER772	15	-	+	ENST00000462794:0-218	ENST00000552285:369-2134,ENST00000552423:0-608	EIF3D	OS9	Interchromosomal	None	15	0	13	0.0421348	1
5	138117611	138270519	1	8858533	8859564	CLUSTER1048	15	+	+	ENST00000518825:0-3535	ENST00000445254:0-414	CTNNA1	RP4-633I8.3	Interchromosomal	None	15	0	13	1	1
2	86305163	86332995	7	128409134	128411529	CLUSTER5940	15	-	+	ENST00000486964:0-1426	ENST00000537667:671-3066	POLR1A	CALU	Interchromosomal	None	15	0	13	1	0.0223547
16	81094591	81110848	7	135611541	135613213	CLUSTER5943	15	-	+	ENST00000299578:0-1597	ENST00000416501:0-1672	C16orf46	AC015987.2	Interchromosomal	None	15	0	13	1	1
12	49521624	49525149	12	49666938	49667115	CLUSTER1582	15	-	+	ENST00000551373:0-1389	ENST00000321665:903-1080	TUBA1B	TUBA1C	Intrachromsomal_Diverging	133714	15	0	12	1	0.0210084
14	20811773	20811845	11	74456760	74457158	CLUSTER3791	15	+	-	ENST00000429687:0-105,ENST00000529465:0-59,ENST00000527915:0-50,ENST00000250416:0-72	ENST00000428553:0-398	PARP2	RP11-864N7.2	Interchromosomal	None	15	0	11	0.5	1
10	46350250	46387930	10	46322787	46344359	CLUSTER1548	14	-	-	ENST00000440803:0-421	ENST00000430779:221-951	RP11-175I17.4	AGAP4	Read_Through	-210	14	10	14	1	0.388889
19	59086822	59097722	22	51227177	51227613	CLUSTER4627	14	+	+	ENST00000473164:0-334,ENST00000487264:0-345	ENST00000496652:675-1111	AC016629.2	AC002055.4	Interchromosomal	None	14	10	14	0.259259	0.0804598
10	51253875	51291408	10	46322787	46344359	CLUSTER5010	14	-	-	ENST00000415340:0-559,ENST00000418400:0-421	ENST00000430779:221-951	RP11-592B15.3	AGAP4	Intrachromosomal	-4903822	14	10	14	1	0.388889
16	28722781	28747047	16	28773571	28784127	CLUSTER177	14	+	+	ENST00000395587:0-3092	ENST00000357796:806-2036	EIF3C	CTB-134H23.1	Read_Through	16059	14	0	14	1	0.0307692
17	7143745	7147955	15	73590688	73595058	CLUSTER980	14	-	+	ENST00000570760:0-777	ENST00000560262:3808-4314	CTD-2545G14.7	NEO1	Interchromosomal	None	14	0	14	1	0.666667
16	28722781	28747047	16	28353875	28364381	CLUSTER1433	14	+	-	ENST00000395587:0-3092	ENST00000532254:806-2015	EIF3C	RP11-57A19.3	Intrachromsomal_Diverging	-347952	14	0	14	1	0.0330189
2	171810327	171823110	5	65288537	65378376	CLUSTER2458	14	+	+	ENST00000486498:0-2095	ENST00000416865:288-2350,ENST00000508515:50-4373,ENST00000380936:281-6804,ENST00000380939:281-6864,ENST00000506030:82-4385,ENST00000380943:299-6409,ENST00000511297:128-4256,ENST00000380935:281-6690,ENST00000284037:380-8646,ENST00000380938:245-4700	GORASP2	ERBB2IP	Interchromosomal	None	14	0	14	1	0.126126
12	56552141	56552187	20	34287372	34288901	CLUSTER2630	14	+	+	ENST00000550184:0-55,ENST00000547703:0-46	ENST00000336695:0-495	MYL6	ROMO1	Interchromosomal	None	14	0	14	0.0271845	1
10	27415624	27425265	20	46286149	46287135	CLUSTER2752	14	-	-	ENST00000463270:0-591	ENST00000479970:332-1318	YME1L1	SULF2	Interchromosomal	None	14	0	14	0.0992908	0.0127042
16	28390904	28415164	16	28773571	28784127	CLUSTER3346	14	-	+	ENST00000398943:0-3095	ENST00000357796:806-2036	EIF3CL	CTB-134H23.1	Intrachromsomal_Diverging	347942	14	0	14	1	0.0307692
11	126276397	126310238	11	126522746	126551997	CLUSTER3489	14	+	+	ENST00000449406:0-878,ENST00000524834:0-787,ENST00000524834:0-628,ENST00000356132:0-999,ENST00000534457:0-755,ENST00000533826:0-190,ENST00000534083:0-1159,ENST00000531217:0-952,ENST00000526727:0-1144,ENST00000444328:0-989,ENST00000524860:0-830,ENST00000532243:0-1032,ENST00000530591:0-1227,ENST00000392669:0-901,ENST00000227495:0-1001	ENST00000550747:78-398,ENST00000534620:86-407,ENST00000550747:0-398	ST3GAL4	RP11-115C10.1	Intrachromosomal	212507	14	0	14	1	1
16	28390904	28415164	16	28353875	28364381	CLUSTER3977	14	-	-	ENST00000398943:0-3095	ENST00000532254:806-2015	EIF3CL	RP11-57A19.3	Read_Through	-16075	14	0	14	1	0.0330189
1	153934695	153936047	1	153920153	153927641	CLUSTER463	14	-	-	ENST00000368621:0-753,ENST00000417348:0-610,ENST00000413622:0-627,ENST00000537590:0-273,ENST00000543075:0-371,ENST00000429040:0-495,ENST00000368623:0-1077,ENST00000356205:0-427,ENST00000310483:0-783	ENST00000487235:220-2262	SLC39A1	CRTC2	Read_Through	-534	14	13	13	0.0939597	0.0679612
16	90168678	90203007	1	342391	342805	CLUSTER2241	14	+	+	ENST00000566992:0-322,ENST00000566992:0-431,ENST00000563357:0-1497	ENST00000455464:158-572	RP11-356C4.4	RP4-669L17.4	Interchromosomal	None	14	13	13	0.378378	0.5
1	701708	714005	1	646721	647301	CLUSTER2248	14	-	-	ENST00000428504:0-925	ENST00000414688:169-749	RP11-206L10.2	RP5-857K21.4	Intrachromosomal	-44656	14	13	13	0.325581	0.5
21	46945730	46962384	21	46922426	46922882	CLUSTER4622	14	-	-	ENST00000380010:0-1303,ENST00000311124:0-1303,ENST00000567670:0-1474,ENST00000311124:0-1445,ENST00000380014:0-1269,ENST00000380014:0-1411,ENST00000417954:0-496,ENST00000567670:0-1616,ENST00000485649:0-1039,ENST00000417954:0-354,ENST00000380010:0-1445,ENST00000485649:0-1181	ENST00000461785:189-645	SLC19A1	SLC19A1	Read_Through	-10593	14	13	13	0.538462	0.875
9	141107517	141142045	1	342391	342805	CLUSTER4982	14	+	+	ENST00000446912:0-1488	ENST00000455464:158-572	FAM157B	RP4-669L17.4	Interchromosomal	None	14	13	13	0.368421	0.5
1	165883	173863	1	342391	342805	CLUSTER5076	14	-	+	ENST00000466557:0-584	ENST00000455464:158-572	RP11-34P13.13	RP4-669L17.4	Intrachromsomal_Diverging	160275	14	13	13	0.358974	0.5
1	701708	714005	1	342391	342805	CLUSTER5457	14	-	+	ENST00000428504:0-925	ENST00000455464:158-572	RP11-206L10.2	RP4-669L17.4	Intrachromosomal_Converging	-357430	14	13	13	0.325581	0.5
9	141107517	141142045	1	646721	647301	CLUSTER5481	14	+	-	ENST00000446912:0-1488	ENST00000414688:169-749	FAM157B	RP5-857K21.4	Interchromosomal	None	14	13	13	0.368421	0.5
1	165883	173863	1	646721	647301	CLUSTER5575	14	-	-	ENST00000466557:0-584	ENST00000414688:169-749	RP11-34P13.13	RP5-857K21.4	Intrachromosomal_Complex	472857	14	13	13	0.358974	0.5
16	90168678	90203007	1	646721	647301	CLUSTER5783	14	+	-	ENST00000566992:0-322,ENST00000566992:0-431,ENST00000563357:0-1497	ENST00000419394:163-479,ENST00000414688:169-749	RP11-356C4.4	RP5-857K21.4	Interchromosomal	None	14	13	13	0.378378	0.5
4	2355659	2366530	4	2344307	2344929	CLUSTER239	14	-	-	ENST00000515169:0-459,ENST00000515312:0-532	ENST00000505421:216-838	ZFYVE28	ZFYVE28	Overlapping_Complex	0	14	11	13	0.518519	0.933333
16	90282233	90282605	22	51227177	51227613	CLUSTER2042	14	+	+	ENST00000569162:0-372	ENST00000496652:675-1111	AC137934.1	AC002055.4	Interchromosomal	None	14	6	13	0.311111	0.0804598
X	152760450	152771533	2	208715961	208716460	CLUSTER856	14	+	-	ENST00000431891:0-747,ENST00000492658:0-286,ENST00000492658:0-207	ENST00000447645:1415-1914	BGN	PLEKHM3	Interchromosomal	None	14	0	13	1	1
15	60793157	60919661	17	73017015	73017354	CLUSTER872	14	-	+	ENST00000335670:0-1394,ENST00000309157:0-1438,ENST00000261523:0-1481,ENST00000449337:0-1252	ENST00000301585:538-877	RORA	ICT1	Interchromosomal	None	14	0	13	0.933333	0.0112994
MT	5903	7444	22	45898925	45921442	CLUSTER1724	14	+	+	ENST00000361624:0-1541	ENST00000439835:0-571	MT-CO1	FBLN1	Interchromosomal	None	14	0	13	1	1
11	73472002	73472177	15	69745157	69747884	CLUSTER4302	14	-	+	ENST00000539750:0-176,ENST00000393571:0-175	ENST00000487304:0-1961	RAB6A	RPLP1	Interchromosomal	None	14	0	13	0.451613	1
12	1904501	1906688	1	84964007	84967652	CLUSTER5272	14	-	-	ENST00000536818:0-550	ENST00000487806:188-556	CACNA2D4	GNG5	Interchromosomal	None	14	0	13	1	0.0496454
22	50354160	50357727	3	52938627	52941748	CLUSTER5737	14	+	-	ENST00000360612:0-2368	ENST00000394752:2289-4442,ENST00000394750:2475-3693,ENST00000358080:2394-3612,ENST00000296295:2275-3364	PIM3	SFMBT1	Interchromosomal	None	14	0	13	1	0.4
19	41770119	41770702	13	23270161	23270712	CLUSTER2278	14	+	-	ENST00000392006:0-583	ENST00000450676:0-551	HNRNPUL1	FTH1P7	Interchromosomal	None	14	0	12	0.184211	1
2	242157029	242163119	MT	5903	7444	CLUSTER4147	14	+	+	ENST00000451047:0-554	ENST00000361624:0-1541	ANO7	MT-CO1	Interchromosomal	None	14	0	12	1	1
8	144093901	144099813	11	810268	812870	CLUSTER6014	14	-	+	ENST00000502167:0-325,ENST00000518024:0-92	ENST00000530398:0-312	RP11-273G15.2	RPLP2	Interchromosomal	None	14	0	8	0.875	1
11	117049909	117066630	11	117073717	117075497	CLUSTER5980	13	+	+	ENST00000431081:0-2496,ENST00000532062:0-866,ENST00000324225:0-2966,ENST00000392956:0-567	ENST00000525531:248-1047,ENST00000278968:436-1476,ENST00000530649:192-1226	SIDT2	TAGLN	Read_Through	2098	13	9	13	0.276596	0.866667
11	107779166	107799018	11	49847897	49848275	CLUSTER109	13	-	-	ENST00000429869:0-240,ENST00000525071:0-240	ENST00000528639:0-378	SLC35F2	RP11-707M1.9	Intrachromosomal	-57815064	13	0	13	1	1
6	26124417	26124976	6	26199747	26200941	CLUSTER115	13	+	+	ENST00000314088:0-559	ENST00000359985:0-1194	HIST1H2AC	HIST1H2BF	Intrachromosomal	60411	13	0	13	0.0471014	1
X	48692924	48693220	5	108670409	108698722	CLUSTER135	13	-	-	ENST00000478242:0-296	ENST00000361557:1561-4736,ENST00000361189:1709-4888,ENST00000361557:1375-4736,ENST00000361189:1523-4888	PCSK1N	PJA2	Interchromosomal	None	13	0	13	1	0.0194611
21	33032015	33040985	12	18233802	18234406	CLUSTER145	13	+	-	ENST00000535823:0-624,ENST00000476106:0-501	ENST00000229002:542-1146,ENST00000540148:341-596,ENST00000538724:381-972	SOD1	RERGL	Interchromosomal	None	13	0	13	1	1
5	177482604	177483194	11	92133356	92136557	CLUSTER431	13	+	-	ENST00000477964:0-590	ENST00000531176:244-774	RP11-889L3.1	RP11-675M1.2	Interchromosomal	None	13	0	13	1	1
3	186838735	186898695	X	118920466	118920694	CLUSTER716	13	-	-	ENST00000433055:0-748,ENST00000296277:0-755,ENST00000455270:0-652	ENST00000477403:176-404	RPL39L	RPL39	Interchromosomal	None	13	0	13	1	0.0122757
GL000218.1	40641	97420	2	220154344	220162154	CLUSTER1333	13	-	-	ENST00000400681:0-343	ENST00000539342:1966-3280,ENST00000409251:1966-3621,ENST00000423636:2032-3469,ENST00000295718:2128-3783,ENST00000537666:1875-3312,ENST00000462351:2361-5098	AL354822.1	PTPRN	Interchromosomal	None	13	0	13	0.0970149	0.361111
2	24307600	24308084	10	95066186	95141152	CLUSTER2646	13	-	-	ENST00000335934:0-484	ENST00000463743:0-4811,ENST00000358334:1659-6679	TP53I3	MYOF	Interchromosomal	None	13	0	13	0.722222	0.0106296
1	6252986	6263553	1	109704227	109707247	CLUSTER3264	13	-	+	ENST00000462296:0-599	ENST00000533374:0-536	RPL22	KIAA1324	Intrachromsomal_Diverging	103440673	13	0	13	1	1
12	76444310	76478464	5	170827789	170832735	CLUSTER3804	13	-	+	ENST00000552342:0-1204,ENST00000549596:0-1197	ENST00000519955:0-570	NAP1L1	NPM1	Interchromosomal	None	13	0	13	0.0220713	1
17	27041331	27044910	7	30668105	30672034	CLUSTER4172	13	-	+	ENST00000395245:0-1735	ENST00000465748:0-446	RAB34	GARS	Interchromosomal	None	13	0	13	1	1
16	24550905	24551321	22	38879444	38882444	CLUSTER4183	13	+	-	ENST00000568316:0-416	ENST00000431312:1089-1852,ENST00000404499:1793-2310,ENST00000396821:1790-4790	RBBP6	DDX17	Interchromosomal	None	13	0	13	1	0.0110263
1	8412465	8585997	12	57422300	57422664	CLUSTER4856	13	-	-	ENST00000377464:0-6732	ENST00000544473:2837-3100,ENST00000442789:3293-3657,ENST00000554234:2835-3098,ENST00000300119:3256-3620	RERE	MYO1A	Interchromosomal	None	13	0	13	1	1
6	33748853	33750022	15	60711807	60770267	CLUSTER4901	13	-	-	ENST00000511171:0-1169	ENST00000558512:362-1469,ENST00000439632:276-7048,ENST00000560895:108-570,ENST00000558181:291-7059,ENST00000439632:143-7048,ENST00000558181:158-7059,ENST00000558654:313-560,ENST00000261520:143-7208,ENST00000560668:194-554	LEMD2	NARG2	Interchromosomal	None	13	0	13	0.928571	0.116071
6	31913485	31919020	19	10930655	10942578	CLUSTER5277	13	+	+	ENST00000483004:0-577,ENST00000456570:0-3516,ENST00000477310:0-3037,ENST00000425368:0-2468,ENST00000482312:0-370,ENST00000556679:0-3516,ENST00000467360:0-1081	ENST00000389252:1638-3435,ENST00000389253:1835-3632,ENST00000545324:3859-5649,ENST00000389252:1748-3435,ENST00000314646:1835-3632,ENST00000389253:1945-3632,ENST00000359692:1945-3632,ENST00000355667:1959-3653,ENST00000545324:3969-5649,ENST00000355667:1849-3653,ENST00000408974:1849-3653,ENST00000408974:1959-3653,ENST00000314646:1945-3632,ENST00000359692:1835-3632	CFB,XXbac-BPG116M5.17	DNM2	Interchromosomal	None	13	0	13	0.108333	0.043771
7	33945144	34014396	1	93297614	93307480	CLUSTER5843	13	+	+	ENST00000426693:0-789,ENST00000297161:0-1049,ENST00000436222:0-557	ENST00000432788:0-2324,ENST00000370321:0-1009	BMPER	RPL5	Interchromosomal	None	13	0	13	1	1
19	34663429	34687667	6	76320673	76321503	CLUSTER5863	13	+	-	ENST00000540746:0-532	ENST00000533798:0-830	LSM14A	RP11-474L11.5	Interchromosomal	None	13	0	13	0.164557	1
MT	10469	10765	12	96383340	96383674	CLUSTER5867	13	+	-	ENST00000361335:0-296	ENST00000551562:115-449	MT-ND4L	HAL	Interchromosomal	None	13	0	13	1	1
3	47894652	48130761	10	7390102	7390294	CLUSTER2756	13	-	-	ENST00000264724:0-2655,ENST00000383737:0-2953,ENST00000360240:0-3969,ENST00000426837:0-6973	ENST00000379711:500-692	MAP4	SFMBT2	Interchromosomal	None	13	0	12	0.0656566	1
7	100400189	100423147	2	38709247	38710011	CLUSTER3223	13	-	+	ENST00000487222:0-5057	ENST00000413306:175-939	EPHB4	RPLP0P6	Interchromosomal	None	13	0	12	1	0.0123106
20	55152618	55154608	10	98510044	98510655	CLUSTER3301	13	+	+	ENST00000434176:0-421	ENST00000439189:0-611	RP5-843L14.1	RPL13AP5	Interchromosomal	None	13	0	12	1	1
4	152593913	152682174	12	48539346	48540186	CLUSTER3586	13	-	+	ENST00000263985:0-1585,ENST00000515564:0-6097,ENST00000503160:0-1419,ENST00000507592:0-389,ENST00000515812:0-1438,ENST00000513504:0-414,ENST00000510720:0-458	ENST00000546964:2522-3062,ENST00000359794:2387-2927,ENST00000312352:2237-3077,ENST00000547581:3038-3578,ENST00000395233:2142-2682,ENST00000340802:2635-3175,ENST00000547587:2326-2866,ENST00000551804:2256-2796	PET112	PFKM	Interchromosomal	None	13	0	12	0.105691	0.0118505
17	61584416	61587905	8	82433920	82434466	CLUSTER3643	13	+	-	ENST00000490216:0-3462,ENST00000423435:0-1203	ENST00000517577:0-546	AC113554.3,ACE	FTH1P11	Interchromosomal	None	13	0	12	1	1
14	24767916	24768974	17	79801367	79801967	CLUSTER4844	13	-	-	ENST00000558114:0-608	ENST00000473021:313-913	DHRS1	P4HB	Interchromosomal	None	13	0	12	1	0.0139485
1	151170424	151170592	2	232035115	232037473	CLUSTER5313	13	+	+	ENST00000447555:0-168	ENST00000491229:0-545	PIP5K1A	PSMD1	Interchromosomal	None	13	0	12	0.325	1
6	35436196	35438127	X	18910417	18969389	CLUSTER5696	13	+	-	ENST00000490335:0-570	ENST00000379942:951-5558	RPL10A	PHKA2	Interchromosomal	None	13	0	12	1	0.342105
10	27415624	27425265	11	77779394	77790886	CLUSTER1338	13	-	-	ENST00000463270:0-591	ENST00000527806:0-1887	YME1L1	NDUFC2	Interchromosomal	None	13	0	11	0.0928571	1
1	77594798	77595352	18	47008029	47010140	CLUSTER2922	13	+	-	ENST00000471722:0-554,ENST00000535687:0-616	ENST00000318240:377-1127,ENST00000318240:189-1127	RP4-706A16.3	C18orf32	Interchromosomal	None	13	0	11	1	0.188406
2	152683993	152684978	19	55897717	55903454	CLUSTER3592	13	-	+	ENST00000487723:0-695	ENST00000426763:0-5606	ARL5A	RPL28	Interchromosomal	None	13	0	11	1	1
3	52027765	52029829	7	100283019	100284055	CLUSTER4157	13	-	-	ENST00000492277:0-536	ENST00000464111:111-655	RPL29	GIGYF1	Interchromosomal	None	13	0	11	1	0.866667
6	27620380	27620603	12	52642374	52642704	CLUSTER214	13	-	+	ENST00000404273:0-223	ENST00000552322:551-815,ENST00000331817:1423-1753,ENST00000549638:294-628,ENST00000550153:168-498,ENST00000422319:1222-1549	RP1-15D7.1	KRT7	Interchromosomal	None	13	0	10	1	0.0136555
1	115218497	115238238	8	82433920	82434466	CLUSTER4687	13	-	-	ENST00000353928:0-1661,ENST00000520113:0-1629,ENST00000369538:0-1649	ENST00000517577:0-546	AMPD1	FTH1P11	Interchromosomal	None	13	0	10	1	1
10	27415624	27425265	13	45911311	45914318	CLUSTER2497	13	-	-	ENST00000463270:0-591	ENST00000490277:114-1850	YME1L1	TPT1	Interchromosomal	None	13	0	9	0.0928571	0.0283843
17	47892759	47898787	13	45911007	45914318	CLUSTER4316	13	+	-	ENST00000508594:0-459	ENST00000379056:171-1100	KAT7	TPT1	Interchromosomal	None	13	0	8	1	0.0115761
14	24583930	24584222	14	24409424	24410366	CLUSTER3760	12	-	-	ENST00000561028:0-292	ENST00000556379:424-2851,ENST00000558423:111-583,ENST00000555045:302-1847,ENST00000553454:549-1491	NRL	C14orf167	Read_Through	-126044	12	10	12	0.923077	0.0810811
6	33267470	33282163	4	66672957	66673152	CLUSTER90	12	-	-	ENST00000434618:0-3758	ENST00000410833:0-195	TAPBP	U2	Interchromosomal	None	12	0	12	1	1
2	132181369	132182439	7	128505430	128505897	CLUSTER236	12	-	+	ENST00000444815:0-1070	ENST00000492758:243-710	GNAQP1	ATP6V1F	Interchromosomal	None	12	0	12	1	0.0491803
5	14465697	14510309	22	18185008	18185193	CLUSTER287	12	+	+	ENST00000541447:0-1546	ENST00000399782:1195-1380,ENST00000493680:621-2111	TRIO	BCL2L13	Interchromosomal	None	12	0	12	1	0.113208
12	120899470	120907595	10	14890607	14913739	CLUSTER357	12	-	+	ENST00000229390:0-1200	ENST00000441647:187-577,ENST00000378372:460-1903	SRSF9	HSPA14	Interchromosomal	None	12	0	12	1	0.0547945
10	51603183	51623335	10	51230466	51247973	CLUSTER606	12	-	-	ENST00000476778:0-773,ENST00000411925:0-751	ENST00000484805:221-840	TIMM23	AGAP8	Intrachromosomal	-350236	12	0	12	1	0.333333
1	226034734	226070068	14	23240642	23240979	CLUSTER730	12	-	+	ENST00000366835:0-2700,ENST00000496025:0-431	ENST00000412791:1102-1439	TMEM63A	OXA1L	Interchromosomal	None	12	0	12	0.0693642	0.045283
15	31107473	31125113	15	31191682	31192529	CLUSTER1259	12	+	+	ENST00000570209:0-1733,ENST00000570209:0-1219,ENST00000570209:0-1889	ENST00000565492:0-329	HERC2P10	RP11-540B6.3	Read_Through	55326	12	0	12	0.8	1
12	120639158	120649314	16	29362066	29381592	CLUSTER1302	12	+	+	ENST00000539446:0-826	ENST00000507381:0-1856	RP1-278C19.3	SNX29P2	Interchromosomal	None	12	0	12	1	1
16	22524843	22547705	12	104458591	104473250	CLUSTER2250	12	+	+	ENST00000342168:0-3659,ENST00000457705:0-2825,ENST00000446615:0-2315,ENST00000344223:0-2279	ENST00000550444:0-745	RP11-368J21.2	HCFC2	Interchromosomal	None	12	0	12	1	1
3	149235021	149421059	2	197699907	197784873	CLUSTER2701	12	-	-	ENST00000465804:0-5029	ENST00000485830:207-1221,ENST00000485830:291-1221,ENST00000423035:270-8941,ENST00000423035:186-8941	WWTR1	PGAP1	Interchromosomal	None	12	0	12	1	0.521739
8	110790140	110794516	11	111965528	111965935	CLUSTER2780	12	+	+	ENST00000530760:0-2977	ENST00000528048:204-904,ENST00000528182:343-753,ENST00000530923:358-716,ENST00000526592:453-860	RP11-25D10.2	SDHD	Interchromosomal	None	12	0	12	1	0.0207612
16	21413604	21436458	12	104458591	104473250	CLUSTER2949	12	-	+	ENST00000448012:0-2586,ENST00000458643:0-3500	ENST00000550444:0-745	NPIPL3	HCFC2	Interchromosomal	None	12	0	12	1	1
2	55746739	55749301	12	121858379	121862154	CLUSTER3922	12	+	+	ENST00000339012:0-452,ENST00000339012:0-554	ENST00000392464:795-1684,ENST00000554484:437-1602,ENST00000555076:72-592,ENST00000392465:886-2050,ENST00000392464:997-1684,ENST00000354795:729-1897,ENST00000361234:898-2065	CCDC104	RNF34	Interchromosomal	None	12	0	12	0.0444444	0.0353982
16	29495009	29499153	12	104458591	104473250	CLUSTER3958	12	-	+	ENST00000398875:0-1976,ENST00000354563:0-2675	ENST00000550444:0-745	RP11-231C14.4	HCFC2	Interchromosomal	None	12	0	12	1	1
19	17326206	17326878	1	109534903	109535457	CLUSTER4882	12	+	+	ENST00000263897:0-290,ENST00000379776:0-238,ENST00000445667:0-290	ENST00000538262:0-611,ENST00000414070:0-554	USE1	RP11-20O24.4	Interchromosomal	None	12	0	12	0.0863309	1
16	21846038	21868977	12	104458591	104473250	CLUSTER5135	12	-	+	ENST00000357370:0-2825,ENST00000451409:0-3806	ENST00000550444:0-745	RP11-645C24.1	HCFC2	Interchromosomal	None	12	0	12	1	1
11	61717841	61732986	19	15363807	15443355	CLUSTER5202	12	+	-	ENST00000449131:0-4266	ENST00000360016:0-3234	BEST1	BRD4	Interchromosomal	None	12	0	12	1	1
7	44612161	44613493	5	177482604	177483194	CLUSTER5634	12	-	+	ENST00000446987:0-564	ENST00000477964:0-590	DDX56	RP11-889L3.1	Interchromosomal	None	12	0	12	0.055814	1
1	120835809	120838342	1	121107153	121129691	CLUSTER1281	12	-	+	ENST00000412759:0-753	ENST00000304465:63-932,ENST00000304465:0-932,ENST00000367123:93-968	RP11-439A17.7	SRGAP2P1	Intrachromsomal_Diverging	268810	12	11	11	1	1
1	206135292	206137827	1	121107153	121129691	CLUSTER2653	12	-	+	ENST00000429210:0-757	ENST00000304465:63-932,ENST00000304465:0-932,ENST00000367123:93-968	RP11-312O7.2	SRGAP2P1	Intrachromosomal_Converging	-85005600	12	11	11	1	1
12	6857172	6862720	1	3728644	3740125	CLUSTER744	12	-	-	ENST00000203630:0-1957	ENST00000438539:254-682,ENST00000461667:321-925,ENST00000378230:2689-6423	MLF2	CEP104	Interchromosomal	None	12	0	11	1	0.0542986
X	18460307	18598087	15	69745152	69747885	CLUSTER1279	12	+	+	ENST00000379989:0-566,ENST00000379996:0-556,ENST00000379989:0-687,ENST00000379996:0-677	ENST00000260379:0-918,ENST00000560274:0-255,ENST00000357790:0-444	CDKL5	RPLP1	Interchromosomal	None	12	0	11	0.3	1
19	17337054	17338007	1	27533420	27534286	CLUSTER1656	12	+	+	ENST00000215061:0-453	ENST00000449818:0-866	OCEL1	RP11-40H20.2	Interchromosomal	None	12	0	11	0.0863309	1
13	45911033	45913667	2	170501934	170510723	CLUSTER1953	12	-	-	ENST00000528619:0-730	ENST00000447353:925-2180	TPT1	C2orf77	Interchromosomal	None	12	0	11	1	0.923077
19	58445184	58446739	14	36288429	36289352	CLUSTER2128	12	-	-	ENST00000396147:0-297,ENST00000425570:0-312,ENST00000396147:0-424	ENST00000555918:1943-2866	ZNF418	RP11-317N8.5	Interchromosomal	None	12	0	11	1	0.923077
19	11274943	11305265	7	126058289	126064238	CLUSTER2246	12	-	+	ENST00000432929:0-5230,ENST00000355150:0-4924	ENST00000488818:142-645	KANK2	AC000370.2	Interchromosomal	None	12	0	11	1	1
8	125551265	125551698	8	125555180	125562218	CLUSTER2473	12	-	+	ENST00000523152:0-433	ENST00000518657:0-671	TATDN1	NDUFB9	Adjacent_Diverging	3481	12	0	11	0.6	1
12	3320774	3321095	8	42403517	42407971	CLUSTER2838	12	-	+	ENST00000536809:0-321	ENST00000498447:186-877	RP11-543P15.1	C8orf40	Interchromosomal	None	12	0	11	1	0.210526
4	83276401	83295143	15	52213980	52216374	CLUSTER2914	12	-	-	ENST00000513584:0-1239,ENST00000509263:0-651	ENST00000558228:461-878	HNRNPD	RP11-56B16.2	Interchromosomal	None	12	0	11	1	0.705882
2	9048750	9098770	1	109534903	109535457	CLUSTER3845	12	-	+	ENST00000474341:0-267,ENST00000486484:0-438,ENST00000305997:0-593,ENST00000462696:0-376,ENST00000477073:0-265,ENST00000460786:0-319	ENST00000538262:0-611,ENST00000414070:0-554	MBOAT2	RP11-20O24.4	Interchromosomal	None	12	0	11	0.705882	1
15	68613755	68724500	1	27730729	27734839	CLUSTER4122	12	-	-	ENST00000315757:0-2494,ENST00000423218:0-2503,ENST00000535491:0-1459	ENST00000430629:1555-5665	ITGA11	WASF2	Interchromosomal	None	12	0	11	0.307692	0.0252101
15	59171243	59225851	9	129975222	129975310	CLUSTER5112	12	-	+	ENST00000380516:0-4146	ENST00000467325:213-342,ENST00000467325:306-342	SLTM	RALGPS1	Interchromosomal	None	12	0	11	1	0.923077
16	74508069	74511430	12	63359104	63359748	CLUSTER5282	12	-	+	ENST00000567911:0-598	ENST00000484568:0-644	GLG1	RPL14P1	Interchromosomal	None	12	0	11	1	1
12	7074514	7079987	16	79135496	79135650	CLUSTER1059	12	-	+	ENST00000543465:0-1517,ENST00000535923:0-1514,ENST00000546111:0-857	ENST00000563230:278-432	PHB2	RP11-556H2.3	Interchromosomal	None	12	0	10	1	1
11	61731756	61735131	4	57829535	57840187	CLUSTER1501	12	-	-	ENST00000273550:0-1228	ENST00000264230:2382-3414	FTH1	NOA1	Interchromosomal	None	12	0	10	1	0.0705882
11	64620202	64647148	9	71986181	72007370	CLUSTER2600	12	-	+	ENST00000484846:0-3468,ENST00000359393:0-3617	ENST00000303068:0-2050	EHD1	FAM189A2	Interchromosomal	None	12	0	10	1	1
7	1570349	1582678	10	105005643	105007772	CLUSTER3714	12	+	+	ENST00000343242:0-3367	ENST00000441178:0-2129	MAFK	RP11-332O19.5	Interchromosomal	None	12	0	10	1	1
5	154334758	154346504	5	84725519	84726001	CLUSTER4097	12	+	+	ENST00000520040:0-2343,ENST00000519059:0-510	ENST00000505572:0-482	MRPL22	CTD-2331D11.3	Intrachromosomal_Complex	-69608756	12	0	10	1	1
19	17337054	17338007	8	62114908	62115778	CLUSTER4551	12	+	+	ENST00000215061:0-453	ENST00000521088:0-870	OCEL1	NPM1P6	Interchromosomal	None	12	0	10	0.0863309	1
MT	9206	9989	13	51939362	51939980	CLUSTER5048	12	+	-	ENST00000362079:0-783	ENST00000311234:3043-3661,ENST00000398119:2760-3378,ENST00000497989:2404-3021,ENST00000425000:2986-3184,ENST00000483441:2626-2968,ENST00000469430:3120-3766	MT-CO3	INTS6	Interchromosomal	None	12	0	10	1	0.0571429
22	38071694	38074660	14	75321919	75322377	CLUSTER5710	12	+	+	ENST00000472321:0-545,ENST00000454173:0-292,ENST00000489315:0-515,ENST00000425542:0-636	ENST00000553381:237-695,ENST00000554107:205-529	LGALS1	RP11-316E14.6	Interchromosomal	None	12	0	9	1	1
6	33367867	33368290	5	16666488	16666901	CLUSTER1170	12	+	-	ENST00000486695:0-423	ENST00000513610:6530-8037,ENST00000427430:4571-4802,ENST00000505695:4571-4802,ENST00000274203:4398-4811,ENST00000515803:4425-4838	KIFC1	MYO10	Interchromosomal	None	12	0	8	0.75	0.0210526
3	48520585	48541597	3	48481761	48482271	CLUSTER3167	11	-	-	ENST00000424965:0-384,ENST00000424965:0-303,ENST00000296444:0-569	ENST00000438872:374-884	SHISA5	RP11-24C3.2	Read_Through	-22825	11	11	11	0.112245	1
20	19780216	19780390	20	19870209	19983100	CLUSTER5553	11	+	+	ENST00000426012:0-174	ENST00000255006:260-4504,ENST00000440354:0-1836	RP1-122P22.2	RIN2	Read_Through	76845	11	10	11	1	1
16	16425733	16429848	16	28773571	28784127	CLUSTER47	11	+	+	ENST00000381497:0-473	ENST00000357796:806-2036	AC138969.4	CTB-134H23.1	Intrachromosomal	12318660	11	9	11	0.0376712	0.0243363
16	21430955	21431077	16	28353875	28364381	CLUSTER58	11	-	-	ENST00000458643:0-122,ENST00000521589:0-450	ENST00000532254:806-2015,ENST00000533640:119-1328	NPIPL3	RP11-57A19.3	Intrachromosomal_Complex	6922797	11	9	11	0.0246085	0.0261283
16	21863235	21868980	16	28773571	28784127	CLUSTER268	11	-	+	ENST00000520808:0-380,ENST00000543654:0-305,ENST00000539318:0-269	ENST00000357796:806-2036	RP11-645C24.1	CTB-134H23.1	Intrachromsomal_Diverging	6894126	11	9	11	0.0310734	0.0243363
16	29511463	29517319	16	28773571	28784127	CLUSTER1236	11	-	+	ENST00000550690:0-495	ENST00000357796:806-2036	RP11-231C14.4	CTB-134H23.1	Intrachromosomal_Converging	-719017	11	9	11	0.0257611	0.0243363
16	16425733	16429848	16	29053522	29064046	CLUSTER1740	11	+	+	ENST00000534258:0-424,ENST00000381497:0-473	ENST00000424293:119-1349	AC138969.4	CTB-134H23.2	Intrachromosomal	12605475	11	9	11	0.0376712	0.34375
16	21430955	21431077	16	28773571	28784127	CLUSTER1758	11	-	+	ENST00000458643:0-122,ENST00000521589:0-450	ENST00000357796:806-2036	NPIPL3	CTB-134H23.1	Intrachromsomal_Diverging	7332029	11	9	11	0.0246085	0.0243363
16	16425733	16429848	16	28353875	28364381	CLUSTER2064	11	+	-	ENST00000534258:0-424,ENST00000381497:0-473	ENST00000532254:806-2015,ENST00000533640:119-1328	AC138969.4	RP11-57A19.3	Intrachromosomal_Converging	11909428	11	9	11	0.0376712	0.0261283
16	22524842	22530589	16	28353875	28364381	CLUSTER2211	11	+	-	ENST00000521555:0-378,ENST00000344223:0-122	ENST00000532254:806-2015,ENST00000533640:119-1328	RP11-368J21.2	RP11-57A19.3	Intrachromosomal_Converging	5806033	11	9	11	0.0151307	0.0261283
16	18466579	18470695	16	28773571	28784127	CLUSTER2693	11	-	+	ENST00000545114:0-369,ENST00000427999:0-473	ENST00000357796:806-2036	RP11-1212A22.4	CTB-134H23.1	Intrachromsomal_Diverging	10292411	11	9	11	0.0376712	0.0243363
16	22524842	22530589	16	28773571	28784127	CLUSTER2958	11	+	+	ENST00000521555:0-378,ENST00000344223:0-122	ENST00000357796:806-2036	RP11-368J21.2	CTB-134H23.1	Intrachromosomal	6215265	11	9	11	0.0151307	0.0243363
16	29511463	29517319	16	28353875	28364381	CLUSTER2993	11	-	-	ENST00000550690:0-495	ENST00000532254:806-2015,ENST00000533640:119-1328	RP11-231C14.4	RP11-57A19.3	Intrachromosomal	-1128316	11	9	11	0.0257611	0.0261283
16	21863235	21868980	16	29053522	29064046	CLUSTER3276	11	-	+	ENST00000520808:0-380,ENST00000543654:0-305,ENST00000539318:0-269	ENST00000424293:119-1349	RP11-645C24.1	CTB-134H23.2	Intrachromsomal_Diverging	7180941	11	9	11	0.0310734	0.34375
16	18466579	18470695	16	28353875	28364381	CLUSTER3529	11	-	-	ENST00000533010:0-424,ENST00000545114:0-369,ENST00000427999:0-473	ENST00000532254:806-2015,ENST00000533640:119-1328	RP11-1212A22.4	RP11-57A19.3	Intrachromosomal_Complex	9883179	11	9	11	0.0376712	0.0261283
16	85204881	85205412	16	85391068	85393054	CLUSTER3687	11	+	+	ENST00000574293:0-531	ENST00000568080:0-288	CTC-786C10.1	RP11-680G10.1	Intrachromosomal	172099	11	9	11	1	1
16	21863235	21868980	16	28353875	28364381	CLUSTER4674	11	-	-	ENST00000520808:0-380,ENST00000543654:0-305,ENST00000539318:0-269	ENST00000532254:806-2015,ENST00000533640:119-1328	RP11-645C24.1	RP11-57A19.3	Intrachromosomal_Complex	6484894	11	9	11	0.0310734	0.0261283
16	18466579	18470695	16	29053522	29064046	CLUSTER4768	11	-	+	ENST00000533010:0-424,ENST00000545114:0-369,ENST00000427999:0-473	ENST00000424293:119-1349	RP11-1212A22.4	CTB-134H23.2	Intrachromsomal_Diverging	10579226	11	9	11	0.0376712	0.34375
16	22524842	22530589	16	29053522	29064046	CLUSTER5074	11	+	+	ENST00000521555:0-378,ENST00000344223:0-122	ENST00000424293:119-1349	RP11-368J21.2	CTB-134H23.2	Intrachromosomal	6502080	11	9	11	0.0151307	0.34375
16	29511463	29517319	16	29053522	29064046	CLUSTER5153	11	-	+	ENST00000550690:0-495	ENST00000424293:119-1349	RP11-231C14.4	CTB-134H23.2	Intrachromosomal_Converging	-439098	11	9	11	0.0257611	0.34375
16	21430955	21431077	16	29053522	29064046	CLUSTER5687	11	-	+	ENST00000458643:0-122,ENST00000521589:0-450	ENST00000424293:119-1349	NPIPL3	CTB-134H23.2	Intrachromsomal_Diverging	7618844	11	9	11	0.0246085	0.34375
4	96199409	96470356	4	98156794	98162248	CLUSTER3380	11	-	-	ENST00000453304:0-942,ENST00000453304:0-838,ENST00000506749:0-942,ENST00000504962:0-832,ENST00000331502:0-366,ENST00000506749:0-838,ENST00000504962:0-936,ENST00000513796:0-708,ENST00000513796:0-604,ENST00000331502:0-470	ENST00000506482:402-558,ENST00000522676:346-4202,ENST00000506482:268-558,ENST00000522676:462-4202	UNC5C	C4orf37	Intrachromosomal_Complex	1686437	11	6	11	0.275	1
12	112846223	112847417	20	39704810	39753126	CLUSTER27	11	-	+	ENST00000549562:0-264,ENST00000551291:0-575,ENST00000553213:0-318	ENST00000361337:405-3737	RPL6	TOP1	Interchromosomal	None	11	0	11	0.0308989	0.0257009
6	75833663	75915566	1	24995613	24997931	CLUSTER45	11	-	+	ENST00000432784:0-6889,ENST00000322507:0-7033,ENST00000345356:0-3488,ENST00000345356:0-3341,ENST00000483888:0-6804,ENST00000432784:0-7036,ENST00000483888:0-6951,ENST00000416123:0-6723,ENST00000322507:0-7180,ENST00000416123:0-6870	ENST00000489130:211-414	COL12A1	SRRM1	Interchromosomal	None	11	0	11	0.0289474	0.0294906
14	24767916	24768974	19	19756011	19756793	CLUSTER111	11	-	-	ENST00000558114:0-608	ENST00000473243:4060-4728,ENST00000469641:3572-4240	DHRS1	ATP13A1	Interchromosomal	None	11	0	11	1	0.0304709
1	154245064	154248259	1	14104759	14105013	CLUSTER215	11	+	-	ENST00000435087:0-730,ENST00000471326:0-1077,ENST00000457918:0-913	ENST00000420227:153-407	HAX1	RP5-1177E19.2	Intrachromsomal_Diverging	-140139439	11	0	11	1	1
X	118602362	118605281	5	60169658	60183346	CLUSTER603	11	+	-	ENST00000317881:0-1273	ENST00000381118:1302-2235,ENST00000536596:1041-1413,ENST00000543101:1009-1553,ENST00000462279:2493-3423,ENST00000265038:1084-2016,ENST00000426742:1302-2235	SLC25A5	ERCC8	Interchromosomal	None	11	0	11	1	0.189655
11	65660115	65667889	6	35471162	35471433	CLUSTER643	11	-	-	ENST00000532401:0-1131	ENST00000496434:241-512	FOSL1	TULP1	Interchromosomal	None	11	0	11	1	1
14	99439215	99439637	10	135439059	135440254	CLUSTER1258	11	-	-	ENST00000417615:0-422	ENST00000495459:0-235	RPL3P4	FRG2B	Interchromosomal	None	11	0	11	1	1
3	51004102	51004303	10	101992049	101992222	CLUSTER1303	11	+	-	ENST00000496109:0-201	ENST00000485266:62-235	AC140120.1	CWF19L1	Interchromosomal	None	11	0	11	1	0.846154
11	33762987	33774945	X	19606395	19702145	CLUSTER1856	11	-	-	ENST00000531080:0-1447	ENST00000379726:460-1940,ENST00000379698:476-2677,ENST00000379702:943-4872,ENST00000379697:801-1943,ENST00000432234:398-662,ENST00000397804:244-2736,ENST00000397821:811-4730	FBXO3	SH3KBP1	Interchromosomal	None	11	0	11	1	0.0827068
11	65407591	65409070	3	179287854	179306185	CLUSTER2316	11	+	+	ENST00000394224:0-974,ENST00000527525:0-925,ENST00000534313:0-855,ENST00000394227:0-772	ENST00000429709:315-1900,ENST00000494843:121-590,ENST00000487978:86-915,ENST00000490364:284-458,ENST00000450518:165-1749,ENST00000392662:323-1898,ENST00000468767:128-621,ENST00000463661:130-707,ENST00000491202:272-596	SIPA1	ACTL6A	Interchromosomal	None	11	0	11	0.333333	0.0260664
1	45240922	45243460	7	154735736	154737107	CLUSTER2351	11	+	+	ENST00000497035:0-605	ENST00000397551:320-1691,ENST00000411526:339-1263,ENST00000449486:309-2120	RPS8	AC093726.6	Interchromosomal	None	11	0	11	1	0.0526316
9	34223981	34224625	11	65829156	65836348	CLUSTER2596	11	-	+	ENST00000372214:0-644	ENST00000530981:41-1079	RP11-571F15.3	SF3B2	Interchromosomal	None	11	0	11	1	0.0177706
6	35523649	35524040	1	74883851	74884026	CLUSTER3292	11	+	+	ENST00000403958:0-391	ENST00000525480:331-506	RP3-340B19.2	FPGT-TNNI3K	Interchromosomal	None	11	0	11	1	0.6875
20	21735865	21736170	14	81646521	81659182	CLUSTER3334	11	+	-	ENST00000546176:0-305	ENST00000553612:1016-6305,ENST00000298173:1113-1676,ENST00000344860:495-1186,ENST00000434192:666-1198	RPL41P1	GTF2A1	Interchromosomal	None	11	0	11	1	0.0211538
MT	10469	10765	3	101546836	101576302	CLUSTER3492	11	+	+	ENST00000361335:0-296	ENST00000483180:0-2005	MT-ND4L	NFKBIZ	Interchromosomal	None	11	0	11	1	1
20	53691182	53691678	14	81646521	81659182	CLUSTER4254	11	+	-	ENST00000432629:0-496	ENST00000553612:1016-6305,ENST00000298173:1113-1676,ENST00000344860:495-1186,ENST00000434192:666-1198	RPL12P4	GTF2A1	Interchromosomal	None	11	0	11	1	0.0211538
5	177482604	177483194	17	57290089	57292607	CLUSTER4384	11	+	+	ENST00000477964:0-590	ENST00000543872:1920-3231,ENST00000300917:1947-3262	RP11-889L3.1	SMG8	Interchromosomal	None	11	0	11	1	0.139241
17	73201803	73222251	9	94991282	95007382	CLUSTER4665	11	+	-	ENST00000449421:0-1052	ENST00000375627:0-696,ENST00000473915:0-609	NUP85	IARS	Interchromosomal	None	11	0	11	1	1
9	104084758	104084814	16	70287358	70292117	CLUSTER4948	11	+	-	ENST00000517232:0-56	ENST00000569825:0-870	SNORA31	AARS	Interchromosomal	None	11	0	11	1	1
5	1338974	1341852	12	104659086	104659613	CLUSTER5013	11	-	+	ENST00000320895:0-856,ENST00000320927:0-641,ENST00000507807:0-213	ENST00000462885:0-527	CLPTM1L	RPL18AP3	Interchromosomal	None	11	0	11	0.0625	1
19	35645675	35660782	14	81574955	81575293	CLUSTER5691	11	+	+	ENST00000496493:0-660,ENST00000342879:0-1579	ENST00000556031:104-332,ENST00000342443:942-1280	FXYD5	TSHR	Interchromosomal	None	11	0	11	1	1
1	31769844	31821814	12	25357722	25362844	CLUSTER5801	11	+	-	ENST00000422613:0-469,ENST00000422613:0-615,ENST00000344147:0-699,ENST00000373714:0-824,ENST00000546109:0-732,ENST00000479629:0-760	ENST00000557334:308-1051,ENST00000557334:186-1051,ENST00000311936:642-5764,ENST00000256078:638-1118	ZCCHC17	KRAS	Interchromosomal	None	11	0	11	1	0.105769
7	2281856	2290779	1	220230825	220263803	CLUSTER5865	11	+	-	ENST00000397048:0-782,ENST00000343985:0-770,ENST00000397046:0-711,ENST00000339737:0-697,ENST00000397049:0-785,ENST00000356714:0-661	ENST00000469520:0-2736	NUDT1	BPNT1	Interchromosomal	None	11	0	11	1	1
17	35603741	35766870	4	103718408	103747792	CLUSTER5870	11	-	-	ENST00000394406:0-2539,ENST00000335166:0-2720,ENST00000452074:0-3646,ENST00000360679:0-2609,ENST00000427330:0-2972,ENST00000353139:0-2941	ENST00000394801:357-2367,ENST00000338145:161-895,ENST00000503418:244-661,ENST00000394803:216-2226,ENST00000502690:236-598,ENST00000505307:125-742,ENST00000349311:115-837	ACACA	UBE2D3	Interchromosomal	None	11	0	11	0.192982	0.0617978
12	132569770	132589239	11	703799	704128	CLUSTER5951	11	+	+	ENST00000539205:0-582	ENST00000528024:140-469	EP400NL	TMEM80	Interchromosomal	None	11	0	11	1	0.0336391
19	13049422	13054442	4	3216836	3245675	CLUSTER6010	11	+	+	ENST00000316448:0-1132,ENST00000539083:0-1079	ENST00000510626:8080-14437,ENST00000355072:7097-13463	CALR	HTT	Interchromosomal	None	11	0	11	0.0369128	0.34375
11	112097110	112108228	11	112162042	112163443	CLUSTER1829	11	+	+	ENST00000531673:0-586,ENST00000527428:0-645	ENST00000529938:242-1165,ENST00000419895:309-1710,ENST00000532168:240-692	PTS	RP11-356J5.12	Read_Through	20245	11	11	10	1	0.234043
17	72772637	72791770	17	72725394	72743473	CLUSTER2764	11	+	+	ENST00000417024:0-820,ENST00000335464:0-688,ENST00000335464:0-797,ENST00000417024:0-711	ENST00000533530:147-577,ENST00000528438:134-1493,ENST00000392613:149-2616,ENST00000392617:479-3779,ENST00000392610:134-2857,ENST00000481224:95-1653,ENST00000392614:201-2703,ENST00000469248:528-1729,ENST00000340415:1081-3804,ENST00000402449:542-3043	TMEM104	RAB37	Intrachromosomal_Complex	-29163	11	8	10	0.733333	0.916667
17	19250262	19265854	5	151047034	151051389	CLUSTER35	11	-	-	ENST00000440841:0-600	ENST00000524277:0-504	B9D1	SPARC	Interchromosomal	None	11	0	10	1	1
1	100111498	100155427	10	103917805	103920315	CLUSTER819	11	+	+	ENST00000263174:0-1986,ENST00000496843:0-4770	ENST00000461421:122-776,ENST00000488254:299-2287	PALMD	NOLC1	Interchromosomal	None	11	0	10	1	0.44
1	176176783	176187781	14	70352056	70352856	CLUSTER1176	11	+	-	ENST00000456125:0-336	ENST00000477943:0-800	RP11-195C7.1	RPL7AP6	Interchromosomal	None	11	0	10	0.916667	1
4	83815402	83821711	6	131540800	131604674	CLUSTER1317	11	-	+	ENST00000512932:0-970	ENST00000263050:84-2237,ENST00000431975:800-2953,ENST00000537868:72-1005,ENST00000368123:647-2798,ENST00000541650:726-2007,ENST00000535150:447-1040	RP11-163O17.1	AKAP7	Interchromosomal	None	11	0	10	1	1
12	7187835	7244443	9	6197157	6197469	CLUSTER2104	11	-	+	ENST00000290575:0-2038,ENST00000542285:0-2111	ENST00000416942:913-1225	C1R	RP11-575C20.1	Interchromosomal	None	11	0	10	1	1
2	95533230	95613085	1	143118703	143119178	CLUSTER2822	11	-	-	ENST00000568768:0-6623	ENST00000422129:221-696	RP11-71B7.2	BX571672.2	Interchromosomal	None	11	0	10	1	1
1	85036264	85040103	1	31819486	31837782	CLUSTER3211	11	-	+	ENST00000465118:0-653,ENST00000370630:0-364,ENST00000370625:0-644,ENST00000477677:0-380	ENST00000479629:520-760,ENST00000546109:486-959,ENST00000344147:453-1604,ENST00000373714:578-1729,ENST00000422613:616-1136	CTBS	ZCCHC17	Intrachromosomal_Converging	-53182752	11	0	10	0.0358306	0.0153846
15	63334956	63363420	1	92940320	92944309	CLUSTER3266	11	+	-	ENST00000334895:0-873,ENST00000559108:0-239,ENST00000559556:0-976	ENST00000427103:1081-2692,ENST00000370332:1243-2854,ENST00000294702:1174-2783	TPM1	GFI1	Interchromosomal	None	11	0	10	1	1
18	47088426	47088774	15	82664513	82665091	CLUSTER3904	11	+	-	ENST00000427224:0-345,ENST00000261292:0-348	ENST00000466501:0-578,ENST00000430544:0-639	LIPG	RPL9P9	Interchromosomal	None	11	0	10	0.916667	1
11	66052050	66056598	13	48619795	48621281	CLUSTER4085	11	-	+	ENST00000471387:0-853,ENST00000359461:0-738,ENST00000376904:0-910,ENST00000485820:0-652,ENST00000496746:0-462	ENST00000258662:535-2021	YIF1A	NUDT15	Interchromosomal	None	11	0	10	1	0.113402
15	69072748	69113206	5	170827789	170832735	CLUSTER4138	11	-	+	ENST00000267918:0-683,ENST00000465139:0-831,ENST00000409628:0-764	ENST00000519955:0-570	ANP32A	NPM1	Interchromosomal	None	11	0	10	0.102804	1
18	47088426	47088774	15	83041054	83041632	CLUSTER4242	11	+	-	ENST00000427224:0-345,ENST00000261292:0-348	ENST00000467036:0-578,ENST00000449383:0-639	LIPG	RPL9P8	Interchromosomal	None	11	0	10	0.916667	1
1	116943517	116961196	4	153242410	153244300	CLUSTER4747	11	-	-	ENST00000493908:0-352	ENST00000296555:1678-3569,ENST00000281708:2004-3895,ENST00000263981:1843-3733,ENST00000393956:1404-1734	ATP1A1OS	FBXW7	Interchromosomal	None	11	0	10	0.785714	0.130952
8	145058377	145060613	6	31323298	31324218	CLUSTER2085	11	-	-	ENST00000534861:0-1605,ENST00000525773:0-1904,ENST00000528963:0-317,ENST00000524918:0-1766,ENST00000313028:0-1774,ENST00000527262:0-1742	ENST00000474381:218-1138	PARP10	HLA-B	Interchromosomal	None	11	0	9	0.785714	0.0240175
19	13056668	13063666	16	29362066	29381592	CLUSTER2454	11	+	+	ENST00000316856:0-1086,ENST00000541222:0-1015	ENST00000507381:0-1856	RAD23A	SNX29P2	Interchromosomal	None	11	0	9	0.0142672	1
15	28391382	28567297	15	31191682	31192529	CLUSTER2535	11	-	+	ENST00000261609:0-11116,ENST00000261609:0-11008	ENST00000565492:0-329	HERC2	RP11-540B6.3	Intrachromsomal_Diverging	2624384	11	0	9	0.44	1
12	9392598	9393134	14	23527775	23559309	CLUSTER2819	11	+	-	ENST00000427111:0-536	ENST00000262710:818-4934,ENST00000555053:587-4172	RP11-118B22.2	ACIN1	Interchromosomal	None	11	0	9	1	0.229167
14	24767916	24768974	3	58095736	58157977	CLUSTER2844	11	-	+	ENST00000558114:0-608	ENST00000429972:2488-9429,ENST00000295956:2488-9462,ENST00000357272:2488-9536,ENST00000348383:2488-9343,ENST00000358537:2488-9390,ENST00000419752:1816-8761,ENST00000493452:1973-7401,ENST00000490882:2488-8078	DHRS1	FLNB	Interchromosomal	None	11	0	9	1	0.0101382
15	101816745	101817675	MT	9206	9989	CLUSTER3109	11	-	+	ENST00000526043:0-930	ENST00000362079:0-783	SELS	MT-CO3	Interchromosomal	None	11	0	9	0.106796	1
1	45240922	45243460	2	152341854	152402511	CLUSTER3839	11	+	-	ENST00000497035:0-605	ENST00000172853:15511-20576,ENST00000413693:4656-9442,ENST00000397345:20669-26201,ENST00000427231:20669-26201,ENST00000397342:20669-25457,ENST00000409198:15566-20636	RPS8	NEB	Interchromosomal	None	11	0	9	1	1
9	100131559	100132363	8	62479815	62563644	CLUSTER5665	11	+	-	ENST00000357054:0-5251,ENST00000529787:0-4922,ENST00000375202:0-5833,ENST00000529487:0-4578,ENST00000541524:0-3968,ENST00000375206:0-5251,ENST00000526038:0-804,ENST00000532526:0-4501,ENST00000534123:0-5634,ENST00000395220:0-5166	ENST00000520198:0-543,ENST00000524173:0-586	C9orf174,RP11-23J9.4	ASPH	Interchromosomal	None	11	0	9	1	1
2	197740469	197791454	7	26315814	26316225	CLUSTER367	11	-	+	ENST00000409475:0-1539,ENST00000470179:0-889,ENST00000422382:0-879,ENST00000423035:0-1548,ENST00000482051:0-346,ENST00000354764:0-1540	ENST00000441690:0-411	PGAP1	AC010677.5	Interchromosomal	None	11	0	8	0.323529	1
7	33945111	34014395	11	46450202	46450699	CLUSTER1509	11	+	-	ENST00000297161:0-949,ENST00000426693:0-689	ENST00000467930:0-497	BMPER	RP11-425L10.1	Interchromosomal	None	11	0	8	0.916667	1
17	7230758	7232646	11	66413497	66413938	CLUSTER5838	11	-	+	ENST00000399464:0-742,ENST00000570460:0-807,ENST00000315614:0-730,ENST00000571887:0-680	ENST00000409406:1189-2320,ENST00000500635:388-828,ENST00000310092:560-1693,ENST00000503028:851-2033,ENST00000408993:646-1762,ENST00000515838:501-942,ENST00000530235:598-1010,ENST00000396053:510-1336,ENST00000412278:432-1565,ENST00000421355:851-2033,ENST00000514361:510-1641,ENST00000398692:479-920,ENST00000528039:322-763,ENST00000506523:459-653	NEURL4	RBM14-RBM4,RBM4	Interchromosomal	None	11	0	8	0.44	0.0140127
16	18802990	18812999	1	114935398	114940481	CLUSTER2806	11	-	-	ENST00000304414:0-2406	ENST00000358465:3255-8338	ARL6IP1	TRIM33	Interchromosomal	None	11	0	2	1	0.103774
6	44194875	44200164	6	44216366	44221619	CLUSTER4780	10	+	+	ENST00000371713:0-1242,ENST00000393844:0-1390,ENST00000371740:0-1293,ENST00000371708:0-1233,ENST00000313248:0-1356,ENST00000371731:0-1332,ENST00000427851:0-1236,ENST00000371755:0-1186,ENST00000393841:0-1549,ENST00000371724:0-1349	ENST00000371554:214-2673	SLC29A1	HSP90AB1	Read_Through	13724	10	9	10	0.0358423	0.0431034
19	41281299	41282983	19	41285923	41302846	CLUSTER5939	10	+	+	ENST00000263369:0-610,ENST00000263369:0-519	ENST00000357052:322-1139,ENST00000378307:280-942,ENST00000378307:0-942,ENST00000378307:165-942,ENST00000357052:207-1139,ENST00000357052:126-1139	MIA	RAB4B	Read_Through	778	10	9	10	1	0.3125
X	153775856	153780403	X	153880250	153880540	CLUSTER369	10	+	-	ENST00000263518:0-1090,ENST00000263518:0-313,ENST00000455588:0-1233,ENST00000369609:0-1340,ENST00000369601:0-1374,ENST00000393549:0-309,ENST00000470142:0-1218,ENST00000369606:0-1570,ENST00000470142:0-309,ENST00000369602:0-305,ENST00000369607:0-1256,ENST00000369606:0-640,ENST00000455588:0-306,ENST00000369602:0-938,ENST00000393549:0-1215	ENST00000454505:230-519,ENST00000369585:457-747	IKBKG	CTAG2	Intrachromosomal_Converging	87002	10	6	10	0.238095	1
1	180945253	180945617	1	180918834	180920053	CLUSTER1468	10	-	-	ENST00000469135:0-1233,ENST00000542060:0-621,ENST00000258301:0-928,ENST00000358073:0-364	ENST00000415647:220-1439	RP11-46A10.5,STX6	RP11-46A10.4	Overlapping_Complex	0	10	6	10	1	1
X	153775856	153780403	X	153845864	153846154	CLUSTER4942	10	+	-	ENST00000455588:0-1233,ENST00000369609:0-1340,ENST00000393549:0-309,ENST00000413620:0-667,ENST00000393549:0-521,ENST00000369607:0-1256,ENST00000455588:0-306,ENST00000369602:0-305,ENST00000263518:0-1090,ENST00000369601:0-656,ENST00000369601:0-1374,ENST00000470142:0-521,ENST00000440286:0-606,ENST00000369606:0-640,ENST00000369602:0-938,ENST00000492469:0-230,ENST00000263518:0-313,ENST00000369609:0-62…	ENST00000328435:457-747	IKBKG	CTAG1B	Intrachromosomal_Converging	52616	10	6	10	0.238095	1
X	153775856	153780403	X	153814784	153815073	CLUSTER5603	10	+	+	ENST00000455588:0-1233,ENST00000369609:0-1340,ENST00000393549:0-309,ENST00000413620:0-667,ENST00000393549:0-521,ENST00000369607:0-1256,ENST00000455588:0-306,ENST00000369602:0-305,ENST00000263518:0-1090,ENST00000369601:0-656,ENST00000369601:0-1374,ENST00000470142:0-521,ENST00000440286:0-606,ENST00000369606:0-640,ENST00000369602:0-938,ENST00000492469:0-230,ENST00000263518:0-313,ENST00000369609:0-62…	ENST00000333128:457-746	IKBKG	CTAG1A	Intrachromosomal	20169	10	6	10	0.238095	1
19	14316796	14316971	17	30293165	30303691	CLUSTER4888	10	-	+	ENST00000361434:0-175,ENST00000340736:0-340,ENST00000340736:0-175,ENST00000361434:0-340	ENST00000494429:65-1461,ENST00000497969:576-756,ENST00000485879:202-420,ENST00000494429:184-1461,ENST00000322652:531-4471,ENST00000494429:134-1461,ENST00000494429:0-1461,ENST00000322652:484-4471,ENST00000497969:623-756,ENST00000322652:801-4471	LPHN1	SUZ12	Interchromosomal	None	10	2	10	0.12987	0.140845
6	113902702	113903148	5	94799598	94834294	CLUSTER0	10	+	-	ENST00000402798:0-446	ENST00000358746:3640-5705	RP11-367G18.2	TTC37	Interchromosomal	None	10	0	10	1	0.0438596
1	109534877	109535488	18	47008029	47008779	CLUSTER241	10	+	-	ENST00000538262:0-611	ENST00000318240:377-1127	RP11-20O24.4	C18orf32	Interchromosomal	None	10	0	10	1	0.0152207
15	72491445	72523530	11	110747717	110747900	CLUSTER380	10	-	-	ENST00000449901:0-2253,ENST00000567118:0-2253	ENST00000530590:0-183	PKM2	RP11-97I14.1	Interchromosomal	None	10	0	10	1	1
19	2476122	2478256	4	79766081	79800590	CLUSTER628	10	+	+	ENST00000215631:0-1374	ENST00000389010:748-2740,ENST00000502871:712-3194,ENST00000335016:712-3803,ENST00000264889:712-2704	GADD45B	BMP2K	Interchromosomal	None	10	0	10	1	0.163934
14	24767916	24768974	17	42282400	42295663	CLUSTER914	10	-	-	ENST00000558114:0-608	ENST00000527034:115-3009,ENST00000533177:113-3010,ENST00000343638:224-4683,ENST00000302904:426-4996,ENST00000393606:306-2682	DHRS1	UBTF	Interchromosomal	None	10	0	10	1	0.222222
13	114789754	114843437	6	131160486	131191265	CLUSTER1364	10	-	-	ENST00000542651:0-647,ENST00000389544:0-785,ENST00000334062:0-801	ENST00000524581:1646-3089,ENST00000368128:2234-4455,ENST00000337057:2225-4456,ENST00000257986:2381-4612,ENST00000527423:398-961,ENST00000527411:1964-4185,ENST00000529208:2048-3022	RASA3	EPB41L2	Interchromosomal	None	10	0	10	0.434783	0.106383
18	12329142	12377252	18	12310941	12326567	CLUSTER1375	10	-	+	ENST00000537174:0-2859,ENST00000269143:0-3184	ENST00000317702:388-2001,ENST00000417736:0-2162,ENST00000417736:555-2162,ENST00000445717:197-1489	AFG3L2	TUBB6	Adjacent_Converging	-2574	10	0	10	1	0.0699301
11	2398523	2418626	X	71264394	71264741	CLUSTER1542	10	+	+	ENST00000531840:0-5234,ENST00000263645:0-1497	ENST00000463445:0-347	CD81	RPS26P11	Interchromosomal	None	10	0	10	1	1
12	6575007	6580152	12	6556938	6557902	CLUSTER1581	10	-	-	ENST00000400911:0-461,ENST00000535180:0-453,ENST00000396308:0-485,ENST00000361716:0-743,ENST00000538970:0-206,ENST00000544432:0-295,ENST00000535927:0-306	ENST00000536388:389-864,ENST00000535639:1688-2363,ENST00000504270:47-699,ENST00000417058:985-1503,ENST00000537003:684-942,ENST00000399492:656-1093,ENST00000545339:1250-1765	VAMP1	LOC678655	Read_Through	-10702	10	0	10	0.4	0.666667
9	366250	399258	13	45911311	45914392	CLUSTER2025	10	+	-	ENST00000432829:0-3345,ENST00000287364:0-3249,ENST00000453981:0-3345,ENST00000495184:0-5188,ENST00000469391:0-3012,ENST00000382329:0-2021,ENST00000382331:0-1739	ENST00000533567:0-593	DOCK8	TPT1	Interchromosomal	None	10	0	10	1	1
6	12514341	12514955	2	47602372	47614172	CLUSTER2227	10	+	+	ENST00000391491:0-614	ENST00000490733:274-751,ENST00000405271:723-1529,ENST00000263735:783-1723,ENST00000456133:718-1500	RPL15P3	EPCAM	Interchromosomal	None	10	0	10	1	0.555556
16	24550905	24551321	8	59483445	59484859	CLUSTER2573	10	+	+	ENST00000568316:0-416	ENST00000522243:380-555,ENST00000520228:0-563,ENST00000523483:1707-3588,ENST00000422546:277-2159	RBBP6	SDCBP	Interchromosomal	None	10	0	10	1	0.625
16	55515468	55539670	22	43599228	43617294	CLUSTER2789	10	+	-	ENST00000570283:0-754,ENST00000437642:0-2468	ENST00000360835:1559-3867,ENST00000360835:1454-3867	MMP2	SCUBE1	Interchromosomal	None	10	0	10	1	0.714286
18	21141323	21166445	14	24774392	24779753	CLUSTER2930	10	-	-	ENST00000269228:0-769,ENST00000540608:0-544	ENST00000336557:747-2408	NPC1	CIDEB	Interchromosomal	None	10	0	10	0.0434783	0.909091
6	149639717	149639917	10	79800372	79800454	CLUSTER3633	10	+	+	ENST00000461481:0-200	ENST00000480662:628-710	TAB2	RPS24	Interchromosomal	None	10	0	10	1	0.147059
2	204055502	204055999	14	81646521	81659182	CLUSTER3752	10	+	-	ENST00000431098:0-497	ENST00000553612:1016-6305,ENST00000298173:1113-1676,ENST00000344860:495-1186,ENST00000434192:666-1198	AC011737.2	GTF2A1	Interchromosomal	None	10	0	10	1	0.0192678
16	28746239	28746910	16	22524842	22547841	CLUSTER3880	10	+	+	ENST00000566086:0-423	ENST00000542518:0-542,ENST00000521555:0-3796	EIF3C	RP11-368J21.2	Intrachromosomal_Complex	-6198397	10	0	10	1	1
13	27649327	27746032	4	187508948	187521513	CLUSTER4071	10	-	-	ENST00000282344:0-1188	ENST00000260147:11834-14757,ENST00000441802:11850-14785	USP12	FAT1	Interchromosomal	None	10	0	10	0.15873	0.0485437
11	71939511	71941511	13	48650091	48664553	CLUSTER4448	10	+	-	ENST00000540329:0-740,ENST00000545256:0-590	ENST00000378594:126-1305,ENST00000378586:139-930,ENST00000378594:0-1305,ENST00000417167:255-910,ENST00000258648:151-2021,ENST00000417167:322-910,ENST00000487937:149-746,ENST00000258648:0-2021	INPPL1	MED4	Interchromosomal	None	10	0	10	1	0.0763359
1	7831328	7841491	15	77233741	77241225	CLUSTER4637	10	+	+	ENST00000054666:0-2204	ENST00000558598:0-3935	VAMP3	RCN2	Interchromosomal	None	10	0	10	1	1
5	33162284	33162912	16	77915993	77916304	CLUSTER4755	10	+	+	ENST00000467270:0-628	ENST00000563850:303-614	RP11-36C20.1	VAT1L	Interchromosomal	None	10	0	10	1	1
19	19010681	19030198	22	43599228	43618747	CLUSTER4915	10	-	-	ENST00000262812:0-920,ENST00000351079:0-767,ENST00000538245:0-915,ENST00000349893:0-764	ENST00000360835:1454-3867	COPE	SCUBE1	Interchromosomal	None	10	0	10	0.0182815	0.555556
18	47088426	47088774	X	23854760	23855458	CLUSTER4932	10	+	-	ENST00000427224:0-345,ENST00000261292:0-348	ENST00000418824:0-639	LIPG	RPL9P7	Interchromosomal	None	10	0	10	0.909091	1
1	45956523	45956839	6	139693392	139695756	CLUSTER5022	10	-	-	ENST00000372086:0-314,ENST00000341771:0-316,ENST00000538496:0-291,ENST00000486676:0-309,ENST00000451835:0-348,ENST00000372083:0-316	ENST00000367651:0-1904	TESK2	CITED2	Interchromosomal	None	10	0	10	0.909091	1
3	99357318	99463864	3	99536677	99897446	CLUSTER5141	10	+	+	ENST00000273342:0-510,ENST00000261037:0-376,ENST00000463753:0-251,ENST00000273342:0-179,ENST00000452013:0-314,ENST00000452013:0-645,ENST00000261037:0-707	ENST00000491299:277-880,ENST00000421999:0-1200,ENST00000421999:210-1200	COL8A1	C3orf26	Read_Through	18607	10	0	10	0.0813008	1
3	148726667	148727188	7	150771828	150773616	CLUSTER5170	10	+	-	ENST00000469873:0-521	ENST00000485974:0-1229	GYG1	RP11-148K1.12	Interchromosomal	None	10	0	10	0.169492	1
MT	10759	12136	14	51371938	51372273	CLUSTER5622	10	+	-	ENST00000361381:0-1377	ENST00000531889:2361-2699,ENST00000544180:2404-2742,ENST00000216392:2712-3047	MT-ND4	PYGL	Interchromosomal	None	10	0	10	1	0.0381679
12	53201427	53207841	10	74033682	74034707	CLUSTER149	10	-	+	ENST00000551956:0-1838,ENST00000293774:0-1838,ENST00000458244:0-1285,ENST00000548097:0-1152	ENST00000473155:0-752	KRT4	DDIT4	Interchromosomal	None	10	0	9	1	1
15	40617416	40617688	11	74456760	74457158	CLUSTER167	10	+	-	ENST00000560415:0-272	ENST00000428553:0-398	RP11-64K12.2	RP11-864N7.2	Interchromosomal	None	10	0	9	0.238095	1
6	31610889	31613279	1	34643270	34684731	CLUSTER428	10	-	+	ENST00000211379:0-1942,ENST00000438149:0-429,ENST00000453833:0-553,ENST00000375976:0-1807,ENST00000375964:0-1914,ENST00000362049:0-1888,ENST00000436214:0-735	ENST00000488417:0-2286	BAG6	C1orf94	Interchromosomal	None	10	0	9	1	1
6	144263643	144289974	11	644232	644653	CLUSTER890	10	-	-	ENST00000451709:0-4208	ENST00000382409:2078-2499,ENST00000359958:1551-1972,ENST00000338675:1483-1904,ENST00000527170:1201-1622	PLAGL1	DEAF1	Interchromosomal	None	10	0	9	1	0.0806452
9	139913406	139913814	4	154215456	154260471	CLUSTER1234	10	-	+	ENST00000487109:0-1683,ENST00000371605:0-1698,ENST00000492260:0-1656,ENST00000341511:0-1603,ENST00000467624:0-185,ENST00000470535:0-384,ENST00000459850:0-1683,ENST00000467624:0-301,ENST00000355090:0-1693,ENST00000265662:0-1701	ENST00000338700:670-6734,ENST00000494872:690-2201,ENST00000437508:725-3831	ABCA2	TRIM2	Interchromosomal	None	10	0	9	1	0.5
7	5566786	5570231	15	90248533	90248645	CLUSTER1389	10	-	+	ENST00000425660:0-1844,ENST00000462494:0-2244	ENST00000557964:336-448	ACTB	RP11-300G22.2	Interchromosomal	None	10	0	9	1	1
8	24241797	24256063	18	43664392	43666549	CLUSTER1676	10	+	-	ENST00000256412:0-981,ENST00000520193:0-851,ENST00000522298:0-677,ENST00000538205:0-1071	ENST00000471790:0-570	ADAMDEC1	ATP5A1	Interchromosomal	None	10	0	9	1	1
16	88922160	88923338	15	49170629	49172000	CLUSTER1860	10	-	+	ENST00000569433:0-722	ENST00000559470:227-1598	GALNS	EID1	Interchromosomal	None	10	0	9	1	0.0490196
14	23559190	23564822	13	82264202	82264534	CLUSTER2263	10	-	+	ENST00000555053:0-706,ENST00000262710:0-937	ENST00000393073:0-332	ACIN1	PTMAP5	Interchromosomal	None	10	0	9	0.4	1
7	140396508	140402809	8	18388219	18393467	CLUSTER3224	10	+	-	ENST00000482954:0-459,ENST00000479181:0-591,ENST00000471136:0-416,ENST00000460088:0-335,ENST00000204307:0-575,ENST00000465506:0-297,ENST00000247866:0-419,ENST00000464564:0-468,ENST00000476181:0-575,ENST00000476470:0-403,ENST00000464566:0-239,ENST00000464564:0-364,ENST00000475276:0-458,ENST00000464566:0-343,ENST00000476279:0-316,ENST00000472695:0-421	ENST00000327040:3031-11688,ENST00000440756:3037-11692,ENST00000286485:1416-6664,ENST00000521878:494-732,ENST00000428502:1082-6329,ENST00000381690:738-6135,ENST00000523619:2897-8144,ENST00000518315:1484-1805	NDUFB2	PSD3	Interchromosomal	None	10	0	9	0.0401606	0.714286
16	19556463	19557886	2	63272544	63272789	CLUSTER4275	10	+	+	ENST00000566523:0-817	ENST00000471179:342-587	CCP110	EHBP1	Interchromosomal	None	10	0	9	1	0.0121359
5	60241161	60369040	15	82664513	82665091	CLUSTER4385	10	+	-	ENST00000296597:0-343,ENST00000512623:0-254,ENST00000502658:0-137	ENST00000466501:0-578	NDUFAF2	RPL9P9	Interchromosomal	None	10	0	9	0.10989	1
17	79863394	79864123	15	69745157	69747884	CLUSTER4442	10	-	+	ENST00000571944:0-365	ENST00000487304:0-1961	PCYT2	RPLP1	Interchromosomal	None	10	0	9	1	1
5	81572216	81573961	6	70924763	71004265	CLUSTER4474	10	-	-	ENST00000503605:0-493	ENST00000357250:458-4760,ENST00000370496:445-1371	RPS23	COL9A1	Interchromosomal	None	10	0	9	0.0168634	1
5	60241161	60369040	15	83041054	83041632	CLUSTER5449	10	+	-	ENST00000296597:0-343,ENST00000512623:0-254,ENST00000502658:0-137	ENST00000467036:0-578	NDUFAF2	RPL9P8	Interchromosomal	None	10	0	9	0.10989	1
MT	4469	5510	16	29362066	29381592	CLUSTER5700	10	+	+	ENST00000361453:0-1041	ENST00000507381:0-1856	MT-ND2	SNX29P2	Interchromosomal	None	10	0	9	1	1
4	82965153	82965396	5	17353803	17354732	CLUSTER5915	10	-	-	ENST00000510780:0-243,ENST00000514050:0-243,ENST00000508294:0-243,ENST00000512343:0-243,ENST00000512716:0-243	ENST00000401830:0-929	RP11-689K5.3	FTH1P10	Interchromosomal	None	10	0	9	0.666667	1
7	57255534	57255583	MT	5903	7444	CLUSTER142	10	-	+	ENST00000497507:0-49	ENST00000361624:0-1541	AC099654.9	MT-CO1	Interchromosomal	None	10	0	8	1	1
17	35603741	35766870	1	173833039	173833643	CLUSTER928	10	-	-	ENST00000394406:0-2539,ENST00000335166:0-2720,ENST00000452074:0-3646,ENST00000360679:0-2609,ENST00000427330:0-2972,ENST00000353139:0-2941	ENST00000454813:197-620	ACACA	GAS5	Interchromosomal	None	10	0	8	0.178571	0.046729
1	19665316	19811978	17	48606055	48608857	CLUSTER1430	10	-	+	ENST00000375142:0-1685	ENST00000323776:2698-3185,ENST00000437498:2460-3107,ENST00000436259:2460-3110,ENST00000485169:556-701	CAPZB	MYCBPAP	Interchromosomal	None	10	0	8	1	1
13	103497193	103504642	3	127783627	127784062	CLUSTER1565	10	+	-	ENST00000418659:0-1538,ENST00000355739:0-1686,ENST00000472151:0-518,ENST00000375958:0-418,ENST00000375955:0-734,ENST00000535557:0-706	ENST00000472125:474-912,ENST00000464873:1690-2125	ERCC5	RUVBL1	Interchromosomal	None	10	0	8	0.217391	0.212766
7	44799549	44808295	8	103254267	103254453	CLUSTER1566	10	+	-	ENST00000463056:0-3239,ENST00000478045:0-3548	ENST00000518920:108-294	ZMIZ2	KB-431C1.3	Interchromosomal	None	10	0	8	1	1
7	150756677	150761783	10	12251965	12272976	CLUSTER1738	10	+	+	ENST00000494125:0-781	ENST00000429258:321-549,ENST00000442050:88-563,ENST00000442050:160-563,ENST00000429258:249-549,ENST00000281141:354-1541,ENST00000455773:20-990,ENST00000442050:0-563,ENST00000378900:97-932	SLC4A2	CDC123	Interchromosomal	None	10	0	8	1	0.0314465
17	61851566	61896675	X	24751871	24752469	CLUSTER2616	10	+	+	ENST00000389924:0-3920,ENST00000457800:0-3734	ENST00000493342:379-977	DDX42	POLA1	Interchromosomal	None	10	0	8	1	0.27027
7	63385225	63386654	19	28221180	28237137	CLUSTER4808	10	-	-	ENST00000434426:0-743	ENST00000561521:0-2479	RP11-73B2.6	CTC-459F4.2	Interchromosomal	None	10	0	8	1	1
10	79793661	79795411	2	170501934	170510723	CLUSTER5251	10	+	-	ENST00000467106:0-245,ENST00000475468:0-622	ENST00000447353:925-2180	RPS24	C2orf77	Interchromosomal	None	10	0	8	1	0.909091
3	184880658	184880953	15	44093715	44095240	CLUSTER5697	10	+	+	ENST00000444571:0-295	ENST00000498605:474-932,ENST00000458412:186-1711	RP11-29A1.3	C15orf63	Interchromosomal	None	10	0	8	1	0.4
1	85036264	85040103	9	6420911	6507053	CLUSTER373	10	-	+	ENST00000465118:0-653,ENST00000370630:0-364,ENST00000370625:0-644,ENST00000477677:0-380	ENST00000469298:324-989,ENST00000481049:135-634,ENST00000481049:366-634,ENST00000276893:321-3451,ENST00000468435:493-3723,ENST00000461236:342-453,ENST00000461236:111-453	CTBS	UHRF2	Interchromosomal	None	10	0	7	0.0326797	0.0452489
7	5566786	5570231	11	71383720	71384046	CLUSTER726	10	-	-	ENST00000425660:0-1844,ENST00000462494:0-2244	ENST00000527566:95-421	ACTB	RP11-167J8.2	Interchromosomal	None	10	0	7	1	1
11	65764015	65769626	7	97920422	97920856	CLUSTER2564	10	-	+	ENST00000526451:0-2760,ENST00000312234:0-2886	ENST00000473967:384-818	EIF1AD	BRI3	Interchromosomal	None	10	0	7	1	0.0440529
5	145967935	146258158	19	18682613	18688268	CLUSTER4194	10	-	+	ENST00000394413:0-3430	ENST00000430157:0-2787	PPP2R2B	UBA52	Interchromosomal	None	10	0	7	1	1
10	27415624	27425265	6	31248093	31249295	CLUSTER4054	10	-	+	ENST00000463270:0-591	ENST00000413027:0-1202	YME1L1	RPL3P2	Interchromosomal	None	10	0	4	0.0729927	1
16	50914119	50918011	12	49658938	49667088	CLUSTER42	10	+	-	ENST00000576842:0-2247	ENST00000550468:0-673	CTD-2034I21.2	RP11-161H23.5	Interchromosomal	None	10	0	3	1	1
1	23757527	23810671	1	23729973	23745631	CLUSTER5004	9	-	-	ENST00000485644:0-2682,ENST00000465372:0-536,ENST00000336689:0-2681,ENST00000492982:0-2719,ENST00000437606:0-2655,ENST00000495646:0-1183	ENST00000374601:143-1196,ENST00000450454:176-1558,ENST00000461794:310-712	ASAP3	TCEA3	Read_Through	-5014	9	9	9	0.28125	0.473684
12	7260903	7273220	12	7285619	7311540	CLUSTER4350	9	+	+	ENST00000535078:0-67,ENST00000545775:0-194,ENST00000541775:0-5131	ENST00000541953:99-569,ENST00000266546:514-4184	ABC12-49244600F4.3	CLSTN3	Read_Through	8347	9	7	9	0.428571	0.0245902
14	96087250	96108206	14	96118433	96120983	CLUSTER5818	9	+	+	ENST00000555032:0-445	ENST00000460130:529-910,ENST00000459662:1049-3306,ENST00000483087:1049-2193	RP11-1070N10.5	TCL6	Read_Through	7215	9	6	9	0.529412	1
X	152767901	152774997	2	219561251	219567438	CLUSTER150	9	+	+	ENST00000430380:0-2246	ENST00000419433:0-2092	BGN	STK36	Interchromosomal	None	9	0	9	1	1
17	19250262	19265854	15	89182573	89199713	CLUSTER233	9	-	+	ENST00000268841:0-754,ENST00000440841:0-600	ENST00000306072:334-1855,ENST00000560741:140-799	B9D1	ISG20	Interchromosomal	None	9	0	9	1	0.0737705
2	216225869	216257869	13	26978092	26979374	CLUSTER279	9	-	+	ENST00000456923:0-3719	ENST00000480323:713-1995,ENST00000477277:547-1769,ENST00000536792:1211-1336,ENST00000381527:1772-3054	FN1	CDK8	Interchromosomal	None	9	0	9	1	0.0566038
4	103422485	103538458	19	33369907	33390903	CLUSTER310	9	+	-	ENST00000226574:0-4084	ENST00000305768:1822-2600	NFKB1	CEP89	Interchromosomal	None	9	0	9	1	0.116883
11	46450202	46450699	1	15668256	15711053	CLUSTER493	9	-	+	ENST00000467930:0-497	ENST00000444385:0-3480	RP11-425L10.1	FHAD1	Interchromosomal	None	9	0	9	1	1
16	24550905	24551321	15	58887402	59009925	CLUSTER517	9	+	-	ENST00000568316:0-555,ENST00000568316:0-416	ENST00000439637:279-600,ENST00000558733:291-994,ENST00000260408:499-5033,ENST00000439637:430-600,ENST00000497846:172-646	RBBP6	ADAM10	Interchromosomal	None	9	0	9	1	0.0162455
7	128379345	128399905	3	37237694	37238156	CLUSTER865	9	+	+	ENST00000538394:0-794,ENST00000535011:0-733,ENST00000538394:0-733	ENST00000447946:0-462	CALU	AC097359.2	Interchromosomal	None	9	0	9	0.0452261	1
1	185703682	185878639	1	569755	570301	CLUSTER1210	9	+	+	ENST00000271588:0-1021,ENST00000367492:0-1021	ENST00000416718:0-546	HMCN1	RP5-857K21.11	Intrachromosomal_Complex	-185133380	9	0	9	0.0497238	1
10	27415624	27425265	19	8550486	8553884	CLUSTER1949	9	-	+	ENST00000463270:0-500,ENST00000463270:0-591	ENST00000348943:1289-2454,ENST00000325495:1406-2571,ENST00000544159:1308-2473,ENST00000539473:1289-2454	YME1L1	HNRNPM	Interchromosomal	None	9	0	9	0.0661765	0.0629371
14	24767916	24768974	5	180663936	180664859	CLUSTER1971	9	-	-	ENST00000558114:0-608	ENST00000507273:0-357	DHRS1	GNB2L1	Interchromosomal	None	9	0	9	1	1
1	26137960	26138369	2	70502090	70506234	CLUSTER2262	9	+	+	ENST00000559265:0-254	ENST00000505044:608-1819,ENST00000433351:522-5344,ENST00000264441:510-2958,ENST00000545138:448-1872,ENST00000414812:592-956	RP1-317E23.6	PCYOX1	Interchromosomal	None	9	0	9	0.9	0.011194
1	185703682	185878639	MT	9206	9989	CLUSTER2433	9	+	+	ENST00000271588:0-1021,ENST00000367492:0-1021	ENST00000362079:0-783	HMCN1	MT-CO3	Interchromosomal	None	9	0	9	0.0497238	1
20	62152127	62153290	16	29362066	29381592	CLUSTER2626	9	+	+	ENST00000370177:0-626	ENST00000507381:0-1856	PPDPF	SNX29P2	Interchromosomal	None	9	0	9	1	1
11	61717841	61732986	8	117950437	117956725	CLUSTER2634	9	+	+	ENST00000449131:0-4266	ENST00000378279:0-2298	BEST1	C8orf85	Interchromosomal	None	9	0	9	1	1
10	71923440	71923879	12	56555170	56555357	CLUSTER2741	9	+	+	ENST00000428512:0-439	ENST00000553056:408-595	CALM2P2	MYL6	Interchromosomal	None	9	0	9	1	0.0313589
1	165601476	165624852	12	55038374	55038539	CLUSTER2962	9	+	-	ENST00000367886:0-612	ENST00000293371:479-644,ENST00000546807:646-772,ENST00000456047:543-669	MGST3	DCD	Interchromosomal	None	9	0	9	1	0.9
X	18460307	18593609	12	49521568	49522490	CLUSTER3003	9	+	+	ENST00000379989:0-566,ENST00000379996:0-556	ENST00000548149:0-674,ENST00000552893:0-503	CDKL5	RP11-386G11.10	Interchromosomal	None	9	0	9	0.375	1
1	109534903	109535457	12	25362364	25362844	CLUSTER3061	9	+	-	ENST00000414070:0-554	ENST00000557334:308-1051,ENST00000311936:642-5764,ENST00000256078:638-1118	RP11-20O24.4	KRAS	Interchromosomal	None	9	0	9	1	0.28125
MT	5903	7444	9	135600964	135754163	CLUSTER3118	9	+	-	ENST00000361624:0-1541	ENST00000477396:0-2464,ENST00000476719:0-1986,ENST00000298545:0-2071	MT-CO1	AK8	Interchromosomal	None	9	0	9	1	1
17	73131401	73150769	X	10109474	10112517	CLUSTER3340	9	-	+	ENST00000356033:0-1518,ENST00000304834:0-1632	ENST00000380861:3603-6646	HN1	WWC3	Interchromosomal	None	9	0	9	1	0.0865385
15	69745157	69745358	2	69708187	69870405	CLUSTER3486	9	+	-	ENST00000487304:0-201	ENST00000406297:143-4498,ENST00000409085:143-3411,ENST00000409068:80-2605,ENST00000495239:169-566,ENST00000495836:143-964,ENST00000471775:208-576	RPLP1	AAK1	Interchromosomal	None	9	0	9	0.75	0.9
20	43135467	43150725	5	56509900	56558958	CLUSTER3548	9	-	+	ENST00000255175:0-916,ENST00000541235:0-944,ENST00000342374:0-940,ENST00000538937:0-822	ENST00000506184:1048-2856,ENST00000424459:1217-3135,ENST00000454432:953-4417,ENST00000511209:455-2242	SERINC3	GPBP1	Interchromosomal	None	9	0	9	0.0164534	0.011734
MT	1670	3228	14	24774392	24779753	CLUSTER3588	9	+	-	ENST00000387347:0-1558	ENST00000555471:70-531,ENST00000336557:747-2408	J01415.4	CIDEB	Interchromosomal	None	9	0	9	1	0.9
1	113499141	113503196	1	113576294	113589676	CLUSTER3882	9	+	+	ENST00000420168:0-535,ENST00000435800:0-626	ENST00000451149:0-435	RP11-31F15.1	RP11-389O22.1	Read_Through	65274	9	0	9	0.257143	1
11	114168817	114183236	19	53731576	53741809	CLUSTER3894	9	+	-	ENST00000545255:0-514,ENST00000542647:0-510	ENST00000333952:335-8730,ENST00000416063:528-895	NNMT	ZNF677	Interchromosomal	None	9	0	9	1	0.25
5	158412813	158412946	6	43752277	43754223	CLUSTER3992	9	+	+	ENST00000518425:0-133	ENST00000372077:887-2833,ENST00000372064:962-2908,ENST00000497139:847-2745	CTD-2363C16.2	VEGFA	Interchromosomal	None	9	0	9	1	0.0135747
1	185576315	185597658	12	104659086	104659613	CLUSTER4224	9	-	+	ENST00000436955:0-641	ENST00000462885:0-527	GS1-204I12.1	RPL18AP3	Interchromosomal	None	9	0	9	1	1
16	2825451	2827277	6	117609462	117663706	CLUSTER4252	9	-	-	ENST00000262306:0-281,ENST00000572954:0-170	ENST00000368507:4705-7416,ENST00000368508:4723-7434	TCEB2	ROS1	Interchromosomal	None	9	0	9	0.0225564	1
2	95533230	95613085	1	143356064	143465437	CLUSTER4264	9	-	-	ENST00000568768:0-6623	ENST00000443766:0-785,ENST00000443548:67-680	RP11-71B7.2	BX004987.4	Interchromosomal	None	9	0	9	1	0.529412
5	171621175	171626534	22	39708891	39710969	CLUSTER4506	9	+	-	ENST00000398186:0-285	ENST00000467105:0-1395	EFCAB9	RPL3	Interchromosomal	None	9	0	9	1	1
X	14026791	14048011	8	134249418	134249771	CLUSTER4686	9	-	-	ENST00000398355:0-1118	ENST00000521438:2456-2809	GEMIN8	NDRG1	Interchromosomal	None	9	0	9	1	0.0145631
14	24683159	24684843	6	86318052	86329134	CLUSTER4857	9	-	-	ENST00000525696:0-526	ENST00000355238:1215-6442,ENST00000369622:1509-3022	MDP1	SYNCRIP	Interchromosomal	None	9	0	9	1	0.0330882
1	155618191	155630035	8	140472304	140475258	CLUSTER4953	9	-	-	ENST00000500626:0-1292,ENST00000500626:0-1437	ENST00000522373:0-1036	RP11-29H23.5	RP11-398H6.1	Interchromosomal	None	9	0	9	1	1
15	33757932	33928019	1	116926635	116931284	CLUSTER4976	9	+	+	ENST00000361728:0-3380,ENST00000415757:0-3464,ENST00000389232:0-3450	ENST00000418797:254-653,ENST00000369494:183-697,ENST00000537345:375-3762,ENST00000369496:184-3571	RYR3	ATP1A1	Interchromosomal	None	9	0	9	0.6	0.36
11	66044639	66044962	19	54501492	54515922	CLUSTER5072	9	-	+	ENST00000528650:0-479,ENST00000528650:0-323	ENST00000252729:921-1852,ENST00000252729:996-1852	RP11-867G23.4	CACNG6	Interchromosomal	None	9	0	9	0.1125	1
10	27415624	27425265	2	85808698	85809153	CLUSTER5140	9	-	+	ENST00000463270:0-591	ENST00000263864:159-773,ENST00000263864:318-773,ENST00000409760:57-804,ENST00000432071:83-663,ENST00000432071:242-663,ENST00000409760:349-804	YME1L1	VAMP8	Interchromosomal	None	9	0	9	0.0661765	0.0316901
18	6462142	6463008	7	121482421	121483273	CLUSTER5327	9	-	-	ENST00000489915:0-866	ENST00000456768:1197-2049	CTD-2124B20.1	RP5-1062J16.1	Interchromosomal	None	9	0	9	1	1
2	219575678	219619415	3	159974773	159976422	CLUSTER5487	9	+	-	ENST00000442769:0-3970,ENST00000457313:0-3722	ENST00000463240:371-587,ENST00000326448:2656-4305,ENST00000487943:3442-3892,ENST00000478278:349-581,ENST00000483465:2400-4043,ENST00000496589:2617-3072	TTLL4	IFT80	Interchromosomal	None	9	0	9	1	0.0580645
7	22550234	22551617	17	67074846	67136888	CLUSTER5560	9	-	-	ENST00000434005:0-1383,ENST00000318052:0-1385	ENST00000284425:130-5295	EEF1A1P6	ABCA6	Interchromosomal	None	9	0	9	1	1
17	79825597	79826427	13	45373638	45383765	CLUSTER5774	9	+	-	ENST00000576554:0-564	ENST00000414562:0-2035	RP11-498C9.3	LINC00330	Interchromosomal	None	9	0	9	1	1
4	110661879	110723140	4	169519390	169519635	CLUSTER5841	9	-	-	ENST00000512148:0-1913	ENST00000506381:203-448	CFI	BTF3L4P4	Intrachromosomal_Complex	58796249	9	0	9	1	1
1	77594798	77595352	12	25362364	25362844	CLUSTER6041	9	+	-	ENST00000471722:0-554	ENST00000557334:308-1051,ENST00000311936:642-5764,ENST00000256078:638-1118	RP4-706A16.3	KRAS	Interchromosomal	None	9	0	9	1	0.28125
1	205696827	205719403	3	167728022	167742882	CLUSTER108	9	-	-	ENST00000367142:0-475	ENST00000470487:2313-4372,ENST00000309027:1598-2099	NUCKS1	GOLIM4	Interchromosomal	None	9	0	8	0.0148515	0.0909091
3	185000764	185198316	6	31920005	31922578	CLUSTER120	9	+	-	ENST00000443863:0-2567,ENST00000446828:0-2341,ENST00000438053:0-2634,ENST00000535426:0-2366,ENST00000424227:0-3053,ENST00000265026:0-3132	ENST00000444811:481-1201	MAP3K13	RDBP	Interchromosomal	None	9	0	8	1	0.132353
13	109248499	109672258	22	41347362	41369312	CLUSTER762	9	+	+	ENST00000357550:0-2770,ENST00000397258:0-2855,ENST00000375857:0-2119,ENST00000457511:0-1536,ENST00000356711:0-2855,ENST00000251041:0-2770	ENST00000498684:234-575,ENST00000216225:0-1187,ENST00000544094:1903-2248,ENST00000476644:115-456	MYO16	RBX1,XPNPEP3	Interchromosomal	None	9	0	8	0.75	1
3	189705315	189705553	19	12754088	12754732	CLUSTER780	9	-	-	ENST00000470925:0-238	ENST00000325000:0-644	LEPREL1	CTD-2192J16.15	Interchromosomal	None	9	0	8	0.0247253	1
3	114432822	114790221	MT	9206	9989	CLUSTER1108	9	-	+	ENST00000462705:0-424	ENST00000362079:0-783	ZBTB20	MT-CO3	Interchromosomal	None	9	0	8	1	1
13	47345469	47371267	3	163196489	163197152	CLUSTER1714	9	-	+	ENST00000378697:0-1078	ENST00000477099:85-748	ESD	RP11-418B12.1	Interchromosomal	None	9	0	8	1	1
5	111013636	111092890	5	110907798	110907935	CLUSTER1933	9	-	-	ENST00000509025:0-272	ENST00000505795:0-137	NREP	HMGN1P13	Read_Through	-96951	9	0	8	0.5	1
10	46111046	46167721	X	153759810	153760676	CLUSTER1934	9	-	-	ENST00000374376:0-2093,ENST00000374371:0-2078,ENST00000374366:0-3264	ENST00000369620:1538-1798,ENST00000291567:1351-1965,ENST00000393562:1761-2630,ENST00000393564:1400-1660,ENST00000490651:508-782	ZFAND4	G6PD	Interchromosomal	None	9	0	8	1	0.0112219
6	43149921	43156695	3	169201458	169201867	CLUSTER1935	9	+	-	ENST00000510282:0-1413,ENST00000451399:0-2571	ENST00000418623:0-409	CUL9	RP11-641D5.1	Interchromosomal	None	9	0	8	1	1
8	144523105	144623622	X	48385542	48386058	CLUSTER2112	9	-	+	ENST00000262577:0-2523	ENST00000466461:177-693	ZC3H3	EBP	Interchromosomal	None	9	0	8	0.125	0.391304
3	189705315	189705553	5	168043356	168044000	CLUSTER2350	9	-	+	ENST00000470925:0-238	ENST00000522551:0-644	LEPREL1	CTC-575D19.1	Interchromosomal	None	9	0	8	0.0247253	1
2	160833195	160919120	12	66627861	66629013	CLUSTER2784	9	-	-	ENST00000283243:0-2643,ENST00000283243:0-2607,ENST00000392771:0-2607,ENST00000392771:0-2643	ENST00000417216:0-1152	PLA2R1	RBMS1P1	Interchromosomal	None	9	0	8	0.0576923	1
6	35541366	35696357	8	101730044	101734263	CLUSTER2797	9	-	-	ENST00000337746:0-4092	ENST00000518196:0-630	FKBP5	PABPC1	Interchromosomal	None	9	0	8	1	1
20	9049700	9317852	14	69341575	69341862	CLUSTER3338	9	+	-	ENST00000492632:0-179,ENST00000278655:0-242,ENST00000378493:0-179,ENST00000416836:0-580,ENST00000441846:0-339,ENST00000437503:0-404,ENST00000407043:0-439,ENST00000334005:0-395,ENST00000378501:0-179,ENST00000378473:0-395	ENST00000538545:2525-2812	PLCB4	ACTN1	Interchromosomal	None	9	0	8	0.0714286	0.0198675
19	55897299	55898060	19	12370940	12371351	CLUSTER4016	9	+	+	ENST00000558752:0-205,ENST00000428193:0-246	ENST00000461223:0-411	RPL28	CTD-2666L21.3	Intrachromosomal_Complex	-43525947	9	0	8	0.163636	1
11	75283373	75283827	11	105967469	105969436	CLUSTER4066	9	-	+	ENST00000534545:0-454	ENST00000278618:987-2954,ENST00000525660:696-1251,ENST00000534152:3188-5144	RP11-939C17.2	AASDHPPT	Intrachromsomal_Diverging	30664387	9	0	8	0.225	0.0232558
15	33757932	33928019	X	132804998	132805413	CLUSTER4100	9	+	+	ENST00000361728:0-3380,ENST00000415757:0-3464,ENST00000389232:0-3450	ENST00000426577:0-415	RYR3	RP3-417G15.1	Interchromosomal	None	9	0	8	0.6	1
22	25615488	25623951	11	66330933	66331477	CLUSTER4524	9	+	-	ENST00000398215:0-476	ENST00000310325:1490-2034,ENST00000527141:1312-1855	CRYBB2	CTSF	Interchromosomal	None	9	0	8	0.5	0.0194384
7	47314753	47579198	7	123092458	123092978	CLUSTER4885	9	-	-	ENST00000538633:0-6682,ENST00000398879:0-7624,ENST00000355730:0-6904	ENST00000324698:2370-2890,ENST00000484508:2553-3023,ENST00000469057:2093-2320,ENST00000466202:2770-3295	TNS3	IQUB	Intrachromosomal_Complex	75513259	9	0	8	1	0.9
12	6643706	6647479	21	33824492	33887698	CLUSTER5069	9	+	+	ENST00000474249:0-1332	ENST00000464037:0-2491	GAPDH	FAM176C	Interchromosomal	None	9	0	8	1	1
10	98510044	98510655	X	54219257	54324826	CLUSTER5241	9	+	-	ENST00000439189:0-611	ENST00000375169:1617-11171,ENST00000354646:1617-11340,ENST00000375159:1178-5402	RPL13AP5	WNK3	Interchromosomal	None	9	0	8	1	0.642857
2	55746739	55749301	1	154245811	154247747	CLUSTER5385	9	+	+	ENST00000339012:0-452	ENST00000531435:148-1283,ENST00000477780:140-1088	CCDC104	HAX1	Interchromosomal	None	9	0	8	0.0337079	0.0113924
22	25844071	25855481	22	26000343	26118600	CLUSTER5849	9	+	+	ENST00000382734:0-551,ENST00000509460:0-700,ENST00000415709:0-537	ENST00000545323:278-2872,ENST00000545323:352-2872,ENST00000324198:382-2442,ENST00000324198:305-2442,ENST00000324198:456-2442,ENST00000455558:124-656	CRYBB2P1	ADRBK2	Read_Through	103179	9	0	8	0.0223881	0.321429
8	62537161	62602337	2	27476551	27481450	CLUSTER555	9	-	-	ENST00000517903:0-2657	ENST00000497341:0-3447	ASPH	SLC30A3	Interchromosomal	None	9	0	7	1	1
11	61717841	61732986	3	49394608	49396032	CLUSTER916	9	+	-	ENST00000449131:0-4266	ENST00000419783:0-1145	BEST1	GPX1	Interchromosomal	None	9	0	7	1	1
8	145597525	145617221	2	177065635	177065979	CLUSTER2168	9	+	-	ENST00000526231:0-1134,ENST00000308860:0-1139,ENST00000529654:0-1211	ENST00000405359:0-344	ADCK5	AC016739.2	Interchromosomal	None	9	0	7	0.375	1
20	30458504	30531647	3	9406704	9426553	CLUSTER3004	9	+	+	ENST00000375938:0-1686,ENST00000375921:0-1465	ENST00000515662:635-2388	TTLL9	THUMPD3	Interchromosomal	None	9	0	7	1	0.079646
12	49364238	49364538	16	28726627	28747050	CLUSTER3106	9	-	+	ENST00000413630:0-300	ENST00000395587:785-3092,ENST00000537985:688-2864,ENST00000566501:949-3127,ENST00000566866:808-2985,ENST00000331666:834-3144,ENST00000564243:693-2869	WNT10B	EIF3C	Interchromosomal	None	9	0	7	0.9	0.0122449
19	18668571	18672966	15	69747766	69747884	CLUSTER3156	9	+	+	ENST00000540691:0-405	ENST00000560274:137-255	KXD1	RPLP1	Interchromosomal	None	9	0	7	0.0306122	0.0171103
X	153686620	153686767	3	171830241	172119454	CLUSTER3477	9	+	+	ENST00000369682:0-147	ENST00000392699:144-387,ENST00000416957:35-3683,ENST00000336824:71-7903,ENST00000421757:144-945,ENST00000423424:70-407,ENST00000469491:113-2915,ENST00000415807:144-5082	PLXNA3	FNDC3B	Interchromosomal	None	9	0	7	0.333333	0.214286
12	49364238	49364538	16	28390901	28411318	CLUSTER4028	9	-	-	ENST00000413630:0-300	ENST00000398943:785-3095,ENST00000543862:688-2867,ENST00000398944:737-3052,ENST00000380876:771-3084	WNT10B	EIF3CL	Interchromosomal	None	9	0	7	0.9	0.0129683
11	85955814	85989032	11	85994968	85995709	CLUSTER2963	9	+	+	ENST00000327320:0-1214,ENST00000524673:0-974,ENST00000263360:0-1810,ENST00000527888:0-1080,ENST00000534564:0-2610,ENST00000527888:0-1006,ENST00000263360:0-1884,ENST00000534564:0-2536,ENST00000528180:0-1361,ENST00000351625:0-1730,ENST00000524673:0-900,ENST00000528180:0-1435,ENST00000534595:0-268,ENST00000351625:0-1656	ENST00000524828:0-741	EED	RP11-320L11.2	Read_Through	5190	9	0	6	0.0666667	1
7	104654636	104731760	7	104602430	104602780	CLUSTER3164	8	+	+	ENST00000311117:0-2266,ENST00000257745:0-2107,ENST00000334877:0-2255,ENST00000334914:0-2255,ENST00000393656:0-2255,ENST00000476671:0-2128,ENST00000334884:0-2255	ENST00000417026:540-890	MLL5	RP11-325F22.2	Intrachromosomal_Complex	-51855	8	8	8	0.0243161	1
19	7571680	7572026	19	7584090	7585911	CLUSTER3972	8	+	+	ENST00000497131:0-346,ENST00000361664:0-1433	ENST00000361576:0-1953,ENST00000361576:132-1953	C19orf45	ZNF358	Read_Through	7670	8	7	8	0.205128	0.571429
3	122168420	122233791	3	127965678	128127484	CLUSTER5608	8	-	+	ENST00000466923:0-1734,ENST00000485027:0-1190,ENST00000485027:0-1111,ENST00000470904:0-1054,ENST00000344337:0-1172,ENST00000470904:0-1133,ENST00000465882:0-992,ENST00000466923:0-1813,ENST00000494339:0-1222,ENST00000494339:0-1301,ENST00000344337:0-1093	ENST00000254730:370-2227,ENST00000484438:156-639,ENST00000483457:323-1858	KPNA1	EEFSEC	Intrachromsomal_Diverging	5638504	8	5	8	1	0.121212
4	169418216	169589518	13	45007654	45009018	CLUSTER564	8	+	-	ENST00000512127:0-462,ENST00000261509:0-1297,ENST00000508898:0-1023,ENST00000503457:0-259,ENST00000335742:0-1297,ENST00000333488:0-1023,ENST00000505667:0-1259,ENST00000513245:0-290	ENST00000496314:291-607,ENST00000458659:3455-4819	PALLD	TSC22D1	Interchromosomal	None	8	4	8	0.0733945	0.0114123
8	99054872	99057777	5	96108971	96115298	CLUSTER4	8	-	+	ENST00000521726:0-1128,ENST00000517489:0-630	ENST00000510098:883-1322,ENST00000510098:962-1322	RPL30	CAST	Interchromosomal	None	8	0	8	1	0.109589
11	65770051	65771601	7	120478830	120498455	CLUSTER81	8	+	-	ENST00000533166:0-1134	ENST00000430985:0-692	BANF1	TSPAN12	Interchromosomal	None	8	0	8	1	1
19	55897299	55898060	20	37356094	37358014	CLUSTER198	8	+	+	ENST00000558752:0-205,ENST00000428193:0-246	ENST00000217420:653-2573	RPL28	SLC32A1	Interchromosomal	None	8	0	8	0.148148	1
1	27648738	27662889	4	112563396	112569963	CLUSTER272	8	+	+	ENST00000470223:0-2840,ENST00000471456:0-2860,ENST00000374073:0-1584	ENST00000510034:28-609	TMEM222	RP11-255I10.2	Interchromosomal	None	8	0	8	1	1
11	75282958	75283443	13	75858808	75900558	CLUSTER364	8	+	-	ENST00000526638:0-485	ENST00000377625:2153-6173,ENST00000413735:342-846,ENST00000431480:2153-6338,ENST00000377636:2153-6363,ENST00000425511:2153-6203	SERPINH1	TBC1D4	Interchromosomal	None	8	0	8	0.0234604	0.0210526
7	62809238	62812150	17	80445791	80446140	CLUSTER385	8	+	+	ENST00000456890:0-2912	ENST00000457415:1132-1471,ENST00000309794:1269-1618,ENST00000390006:1427-1776,ENST00000374611:1410-1759,ENST00000345415:1125-1474	AC006455.1	NARF	Interchromosomal	None	8	0	8	1	0.0105402
12	104387169	104443914	4	16257879	16259809	CLUSTER483	8	-	+	ENST00000360814:0-1285,ENST00000548660:0-1536,ENST00000546436:0-988	ENST00000570786:234-2164	GLT8D2	RP11-783N5.1	Interchromosomal	None	8	0	8	0.0126382	0.888889
9	35740821	35749214	9	2650369	2654479	CLUSTER486	8	-	+	ENST00000378094:0-1539,ENST00000378103:0-1549,ENST00000545786:0-1542,ENST00000467252:0-597	ENST00000382100:2460-3589,ENST00000382099:2194-3239,ENST00000382092:1775-2904	GBA2	VLDLR	Intrachromosomal_Converging	-33082383	8	0	8	0.533333	0.0134003
1	89790204	89790448	5	55800461	55800898	CLUSTER591	8	+	-	ENST00000428912:0-244	ENST00000450941:0-437	RP5-908D6.1	AC022431.1	Interchromosomal	None	8	0	8	1	1
8	58802134	58803367	3	48509275	48510380	CLUSTER724	8	-	-	ENST00000522281:0-779	ENST00000536074:626-1731	RP11-44D19.1	SHISA5	Interchromosomal	None	8	0	8	1	0.0322581
21	47422402	47424019	15	44957932	44966608	CLUSTER1088	8	+	-	ENST00000486023:0-967	ENST00000560780:114-1862	COL6A1	PATL2	Interchromosomal	None	8	0	8	1	1
1	166581706	166600636	15	71633465	71633969	CLUSTER1237	8	+	-	ENST00000488458:0-1534	ENST00000401798:75-579	FMO9P	RP11-592N21.1	Interchromosomal	None	8	0	8	1	0.0204604
20	55043646	55093942	12	51639132	51663099	CLUSTER1471	8	+	-	ENST00000477573:0-2192,ENST00000395881:0-1571,ENST00000023939:0-1649	ENST00000398453:152-1075	C20orf43	SMAGP	Interchromosomal	None	8	0	8	1	0.888889
15	69745157	69745358	14	39560104	39560301	CLUSTER1516	8	+	+	ENST00000560274:0-136,ENST00000487304:0-201	ENST00000554037:0-197	RPLP1	RP11-545M17.2	Interchromosomal	None	8	0	8	0.727273	1
21	40714241	40718453	17	11650872	11873484	CLUSTER1551	8	-	+	ENST00000361263:0-1671	ENST00000454412:6467-13587,ENST00000413703:2145-9197,ENST00000262442:6467-14169	HMGN1	DNAH9	Interchromosomal	None	8	0	8	1	1
1	207277606	207300239	9	133333904	133355284	CLUSTER1842	8	+	+	ENST00000367070:0-1082	ENST00000467695:0-579	C4BPA	ASS1	Interchromosomal	None	8	0	8	1	1
13	41744837	41745283	12	56555170	56555357	CLUSTER1849	8	-	+	ENST00000400429:0-446	ENST00000553056:408-595	CALM2P3	MYL6	Interchromosomal	None	8	0	8	1	0.027972
6	74229136	74230740	3	56649155	56655789	CLUSTER1992	8	-	+	ENST00000456206:0-1238	ENST00000326595:1602-3026,ENST00000341455:1571-3041,ENST00000436465:1566-3046,ENST00000422222:1516-1982,ENST00000394672:1636-3095,ENST00000468108:277-566,ENST00000471681:1649-3119	EEF1A1	CCDC66	Interchromosomal	None	8	0	8	1	0.0666667
1	153739306	153746554	8	95892454	95906346	CLUSTER2021	8	+	-	ENST00000318967:0-4505,ENST00000476843:0-3403,ENST00000456435:0-4703,ENST00000368670:0-3046,ENST00000481797:0-5740,ENST00000368669:0-2888	ENST00000308108:120-2725,ENST00000520509:267-3329,ENST00000396133:118-1360,ENST00000517487:443-829,ENST00000521809:62-591	INTS3	CCNE2	Interchromosomal	None	8	0	8	1	0.727273
15	60793157	60919661	14	102510610	102517127	CLUSTER2074	8	-	+	ENST00000335670:0-1394,ENST00000309157:0-1438,ENST00000261523:0-1481,ENST00000449337:0-1252	ENST00000360184:12848-14332	RORA	DYNC1H1	Interchromosomal	None	8	0	8	0.888889	0.0130293
17	40023708	40075235	3	46939344	46945283	CLUSTER2113	8	-	+	ENST00000537919:0-2973	ENST00000430002:379-1946,ENST00000313049:516-2122,ENST00000449590:516-2122,ENST00000418619:462-2069,ENST00000490109:333-730,ENST00000427125:646-1913,ENST00000428220:516-2062	ACLY	PTH1R	Interchromosomal	None	8	0	8	1	1
10	98510044	98510655	4	165800071	165818674	CLUSTER2124	8	+	+	ENST00000439189:0-611	ENST00000507152:404-2601,ENST00000510062:166-673,ENST00000515275:214-550	RPL13AP5	RP11-366M4.3	Interchromosomal	None	8	0	8	1	1
3	49052923	49056008	15	35270551	35272267	CLUSTER2402	8	-	+	ENST00000498794:0-2986	ENST00000391457:0-1716	DALRD3	AC114546.1	Interchromosomal	None	8	0	8	1	1
7	92728828	92747335	1	155916645	155916870	CLUSTER2421	8	-	-	ENST00000379958:0-6851	ENST00000477754:244-469	SAMD9	ARHGEF2	Interchromosomal	None	8	0	8	1	0.0740741
16	18800302	18812840	1	21330042	21330426	CLUSTER2476	8	-	-	ENST00000567078:0-683	ENST00000420703:0-384	RP11-1035H13.3	RP11-487E1.1	Interchromosomal	None	8	0	8	1	1
17	76210276	76212861	1	74934819	74935226	CLUSTER2548	8	+	+	ENST00000374948:0-341,ENST00000432014:0-451,ENST00000350051:0-459,ENST00000301633:0-528,ENST00000301633:0-341,ENST00000432014:0-264	ENST00000411417:37-444	BIRC5	RP4-650F12.2	Interchromosomal	None	8	0	8	0.0329218	1
11	118889475	118894351	5	121007067	121007566	CLUSTER2576	8	+	-	ENST00000525303:0-653	ENST00000509365:0-499	TRAPPC4	RP11-510I6.3	Interchromosomal	None	8	0	8	1	1
5	131630870	131630963	9	135894872	135896260	CLUSTER3016	8	-	+	ENST00000471826:0-137,ENST00000431054:0-93	ENST00000436459:0-1388	P4HA2	EEF1A1P5	Interchromosomal	None	8	0	8	0.888889	1
15	93443057	93571236	7	128141815	128142977	CLUSTER3396	8	+	+	ENST00000394196:0-9856	ENST00000482555:1225-1589,ENST00000480046:902-5742,ENST00000262432:1019-2181	CHD2	METTL2B	Interchromosomal	None	8	0	8	1	0.0177384
1	54649713	54649972	11	63960549	63971690	CLUSTER3409	8	+	+	ENST00000487096:0-259	ENST00000536973:86-737,ENST00000540736:37-398,ENST00000543847:46-771,ENST00000538945:67-1899	MRPL37	STIP1	Interchromosomal	None	8	0	8	0.173913	0.0110193
20	4833001	4990938	11	113194009	113239064	CLUSTER3479	8	-	+	ENST00000379333:0-6961,ENST00000338244:0-6943	ENST00000529221:163-2314,ENST00000483239:75-2239,ENST00000393020:463-2540,ENST00000494714:85-2519,ENST00000527781:75-518,ENST00000489064:210-590,ENST00000429951:405-668,ENST00000455306:386-829,ENST00000314756:109-2249,ENST00000531164:36-565,ENST00000525965:101-806,ENST00000464224:672-2984,ENST00000529850:109-593,ENST00000442859:216-763	SLC23A2	TTC12	Interchromosomal	None	8	0	8	1	0.228571
11	810002	810356	3	42897528	42906692	CLUSTER3553	8	+	+	ENST00000524867:0-354	ENST00000493193:0-877	RPLP2	CCBP2	Interchromosomal	None	8	0	8	1	1
4	76650003	76650084	8	17722166	17732173	CLUSTER3713	8	+	-	ENST00000514213:0-81	ENST00000522636:0-772	USO1	FGL1	Interchromosomal	None	8	0	8	1	1
3	47021172	47040606	2	237489082	237491000	CLUSTER3733	8	+	+	ENST00000383740:0-3721,ENST00000450053:0-3561	ENST00000447924:55-712,ENST00000272928:284-2202	NBEAL2	CXCR7	Interchromosomal	None	8	0	8	0.347826	0.0140351
16	2647881	2649718	3	197677060	197681321	CLUSTER3796	8	-	+	ENST00000562166:0-1837	ENST00000485439:0-676	CTD-3126B10.1	RPL35A	Interchromosomal	None	8	0	8	1	1
12	49231074	49245923	2	3627408	3628507	CLUSTER3929	8	-	+	ENST00000553182:0-778	ENST00000472966:0-555	DDX23	RPS7	Interchromosomal	None	8	0	8	1	1
7	116166035	116199310	3	63981985	63985229	CLUSTER4136	8	+	+	ENST00000456473:0-556	ENST00000522345:0-345	CAV1	ATXN7	Interchromosomal	None	8	0	8	1	1
1	42922214	42926082	4	169277885	169279426	CLUSTER4263	8	+	-	ENST00000472013:0-1616	ENST00000511577:5239-6780,ENST00000510590:1967-3508,ENST00000260184:5212-6753	PPCS	DDX60L	Interchromosomal	None	8	0	8	1	0.0987654
2	95533230	95613085	1	143119060	143232317	CLUSTER4395	8	-	+	ENST00000568768:0-6623	ENST00000428930:0-613	RP11-71B7.2	BX571672.1	Interchromosomal	None	8	0	8	1	1
11	61717841	61732986	20	46331262	46414232	CLUSTER4452	8	+	-	ENST00000449131:0-4266	ENST00000437955:0-813	BEST1	SULF2	Interchromosomal	None	8	0	8	1	1
11	836062	838797	2	23971533	23977176	CLUSTER4709	8	+	-	ENST00000528011:0-1368	ENST00000238789:4550-8102,ENST00000381024:2033-5578,ENST00000546030:3352-3765,ENST00000474583:3351-3764	CD151	ATAD2B	Interchromosomal	None	8	0	8	1	0.142857
14	56130060	56151293	3	10334814	10335019	CLUSTER4720	8	+	-	ENST00000555172:0-1984,ENST00000555573:0-1711	ENST00000492602:187-392	KTN1	SEC13	Interchromosomal	None	8	0	8	1	0.4
2	101437486	101554303	22	45898925	45921442	CLUSTER4854	8	+	+	ENST00000335681:0-647,ENST00000486017:0-330,ENST00000448812:0-330,ENST00000542504:0-559,ENST00000427413:0-559,ENST00000427413:0-469,ENST00000451740:0-230,ENST00000492373:0-139	ENST00000439835:0-571	NPAS2	FBLN1	Interchromosomal	None	8	0	8	1	1
1	169487649	169555825	17	17286690	17287325	CLUSTER4892	8	-	-	ENST00000367797:0-6546,ENST00000367796:0-6561	ENST00000392730:0-635	F5	AC073621.1	Interchromosomal	None	8	0	8	1	1
20	58533481	58581841	11	75111737	75115199	CLUSTER4898	8	+	+	ENST00000350849:0-490,ENST00000348616:0-2594,ENST00000497614:0-841,ENST00000244049:0-377	ENST00000530170:0-530,ENST00000528847:182-638	CDH26	RPS3	Interchromosomal	None	8	0	8	0.666667	0.0242424
11	61717841	61732986	15	90764213	90772901	CLUSTER4906	8	+	+	ENST00000449131:0-4266	ENST00000411539:743-3806,ENST00000379122:766-2511,ENST00000332496:723-3780,ENST00000560089:669-2803,ENST00000558065:684-3750	BEST1	SEMA4B	Interchromosomal	None	8	0	8	1	0.307692
1	235291117	235291251	1	235275417	235285773	CLUSTER4981	8	-	-	ENST00000384452:0-134	ENST00000473132:0-364,ENST00000366607:0-3386	SNORA14B	TOMM20	Read_Through	-5343	8	0	8	1	1
14	24767916	24768974	14	23495505	23502882	CLUSTER5228	8	-	-	ENST00000558114:0-608	ENST00000334454:410-795	DHRS1	PSMB5	Intrachromosomal	-1263822	8	0	8	1	0.0164948
2	241375087	241407492	2	31557186	31569708	CLUSTER5248	8	+	-	ENST00000264039:0-3710	ENST00000379416:3325-5687	GPC1	XDH	Intrachromsomal_Diverging	-209737506	8	0	8	1	0.153846
16	77325162	77469010	11	129992199	130013416	CLUSTER5367	8	-	+	ENST00000282849:0-3820	ENST00000539648:499-1983,ENST00000533616:556-2040	ADAMTS18	APLP2	Interchromosomal	None	8	0	8	1	0.0101652
5	65017743	65017956	15	25154075	25154818	CLUSTER5423	8	-	-	ENST00000381007:0-213	ENST00000441797:0-743	SGTB	AC090602.1	Interchromosomal	None	8	0	8	0.222222	1
1	15736432	15756825	14	24774392	24779753	CLUSTER5510	8	+	-	ENST00000375975:0-2475	ENST00000555471:70-531,ENST00000336557:747-2408	EFHD2	CIDEB	Interchromosomal	None	8	0	8	1	0.888889
5	131630870	131630963	7	22550230	22551617	CLUSTER5600	8	-	-	ENST00000471826:0-137,ENST00000431054:0-93	ENST00000434005:0-1383,ENST00000318052:0-1385	P4HA2	EEF1A1P6	Interchromosomal	None	8	0	8	0.888889	1
MT	5903	7444	MT	8526	9206	CLUSTER5701	8	+	+	ENST00000361624:0-1541	ENST00000361899:0-680,ENST00000361851:0-206	MT-CO1	MT-ATP6,J01415.25	Intrachromosomal	1081	8	0	8	1	1
16	75327595	75340442	1	205687522	205689780	CLUSTER5787	8	-	-	ENST00000570103:0-662	ENST00000264531:325-497	CFDP1	NUCKS1	Interchromosomal	None	8	0	8	1	0.0516129
7	75677478	75686810	22	45898925	45921442	CLUSTER5790	8	+	+	ENST00000461665:0-343,ENST00000432020:0-318	ENST00000439835:0-571	MDH2	FBLN1	Interchromosomal	None	8	0	8	0.0122699	1
14	51134591	51135014	11	74456760	74457158	CLUSTER5842	8	-	-	ENST00000324679:0-457,ENST00000556735:0-423	ENST00000428553:0-398	SAV1	RP11-864N7.2	Interchromosomal	None	8	0	8	0.666667	1
14	19475124	19476454	12	122755978	122812970	CLUSTER5885	8	-	-	ENST00000547616:0-1330	ENST00000361654:2675-5565	RP11-536C10.10	CLIP1	Interchromosomal	None	8	0	8	1	0.0446927
13	114789754	114843437	19	11145589	11172734	CLUSTER5961	8	-	+	ENST00000389544:0-785,ENST00000334062:0-801,ENST00000542651:0-752,ENST00000389544:0-890,ENST00000542651:0-647,ENST00000334062:0-906	ENST00000444061:3852-4841,ENST00000450717:3774-4850,ENST00000541122:3852-4844,ENST00000413806:3774-4853,ENST00000421844:4328-5795,ENST00000344626:4156-5391,ENST00000358026:4157-5789,ENST00000429416:4233-5769,ENST00000450717:3852-4850,ENST00000344626:4078-5391,ENST00000538456:82-635,ENST00000538456:160-635,ENST00000444061:3774-4841,ENST00000421844:4250-5795,ENST00000413806:3852-4853,ENST0000035802…	RASA3	SMARCA4	Interchromosomal	None	8	0	8	0.380952	0.0372093
22	42764720	42765241	22	42610852	42611346	CLUSTER4621	8	-	-	ENST00000432473:0-453,ENST00000424852:0-521	ENST00000515426:138-632	Z83851.1	TCF20	Read_Through	-20908	8	5	7	0.030888	0.4
11	82546550	82546903	9	69204555	69259307	CLUSTER119	8	+	-	ENST00000527936:0-353	ENST00000476973:413-839,ENST00000470192:306-827,ENST00000480351:365-540,ENST00000473839:334-1970,ENST00000377449:274-1714	RP11-718B12.5	CBWD6	Interchromosomal	None	8	0	7	1	0.036036
9	100745637	100777667	12	76441413	76442243	CLUSTER193	8	+	-	ENST00000447173:0-825,ENST00000486769:0-399	ENST00000552013:522-678,ENST00000552013:594-678	ANP32B	NAP1L1	Interchromosomal	None	8	0	7	1	0.0344828
9	131675022	131679017	10	7390102	7390294	CLUSTER372	8	+	-	ENST00000492784:0-716	ENST00000379711:500-692	LRRC8A	SFMBT2	Interchromosomal	None	8	0	7	1	1
19	34583378	34584248	X	71475528	71493220	CLUSTER401	8	-	-	ENST00000469064:0-870	ENST00000470671:0-609	RPS4XP21	RPS4X	Interchromosomal	None	8	0	7	1	1
6	160196317	160200077	11	71731371	71731955	CLUSTER504	8	+	+	ENST00000472052:0-1640,ENST00000367048:0-3179	ENST00000502284:3648-4232	ACAT2	RP11-849H4.4	Interchromosomal	None	8	0	7	1	0.727273
8	146015154	146017971	8	68109883	68214700	CLUSTER610	8	-	-	ENST00000262584:0-1040,ENST00000534781:0-715	ENST00000519436:372-570,ENST00000262215:545-7224,ENST00000262215:514-7224	RPL8	ARFGEF1	Intrachromosomal	-77759242	8	0	7	1	0.0707965
10	52439350	52442824	20	62505020	62522897	CLUSTER721	8	+	+	ENST00000442076:0-546	ENST00000369927:219-1062,ENST00000351424:237-2301,ENST00000358548:237-2274	RP11-564C4.5	TPD52L2	Interchromosomal	None	8	0	7	1	0.0101652
16	30935895	30953856	2	232573245	232577998	CLUSTER974	8	+	+	ENST00000471231:0-1696,ENST00000338343:0-2013,ENST00000565690:0-1383,ENST00000566320:0-161,ENST00000380310:0-1844,ENST00000427128:0-1360,ENST00000562319:0-1844	ENST00000409683:0-932	FBXL19	PTMA	Interchromosomal	None	8	0	7	0.2	1
15	65843363	65862536	12	7077033	7077870	CLUSTER1249	8	+	-	ENST00000562832:0-788	ENST00000536316:311-759	PTPLAD1	PHB2	Interchromosomal	None	8	0	7	1	0.0363636
1	85036264	85040103	8	101718930	101722074	CLUSTER1260	8	-	-	ENST00000465118:0-653,ENST00000370630:0-364,ENST00000370625:0-644,ENST00000477677:0-380	ENST00000518716:0-693	CTBS	PABPC1	Interchromosomal	None	8	0	7	0.0263158	1
7	141438205	141445383	20	51785181	51796088	CLUSTER1341	8	+	-	ENST00000465167:0-494,ENST00000465582:0-456,ENST00000498107:0-591,ENST00000465582:0-530	ENST00000432706:0-1619	SSBP1	RP11-15M15.1	Interchromosomal	None	8	0	7	1	1
16	67880837	67904754	11	120337902	120343835	CLUSTER1405	8	+	+	ENST00000567105:0-581	ENST00000531616:2814-3107	NUTF2	ARHGEF12	Interchromosomal	None	8	0	7	1	0.0650407
5	111092832	111092890	16	238988	240133	CLUSTER2332	8	-	-	ENST00000503429:0-58	ENST00000442701:0-422,ENST00000468732:55-572	NREP	LUC7L	Interchromosomal	None	8	0	7	1	0.125
14	70352056	70352868	2	95416326	95417037	CLUSTER2401	8	-	+	ENST00000477943:0-800,ENST00000447432:0-812	ENST00000422564:0-711	RPL7AP6	AC073464.6	Interchromosomal	None	8	0	7	1	1
13	45911332	45915256	3	173854251	173996844	CLUSTER2727	8	-	+	ENST00000379055:0-947,ENST00000379060:0-763	ENST00000469727:0-560,ENST00000490929:0-431	TPT1	NLGN1	Interchromosomal	None	8	0	7	1	1
10	71923440	71923879	2	242026618	242035484	CLUSTER2760	8	+	-	ENST00000428512:0-439	ENST00000488567:0-3853	CALM2P2	MTERFD2	Interchromosomal	None	8	0	7	1	1
5	171296732	171433653	13	45911311	45914318	CLUSTER2821	8	-	-	ENST00000296933:0-1798,ENST00000522376:0-315,ENST00000523843:0-1736,ENST00000265094:0-1604,ENST00000425623:0-1480,ENST00000393802:0-1512	ENST00000490277:114-1850	FBXW11	TPT1	Interchromosomal	None	8	0	7	0.0125	0.01766
7	65892935	65952976	7	65888391	65888879	CLUSTER2823	8	-	-	ENST00000442578:0-825,ENST00000442578:0-733	ENST00000438081:0-488	GS1-124K5.2	SKP1P1	Overlapping_Complex	0	8	0	7	1	1
19	35645643	35649302	9	72434320	72435179	CLUSTER3317	8	+	-	ENST00000392218:0-267,ENST00000392218:0-210	ENST00000453410:115-974	FXYD5	RP11-109D9.3	Interchromosomal	None	8	0	7	1	1
9	139685819	139687707	5	79232401	79263448	CLUSTER3428	8	+	+	ENST00000290079:0-767,ENST00000465017:0-838,ENST00000483187:0-682	ENST00000503167:0-560	TMEM141	RP11-168A11.1	Interchromosomal	None	8	0	7	1	1
1	231664286	231664571	1	231658133	231663160	CLUSTER3505	8	+	-	ENST00000366639:0-285	ENST00000450783:253-429,ENST00000416221:137-464,ENST00000416221:215-464,ENST00000440665:239-415	TSNAX	RP11-295G20.2	Overlapping_Diverging	0	8	0	7	0.0353982	0.0769231
6	44221842	44225290	16	56518296	56554194	CLUSTER3510	8	-	-	ENST00000393812:0-2042	ENST00000245157:0-2962	SLC35B2	BBS2	Interchromosomal	None	8	0	7	1	1
2	220404093	220407818	11	110747717	110747900	CLUSTER3716	8	-	-	ENST00000535926:0-2209	ENST00000530590:0-183	CHPF	RP11-97I14.1	Interchromosomal	None	8	0	7	1	1
12	57998421	57999513	6	36937831	36938469	CLUSTER3821	8	+	-	ENST00000549583:0-607	ENST00000418541:253-601,ENST00000492754:25-372	DTX3	MTCH1	Interchromosomal	None	8	0	7	0.4	1
17	702552	767350	12	51449617	51454203	CLUSTER4327	8	-	+	ENST00000575801:0-2680,ENST00000336868:0-3035	ENST00000553175:290-554,ENST00000448283:341-916,ENST00000549340:359-817,ENST00000262055:512-2111,ENST00000418425:531-2122,ENST00000551477:688-1185,ENST00000550755:409-551,ENST00000552430:327-607,ENST00000380123:304-1900,ENST00000550929:405-1388,ENST00000552739:133-1712,ENST00000547318:413-2000	NXN	LETMD1	Interchromosomal	None	8	0	7	1	0.0215054
17	2206997	2207310	22	24236636	24237413	CLUSTER4521	8	+	+	ENST00000344595:0-313	ENST00000465752:0-588	SRR	MIF	Interchromosomal	None	8	0	7	0.615385	1
3	48215773	48216242	15	66791660	66795866	CLUSTER4694	8	-	-	ENST00000459900:0-469	ENST00000568588:499-1863	CDC25A	RPL4	Interchromosomal	None	8	0	7	0.615385	0.0108992
1	100111498	100155427	22	38355352	38421774	CLUSTER4952	8	+	+	ENST00000263174:0-1986,ENST00000496843:0-4770	ENST00000442738:215-2105,ENST00000484894:279-550,ENST00000407936:181-581,ENST00000488684:238-563,ENST00000483713:238-614,ENST00000492213:277-549,ENST00000443002:179-1889,ENST00000405557:167-559,ENST00000470701:204-583	PALMD	POLR2F	Interchromosomal	None	8	0	7	1	0.0157171
11	82546550	82546903	9	70860128	70914559	CLUSTER5144	8	+	+	ENST00000527936:0-353	ENST00000449778:376-551,ENST00000377344:311-1401,ENST00000377349:339-860	RP11-718B12.5	CBWD3	Interchromosomal	None	8	0	7	1	0.0327869
7	134132707	134134083	2	225367708	225367788	CLUSTER5243	8	-	-	ENST00000498373:0-548	ENST00000481135:673-753	AKR1B1	CUL3	Interchromosomal	None	8	0	7	1	0.0159046
20	37078012	37078145	20	37078978	37079563	CLUSTER5611	8	+	+	ENST00000362396:0-133	ENST00000453698:662-1321,ENST00000437028:509-1168,ENST00000444816:120-620	SNORA60	SNHG11	Overlapping_Complex	0	8	0	7	1	0.0363636
11	82546550	82546903	9	70484018	70486878	CLUSTER5970	8	+	-	ENST00000527936:0-353	ENST00000377392:46-1135,ENST00000441808:365-540,ENST00000469921:371-1380,ENST00000465474:299-1412,ENST00000377380:354-893,ENST00000377389:392-1482	RP11-718B12.5	CBWD5	Interchromosomal	None	8	0	7	1	0.0203562
1	204797781	204970413	11	17095935	17099333	CLUSTER5982	8	+	-	ENST00000367170:0-3547,ENST00000367171:0-3739,ENST00000413225:0-274,ENST00000367172:0-3784,ENST00000339876:0-3463,ENST00000401399:0-3334	ENST00000525634:0-645	NFASC	RPS13	Interchromosomal	None	8	0	7	1	1
20	44563266	44576661	16	29362066	29381592	CLUSTER6028	8	+	+	ENST00000372409:0-2746,ENST00000479348:0-1323	ENST00000507381:0-1856	PCIF1	SNX29P2	Interchromosomal	None	8	0	7	1	1
16	11343505	11445611	5	121492301	121515311	CLUSTER74	8	+	+	ENST00000572173:0-1864	ENST00000514925:155-400	RMI2	ZNF474	Interchromosomal	None	8	0	6	1	1
3	189838040	189838717	13	23270161	23270712	CLUSTER208	8	-	-	ENST00000319332:0-677	ENST00000450676:0-551	LEPREL1	FTH1P7	Interchromosomal	None	8	0	6	0.109589	1
1	55541129	55680761	5	118309490	118309816	CLUSTER1094	8	-	+	ENST00000484447:0-42,ENST00000294383:0-7699,ENST00000407756:0-6966	ENST00000397627:0-326	USP24	PTMAP2	Interchromosomal	None	8	0	6	0.115942	1
MT	10469	10765	12	54448633	54449110	CLUSTER2888	8	+	+	ENST00000361335:0-296	ENST00000303406:1046-1523,ENST00000430889:485-1665	MT-ND4L	HOXC4	Interchromosomal	None	8	0	6	1	0.228571
17	47865916	47898787	22	39708891	39710969	CLUSTER4431	8	+	-	ENST00000424009:0-1283,ENST00000259021:0-1524,ENST00000513980:0-481,ENST00000512616:0-615,ENST00000514540:0-244,ENST00000435742:0-1452,ENST00000508594:0-459,ENST00000510819:0-879,ENST00000454930:0-981,ENST00000509773:0-1067,ENST00000513171:0-515,ENST00000503935:0-1812	ENST00000467105:0-1395	KAT7	RPL3	Interchromosomal	None	8	0	6	0.145455	1
14	27061952	27063722	2	177065635	177065979	CLUSTER4922	8	-	-	ENST00000572358:0-1770	ENST00000405359:0-344	RP11-483C6.1	AC016739.2	Interchromosomal	None	8	0	6	1	1
2	87954408	87954761	5	149824986	149826499	CLUSTER5113	8	+	-	ENST00000452984:0-353	ENST00000519855:0-397	AC133965.1	RPS14	Interchromosomal	None	8	0	6	1	1
15	63340564	63362799	3	141464000	141464541	CLUSTER5641	8	+	+	ENST00000334895:0-1605	ENST00000480908:240-781	TPM1	RNF7	Interchromosomal	None	8	0	6	1	0.0412371
10	27415624	27425265	9	33917015	33920401	CLUSTER5626	8	-	+	ENST00000463270:0-591	ENST00000263228:688-4074	YME1L1	UBE2R2	Interchromosomal	None	8	0	5	0.0592593	0.0168421
1	1284275	1284514	5	32601110	32601447	CLUSTER1539	8	-	+	ENST00000378888:0-454,ENST00000378891:0-216,ENST00000345100:0-239,ENST00000472445:0-59	ENST00000504016:171-508	DVL1	SUB1	Interchromosomal	None	8	0	3	0.380952	0.0221607
16	18802990	18812999	11	109622171	109694572	CLUSTER2217	8	-	-	ENST00000304414:0-2406	ENST00000534252:0-612	ARL6IP1	RP11-262A12.1	Interchromosomal	None	8	0	3	1	1
4	190861942	190876305	9	71012848	71014186	CLUSTER2557	7	+	-	ENST00000226798:0-653,ENST00000531991:0-636,ENST00000514482:0-417	ENST00000446984:0-422	FRG1	RP11-88I18.2	Interchromosomal	None	7	7	7	0.0180879	1
8	145734462	145736285	8	145254024	145316842	CLUSTER3144	7	+	+	ENST00000534427:0-657,ENST00000528047:0-1241	ENST00000534366:1072-5091,ENST00000398656:1045-5022,ENST00000534508:780-1610,ENST00000423230:1124-1711,ENST00000420663:1072-4974,ENST00000532255:1065-3904,ENST00000528919:1069-5233,ENST00000356585:780-1601,ENST00000423230:1045-1711,ENST00000527552:1077-5831,ENST00000326134:1005-5182	MFSD3	HEATR7A	Intrachromosomal_Complex	-417619	7	7	7	0.0262172	0.0945946
7	107204424	107217036	7	107221203	107262314	CLUSTER2136	7	+	+	ENST00000431839:0-777,ENST00000443233:0-1137,ENST00000265720:0-1067,ENST00000485825:0-644,ENST00000436411:0-1286,ENST00000402620:0-777	ENST00000379119:0-5772,ENST00000457837:294-997,ENST00000005259:325-4571	DUS4L	BCAP29	Read_Through	2067	7	5	7	0.0208955	0.155556
2	173360102	173421256	2	173328989	173329301	CLUSTER6027	7	-	-	ENST00000442417:0-767,ENST00000444919:0-413,ENST00000442417:0-625,ENST00000416080:0-176,ENST00000450443:0-692	ENST00000458314:199-511	AC093818.1	AC078883.3	Read_Through	-14817	7	4	7	0.636364	0.875
8	110790140	110794516	1	226016425	226033259	CLUSTER30	7	+	+	ENST00000530760:0-2977	ENST00000448202:482-894,ENST00000366837:191-1775,ENST00000272167:0-1659	RP11-25D10.2	EPHX1	Interchromosomal	None	7	0	7	1	0.0804598
1	24717692	24718560	18	21111588	21111745	CLUSTER98	7	-	+	ENST00000483261:0-624	ENST00000269221:2015-2172,ENST00000540942:1850-2001,ENST00000542734:1761-1943	C1orf201	C18orf8	Interchromosomal	None	7	0	7	1	0.0127971
8	144680073	144682484	7	140424942	140426315	CLUSTER285	7	+	-	ENST00000321385:0-2411,ENST00000504548:0-2411	ENST00000496384:1104-2477	TIGD5	BRAF	Interchromosomal	None	7	0	7	1	0.0630631
20	57603732	57607399	1	46505813	46512296	CLUSTER324	7	-	-	ENST00000395659:0-1877	ENST00000423209:1428-1883,ENST00000354242:1021-4996,ENST00000340332:913-4888	ATP5E	PIK3R3	Interchromosomal	None	7	0	7	1	0.538462
5	102201013	102201170	1	150937735	150938438	CLUSTER379	7	+	+	ENST00000506006:0-157	ENST00000560481:0-615,ENST00000561111:0-632	PAM	RP11-316M1.12	Interchromosomal	None	7	0	7	0.4375	1
16	28746239	28746910	16	21413604	21436458	CLUSTER437	7	+	-	ENST00000566086:0-423	ENST00000448012:0-2586,ENST00000538439:0-542	EIF3C	NPIPL3	Intrachromsomal_Diverging	-7309780	7	0	7	1	1
12	104659086	104659613	11	60231234	60231784	CLUSTER497	7	+	+	ENST00000462885:0-527	ENST00000534503:382-932	RPL18AP3	MS4A1	Interchromosomal	None	7	0	7	1	1
6	168227640	168227916	11	74456760	74457158	CLUSTER537	7	+	-	ENST00000351017:0-276,ENST00000344191:0-276,ENST00000400825:0-315	ENST00000428553:0-398	MLLT4	RP11-864N7.2	Interchromosomal	None	7	0	7	0.35	1
12	104337396	104340718	12	25357722	25362844	CLUSTER634	7	+	-	ENST00000552051:0-490	ENST00000311936:642-5764	HSP90B1	KRAS	Intrachromsomal_Diverging	-78933531	7	0	7	1	0.07
15	60296420	60296841	1	152004981	152006275	CLUSTER636	7	+	-	ENST00000396057:0-421,ENST00000560857:0-409	ENST00000478109:86-556	FOXB1	S100A11	Interchromosomal	None	7	0	7	1	0.0414201
11	780116	780665	11	783529	784296	CLUSTER650	7	+	+	ENST00000319941:0-548	ENST00000525941:194-609	AP006621.1	AP006621.5	Overlapping_Complex	0	7	0	7	1	0.2
X	153626836	153629237	8	144800415	144800604	CLUSTER737	7	+	-	ENST00000492572:0-1308	ENST00000527908:109-298	RPL10	RP11-429J17.5	Interchromosomal	None	7	0	7	1	1
1	235827764	236030219	1	109534903	109535457	CLUSTER790	7	-	+	ENST00000389793:0-11369,ENST00000473037:0-6184,ENST00000389794:0-11369	ENST00000538262:0-611,ENST00000414070:0-554	LYST	RP11-20O24.4	Intrachromosomal_Converging	-126288891	7	0	7	0.137255	1
1	228680936	228682669	17	2319351	2320444	CLUSTER795	7	+	-	ENST00000493597:0-416	ENST00000571669:3076-4169,ENST00000576155:3177-4270	RNF187	METTL16	Interchromosomal	None	7	0	7	1	0.777778
2	69870037	69871081	15	69745157	69747884	CLUSTER967	7	-	+	ENST00000471775:0-576	ENST00000487304:0-1961	AAK1	RPLP1	Interchromosomal	None	7	0	7	1	1
22	36914859	36925212	4	154073644	154214175	CLUSTER999	7	-	+	ENST00000455547:0-995	ENST00000441616:0-582	EIF3D	TRIM2	Interchromosomal	None	7	0	7	1	1
18	6462142	6463008	11	57581782	57586649	CLUSTER1082	7	-	+	ENST00000489915:0-866	ENST00000428599:2964-6015,ENST00000528232:2693-5744,ENST00000532245:2603-5654,ENST00000531007:167-847,ENST00000532463:2697-5748,ENST00000399039:2969-5187,ENST00000532844:2873-6011,ENST00000530748:2873-5924,ENST00000527467:1932-5070,ENST00000525902:1932-4983,ENST00000361796:3191-6243,ENST00000399050:3174-6312,ENST00000531014:1914-5052,ENST00000426142:2748-5799,ENST00000526772:1914-4965,ENST0000052…	CTD-2124B20.1	CTNND1	Interchromosomal	None	7	0	7	1	0.0107198
X	41181853	41182363	3	48509275	48510380	CLUSTER1107	7	-	-	ENST00000395664:0-510	ENST00000536074:626-1731	RP13-13A3.1	SHISA5	Interchromosomal	None	7	0	7	1	0.0283401
7	26236020	26236526	16	23676946	23677337	CLUSTER1119	7	-	+	ENST00000495810:0-283	ENST00000568589:380-771	HNRNPA2B1	DCTN5	Interchromosomal	None	7	0	7	0.35	0.0162413
7	41730786	41732161	12	12790503	12798041	CLUSTER1153	7	-	+	ENST00000464515:0-1375	ENST00000228865:296-3753,ENST00000540224:464-666,ENST00000228865:494-3753	INHBA	CREBL2	Interchromosomal	None	7	0	7	0.259259	0.0191781
1	161179028	161184028	1	161188030	161189037	CLUSTER1167	7	+	+	ENST00000483804:0-1061	ENST00000490414:194-561,ENST00000289902:74-590,ENST00000289902:223-590,ENST00000490414:137-561	NDUFS2	FCER1G	Read_Through	994	7	0	7	1	0.875
10	27415624	27425265	16	14738144	14761924	CLUSTER1523	7	-	+	ENST00000463270:0-591	ENST00000426842:0-1447,ENST00000566710:0-1447	YME1L1	BFAR	Interchromosomal	None	7	0	7	0.0522388	1
MT	7585	8268	5	72848159	72857112	CLUSTER1555	7	+	-	ENST00000361739:0-683	ENST00000506130:67-435,ENST00000296785:948-2062,ENST00000515804:929-1297	MT-CO2	ANKRA2	Interchromosomal	None	7	0	7	1	0.101449
22	24236612	24241116	2	108910684	108926370	CLUSTER1576	7	-	+	ENST00000406213:0-1475	ENST00000251481:604-2794,ENST00000409067:140-927	AP000350.4	SULT1C2	Interchromosomal	None	7	0	7	1	1
16	28746239	28746910	16	21845889	21868738	CLUSTER1784	7	+	-	ENST00000566086:0-423	ENST00000415645:0-3605	EIF3C	RP11-645C24.1	Intrachromsomal_Diverging	-6877500	7	0	7	1	1
1	17866329	17914139	12	132250662	132284281	CLUSTER1787	7	+	+	ENST00000434513:0-415,ENST00000361221:0-415,ENST00000452522:0-415,ENST00000361221:0-381,ENST00000434513:0-381,ENST00000375415:0-265,ENST00000452522:0-381,ENST00000375415:0-299	ENST00000537164:639-960,ENST00000535236:5054-5592,ENST00000541286:1813-3218,ENST00000538548:1813-2635,ENST00000538548:2044-2635,ENST00000261674:1861-3245,ENST00000261674:2092-3245,ENST00000535236:5285-5592,ENST00000541286:2044-3218	ARHGEF10L	SFSWAP	Interchromosomal	None	7	0	7	0.583333	0.0150538
20	47862442	47892426	2	190636037	190647327	CLUSTER1905	7	-	-	ENST00000537431:0-1173	ENST00000392349:213-1136,ENST00000442547:560-892,ENST00000409519:50-1222,ENST00000392350:96-2008	ZNFX1	ORMDL1	Interchromosomal	None	7	0	7	1	0.0289256
2	232326391	232328403	6	152128330	152129393	CLUSTER1994	7	-	+	ENST00000436894:0-561	ENST00000446550:0-730	NCL	ESR1	Interchromosomal	None	7	0	7	1	1
1	202300784	202311107	12	97082693	97159047	CLUSTER2007	7	-	+	ENST00000367274:0-921	ENST00000524981:6037-9765,ENST00000342887:1367-3685	UBE2T	C12orf55	Interchromosomal	None	7	0	7	1	1
3	49135424	49142190	10	2122990	2123290	CLUSTER2092	7	-	+	ENST00000482248:0-756,ENST00000497635:0-238,ENST00000464962:0-2199,ENST00000306125:0-2614,ENST00000494984:0-532,ENST00000430182:0-2251,ENST00000414533:0-2268,ENST00000453392:0-710	ENST00000435539:131-431	QARS	RP11-69C17.2	Interchromosomal	None	7	0	7	0.0152838	1
9	131873228	131911222	21	15316089	15316182	CLUSTER2117	7	+	-	ENST00000337738:0-2823,ENST00000358994:0-2663	ENST00000429521:633-751,ENST00000344693:994-1087	PPP2R4	ANKRD20A11P	Interchromosomal	None	7	0	7	1	1
11	61717841	61732986	16	30087325	30095100	CLUSTER2135	7	+	+	ENST00000449131:0-4266	ENST00000563597:0-814	BEST1	PPP4C	Interchromosomal	None	7	0	7	1	1
17	26794839	26795423	17	41197622	41234591	CLUSTER2152	7	+	-	ENST00000465875:0-584	ENST00000461574:479-725,ENST00000393691:944-2419,ENST00000468300:1070-3272,ENST00000491747:975-2378	RPS7P1	BRCA1	Intrachromosomal_Converging	14402198	7	0	7	1	0.777778
11	61717841	61732986	17	73314156	73401789	CLUSTER2186	7	+	-	ENST00000449131:0-4266	ENST00000316615:0-3180	BEST1	GRB2	Interchromosomal	None	7	0	7	1	1
3	122246864	122283088	7	25264188	25264791	CLUSTER2212	7	-	-	ENST00000452457:0-3024	ENST00000222674:586-1189	PARP9	NPVF	Interchromosomal	None	7	0	7	1	1
22	21664109	21677142	7	22852250	22852803	CLUSTER2225	7	-	-	ENST00000416405:0-1856	ENST00000463284:173-726,ENST00000405021:191-454	LINC00281	TOMM7	Interchromosomal	None	7	0	7	1	0.0116861
20	53691154	53691684	11	57581782	57586649	CLUSTER2344	7	+	+	ENST00000432629:0-496,ENST00000393148:0-528	ENST00000428599:2964-6015,ENST00000528232:2693-5744,ENST00000532245:2603-5654,ENST00000531007:167-847,ENST00000532463:2697-5748,ENST00000399039:2969-5187,ENST00000532844:2873-6011,ENST00000530748:2873-5924,ENST00000527467:1932-5070,ENST00000525902:1932-4983,ENST00000361796:3191-6243,ENST00000399050:3174-6312,ENST00000531014:1914-5052,ENST00000426142:2748-5799,ENST00000526772:1914-4965,ENST0000052…	RPL12P4	CTNND1	Interchromosomal	None	7	0	7	1	0.0107198
X	147133752	147134265	16	33611244	33613242	CLUSTER2471	7	+	+	ENST00000498161:0-513	ENST00000566387:0-1998	FTH1P8	RP11-104C4.2	Interchromosomal	None	7	0	7	1	1
20	42814966	42816217	3	184023841	184026835	CLUSTER2496	7	-	+	ENST00000342272:0-766,ENST00000372980:0-1251	ENST00000432855:84-608,ENST00000488085:330-542,ENST00000358216:1704-2876,ENST00000496925:70-722	JPH2	PSMD2	Interchromosomal	None	7	0	7	0.777778	0.0103397
10	45495922	45500773	11	47535156	47535545	CLUSTER2729	7	+	-	ENST00000298299:0-2550	ENST00000366360:40-429	ZNF22	CELF1	Interchromosomal	None	7	0	7	1	1
3	15298359	15374066	21	27347502	27394357	CLUSTER2791	7	-	-	ENST00000426925:0-1474,ENST00000253688:0-1301,ENST00000412806:0-599,ENST00000408919:0-1225,ENST00000383791:0-1370	ENST00000415997:33-540,ENST00000491395:19-618	SH3BP5	APP	Interchromosomal	None	7	0	7	0.029661	0.0165094
14	73525143	73576199	12	25357722	25362844	CLUSTER2855	7	+	-	ENST00000532683:0-5311,ENST00000528081:0-1743,ENST00000527432:0-1948,ENST00000261973:0-1976,ENST00000527449:0-748,ENST00000532483:0-230	ENST00000311936:642-5764	RBM25	KRAS	Interchromosomal	None	7	0	7	0.0226537	0.07
19	2269519	2273486	12	120123595	120222868	CLUSTER2939	7	+	-	ENST00000322297:0-1141	ENST00000392520:178-5204,ENST00000488203:281-2282,ENST00000261833:1348-8577,ENST00000545913:566-8519,ENST00000392521:1351-8707	OAZ1	CIT	Interchromosomal	None	7	0	7	1	0.388889
7	92728828	92747335	13	45911311	45914318	CLUSTER2984	7	-	-	ENST00000379958:0-6851	ENST00000490277:114-1850	SAMD9	TPT1	Interchromosomal	None	7	0	7	1	0.0154867
3	44840678	44881947	2	172373779	172374225	CLUSTER3017	7	+	-	ENST00000453693:0-1174,ENST00000425755:0-2426,ENST00000438321:0-3521,ENST00000326047:0-3568	ENST00000433675:0-446	KIF15	AC007969.5	Interchromosomal	None	7	0	7	0.0786517	1
22	43537061	43539285	12	6643677	6644306	CLUSTER3050	7	-	+	ENST00000290429:0-556,ENST00000464244:0-548,ENST00000327555:0-526	ENST00000496049:0-389,ENST00000396861:0-1347	MCAT	GAPDH	Interchromosomal	None	7	0	7	1	1
5	72868313	72874240	5	908469	918234	CLUSTER3098	7	+	+	ENST00000512550:0-781	ENST00000166345:1115-2671	UTP15	TRIP13	Intrachromosomal_Complex	-71950078	7	0	7	1	0.020649
12	53645879	53648187	4	153848597	153849358	CLUSTER3125	7	+	+	ENST00000329548:0-1759	ENST00000414628:0-761	MFSD5	RP11-206F17.2	Interchromosomal	None	7	0	7	1	1
1	151170424	151196754	6	30690313	30693202	CLUSTER3139	7	+	+	ENST00000447555:0-200	ENST00000396384:516-2822,ENST00000330914:325-2631,ENST00000396389:596-2902	PIP5K1A	TUBB	Interchromosomal	None	7	0	7	0.047619	0.011236
17	35603741	35766870	13	52706774	52707361	CLUSTER3172	7	-	-	ENST00000394406:0-2539,ENST00000335166:0-2720,ENST00000452074:0-3646,ENST00000360679:0-2609,ENST00000427330:0-2972,ENST00000353139:0-2941	ENST00000550331:151-732,ENST00000400357:2679-3254,ENST00000452082:2679-3254,ENST00000548127:1811-2394,ENST00000547422:1425-1970,ENST00000378101:1671-2254,ENST00000258597:1483-2070,ENST00000339406:1812-2395	ACACA	NEK3	Interchromosomal	None	7	0	7	0.132075	0.0272374
3	12598585	12624001	7	80305699	80308592	CLUSTER3387	7	+	+	ENST00000411987:0-1435,ENST00000448482:0-1678	ENST00000464213:3285-6178,ENST00000447544:1673-2297	MKRN2	CD36	Interchromosomal	None	7	0	7	1	1
16	54965110	54967871	16	54988397	54988576	CLUSTER3677	7	+	+	ENST00000560154:0-878,ENST00000447390:0-880	ENST00000560487:179-358	IRX5	CTD-3032H12.2	Read_Through	952	7	0	7	1	0.875
5	55240483	55240956	11	64888109	64889624	CLUSTER3761	7	-	-	ENST00000447197:0-473	ENST00000279259:0-460,ENST00000434372:0-532	CTD-2031P19.4	FAU	Interchromosomal	None	7	0	7	1	1
10	79793517	79797061	16	69796230	69833178	CLUSTER3899	7	+	+	ENST00000476545:0-413,ENST00000440692:0-531,ENST00000465692:0-386	ENST00000561780:0-573,ENST00000569620:0-737	RPS24	WWP2	Interchromosomal	None	7	0	7	0.7	1
1	144339737	144521057	1	143719662	143719954	CLUSTER3996	7	+	-	ENST00000538264:0-1072	ENST00000442423:127-419	AL592284.2	BX284650.3	Intrachromsomal_Diverging	-618566	7	0	7	1	0.466667
5	25909611	25911342	5	175772185	175772991	CLUSTER4068	7	+	+	ENST00000511640:0-1731	ENST00000443967:2763-3571,ENST00000332772:1084-1890,ENST00000341199:1258-2060,ENST00000430704:1253-1924	MSNP1	C5orf25	Intrachromosomal	149828739	7	0	7	1	0.0933333
11	61717841	61732986	5	139493707	139496320	CLUSTER4265	7	+	+	ENST00000449131:0-4266	ENST00000331327:0-2613	BEST1	PURA	Interchromosomal	None	7	0	7	1	1
10	5042741	5046052	11	113103514	113134014	CLUSTER4404	7	-	+	ENST00000455190:0-394	ENST00000531817:0-1422	AKR1C2	NCAM1	Interchromosomal	None	7	0	7	0.388889	1
MT	10469	10765	16	10815554	10816924	CLUSTER4441	7	+	-	ENST00000361335:0-296	ENST00000572715:0-1370	MT-ND4L	RP11-109M19.2	Interchromosomal	None	7	0	7	1	1
5	150694542	150712003	5	159377499	159378504	CLUSTER4492	7	-	-	ENST00000450886:0-2458	ENST00000505218:0-1005	SLC36A2	GAPDHP40	Intrachromosomal_Complex	8665495	7	0	7	1	1
14	64916218	64926699	12	89981827	90020391	CLUSTER4577	7	+	-	ENST00000556284:0-931	ENST00000348959:1148-6668,ENST00000393164:289-3126,ENST00000261173:1148-6776,ENST00000359142:1192-6969,ENST00000428670:1424-7031	MTHFD1	ATP2B1	Interchromosomal	None	7	0	7	1	0.0603448
11	71939511	71941511	1	27250579	27269266	CLUSTER4614	7	+	+	ENST00000540329:0-740,ENST00000545256:0-590	ENST00000452707:351-815	INPPL1	NUDC	Interchromosomal	None	7	0	7	1	0.583333
MT	12336	14147	MT	1670	3228	CLUSTER4662	7	+	+	ENST00000361335:0-296,ENST00000361899:0-680,ENST00000361567:0-1811,ENST00000361851:0-206	ENST00000387347:0-1558	MT-ATP6,J01415.25,MT-ND4L,MT-ND5	J01415.4	Intrachromosomal_Complex	-9107	7	0	7	1	1
14	77256953	77279282	14	77248082	77253066	CLUSTER4685	7	-	-	ENST00000557179:0-994,ENST00000251089:0-1964	ENST00000556072:0-1676	ANGEL1	RP11-488C13.5	Read_Through	-520	7	0	7	0.0397727	1
11	66627733	66627945	1	233119881	233296178	CLUSTER4833	7	-	-	ENST00000530187:0-212	ENST00000258229:3601-6816,ENST00000496510:370-550,ENST00000462233:430-3391,ENST00000498302:299-485,ENST00000467336:549-746,ENST00000488780:765-1464,ENST00000475463:1511-2182	PC	PCNXL2	Interchromosomal	None	7	0	7	1	0.0301724
1	203148058	203155876	13	79188425	79213205	CLUSTER4887	7	-	-	ENST00000255409:0-1791,ENST00000473185:0-1919	ENST00000282003:359-3528	CHI3L1	RNF219	Interchromosomal	None	7	0	7	1	0.0304348
1	85036264	85040103	17	38544794	38569222	CLUSTER4914	7	-	-	ENST00000465118:0-653,ENST00000370630:0-364,ENST00000370625:0-644,ENST00000477677:0-380	ENST00000423485:735-5757,ENST00000348049:573-5640,ENST00000269577:573-5811	CTBS	TOP2A	Interchromosomal	None	7	0	7	0.0231023	0.0130841
MT	5903	7444	11	61101020	61105554	CLUSTER4934	7	+	+	ENST00000361624:0-1541	ENST00000529121:86-1509,ENST00000531820:93-479	MT-CO1	DAK	Interchromosomal	None	7	0	7	1	0.777778
3	52321835	52325126	3	52350334	52434506	CLUSTER4945	7	+	+	ENST00000354773:0-624,ENST00000477382:0-557	ENST00000420323:0-13103,ENST00000486752:0-13299	GLYCTK	DNAH1	Read_Through	21062	7	0	7	1	1
1	155733102	155826971	7	104379044	104400268	CLUSTER5059	7	-	-	ENST00000437809:0-4848,ENST00000368331:0-4774,ENST00000271883:0-4888,ENST00000539959:0-3582	ENST00000449764:510-1195	GON4L	RP11-203P23.1	Interchromosomal	None	7	0	7	0.134615	1
7	121513142	121616904	10	34601191	34688340	CLUSTER5169	7	+	-	ENST00000393386:0-1029,ENST00000449182:0-757	ENST00000544292:47-2474,ENST00000544292:139-2474	PTPRZ1	PARD3	Interchromosomal	None	7	0	7	1	0.0120069
22	21524234	21537262	7	22852250	22852803	CLUSTER5182	7	+	-	ENST00000424410:0-1855	ENST00000463284:173-726,ENST00000405021:191-454	KB-1183D5.11	TOMM7	Interchromosomal	None	7	0	7	1	0.0116861
1	152309543	152339162	1	16618808	16641861	CLUSTER5269	7	+	-	ENST00000445097:0-2851	ENST00000478089:0-2919	FLG-AS1	FBXO42	Intrachromsomal_Diverging	-135667681	7	0	7	1	1
11	61717841	61732986	22	43014858	43032895	CLUSTER5286	7	+	-	ENST00000449131:0-4266	ENST00000352397:0-2123,ENST00000407332:0-1848	BEST1	CYB5R3	Interchromosomal	None	7	0	7	1	1
9	135152446	135153495	11	62443969	62445589	CLUSTER5386	7	-	-	ENST00000464133:0-132	ENST00000526919:377-758,ENST00000524762:447-762,ENST00000533000:0-366,ENST00000533476:561-1911,ENST00000301935:457-1152,ENST00000534176:362-942,ENST00000294119:422-1290,ENST00000537534:344-1036,ENST00000527421:553-1084,ENST00000532904:546-2072,ENST00000525717:434-1256	SETX	UBXN1	Interchromosomal	None	7	0	7	0.0786517	0.0106061
11	61717841	61732986	19	36630917	36641253	CLUSTER5394	7	+	+	ENST00000449131:0-4266	ENST00000246533:0-1476,ENST00000246533:142-1476	BEST1	CAPNS1	Interchromosomal	None	7	0	7	1	1
10	21823630	21884510	10	20638977	20640028	CLUSTER5417	7	+	+	ENST00000476557:0-489	ENST00000457220:0-921	MLLT10	RP11-337N19.1	Intrachromosomal_Complex	-1183601	7	0	7	1	1
10	77160758	77161384	11	74456760	74457158	CLUSTER5453	7	+	-	ENST00000438638:0-626	ENST00000428553:0-398	AC010997.1	RP11-864N7.2	Interchromosomal	None	7	0	7	1	1
15	60793157	60919661	7	26235331	26236526	CLUSTER5674	7	-	-	ENST00000335670:0-1394,ENST00000309157:0-1438,ENST00000261523:0-1481,ENST00000449337:0-1252	ENST00000495810:0-481	RORA	HNRNPA2B1	Interchromosomal	None	7	0	7	0.875	1
17	48817627	48822168	12	25357722	25362844	CLUSTER5681	7	+	-	ENST00000511068:0-138,ENST00000507503:0-560	ENST00000557334:308-1051,ENST00000311936:642-5764,ENST00000256078:638-1118	LUC7L3	KRAS	Interchromosomal	None	7	0	7	1	0.07
6	31917507	31919020	17	7833821	7834466	CLUSTER5732	7	+	-	ENST00000467360:0-1081	ENST00000575639:191-560	CFB	TRAPPC1	Interchromosomal	None	7	0	7	1	0.0378378
10	98510044	98510655	9	33461449	33467513	CLUSTER5791	7	+	-	ENST00000439189:0-611	ENST00000297990:1690-4740,ENST00000379471:1690-3842,ENST00000541373:417-2756,ENST00000353159:1690-3410,ENST00000455041:1506-3411,ENST00000325914:1703-3124	RPL13AP5	NOL6	Interchromosomal	None	7	0	7	1	0.170732
15	45003714	45010264	6	44221423	44221619	CLUSTER5857	7	+	+	ENST00000349264:0-731	ENST00000435812:339-535	B2M	HSP90AB1	Interchromosomal	None	7	0	7	1	0.0113636
3	9975523	9985198	3	9989750	9996470	CLUSTER446	7	+	+	ENST00000383811:0-1646,ENST00000397170:0-1097,ENST00000452070:0-1142,ENST00000326434:0-1131,ENST00000482691:0-522	ENST00000431558:201-613,ENST00000431558:315-613	CRELD1	PRRT3-AS1	Read_Through	1990	7	5	6	0.0281124	0.777778
1	172501488	172502636	1	168260397	168283663	CLUSTER4782	7	+	+	ENST00000367723:0-773,ENST00000263688:0-280	ENST00000431969:0-2376,ENST00000367821:254-2821,ENST00000367828:254-2630	C1orf9	TBX19	Intrachromosomal_Complex	-4217824	7	5	6	0.184211	0.875
16	21865404	21868936	16	28477982	28478222	CLUSTER388	7	-	-	ENST00000540103:0-532	ENST00000535392:1471-1711,ENST00000568224:1471-1720	RP11-645C24.1	RP11-435I10.4,CLN3	Intrachromosomal_Complex	6609045	7	3	6	1	0.170732
16	22524884	22528422	16	28477982	28478222	CLUSTER524	7	+	-	ENST00000540704:0-532	ENST00000535392:1471-1711,ENST00000568224:1471-1720	RP11-368J21.2	RP11-435I10.4,CLN3	Intrachromosomal_Converging	5947426	7	3	6	1	0.170732
16	21433126	21436656	16	28477982	28478222	CLUSTER3484	7	-	-	ENST00000535190:0-532	ENST00000535392:1471-1711,ENST00000568224:1471-1720	NPIPL3	RP11-435I10.4,CLN3	Intrachromosomal_Complex	7041325	7	3	6	1	0.170732
4	22728997	22729572	8	18944404	19084740	CLUSTER10	7	-	-	ENST00000421246:0-575	ENST00000518417:214-722,ENST00000517949:471-561,ENST00000520920:410-560	RP11-800K23.2	RP11-1080G15.1	Interchromosomal	None	7	0	6	1	1
7	75625683	75657989	7	75617353	75621577	CLUSTER22	7	-	-	ENST00000430497:0-650,ENST00000404050:0-1126,ENST00000431581:0-1146	ENST00000480538:89-667,ENST00000431867:67-871,ENST00000485200:149-589,ENST00000417509:127-1443,ENST00000338761:170-1455,ENST00000440632:167-1351,ENST00000493111:81-1031,ENST00000439537:85-1160	STYXL1	TMEM120A	Read_Through	-3838	7	0	6	1	0.0368421
9	131452267	131456086	6	152128330	152129393	CLUSTER169	7	+	+	ENST00000372688:0-629,ENST00000494141:0-912,ENST00000322030:0-1019,ENST00000409104:0-720,ENST00000372692:0-942,ENST00000372686:0-627	ENST00000446550:0-730	SET	ESR1	Interchromosomal	None	7	0	6	0.0921053	1
5	55800461	55800898	6	160100150	160169707	CLUSTER243	7	-	-	ENST00000450941:0-437	ENST00000546087:1493-2557	AC022431.1	SOD2	Interchromosomal	None	7	0	6	1	0.875
6	31321648	31324963	5	135078150	135078277	CLUSTER331	7	-	-	ENST00000412585:0-1546,ENST00000481849:0-752,ENST00000497377:0-916	ENST00000512971:102-229	HLA-B	AC011431.1	Interchromosomal	None	7	0	6	1	1
7	134127146	134135856	1	156259879	156260150	CLUSTER717	7	-	-	ENST00000494491:0-683	ENST00000461597:386-657,ENST00000497831:278-542	AKR1B1	C1orf85	Interchromosomal	None	7	0	6	1	0.0786517
4	56815146	56884022	2	231041188	231084687	CLUSTER905	7	+	-	ENST00000257287:0-3135,ENST00000506202:0-2961	ENST00000392048:0-1936	CEP135	SP110	Interchromosomal	None	7	0	6	0.269231	1
16	72120295	72128329	1	52509624	52509950	CLUSTER954	7	-	+	ENST00000426362:0-964	ENST00000425802:435-761	TXNL4B	RP11-91A18.4	Interchromosomal	None	7	0	6	1	1
10	6779343	6779589	13	45007664	45010980	CLUSTER1004	7	+	-	ENST00000417112:0-246	ENST00000261489:0-1748	RP11-554I8.2	TSC22D1	Interchromosomal	None	7	0	6	0.538462	1
1	229422231	229424945	1	235272650	235292250	CLUSTER1015	7	+	-	ENST00000489342:0-430	ENST00000366607:0-3386	RAB4A	TOMM20	Intrachromosomal_Converging	5847704	7	0	6	1	1
11	18424081	18429286	1	55838380	55839032	CLUSTER1165	7	+	-	ENST00000538451:0-1344	ENST00000421994:0-652	LDHA	RP4-633H17.2	Interchromosomal	None	7	0	6	1	1
10	74034672	74035737	3	128220451	128221190	CLUSTER1305	7	+	+	ENST00000491934:0-846	ENST00000468377:838-1577	DDIT4	RP11-475N22.4	Interchromosomal	None	7	0	6	1	1
10	27415624	27425265	16	84600155	84600560	CLUSTER1496	7	-	-	ENST00000463270:0-591	ENST00000564057:380-1676,ENST00000561707:375-780	YME1L1	COTL1	Interchromosomal	None	7	0	6	0.0522388	0.0125448
12	6439607	6451147	9	100054838	100058040	CLUSTER1649	7	-	+	ENST00000543048:0-570,ENST00000539372:0-1062	ENST00000531758:780-1340	TNFRSF1A	RP11-23J9.7	Interchromosomal	None	7	0	6	1	1
6	37225547	37300745	X	153627678	153629253	CLUSTER1881	7	+	+	ENST00000373491:0-3461	ENST00000482732:155-1730	TBC1D22B	RPL10	Interchromosomal	None	7	0	6	1	0.0155211
1	85036264	85040103	3	12877545	12883044	CLUSTER1987	7	-	-	ENST00000465118:0-653,ENST00000370630:0-364,ENST00000370625:0-644,ENST00000477677:0-380	ENST00000273223:0-566	CTBS	RPL32	Interchromosomal	None	7	0	6	0.0231023	1
X	77166193	77166331	X	77218049	77218385	CLUSTER2404	7	+	+	ENST00000343912:0-138,ENST00000341514:0-133,ENST00000343533:0-138,ENST00000350425:0-138	ENST00000506043:0-336	ATP7A	RP5-1000K24.2	Overlapping_Same	0	7	0	6	0.636364	1
11	73472002	73472177	2	177065635	177065979	CLUSTER2453	7	-	-	ENST00000539750:0-176,ENST00000393571:0-175	ENST00000405359:0-344	RAB6A	AC016739.2	Interchromosomal	None	7	0	6	0.291667	1
3	33538484	33700932	15	75663273	75664549	CLUSTER2467	7	-	-	ENST00000480013:0-5971	ENST00000394947:3906-6736,ENST00000394949:3850-4929,ENST00000360439:3773-5049,ENST00000566640:716-943	CLASP2	SIN3A	Interchromosomal	None	7	0	6	1	0.0151188
16	75327595	75340442	16	4909865	4932356	CLUSTER2688	7	-	+	ENST00000570103:0-662	ENST00000545171:906-5877,ENST00000396658:1409-6470,ENST00000262376:906-5967	CFDP1	UBN1	Intrachromosomal_Converging	-70395238	7	0	6	1	0.25
3	158787643	158787865	17	4851546	4858514	CLUSTER2695	7	+	+	ENST00000488898:0-222	ENST00000520221:0-713	IQCJ-SCHIP1	ENO3	Interchromosomal	None	7	0	6	1	1
6	160103196	160114309	5	38944302	38945697	CLUSTER2698	7	-	+	ENST00000337404:0-990	ENST00000509237:155-652	SOD2	OSMR	Interchromosomal	None	7	0	6	1	0.7
9	35685265	35689896	10	21906040	22032558	CLUSTER2817	7	-	+	ENST00000471212:0-645,ENST00000486018:0-109	ENST00000396529:645-3011,ENST00000377059:603-4724,ENST00000446906:951-5072,ENST00000307729:781-5031,ENST00000377072:951-5125	TPM2	MLLT10	Interchromosomal	None	7	0	6	0.0170732	0.116667
17	2240805	2284343	4	170610193	170623954	CLUSTER3009	7	+	+	ENST00000572841:0-2449,ENST00000268989:0-4862	ENST00000538301:927-1081	SGSM2	CLCN3	Interchromosomal	None	7	0	6	1	0.0304348
11	65407591	65409070	11	495007	498140	CLUSTER3138	7	+	-	ENST00000394224:0-974,ENST00000527525:0-925,ENST00000534313:0-855,ENST00000394227:0-772	ENST00000524464:407-623	SIPA1	RNH1	Intrachromsomal_Diverging	-64900364	7	0	6	0.241379	0.0202312
14	74946644	74959993	6	109307644	109330190	CLUSTER3384	7	-	-	ENST00000238633:0-795,ENST00000555619:0-1034,ENST00000554482:0-582	ENST00000302071:0-2717	NPC2	SESN1	Interchromosomal	None	7	0	6	1	1
19	58445184	58446754	19	36233429	36234804	CLUSTER3722	7	-	-	ENST00000425570:0-312,ENST00000396147:0-424	ENST00000412391:496-863,ENST00000378975:409-779,ENST00000292879:351-721	ZNF418	U2AF1L4	Intrachromosomal	-22197293	7	0	6	1	0.0125899
14	24563509	24573238	3	3026914	3027258	CLUSTER3863	7	+	-	ENST00000545054:0-2504	ENST00000440115:0-344	PCK2	AC022002.5	Interchromosomal	None	7	0	6	1	1
17	7123153	7128445	6	118822592	118824068	CLUSTER4039	7	+	+	ENST00000542255:0-2147	ENST00000469424:0-1476	ACADVL	BRD7P3	Interchromosomal	None	7	0	6	1	1
20	21735865	21736170	16	56395363	56438952	CLUSTER4752	7	+	-	ENST00000546176:0-305	ENST00000290649:918-3599,ENST00000565445:537-802,ENST00000563664:493-566	RPL41P1	AMFR	Interchromosomal	None	7	0	6	1	0.0132075
1	85036264	85040103	16	56642903	56643408	CLUSTER4778	7	-	+	ENST00000465118:0-653,ENST00000370630:0-364,ENST00000370625:0-644,ENST00000477677:0-380	ENST00000567300:115-415	CTBS	MT2A	Interchromosomal	None	7	0	6	0.0231023	0.0351759
16	24550905	24551321	3	49067364	49114470	CLUSTER4785	7	+	-	ENST00000568316:0-416	ENST00000424300:417-3008,ENST00000450685:94-425,ENST00000411682:27-358,ENST00000395443:452-3548,ENST00000357496:211-3082,ENST00000437939:178-509	RBBP6	QRICH1	Interchromosomal	None	7	0	6	1	0.0833333
1	53392957	53516931	2	174342723	174343127	CLUSTER5246	7	+	-	ENST00000407246:0-2238	ENST00000448468:0-404	SCP2	AC073465.2	Interchromosomal	None	7	0	6	1	1
18	47801739	47807676	22	43599228	43617294	CLUSTER5256	7	-	-	ENST00000436910:0-1099,ENST00000349085:0-1228,ENST00000398493:0-954,ENST00000424334:0-1035,ENST00000457839:0-920,ENST00000398495:0-1022,ENST00000398495:0-893,ENST00000339998:0-1099,ENST00000382948:0-1099,ENST00000347968:0-1228,ENST00000269471:0-1228,ENST00000457839:0-995,ENST00000269471:0-1099,ENST00000424334:0-960,ENST00000398488:0-791,ENST00000436910:0-1228,ENST00000457839:0-791,ENST00000269468…	ENST00000360835:1559-3867,ENST00000360835:1454-3867	MBD1	SCUBE1	Interchromosomal	None	7	0	6	0.241379	0.636364
2	220093155	220093414	9	139756570	139760737	CLUSTER5613	7	-	-	ENST00000434939:0-259	ENST00000224073:0-639	ATG9A	EDF1	Interchromosomal	None	7	0	6	0.152174	1
2	239756672	239757373	17	2282329	2282858	CLUSTER5695	7	+	+	ENST00000448943:0-701	ENST00000573851:41-570	TWIST2	SGSM2	Interchromosomal	None	7	0	6	0.411765	0.777778
4	89206093	89206212	MT	9206	9989	CLUSTER5747	7	+	+	ENST00000500009:0-119	ENST00000362079:0-783	RP11-10L7.1	MT-CO3	Interchromosomal	None	7	0	6	1	1
11	66234215	66241395	11	66249666	66276815	CLUSTER3191	7	+	+	ENST00000532970:0-890,ENST00000526296:0-717,ENST00000349459:0-1051,ENST00000320740:0-999	ENST00000532677:453-3077,ENST00000530165:28-2250,ENST00000544603:22-565	PELI3	DPP3	Read_Through	3109	7	5	5	0.5	0.466667
5	38345445	38346652	6	33368168	33371635	CLUSTER563	7	-	+	ENST00000505267:0-551	ENST00000450504:375-733	EGFLAM-AS3	KIFC1	Interchromosomal	None	7	0	5	1	0.333333
14	24767916	24768974	7	5567780	5570234	CLUSTER1001	7	-	-	ENST00000558114:0-608	ENST00000473257:0-555	DHRS1	ACTB	Interchromosomal	None	7	0	5	1	1
22	42372937	42394224	1	211863287	211863444	CLUSTER2099	7	+	+	ENST00000396425:0-4648,ENST00000396426:0-2585,ENST00000328414:0-2257	ENST00000443174:303-460	SEPT3	RP11-122M14.2	Interchromosomal	None	7	0	5	1	1
2	177065635	177065979	15	41809373	41829398	CLUSTER2133	7	-	-	ENST00000405359:0-344	ENST00000304330:41-4664,ENST00000562303:27-5896,ENST00000569829:48-596,ENST00000561603:39-3905,ENST00000567866:338-954,ENST00000566863:83-544	AC016739.2	RPAP1	Interchromosomal	None	7	0	5	1	0.777778
1	40981425	40982845	1	569075	569755	CLUSTER2343	7	-	+	ENST00000437060:0-545	ENST00000514057:0-680	RP11-656D10.6	RP5-857K21.10	Intrachromosomal_Converging	-40411669	7	0	5	1	1
1	92545892	92613392	1	92632541	92650278	CLUSTER3155	7	+	+	ENST00000342818:0-1407	ENST00000409154:0-4621	BTBD8	KIAA1107	Read_Through	19148	7	0	5	1	1
2	55746739	55750957	6	99849336	99852577	CLUSTER3914	7	+	-	ENST00000339012:0-554	ENST00000478777:1207-2421	CCDC104	PNISR	Interchromosomal	None	7	0	5	0.0182292	0.0135135
19	17337054	17338007	5	93019033	93019372	CLUSTER4401	7	+	-	ENST00000215061:0-453	ENST00000502784:0-339	OCEL1	RP11-65F13.1	Interchromosomal	None	7	0	5	0.0522388	1
3	158787643	158787865	1	21786241	21809810	CLUSTER3703	7	+	+	ENST00000488898:0-222	ENST00000434838:448-2725	IQCJ-SCHIP1	NBPF3	Interchromosomal	None	7	0	4	1	0.875
4	142635809	142641718	17	62745780	62746125	CLUSTER304	7	+	-	ENST00000296545:0-953,ENST00000477265:0-4917,ENST00000320650:0-480,ENST00000514653:0-555,ENST00000529613:0-700	ENST00000400873:2515-2860	IL15	AC103810.2	Interchromosomal	None	7	0	2	0.35	0.0538462
9	470591	473272	9	495237	495609	CLUSTER2110	6	+	+	ENST00000467541:0-303,ENST00000475690:0-199	ENST00000442442:30-402,ENST00000442442:0-402	KANK1	RP11-165F24.5	Read_Through	3282	6	6	6	1	1
5	95297704	95715355	5	96011242	96110386	CLUSTER2447	6	+	+	ENST00000502645:0-353	ENST00000508608:114-2424,ENST00000325674:261-4523,ENST00000514845:167-587,ENST00000512620:23-903,ENST00000359176:261-4571,ENST00000395812:261-4505,ENST00000514055:142-558,ENST00000395813:261-4628,ENST00000508830:238-2538,ENST00000511097:295-1398,ENST00000506811:142-581	CTD-2337A12.1	CAST	Read_Through	27720	6	6	6	1	0.0491803
9	22646198	22723428	9	22767173	22768314	CLUSTER2782	6	+	+	ENST00000436786:0-523	ENST00000448570:0-446	RP11-399D6.2	RP11-370B11.3	Overlapping_Same	0	6	6	6	0.666667	1
14	71777274	71778075	14	71759441	71762172	CLUSTER5655	6	-	-	ENST00000554634:0-269	ENST00000555771:141-512	RP1-261D10.2	RP1-261D10.2	Overlapping_Same	0	6	6	6	0.461538	0.26087
22	23522104	23522358	22	23401592	23482658	CLUSTER66	6	-	-	ENST00000412037:0-254	ENST00000216036:145-1290	BCRP8	RTDR1	Intrachromosomal	-37824	6	5	6	1	1
7	156742416	156756719	7	156799570	156799825	CLUSTER377	6	+	+	ENST00000275820:0-2047,ENST00000469271:0-1208	ENST00000429228:118-373	NOM1	RP5-1121A15.4	Read_Through	33124	6	5	6	0.0327869	0.75
7	132659928	132754993	7	132990630	133750511	CLUSTER398	6	-	+	ENST00000542753:0-471,ENST00000481152:0-292	ENST00000462055:478-2363,ENST00000539845:507-3019,ENST00000486013:500-1599,ENST00000253861:500-4184,ENST00000393161:500-1603	CHCHD3	EXOC4	Intrachromsomal_Diverging	182834	6	5	6	0.24	0.0350877
19	49845694	49863694	19	49831423	49835576	CLUSTER2170	6	-	-	ENST00000311227:0-1320,ENST00000539846:0-1087,ENST00000377214:0-1601	ENST00000358234:131-1819	TEAD2	AC011450.1	Read_Through	-297	6	5	6	0.0576923	0.75
5	172261277	172362312	5	172386867	172396720	CLUSTER4447	6	+	+	ENST00000393784:0-903	ENST00000519974:73-694,ENST00000521476:115-741,ENST00000519239:55-678	ERGIC1	RPL26L1	Intrachromosomal	6774	6	5	6	0.0102389	0.09375
20	18548063	18548239	20	18574374	18744560	CLUSTER2057	6	+	+	ENST00000411646:0-176	ENST00000377452:223-1386,ENST00000494921:243-2383,ENST00000494921:152-2383,ENST00000377452:314-1386	LINC00493	DTD1	Read_Through	18329	6	4	6	0.0196721	0.0512821
21	27778261	27778446	21	27843069	27844016	CLUSTER3422	6	+	+	ENST00000357401:0-185	ENST00000421771:130-1077,ENST00000444306:153-600	AP001597.1	AP001596.6	Overlapping_Complex	0	6	4	6	0.545455	0.5
3	153994535	153995623	1	31199089	31199590	CLUSTER3648	6	-	+	ENST00000495598:0-390,ENST00000544526:0-2879,ENST00000496811:0-2921,ENST00000329463:0-2798,ENST00000308361:0-2797	ENST00000414532:3779-4280,ENST00000454613:1546-2130	DHX36	RP5-1166H10.2	Interchromosomal	None	6	4	6	0.0116959	0.157895
6	42176595	42185602	6	42152138	42156468	CLUSTER4489	6	-	-	ENST00000053468:0-537	ENST00000230361:303-1112	MRPS10	GUCA1B	Read_Through	-11884	6	4	6	0.0148883	0.857143
10	89048198	89102368	10	46955443	46955627	CLUSTER1618	6	-	-	ENST00000456104:0-98,ENST00000413722:0-149,ENST00000413961:0-235,ENST00000446751:0-571,ENST00000444062:0-181,ENST00000447424:0-88,ENST00000451940:0-501,ENST00000413722:0-192,ENST00000433920:0-571,ENST00000433530:0-119	ENST00000374321:889-1368,ENST00000374325:975-1535,ENST00000374325:1351-1535,ENST00000503753:858-1330,ENST00000374323:1569-3536,ENST00000374328:493-752,ENST00000374330:653-1477,ENST00000374328:568-752,ENST00000374325:1276-1535,ENST00000374328:192-752	RP11-322M19.1	SYT15	Intrachromosomal	-42027822	6	3	6	0.5	1
16	13176236	13297405	16	13444036	13656774	CLUSTER3531	6	+	+	ENST00000566106:0-290,ENST00000558583:0-1135,ENST00000558583:0-1339,ENST00000424107:0-1339,ENST00000424107:0-1135	ENST00000571619:178-763	SHISA9	U91319.1	Read_Through	11022	6	3	6	0.24	0.6
7	112107731	112112915	8	101648157	101675630	CLUSTER3	6	+	-	ENST00000470441:0-663,ENST00000005558:0-1833,ENST00000536259:0-1113	ENST00000520743:0-562,ENST00000520352:0-704	IFRD1	SNX31	Interchromosomal	None	6	0	6	1	1
16	71958310	71958719	5	148730480	148734145	CLUSTER86	6	+	+	ENST00000541180:0-409	ENST00000329271:423-4088,ENST00000507562:443-4108,ENST00000416916:269-1005	IST1	GRPEL2	Interchromosomal	None	6	0	6	0.03125	0.0255319
20	60712419	60717651	12	25362364	25362844	CLUSTER144	6	-	-	ENST00000370861:0-679	ENST00000557334:308-1051,ENST00000311936:642-5764,ENST00000256078:638-1118	PSMA7	KRAS	Interchromosomal	None	6	0	6	1	0.206897
15	89444781	89456592	15	89420518	89430575	CLUSTER186	6	-	-	ENST00000558029:0-727,ENST00000558029:0-848	ENST00000359595:168-1979,ENST00000562889:278-1546	MFGE8	HAPLN3	Read_Through	-5924	6	0	6	1	0.352941
16	16103712	16235381	19	6890491	6940200	CLUSTER203	6	+	+	ENST00000572882:0-4564	ENST00000381407:52-2669,ENST00000250572:61-2656,ENST00000450315:52-2555,ENST00000381404:61-3055,ENST00000312053:69-3121,ENST00000543519:69-2500	ABCC1	EMR1	Interchromosomal	None	6	0	6	1	1
8	110790140	110794516	10	111883774	111895322	CLUSTER227	6	+	+	ENST00000530760:0-2977	ENST00000277900:1508-4336,ENST00000360162:1520-3113,ENST00000356080:1510-3080	RP11-25D10.2	ADD3	Interchromosomal	None	6	0	6	1	0.0253165
19	58816739	58826567	19	58838384	58853711	CLUSTER242	6	+	+	ENST00000427361:0-921	ENST00000329665:0-4642	AC020915.4	ZSCAN22	Read_Through	11816	6	0	6	1	1
17	4736682	4801347	21	27922637	27941570	CLUSTER289	6	+	+	ENST00000574453:0-4940,ENST00000355280:0-4960	ENST00000357401:307-3411	MINK1	AP001597.1	Interchromosomal	None	6	0	6	1	0.666667
19	15532909	15543495	10	16865962	16916501	CLUSTER294	6	-	-	ENST00000416927:0-3631	ENST00000377833:9172-11948	WIZ	CUBN	Interchromosomal	None	6	0	6	1	0.666667
3	128514201	128532383	7	20181538	20193153	CLUSTER412	6	+	+	ENST00000483906:0-532	ENST00000439285:0-638	RAB7A	MACC1-AS1	Interchromosomal	None	6	0	6	1	1
X	77218049	77218385	X	77227117	77305891	CLUSTER445	6	+	+	ENST00000506043:0-336	ENST00000355691:150-5225,ENST00000343533:139-8253,ENST00000343533:280-8253,ENST00000400860:109-4774,ENST00000343912:139-399,ENST00000341514:134-8482,ENST00000400860:250-4774,ENST00000341514:275-8482	RP5-1000K24.2	ATP7A	Overlapping_Complex	0	6	0	6	1	0.315789
5	5375835	5376948	11	122931300	122932036	CLUSTER560	6	-	-	ENST00000508806:0-1113	ENST00000524590:120-535,ENST00000534567:32-587,ENST00000532182:154-673,ENST00000525624:481-1047,ENST00000532636:115-2305,ENST00000532780:323-1193,ENST00000527387:40-578,ENST00000530391:246-647	RP11-531A21.5	HSPA8	Interchromosomal	None	6	0	6	1	0.139535
7	73097926	73108430	11	809983	812873	CLUSTER580	6	+	+	ENST00000496153:0-504	ENST00000321153:0-780,ENST00000530797:0-636	WBSCR22	RPLP2	Interchromosomal	None	6	0	6	1	1
14	24563509	24573238	5	164150918	164151143	CLUSTER713	6	+	+	ENST00000545054:0-2504	ENST00000519750:290-515	PCK2	CTC-340A15.2	Interchromosomal	None	6	0	6	1	1
12	76440934	76478445	19	48828628	48833809	CLUSTER859	6	-	+	ENST00000393263:0-1895	ENST00000270221:0-828	NAP1L1	EMP3	Interchromosomal	None	6	0	6	1	1
19	2114746	2151555	12	25362364	25362844	CLUSTER942	6	-	-	ENST00000345016:0-2645,ENST00000356926:0-2372,ENST00000350812:0-2121,ENST00000355272:0-2628	ENST00000557334:308-1051,ENST00000311936:642-5764,ENST00000256078:638-1118	AP3D1	KRAS	Interchromosomal	None	6	0	6	0.352941	0.206897
6	41514163	41555249	7	120478830	120498455	CLUSTER989	6	+	-	ENST00000373063:0-1326	ENST00000430985:0-692	FOXP4	TSPAN12	Interchromosomal	None	6	0	6	0.0714286	1
1	173900351	173991434	12	10279925	10280040	CLUSTER1060	6	-	-	ENST00000258349:0-10987,ENST00000367696:0-11260	ENST00000310002:309-424	RC3H1	CLEC7A	Interchromosomal	None	6	0	6	1	1
3	51004102	51004303	2	102793661	102796325	CLUSTER1097	6	+	+	ENST00000496109:0-201	ENST00000409589:879-3543	AC140120.1	IL1R1	Interchromosomal	None	6	0	6	1	0.375
17	43189790	43192495	16	29362066	29381592	CLUSTER1171	6	-	+	ENST00000543623:0-869	ENST00000507381:0-1856	PLCD3	SNX29P2	Interchromosomal	None	6	0	6	1	1
8	109214093	109255061	14	35899465	35899834	CLUSTER1197	6	-	+	ENST00000521614:0-1989	ENST00000554535:0-369	EIF3E	RP11-561B11.4	Interchromosomal	None	6	0	6	1	1
5	150694542	150712003	X	39646385	39647389	CLUSTER1235	6	-	-	ENST00000450886:0-2458	ENST00000452570:0-1004	SLC36A2	GAPDHP1	Interchromosomal	None	6	0	6	1	1
22	39925450	39928736	22	39916568	39918687	CLUSTER1384	6	-	+	ENST00000491966:0-646	ENST00000396680:0-1419,ENST00000337304:0-2018	RPS19BP1	ATF4	Adjacent_Converging	-6762	6	0	6	1	1
22	36919161	36925230	16	55836847	55844566	CLUSTER1480	6	-	-	ENST00000432675:0-677	ENST00000563241:0-508	EIF3D	CES1	Interchromosomal	None	6	0	6	1	1
3	13590630	13678067	7	5632758	5646278	CLUSTER1578	6	+	+	ENST00000535798:0-3421,ENST00000295761:0-252,ENST00000295760:0-3265,ENST00000492059:0-3719,ENST00000404922:0-3456	ENST00000340250:257-2721	FBLN2	FSCN1	Interchromosomal	None	6	0	6	0.24	0.0895522
12	112844551	112847114	16	2647651	2651095	CLUSTER1634	6	-	+	ENST00000549847:0-587	ENST00000268673:1283-4727,ENST00000342085:1703-7240	RPL6	PDPK1	Interchromosomal	None	6	0	6	1	0.014218
3	61728128	61728775	8	24775361	24776602	CLUSTER1706	6	-	+	ENST00000472730:0-651,ENST00000399893:0-647	ENST00000437366:1906-3147	RPL10AP6	NEFM	Interchromosomal	None	6	0	6	1	1
12	104659086	104659613	9	34338710	34343695	CLUSTER1746	6	+	+	ENST00000462885:0-527	ENST00000337747:207-1059,ENST00000379155:136-1001,ENST00000346365:94-959,ENST00000379158:208-1073	RPL18AP3	NUDT2	Interchromosomal	None	6	0	6	1	0.181818
11	61717841	61732986	11	65684278	65686587	CLUSTER1764	6	+	-	ENST00000449131:0-4266	ENST00000438576:0-1618,ENST00000449692:0-1558	BEST1	C11orf68	Intrachromosomal_Converging	3951291	6	0	6	1	1
1	234492751	234492835	4	77677601	77700941	CLUSTER1783	6	+	+	ENST00000425104:0-84	ENST00000264907:599-1861,ENST00000296043:5662-11019	RP5-827C21.2	SHROOM3	Interchromosomal	None	6	0	6	1	0.666667
11	61717841	61732986	19	39327028	39340616	CLUSTER1838	6	+	-	ENST00000449131:0-4266	ENST00000221419:0-2113	BEST1	HNRNPL	Interchromosomal	None	6	0	6	1	1
6	33367867	33368290	8	75146934	75233562	CLUSTER1851	6	+	-	ENST00000486695:0-423	ENST00000342232:0-4377	KIFC1	JPH1	Interchromosomal	None	6	0	6	0.6	1
7	134345172	134346492	16	71957190	71962904	CLUSTER1972	6	+	+	ENST00000443095:0-634	ENST00000439924:310-1840	BPGM	IST1	Interchromosomal	None	6	0	6	1	0.0101695
8	145065723	145066989	17	43213013	43221538	CLUSTER1995	6	+	+	ENST00000533044:0-563	ENST00000398322:0-2016	GRINA	ACBD4	Interchromosomal	None	6	0	6	1	1
2	44544749	44589000	6	33368168	33371635	CLUSTER2103	6	-	+	ENST00000541738:0-6048	ENST00000450504:375-733	PREPL	KIFC1	Interchromosomal	None	6	0	6	1	0.3
12	6696877	6716550	14	102547385	102552714	CLUSTER2109	6	-	-	ENST00000544484:0-3840,ENST00000540960:0-113,ENST00000357008:0-3866,ENST00000309577:0-3866,ENST00000537464:0-3804,ENST00000544040:0-3884	ENST00000334701:648-3509,ENST00000557234:216-583	CHD4	HSP90AA1	Interchromosomal	None	6	0	6	0.0779221	0.0588235
16	28722785	28746856	16	70029916	70030370	CLUSTER2118	6	+	-	ENST00000566086:0-423,ENST00000395583:0-2392	ENST00000526478:376-667	EIF3C	PDXDC2P	Intrachromosomal_Converging	41283059	6	0	6	1	0.75
2	170677601	170681410	13	45911187	45914318	CLUSTER2132	6	-	-	ENST00000308099:0-482	ENST00000529421:51-800	METTL5	TPT1	Interchromosomal	None	6	0	6	0.25	0.01222
19	13056653	13064447	X	151883335	151885194	CLUSTER2137	6	+	+	ENST00000316856:0-1785	ENST00000497578:36-525	RAD23A	MAGEA2B	Interchromosomal	None	6	0	6	1	1
6	46458909	46459098	11	74456760	74457158	CLUSTER2174	6	-	-	ENST00000371374:0-189	ENST00000428553:0-398	RCAN2	RP11-864N7.2	Interchromosomal	None	6	0	6	0.75	1
5	17518474	17519068	17	5335861	5336195	CLUSTER2308	6	+	+	ENST00000510838:0-594	ENST00000381208:1059-1393,ENST00000536255:883-1056,ENST00000571043:1212-1546,ENST00000573577:947-1281	RP11-321E2.2	RPAIN	Interchromosomal	None	6	0	6	1	0.0190476
14	70655095	70655786	1	32381495	32385258	CLUSTER2408	6	-	-	ENST00000381269:0-691,ENST00000356921:0-691,ENST00000357887:0-691,ENST00000494208:0-691	ENST00000494444:266-677,ENST00000524384:233-662,ENST00000468531:48-829,ENST00000526960:264-792,ENST00000532289:45-609,ENST00000528840:41-455,ENST00000534796:241-899	SLC8A3	PTP4A2	Interchromosomal	None	6	0	6	1	0.084507
3	51430155	51431825	3	10011412	10018733	CLUSTER2580	6	+	-	ENST00000536338:0-1668	ENST00000497557:146-579	RBM15B	TMEM111	Intrachromsomal_Diverging	-41410174	6	0	6	1	0.0118577
10	27415624	27425265	12	30781921	30784944	CLUSTER2617	6	-	-	ENST00000463270:0-591	ENST00000544829:2726-3211,ENST00000256079:3355-5324,ENST00000256079:3238-5324,ENST00000544829:2609-3211,ENST00000545286:1444-3412,ENST00000545286:1327-3412	YME1L1	IPO8	Interchromosomal	None	6	0	6	0.0451128	0.0594059
14	23767998	23768145	16	18795342	18800440	CLUSTER2619	6	+	-	ENST00000553824:0-296,ENST00000553824:0-147	ENST00000569083:0-1021,ENST00000563579:0-283	BCL2L2	RPS15A	Interchromosomal	None	6	0	6	1	1
6	149639062	149639150	X	147133752	147134265	CLUSTER2620	6	+	+	ENST00000392282:0-88	ENST00000498161:0-513	TAB2	FTH1P8	Interchromosomal	None	6	0	6	0.0638298	1
1	54690897	54691155	5	141005316	141008824	CLUSTER2801	6	-	-	ENST00000422758:0-258	ENST00000492407:0-781	RP5-997D24.5	HDAC3	Interchromosomal	None	6	0	6	1	1
20	21146845	21147235	7	137790052	137802731	CLUSTER2872	6	-	+	ENST00000457423:0-390	ENST00000468877:366-1207,ENST00000432161:543-1235,ENST00000242375:498-2346,ENST00000297463:366-1207	RPS15AP1	AKR1D1	Interchromosomal	None	6	0	6	1	1
3	48916790	48936324	14	58724462	58724798	CLUSTER2961	6	-	+	ENST00000440964:0-575,ENST00000544097:0-484,ENST00000319017:0-524,ENST00000319017:0-615,ENST00000544097:0-575,ENST00000440964:0-484	ENST00000556321:163-499,ENST00000557087:159-653	SLC25A20	PSMA3	Interchromosomal	None	6	0	6	0.176471	0.0166667
14	24686201	24687931	7	142389423	142389690	CLUSTER2977	6	-	+	ENST00000560427:0-653	ENST00000498804:48-315	NEDD8	TRBVA	Interchromosomal	None	6	0	6	1	1
15	63354255	63363521	16	19580745	19712445	CLUSTER3131	6	+	+	ENST00000560975:0-2854,ENST00000560959:0-607,ENST00000558072:0-524,ENST00000560615:0-569	ENST00000542263:431-3137,ENST00000438132:432-3854,ENST00000567245:0-572,ENST00000538853:432-1324,ENST00000539322:432-1299,ENST00000513947:0-2500	TPM1	C16orf62	Interchromosomal	None	6	0	6	1	0.0382166
11	65407591	65409070	1	27097609	27108594	CLUSTER3140	6	+	+	ENST00000394224:0-974,ENST00000527525:0-925,ENST00000534313:0-855,ENST00000394227:0-772	ENST00000374152:2332-5991,ENST00000324856:3569-8576,ENST00000457599:3198-6267	SIPA1	ARID1A	Interchromosomal	None	6	0	6	0.214286	0.0472441
19	16628706	16653225	19	16625307	16632162	CLUSTER3255	6	-	+	ENST00000198939:0-4083	ENST00000221671:1808-3345	CHERP	C19orf44	Overlapping_Converging	0	6	0	6	1	0.146341
5	130494977	130500932	1	89298611	89299113	CLUSTER3303	6	-	+	ENST00000511475:0-922,ENST00000508495:0-824,ENST00000513345:0-655	ENST00000495119:0-415	HINT1	PKN2	Interchromosomal	None	6	0	6	1	1
16	71958310	71958719	12	109525995	109528011	CLUSTER3371	6	+	-	ENST00000541180:0-409	ENST00000429722:673-1196,ENST00000435370:424-938,ENST00000343075:507-1027	IST1	ALKBH2	Interchromosomal	None	6	0	6	0.03125	0.0146341
7	43152197	43508703	8	109213444	109215574	CLUSTER3404	6	+	-	ENST00000453890:0-3320,ENST00000265522:0-3098,ENST00000395891:0-3703	ENST00000523674:0-1071	HECW1	EIF3E	Interchromosomal	None	6	0	6	1	1
1	150547031	150552065	9	14081841	14088324	CLUSTER3445	6	-	-	ENST00000369026:0-3931	ENST00000397579:2405-3128,ENST00000380934:1675-8158,ENST00000397581:2591-3317,ENST00000380959:1719-8197,ENST00000543693:1134-1854,ENST00000380953:1623-2380,ENST00000397575:2114-2868	MCL1	NFIB	Interchromosomal	None	6	0	6	1	0.0465116
2	216176852	216199726	3	167728022	167742882	CLUSTER3539	6	+	-	ENST00000427397:0-959,ENST00000427397:0-1045	ENST00000470487:2313-4372,ENST00000309027:1598-2099	ATIC	GOLIM4	Interchromosomal	None	6	0	6	1	0.0625
1	235491885	235492092	13	109672058	109701329	CLUSTER3552	6	+	+	ENST00000391855:0-207,ENST00000482013:0-205,ENST00000282841:0-208,ENST00000489692:0-188	ENST00000251041:2570-3491,ENST00000375857:1919-3120,ENST00000457511:1336-2932,ENST00000357550:2570-6774,ENST00000397258:2655-2945,ENST00000356711:2655-6873	GGPS1	MYO16	Interchromosomal	None	6	0	6	0.0638298	0.857143
5	177540443	177553087	10	98510044	98510674	CLUSTER3560	6	+	+	ENST00000274605:0-6079	ENST00000270634:0-437,ENST00000439189:0-611	N4BP3	RPL13AP5	Interchromosomal	None	6	0	6	1	1
16	24550905	24551321	9	127637253	127639995	CLUSTER3578	6	+	+	ENST00000568316:0-555,ENST00000568316:0-416	ENST00000259477:308-1324,ENST00000353214:1474-2497,ENST00000465124:1176-1876	RBBP6	ARPC5L	Interchromosomal	None	6	0	6	1	0.0182371
7	33945144	34014396	22	33256005	33256419	CLUSTER3612	6	+	-	ENST00000436222:0-557	ENST00000327661:0-410	BMPER	Z98256.1	Interchromosomal	None	6	0	6	1	1
20	57464223	57486233	7	107405916	107427953	CLUSTER3630	6	+	-	ENST00000480975:0-1533,ENST00000474497:0-1541	ENST00000379083:888-2601,ENST00000422236:888-2600,ENST00000340010:920-2862	GNAS	SLC26A3	Interchromosomal	None	6	0	6	1	1
12	122812493	122907115	12	122806668	122808882	CLUSTER3640	6	-	-	ENST00000302528:0-3323,ENST00000540338:0-3290,ENST00000358808:0-3370,ENST00000361654:0-3054,ENST00000537178:0-3328,ENST00000542885:0-3025,ENST00000392458:0-1050,ENST00000545889:0-2123	ENST00000537123:0-2214	CLIP1	RP11-512M8.3	Overlapping_Complex	0	6	0	6	0.0384615	1
10	79793661	79795411	19	41888676	41889987	CLUSTER3827	6	+	+	ENST00000475468:0-622	ENST00000542945:321-1609,ENST00000539627:531-1842	RPS24	TMEM91	Interchromosomal	None	6	0	6	1	0.109091
15	60793157	60919661	6	119215384	119222200	CLUSTER3857	6	-	+	ENST00000335670:0-1394,ENST00000309157:0-1438,ENST00000261523:0-1481,ENST00000449337:0-1252	ENST00000511766:0-574	RORA	ASF1A	Interchromosomal	None	6	0	6	0.857143	1
21	47401650	47424963	5	94799598	94834294	CLUSTER3860	6	+	-	ENST00000498614:0-2357,ENST00000361866:0-4237	ENST00000358746:3640-5705	COL6A1	TTC37	Interchromosomal	None	6	0	6	1	0.0267857
12	124247041	124341793	9	124094711	124095015	CLUSTER3865	6	+	+	ENST00000409039:0-6300,ENST00000497783:0-1817	ENST00000373805:443-747	DNAH10	GSN	Interchromosomal	None	6	0	6	1	0.0189274
16	24550905	24551321	11	61731756	61735131	CLUSTER3954	6	+	-	ENST00000568316:0-416	ENST00000273550:0-1228	RBBP6	FTH1	Interchromosomal	None	6	0	6	1	1
18	47015728	47018905	10	70243231	70276941	CLUSTER3959	6	-	-	ENST00000418495:0-847,ENST00000441578:0-598,ENST00000332968:0-500	ENST00000493963:193-1120	RPL17	SLC25A16	Interchromosomal	None	6	0	6	1	0.4
3	49711815	49713938	2	216213816	216214486	CLUSTER3973	6	+	+	ENST00000462439:0-828	ENST00000442048:48-432	APEH	ATIC	Interchromosomal	None	6	0	6	1	0.0504202
3	48921429	48936324	13	36875776	36909968	CLUSTER3993	6	-	-	ENST00000440964:0-484,ENST00000319017:0-524,ENST00000544097:0-484	ENST00000494703:196-795,ENST00000495510:59-2000,ENST00000423217:268-4995,ENST00000355182:92-4819,ENST00000451493:216-4943,ENST00000438666:59-4788	SLC25A20	SPG20	Interchromosomal	None	6	0	6	0.206897	0.545455
7	1192543	1195312	12	88442960	88454770	CLUSTER3998	6	-	-	ENST00000574135:0-432,ENST00000471448:0-541	ENST00000309041:6461-7543,ENST00000552810:6701-7947,ENST00000547691:4717-5966,ENST00000397838:5616-6698	ZFAND2A	CEP290	Interchromosomal	None	6	0	6	1	0.133333
14	58765221	58785338	11	46765085	46830971	CLUSTER4009	6	+	-	ENST00000355431:0-726,ENST00000431317:0-671,ENST00000348476:0-607,ENST00000445108:0-412,ENST00000395168:0-555	ENST00000532321:265-585,ENST00000378629:947-6691	ARID4A	CKAP5	Interchromosomal	None	6	0	6	0.0402685	0.0923077
7	81399199	81399713	11	62283374	62283725	CLUSTER4041	6	-	-	ENST00000412881:0-252	ENST00000244934:2360-2711	HGF	AHNAK	Interchromosomal	None	6	0	6	1	0.0495868
14	58765221	58785338	1	182845184	182856885	CLUSTER4121	6	+	+	ENST00000355431:0-726,ENST00000431317:0-671,ENST00000348476:0-607,ENST00000445108:0-412,ENST00000395168:0-555	ENST00000367549:1925-4239	ARID4A	DHX9	Interchromosomal	None	6	0	6	0.0402685	0.0111111
5	149887673	149937772	16	58545411	58545835	CLUSTER4166	6	+	+	ENST00000261797:0-8029	ENST00000569408:36-460	NDST1	NDRG4	Interchromosomal	None	6	0	6	1	1
3	51004102	51004303	7	128097907	128098468	CLUSTER4189	6	+	+	ENST00000496109:0-201	ENST00000466473:342-903	AC140120.1	HILPDA	Interchromosomal	None	6	0	6	1	0.75
9	135894872	135896260	6	114453243	114453466	CLUSTER4195	6	+	+	ENST00000436459:0-1388	ENST00000431399:222-445	EEF1A1P5	RP3-399L15.3	Interchromosomal	None	6	0	6	1	1
5	145519766	145523100	1	74934819	74935226	CLUSTER4257	6	-	+	ENST00000512412:0-397,ENST00000512412:0-339	ENST00000411417:37-444	LARS	RP4-650F12.2	Interchromosomal	None	6	0	6	1	1
15	94410165	94443827	15	94380839	94396209	CLUSTER4285	6	-	-	ENST00000557481:0-429,ENST00000557481:0-539	ENST00000553477:0-441	CTD-3049M7.1	RP11-76E17.2	Overlapping_Complex	0	6	0	6	1	1
14	69256243	69261452	1	53550184	53551173	CLUSTER4326	6	-	+	ENST00000336440:0-2820	ENST00000395871:1625-2613,ENST00000312553:2020-3009,ENST00000371500:2297-3286	ZFP36L1	PODN	Interchromosomal	None	6	0	6	0.272727	1
3	51004102	51004303	6	150045453	150045828	CLUSTER4440	6	+	-	ENST00000496109:0-201	ENST00000460354:1810-2185	AC140120.1	NUP43	Interchromosomal	None	6	0	6	1	0.857143
12	20704357	20704521	22	22050319	22052564	CLUSTER4453	6	+	+	ENST00000459949:0-164	ENST00000406385:1629-3874	AC112777.1	PPIL2	Interchromosomal	None	6	0	6	1	0.230769
12	121136849	121137343	12	109541771	109545808	CLUSTER4809	6	-	+	ENST00000535720:0-494	ENST00000542331:0-559	RP11-173P15.3	RP11-443D10.2	Intrachromosomal_Converging	-11590257	6	0	6	1	1
12	7174394	7177543	6	127840599	127899851	CLUSTER4921	6	+	+	ENST00000495061:0-831	ENST00000498112:0-351	C1S	C6orf58	Interchromosomal	None	6	0	6	1	1
4	53578990	53579125	4	154215456	154260471	CLUSTER4924	6	+	+	ENST00000444958:0-135	ENST00000338700:670-6734,ENST00000494872:690-2201,ENST00000437508:725-3831	DANCR	TRIM2	Intrachromosomal	100539099	6	0	6	0.230769	0.375
3	196668805	196669310	21	27096790	27102111	CLUSTER4951	6	-	-	ENST00000452404:0-505	ENST00000400094:95-588,ENST00000284971:120-613,ENST00000400093:685-1178,ENST00000400087:332-825,ENST00000457143:95-588,ENST00000400090:153-646,ENST00000486002:52-875,ENST00000400099:39-491	NCBP2	ATP5J	Interchromosomal	None	6	0	6	0.375	0.0235294
7	139784545	139876834	5	19473334	19886380	CLUSTER4972	6	-	-	ENST00000472616:0-7942,ENST00000397560:0-9271	ENST00000506372:0-2431,ENST00000274170:0-2884	JHDM1D	CDH18	Interchromosomal	None	6	0	6	1	1
6	44214823	44221619	1	17685332	17690498	CLUSTER4975	6	+	+	ENST00000371554:0-2673,ENST00000371646:0-2568,ENST00000353801:0-2581	ENST00000375448:1584-2266	HSP90AB1	PADI4	Interchromosomal	None	6	0	6	1	1
16	28391095	28415160	16	70029916	70030370	CLUSTER5018	6	-	-	ENST00000444473:0-2395	ENST00000526478:376-667	EIF3CL	PDXDC2P	Intrachromosomal_Complex	41614755	6	0	6	1	0.75
8	24241797	24256063	8	101718930	101722074	CLUSTER5024	6	+	-	ENST00000256412:0-981,ENST00000520193:0-851,ENST00000522298:0-677,ENST00000538205:0-1071	ENST00000518716:0-693	ADAMDEC1	PABPC1	Intrachromosomal_Converging	77455404	6	0	6	1	1
17	44798947	44799532	6	70042814	70099396	CLUSTER5029	6	-	+	ENST00000484240:0-585	ENST00000370598:3923-6009,ENST00000546190:89-1881,ENST00000238918:846-2926	RPS7P11	BAI3	Interchromosomal	None	6	0	6	1	1
8	22429204	22432517	16	29362066	29381592	CLUSTER5031	6	+	+	ENST00000517962:0-546,ENST00000520207:0-575	ENST00000507381:0-1856	SORBS3	SNX29P2	Interchromosomal	None	6	0	6	1	1
16	3238211	3241336	16	3254246	3255187	CLUSTER5105	6	+	+	ENST00000576468:0-417	ENST00000304646:0-941	AJ003147.9	OR1F1	Overlapping_Same	0	6	0	6	1	1
9	135152446	135153495	12	56119231	56120139	CLUSTER5156	6	-	-	ENST00000464133:0-132	ENST00000548117:0-498	SETX	CD63	Interchromosomal	None	6	0	6	0.0681818	1
11	10879408	10880342	11	10886807	10900822	CLUSTER5204	6	-	+	ENST00000526020:0-934	ENST00000501079:175-1070,ENST00000501079:108-1070	ZBED5	CTD-2003C8.1	Overlapping_Diverging	0	6	0	6	0.136364	0.0495868
2	27806150	27806582	11	62530338	62533195	CLUSTER5343	6	+	+	ENST00000461705:0-432	ENST00000531996:311-659,ENST00000533442:50-387	ZNF512	POLR2G	Interchromosomal	None	6	0	6	0.545455	0.0233463
1	222860271	222885769	12	104659086	104659613	CLUSTER5458	6	-	+	ENST00000355727:0-570,ENST00000340020:0-666,ENST00000474863:0-1708,ENST00000541237:0-790,ENST00000497112:0-531,ENST00000470437:0-572	ENST00000462885:0-527	AIDA	RPL18AP3	Interchromosomal	None	6	0	6	0.352941	1
12	132569770	132589239	1	26143239	26143370	CLUSTER5561	6	+	-	ENST00000539205:0-582	ENST00000453649:386-516,ENST00000442055:303-434	EP400NL	RP1-317E23.3	Interchromosomal	None	6	0	6	1	0.5
7	33945111	34014395	MT	10759	12136	CLUSTER5615	6	+	+	ENST00000297161:0-949,ENST00000426693:0-689	ENST00000361899:0-680,ENST00000361381:0-1377	BMPER	MT-ATP6,MT-ND4	Interchromosomal	None	6	0	6	0.857143	1
12	101673886	101745971	4	76691275	76692290	CLUSTER5636	6	+	+	ENST00000261637:0-5197,ENST00000261637:0-5280	ENST00000512893:0-576,ENST00000512893:417-576	UTP20	USO1	Interchromosomal	None	6	0	6	0.139535	1
7	143013218	143043343	12	58112775	58115339	CLUSTER5785	6	+	+	ENST00000343257:0-2370	ENST00000389146:1382-2090,ENST00000439210:1207-1945,ENST00000389142:1380-2456	CLCN1	OS9	Interchromosomal	None	6	0	6	1	0.0298507
21	27372329	27423333	4	2939668	2941371	CLUSTER5788	6	-	-	ENST00000491395:0-389	ENST00000314262:2248-2888,ENST00000416614:2265-3537	APP	NOP14	Interchromosomal	None	6	0	6	0.0508475	0.0487805
1	109756539	109780741	2	33808728	33813585	CLUSTER5815	6	+	-	ENST00000234677:0-1851	ENST00000395190:415-2751	SARS	FAM98A	Interchromosomal	None	6	0	6	1	0.0307692
1	144854164	144931707	1	145373053	145373506	CLUSTER5858	6	-	-	ENST00000526182:0-75,ENST00000369354:0-7188,ENST00000369359:0-7445,ENST00000369353:0-7487,ENST00000313382:0-7073,ENST00000524974:0-4432,ENST00000530740:0-7292	ENST00000421937:212-665	PDE4DIP	RP11-458D21.2	Intrachromosomal_Complex	441345	6	0	6	0.4	0.142857
1	22205486	22263789	12	104659086	104659613	CLUSTER5880	6	-	+	ENST00000480900:0-80,ENST00000374695:0-2550	ENST00000462885:0-527	HSPG2	RPL18AP3	Interchromosomal	None	6	0	6	0.0681818	1
2	42104694	42104917	5	37064628	37066514	CLUSTER5886	6	+	+	ENST00000398796:0-223,ENST00000442214:0-222	ENST00000514335:1972-2947,ENST00000507919:607-1049,ENST00000282516:8548-10434,ENST00000448238:8328-8728	AC104654.1	NIPBL	Interchromosomal	None	6	0	6	1	0.0357143
6	33748853	33750022	3	48509275	48510380	CLUSTER5922	6	-	-	ENST00000513832:0-470,ENST00000511171:0-1169	ENST00000536074:626-1731	LEMD2	SHISA5	Interchromosomal	None	6	0	6	0.857143	0.0243902
7	72855894	72936607	15	44957932	44966608	CLUSTER6052	6	-	-	ENST00000404251:0-5427	ENST00000560780:114-1862	BAZ1B	PATL2	Interchromosomal	None	6	0	6	1	1
2	209100988	209119045	4	41946809	41956873	CLUSTER32	6	-	+	ENST00000415913:0-2440	ENST00000264452:564-1569,ENST00000506794:357-573	IDH1	TMEM33	Interchromosomal	None	6	0	5	1	0.0240964
1	24117676	24117739	13	29296522	29297503	CLUSTER159	6	+	-	ENST00000400061:0-94,ENST00000374506:0-94,ENST00000374505:0-63,ENST00000374514:0-280,ENST00000420982:0-63	ENST00000419457:517-1498	LYPLA2	CYP51P2	Interchromosomal	None	6	0	5	0.230769	0.75
3	12880939	12882380	17	59759984	59821951	CLUSTER366	6	-	-	ENST00000434963:0-438	ENST00000259008:2238-4562	RPL32	BRIP1	Interchromosomal	None	6	0	5	1	0.461538
5	118096168	118121153	6	163984451	163990572	CLUSTER371	6	-	+	ENST00000515364:0-496	ENST00000544361:134-612	CTC-448D22.1	QKI	Interchromosomal	None	6	0	5	1	0.01
12	6857960	6876640	X	71475633	71475903	CLUSTER395	6	-	-	ENST00000539187:0-1109	ENST00000492695:84-354	MLF2	RPS4X	Interchromosomal	None	6	0	5	1	0.857143
6	24666925	24667260	6	24698110	24701941	CLUSTER407	6	-	+	ENST00000378198:0-335	ENST00000476436:292-732	TDP2	ACOT13	Adjacent_Diverging	20368	6	0	5	0.0540541	0.0333333
8	48649475	48650976	18	2614952	2615312	CLUSTER513	6	-	+	ENST00000542385:0-1461	ENST00000574096:81-441	CEBPD	NDC80	Interchromosomal	None	6	0	5	1	0.75
13	103498461	103504642	8	103265963	103357772	CLUSTER526	6	+	-	ENST00000375958:0-418	ENST00000220959:1191-9417,ENST00000520539:1343-10296	ERCC5	UBR5	Interchromosomal	None	6	0	5	0.315789	0.0255319
6	30568176	30585020	5	147499857	147516851	CLUSTER695	6	-	+	ENST00000376511:0-4524	ENST00000359874:2514-3655,ENST00000508733:2449-2673,ENST00000256084:2483-3534,ENST00000398454:2514-2914	PPP1R10	SPINK5	Interchromosomal	None	6	0	5	1	1
9	33112903	33167183	22	43599228	43617294	CLUSTER830	6	-	-	ENST00000541701:0-1632	ENST00000360835:1559-3867	B4GALT1	SCUBE1	Interchromosomal	None	6	0	5	1	0.6
1	145576023	145586545	11	58660134	58660444	CLUSTER908	6	+	+	ENST00000472114:0-2385,ENST00000369298:0-2760,ENST00000393045:0-2900,ENST00000475261:0-2678	ENST00000529451:199-509	PIAS3	RP11-780O24.1	Interchromosomal	None	6	0	5	1	1
13	45914160	45915317	6	86137170	86137683	CLUSTER987	6	-	-	ENST00000442760:0-901	ENST00000458298:0-513	TPT1	RP11-30P6.3	Interchromosomal	None	6	0	5	1	1
10	111652246	111652341	20	62152076	62153558	CLUSTER1028	6	-	+	ENST00000505255:0-95	ENST00000370179:0-867	XPNPEP1	PPDPF	Interchromosomal	None	6	0	5	0.857143	1
5	118309490	118309816	X	70598673	70683895	CLUSTER1144	6	+	+	ENST00000397627:0-326	ENST00000395779:1263-5624,ENST00000449580:1200-7707,ENST00000276072:1222-5691,ENST00000373790:1200-7628,ENST00000538124:1200-4826,ENST00000423759:1263-7674	PTMAP2	TAF1	Interchromosomal	None	6	0	5	1	0.166667
14	99439215	99439637	4	7967038	8022551	CLUSTER1189	6	-	-	ENST00000417615:0-422	ENST00000512594:0-2753	RPL3P4	ABLIM2	Interchromosomal	None	6	0	5	1	1
15	63334948	63354475	12	13364402	13364835	CLUSTER1522	6	+	+	ENST00000560970:0-643,ENST00000559831:0-549,ENST00000317516:0-663,ENST00000559108:0-239,ENST00000561395:0-327,ENST00000317516:0-593,ENST00000559108:0-169,ENST00000560959:0-607,ENST00000334895:0-803,ENST00000403994:0-781,ENST00000561266:0-587,ENST00000559281:0-593,ENST00000288398:0-899,ENST00000334895:0-873,ENST00000561266:0-517,ENST00000559556:0-976	ENST00000541935:87-520	TPM1	EMP1	Interchromosomal	None	6	0	5	0.011236	0.545455
X	106359091	106362056	6	33240363	33244286	CLUSTER1532	6	-	+	ENST00000372482:0-371,ENST00000203616:0-371,ENST00000434854:0-309,ENST00000485676:0-405,ENST00000372479:0-348,ENST00000495517:0-367,ENST00000372487:0-344,ENST00000471079:0-309	ENST00000474973:48-588	RBM41	RPS18	Interchromosomal	None	6	0	5	0.0301508	0.0631579
17	70117160	70119112	22	43599228	43617294	CLUSTER1604	6	+	-	ENST00000455872:0-1053,ENST00000245479:0-1056	ENST00000360835:1559-3867	SOX9	SCUBE1	Interchromosomal	None	6	0	5	0.0535714	0.6
7	5642502	5646102	16	4786464	4799394	CLUSTER1637	6	+	+	ENST00000535097:0-2032	ENST00000299320:411-2703	FSCN1	C16orf71	Interchromosomal	None	6	0	5	0.0375	1
3	57330874	57331178	11	16766147	16777769	CLUSTER1798	6	-	+	ENST00000479363:0-304	ENST00000422258:195-1468,ENST00000528634:184-590,ENST00000228136:441-2048,ENST00000525256:183-761,ENST00000525684:184-574	DNAH12	C11orf58	Interchromosomal	None	6	0	5	1	0.0133929
4	83739824	83803092	21	27922637	27941570	CLUSTER1922	6	-	+	ENST00000500777:0-3609,ENST00000505472:0-4158	ENST00000357401:307-3411	SEC31A	AP001597.1	Interchromosomal	None	6	0	5	1	0.666667
19	12841454	12845528	11	71383720	71384046	CLUSTER1957	6	-	-	ENST00000242784:0-908	ENST00000527566:95-421	C19orf43	RP11-167J8.2	Interchromosomal	None	6	0	5	1	1
17	4613985	4621664	2	183789604	183888643	CLUSTER2044	6	+	-	ENST00000573886:0-664	ENST00000360982:885-4988	ARRB2	NCKAP1	Interchromosomal	None	6	0	5	1	0.0204778
16	2835375	2836707	15	71143765	71144058	CLUSTER2060	6	-	-	ENST00000293851:0-673,ENST00000570702:0-655,ENST00000571674:0-538	ENST00000560052:179-472	PRSS33	RP11-795G3.3	Interchromosomal	None	6	0	5	0.3	0.0229008
1	93297620	93301910	5	94799598	94834294	CLUSTER2155	6	+	-	ENST00000470843:0-693	ENST00000358746:3640-5705	RPL5	TTC37	Interchromosomal	None	6	0	5	1	0.0267857
9	113006298	113007395	6	57358735	57362564	CLUSTER2180	6	-	+	ENST00000487892:0-539	ENST00000421261:0-344	TXN	PRIM2	Interchromosomal	None	6	0	5	1	1
2	149627592	149627949	8	56979853	56987067	CLUSTER2208	6	-	-	ENST00000536526:0-311,ENST00000438503:0-357	ENST00000519807:0-1825	AC105402.2	RPS20	Interchromosomal	None	6	0	5	1	1
22	36677326	36784062	16	29362066	29381592	CLUSTER2301	6	-	+	ENST00000216181:0-7500	ENST00000507381:0-1856	MYH9	SNX29P2	Interchromosomal	None	6	0	5	1	1
19	58898635	58906169	5	11364709	11385048	CLUSTER2479	6	+	-	ENST00000196551:0-739	ENST00000507430:0-565	RPS5	CTNND2	Interchromosomal	None	6	0	5	1	1
7	31557932	31618047	1	226016425	226033259	CLUSTER2536	6	+	+	ENST00000409210:0-1077,ENST00000538406:0-1199,ENST00000451887:0-1259,ENST00000407970:0-1207,ENST00000538406:0-1257,ENST00000407970:0-1265,ENST00000451887:0-1317,ENST00000409210:0-1135	ENST00000448202:482-894,ENST00000366837:191-1775	CCDC129	EPHX1	Interchromosomal	None	6	0	5	0.375	0.0697674
3	23958638	23961037	2	159518753	159537937	CLUSTER2703	6	+	+	ENST00000415719:0-829	ENST00000480171:0-2775	RPL15	PKP4	Interchromosomal	None	6	0	5	1	1
1	207925401	207940539	2	97338813	97370623	CLUSTER2825	6	+	+	ENST00000357714:0-1011,ENST00000358170:0-1011,ENST00000322918:0-1011,ENST00000361067:0-1011,ENST00000354848:0-1011,ENST00000360212:0-953,ENST00000480003:0-945,ENST00000367047:0-822,ENST00000441839:0-1011,ENST00000322875:0-1011,ENST00000367042:0-1011,ENST00000367041:0-1011	ENST00000436930:1455-6293,ENST00000424961:1546-6383,ENST00000414152:1476-6476,ENST00000457909:30-5869	CD46	FER1L5	Interchromosomal	None	6	0	5	0.0118577	1
9	2919238	3053407	11	57480096	57505658	CLUSTER2827	6	-	+	ENST00000426329:0-955	ENST00000528042:0-762	CARM1P1	TMX2	Interchromosomal	None	6	0	5	1	1
11	61717841	61732986	7	99686591	99687984	CLUSTER2862	6	+	+	ENST00000449131:0-4266	ENST00000465027:0-1170	BEST1	COPS6	Interchromosomal	None	6	0	5	1	1
15	70340128	70390514	5	13690439	13769723	CLUSTER3829	6	-	-	ENST00000558939:0-6003	ENST00000265104:9710-15632,ENST00000504001:317-730	TLE3	DNAH5	Interchromosomal	None	6	0	5	1	1
1	100111498	100155427	20	62505020	62521776	CLUSTER4010	6	+	+	ENST00000263174:0-1986,ENST00000496843:0-4770	ENST00000369927:219-1062	PALMD	TPD52L2	Interchromosomal	None	6	0	5	1	0.0174927
12	53400240	53412789	8	68015271	68108497	CLUSTER4220	6	+	+	ENST00000551527:0-608,ENST00000416762:0-386,ENST00000549645:0-442,ENST00000549077:0-412	ENST00000412460:1086-4314,ENST00000262210:981-4366,ENST00000519668:1134-3714,ENST00000389042:1086-4467,ENST00000519163:1026-3909	EIF4B	CSPP1	Interchromosomal	None	6	0	5	0.075	0.109091
18	59854523	59947088	3	169201458	169201867	CLUSTER4468	6	+	-	ENST00000256858:0-3366	ENST00000418623:0-409	KIAA1468	RP11-641D5.1	Interchromosomal	None	6	0	5	0.0740741	1
1	142619122	142665639	1	143188827	143189694	CLUSTER4490	6	+	+	ENST00000426408:0-737	ENST00000425124:0-469	AL583842.3	BX571672.3	Intrachromosomal	523187	6	0	5	1	1
3	23958081	23960066	17	57774666	57775338	CLUSTER4606	6	+	-	ENST00000422218:0-496,ENST00000456530:0-353	ENST00000537860:1378-2048,ENST00000393038:228-900,ENST00000409433:1322-1992	RPL15	PTRH2	Interchromosomal	None	6	0	5	1	0.25
6	161501714	161502069	1	226332379	226334521	CLUSTER4618	6	+	-	ENST00000540205:0-355	ENST00000366812:1430-3572	MAP3K4	ACBD3	Interchromosomal	None	6	0	5	0.461538	0.0168067
10	27415624	27425265	9	135894872	135896260	CLUSTER5071	6	-	+	ENST00000463270:0-591	ENST00000436459:0-1388	YME1L1	EEF1A1P5	Interchromosomal	None	6	0	5	0.0451128	1
17	62026752	62050277	1	24019098	24021884	CLUSTER5134	6	-	+	ENST00000435607:0-3065	ENST00000443624:0-993,ENST00000458455:0-720	SCN4A	RPL11	Interchromosomal	None	6	0	5	1	1
8	101717153	101719201	7	121482421	121483273	CLUSTER5568	6	-	-	ENST00000522658:0-458	ENST00000456768:1197-2049	PABPC1	RP5-1062J16.1	Interchromosomal	None	6	0	5	0.0327869	1
1	225997793	226019659	22	42454357	42456416	CLUSTER5581	6	+	-	ENST00000445856:0-446,ENST00000448202:0-850	ENST00000403363:1238-1855,ENST00000402937:1257-1868,ENST00000396398:1634-3693	EPHX1	NAGA	Interchromosomal	None	6	0	5	0.0271493	0.0176991
19	39876554	39881745	1	246854769	246855122	CLUSTER5778	6	-	+	ENST00000221266:0-1630	ENST00000442712:168-521	PAF1	RP11-439E19.7	Interchromosomal	None	6	0	5	1	1
11	61732072	61734637	2	136597195	136602253	CLUSTER5812	6	-	-	ENST00000532601:0-741	ENST00000264156:2270-3735	FTH1	MCM6	Interchromosomal	None	6	0	5	1	0.0108499
7	143013218	143043343	11	129996594	130013573	CLUSTER6036	6	+	+	ENST00000343257:0-2258,ENST00000343257:0-2370	ENST00000345598:465-1861	CLCN1	APLP2	Interchromosomal	None	6	0	5	1	0.0487805
5	35852796	35853039	22	39130729	39134769	CLUSTER6058	6	+	+	ENST00000511031:0-215,ENST00000508941:0-243	ENST00000420118:0-460	IL7R	RP3-508I15.18	Interchromosomal	None	6	0	5	1	1
14	56127966	56138372	6	66191783	66191980	CLUSTER750	6	+	+	ENST00000553624:0-730,ENST00000553624:0-569	ENST00000450674:222-419	KTN1	RP5-1018A4.3	Interchromosomal	None	6	0	4	0.0123457	1
16	90089007	90094129	8	117661044	117671218	CLUSTER1833	6	+	-	ENST00000536122:0-194,ENST00000564392:0-207,ENST00000566266:0-128,ENST00000565062:0-158,ENST00000268699:0-211,ENST00000568705:0-162,ENST00000537797:0-128,ENST00000565957:0-331,ENST00000563936:0-212	ENST00000518949:304-842	GAS8	EIF3H	Interchromosomal	None	6	0	4	0.315789	0.0207612
1	12640550	12677736	17	45787863	45789426	CLUSTER3661	6	-	+	ENST00000376223:0-722	ENST00000361722:2568-4131	DHRS3	TBKBP1	Interchromosomal	None	6	0	4	0.0126582	0.214286
19	2425629	2427874	1	24019098	24021884	CLUSTER4771	6	-	+	ENST00000215570:0-1947	ENST00000443624:0-993,ENST00000458455:0-720	TIMM13	RPL11	Interchromosomal	None	6	0	4	1	1
7	65915057	65918620	1	96488088	96488421	CLUSTER204	5	-	+	ENST00000442578:0-520,ENST00000411606:0-474	ENST00000412513:527-860,ENST00000442558:145-478,ENST00000451675:236-798,ENST00000451675:465-798,ENST00000412513:298-860	GS1-124K5.2	RP11-147C23.1	Interchromosomal	None	5	5	5	1	0.833333
1	150675785	150679298	1	150618700	150667325	CLUSTER745	5	-	-	ENST00000361824:0-1053,ENST00000368995:0-962,ENST00000540570:0-962,ENST00000486497:0-498,ENST00000368993:0-1053,ENST00000486497:0-414,ENST00000368992:0-989,ENST00000322343:0-1041	ENST00000540514:163-1010,ENST00000479757:117-455,ENST00000427665:153-972,ENST00000271732:33-2998,ENST00000369003:205-3236	HORMAD1	GOLPH3L	Read_Through	-1357	5	5	5	0.217391	0.0847458
1	167298280	167382350	1	169101768	169102054	CLUSTER1420	5	+	-	ENST00000443275:0-1644,ENST00000560232:0-2165,ENST00000541643:0-1947,ENST00000271411:0-2090,ENST00000367865:0-2485,ENST00000367862:0-2191,ENST00000558944:0-1994,ENST00000367866:0-2058,ENST00000429375:0-1807	ENST00000493481:137-423	POU2F1	NME7	Intrachromosomal_Converging	1705186	5	5	5	0.0287356	0.15625
1	9931244	9953294	1	9789085	9833451	CLUSTER1848	5	-	-	ENST00000377256:0-241,ENST00000400904:0-537,ENST00000377263:0-407,ENST00000377258:0-524,ENST00000377263:0-498,ENST00000537447:0-123,ENST00000400904:0-446,ENST00000377258:0-433	ENST00000539822:126-3186,ENST00000377288:884-5161,ENST00000377298:884-5220,ENST00000361311:342-4646	CTNNBIP1	CLSTN1	Read_Through	-25923	5	5	5	0.111111	0.0331126
7	96653580	96654261	13	39613272	39624245	CLUSTER3933	5	-	+	ENST00000493764:0-558,ENST00000486603:0-681	ENST00000379599:333-3274,ENST00000482323:406-1171,ENST00000379600:406-3548,ENST00000537150:333-3266,ENST00000470258:155-3297	DLX5	NHLRC3	Interchromosomal	None	5	5	5	0.0130548	0.0219298
9	99589361	99616464	9	99518146	99538526	CLUSTER4608	5	-	-	ENST00000289032:0-208,ENST00000481138:0-905,ENST00000478850:0-560,ENST00000535338:0-208,ENST00000478850:0-331,ENST00000466833:0-256	ENST00000374641:96-674,ENST00000375231:475-5615	ZNF782	ZNF510	Read_Through	-41351	5	5	5	0.25	0.416667
7	155436161	155437094	7	76239344	76247616	CLUSTER4698	5	-	-	ENST00000401694:0-324,ENST00000472015:0-211,ENST00000460022:0-300	ENST00000424818:1051-1586	AC009403.2	POMZP3	Intrachromosomal	-79147346	5	5	5	1	0.0186567
1	224183658	224191355	1	719749	720069	CLUSTER4737	5	+	+	ENST00000449219:0-373,ENST00000327086:0-342	ENST00000434264:192-512	RP11-504P24.4,RP11-504P24.3	RP11-206L10.7	Intrachromosomal_Complex	-223463588	5	5	5	0.0438596	1
7	155436161	155437094	7	76063354	76071387	CLUSTER5807	5	-	+	ENST00000401694:0-324,ENST00000472015:0-211,ENST00000460022:0-300	ENST00000336517:906-1482,ENST00000416245:1278-1845,ENST00000544121:713-1283,ENST00000394857:771-1347	AC009403.2	ZP3	Intrachromosomal_Converging	-79332536	5	5	5	1	0.0102249
1	121166922	121169923	1	121201872	121204982	CLUSTER5808	5	+	+	ENST00000445260:0-250	ENST00000417218:551-3661	AL358175.2	AL592494.5	Overlapping_Complex	0	5	5	5	1	0.714286
15	69745157	69745358	15	69760511	69857573	CLUSTER6011	5	+	+	ENST00000560274:0-136,ENST00000487304:0-201	ENST00000559025:210-874,ENST00000558309:269-805	RPLP1	RP11-279F6.1	Read_Through	7560	5	5	5	0.625	0.555556
14	71788390	71788530	14	71773886	71777395	CLUSTER453	5	-	-	ENST00000555771:0-140	ENST00000554634:148-463	RP1-261D10.2	RP1-261D10.2	Overlapping_Complex	0	5	4	5	0.277778	0.5
21	30671736	30702013	21	30723954	30734214	CLUSTER1703	5	+	+	ENST00000399921:0-2018,ENST00000286800:0-1918	ENST00000504298:0-820	BACH1	BACH1-IT1	Read_Through	5485	5	4	5	0.042735	1
5	177366622	177366766	5	177378717	177384750	CLUSTER3320	5	+	+	ENST00000511650:0-144	ENST00000502514:231-612	RP11-1252I4.2	RP11-423H2.3	Overlapping_Same	0	5	4	5	1	0.454545
10	43046004	43048255	10	45497678	45561969	CLUSTER4566	5	-	-	ENST00000473592:0-2251	ENST00000456938:87-2462	ZNF37BP	RP11-285G1.8	Intrachromosomal_Complex	2449422	5	4	5	0.833333	1
9	37079892	37080532	9	37302184	37354796	CLUSTER5770	5	+	+	ENST00000429493:0-640	ENST00000463625:166-769,ENST00000534928:61-1380,ENST00000488607:150-883	RP11-220I1.1	ZCCHC7	Intrachromosomal	193761	5	4	5	0.172414	0.238095
7	30065927	30066251	7	29980299	30008683	CLUSTER4632	5	-	-	ENST00000479939:0-324	ENST00000421434:263-1000	FKBP14	SCRN1	Intrachromosomal	-32185	5	3	5	0.0909091	1
11	77602364	77705716	7	64691918	64694599	CLUSTER4681	5	-	+	ENST00000535943:0-854,ENST00000433818:0-2929,ENST00000534064:0-2626	ENST00000297235:1435-2549	INTS4	INTS4L1	Interchromosomal	None	5	3	5	0.0130208	0.833333
14	24605405	24607768	14	24608938	24609652	CLUSTER1311	5	+	+	ENST00000561142:0-812	ENST00000558478:32-746	PSME1	RP11-468E2.5	Read_Through	657	5	1	5	1	0.625
11	102980159	103049961	12	15034824	15037178	CLUSTER1	5	+	-	ENST00000375735:0-6490,ENST00000398093:0-6346	ENST00000545199:0-422	DYNC2H1	MGP	Interchromosomal	None	5	0	5	1	1
14	24767916	24768974	17	3572391	3572961	CLUSTER51	5	-	+	ENST00000558114:0-608	ENST00000397133:217-787	DHRS1	TMEM93	Interchromosomal	None	5	0	5	1	0.0243902
20	39946148	39946311	20	43530171	43530473	CLUSTER68	5	-	+	ENST00000559296:0-163	ENST00000428262:345-647,ENST00000445830:330-555	ZHX3	YWHAB	Intrachromsomal_Diverging	3568068	5	0	5	1	0.0133333
5	55240483	55240956	12	56510369	56511726	CLUSTER82	5	-	+	ENST00000447197:0-473	ENST00000358888:0-550,ENST00000546591:0-698	CTD-2031P19.4	RPL41	Interchromosomal	None	5	0	5	1	1
11	61717841	61732986	5	176730774	176733959	CLUSTER88	5	+	+	ENST00000449131:0-4266	ENST00000303204:0-1260	BEST1	PRELID1	Interchromosomal	None	5	0	5	1	1
16	2647881	2649718	MT	7585	8268	CLUSTER100	5	-	+	ENST00000562166:0-1837	ENST00000361739:0-683	CTD-3126B10.1	MT-CO2	Interchromosomal	None	5	0	5	1	1
1	43630313	43636791	2	145187122	145275256	CLUSTER104	5	-	-	ENST00000463906:0-788	ENST00000560384:0-883	EBNA1BP2	ZEB2	Interchromosomal	None	5	0	5	0.0123457	1
7	100400189	100423147	1	226016425	226033259	CLUSTER105	5	-	+	ENST00000487222:0-5057	ENST00000448202:482-894,ENST00000366837:191-1775	EPHB4	EPHX1	Interchromosomal	None	5	0	5	1	0.0588235
16	19514422	19516453	14	96747594	96781919	CLUSTER116	5	-	-	ENST00000563645:0-768	ENST00000359933:4255-11627	GDE1	ATG2B	Interchromosomal	None	5	0	5	1	0.0226244
10	103912116	103919324	16	34618514	34619456	CLUSTER191	5	+	-	ENST00000464969:0-854,ENST00000405356:0-1123,ENST00000461421:0-539,ENST00000370007:0-909,ENST00000488254:0-716	ENST00000567870:0-614	NOLC1	RP11-488I20.2	Interchromosomal	None	5	0	5	0.121951	1
6	36822602	36842799	2	95719125	95719736	CLUSTER231	5	-	+	ENST00000483552:0-1346,ENST00000373699:0-1738	ENST00000309988:496-1107,ENST00000353004:261-872,ENST00000349807:93-704,ENST00000354078:219-830	PPIL1	MAL	Interchromosomal	None	5	0	5	1	1
1	15736432	15756825	16	29362066	29381592	CLUSTER256	5	+	+	ENST00000375975:0-2475	ENST00000507381:0-1856	EFHD2	SNX29P2	Interchromosomal	None	5	0	5	1	1
MT	14148	14672	12	25362364	25362844	CLUSTER259	5	-	-	ENST00000361681:0-524	ENST00000557334:308-1051,ENST00000311936:642-5764,ENST00000256078:638-1118	MT-ND6	KRAS	Interchromosomal	None	5	0	5	1	0.178571
13	45913631	45915292	17	38784885	38785244	CLUSTER334	5	-	-	ENST00000527226:0-522	ENST00000400122:583-942	TPT1	SMARCE1	Interchromosomal	None	5	0	5	1	0.027027
2	143635225	143718338	8	145539953	145540371	CLUSTER341	5	+	-	ENST00000375773:0-827	ENST00000527438:295-713	KYNU	DGAT1	Interchromosomal	None	5	0	5	0.0127551	0.0121065
9	37588454	37592600	7	123092458	123092978	CLUSTER354	5	-	-	ENST00000401811:0-788	ENST00000324698:2370-2890,ENST00000484508:2553-3023,ENST00000469057:2093-2320,ENST00000466202:2770-3295	TOMM5	IQUB	Interchromosomal	None	5	0	5	1	0.833333
7	97935833	97935976	2	38708992	38709945	CLUSTER399	5	+	+	ENST00000485422:0-143,ENST00000491463:0-253	ENST00000394878:0-953	BRI3	RPLP0P6	Interchromosomal	None	5	0	5	0.714286	1
10	74033677	74035793	10	93389230	93390339	CLUSTER456	5	+	-	ENST00000307365:0-1747	ENST00000500094:234-1284	DDIT4	PPP1R3C	Intrachromosomal_Converging	19353436	5	0	5	1	0.625
3	9834776	9848100	11	74456760	74457158	CLUSTER468	5	+	-	ENST00000440787:0-909	ENST00000428553:0-398	ARPC4	RP11-864N7.2	Interchromosomal	None	5	0	5	1	1
6	26123742	26124153	6	26107639	26108363	CLUSTER499	5	-	-	ENST00000314332:0-411	ENST00000338379:0-724	HIST1H2BC	HIST1H1T	Read_Through	-6764	5	0	5	0.0555556	1
7	143013218	143042854	15	72766985	72855840	CLUSTER540	5	+	+	ENST00000343257:0-2258	ENST00000564062:0-611	CLCN1	ARIH1	Interchromosomal	None	5	0	5	1	1
9	85859536	86153352	12	8666254	8672868	CLUSTER561	5	-	+	ENST00000304195:0-5296	ENST00000382064:77-582	FRMD3	CLEC4D	Interchromosomal	None	5	0	5	1	1
17	55162552	55162758	12	120720105	120720518	CLUSTER577	5	+	+	ENST00000314126:0-206,ENST00000337714:0-208	ENST00000426182:0-413	AKAP1	NME2P1	Interchromosomal	None	5	0	5	0.555556	1
10	27415624	27425265	22	41223153	41231908	CLUSTER660	5	-	-	ENST00000463270:0-591	ENST00000480048:0-591	YME1L1	ST13	Interchromosomal	None	5	0	5	0.0378788	1
17	19250262	19265854	21	27369502	27394357	CLUSTER672	5	-	-	ENST00000440841:0-600	ENST00000491395:19-618	B9D1	APP	Interchromosomal	None	5	0	5	1	0.0113122
9	124337169	124338492	12	63359094	63359763	CLUSTER693	5	-	+	ENST00000434375:0-661	ENST00000266610:0-669	RP11-524G24.2	RPL14P1	Interchromosomal	None	5	0	5	1	1
16	24550905	24551321	10	20290703	20569285	CLUSTER820	5	+	+	ENST00000568316:0-416	ENST00000377242:953-2821,ENST00000377238:953-3067,ENST00000377252:953-2968	RBBP6	PLXDC2	Interchromosomal	None	5	0	5	1	0.0413223
15	43873199	43876701	12	49521568	49522490	CLUSTER878	5	-	+	ENST00000381885:0-1154,ENST00000381878:0-1259,ENST00000348806:0-1060,ENST00000396923:0-1190,ENST00000360135:0-1186,ENST00000335092:0-1246,ENST00000427877:0-524,ENST00000510070:0-1060,ENST00000381879:0-1118,ENST00000396907:0-1198,ENST00000488768:0-1196,ENST00000334933:0-1207,ENST00000420765:0-1243,ENST00000304953:0-1264,ENST00000432870:0-1218,ENST00000360301:0-1186	ENST00000548149:0-674,ENST00000552893:0-503	AC011330.5,PPIP5K1	RP11-386G11.10	Interchromosomal	None	5	0	5	0.5	1
10	27415624	27425265	3	183491420	183530412	CLUSTER943	5	-	+	ENST00000463270:0-591	ENST00000305135:2401-6505,ENST00000421660:2401-6505	YME1L1	YEATS2	Interchromosomal	None	5	0	5	0.0378788	0.0413223
1	27331510	27339326	2	153475432	153506337	CLUSTER994	5	-	+	ENST00000289166:0-2367	ENST00000288670:1681-5574,ENST00000421344:0-3856	FAM46B	FMNL2	Interchromosomal	None	5	0	5	1	1
16	24550905	24551321	1	1190284	1203371	CLUSTER995	5	+	-	ENST00000568316:0-416	ENST00000348298:199-1276,ENST00000349431:220-1732,ENST00000502382:317-529,ENST00000435198:468-1055,ENST00000360466:228-1046	RBBP6	UBE2J2	Interchromosomal	None	5	0	5	1	0.0819672
10	79793661	79795411	12	126950259	126957335	CLUSTER1102	5	+	+	ENST00000475468:0-622	ENST00000545767:683-1562,ENST00000539969:922-1801,ENST00000397346:1139-2457,ENST00000540774:620-1499	RPS24	RP5-944M2.3	Interchromosomal	None	5	0	5	1	1
1	165492210	165551364	22	24236636	24237413	CLUSTER1110	5	-	+	ENST00000438275:0-1145	ENST00000465752:0-588,ENST00000498385:0-434	RP11-280O1.2	MIF	Interchromosomal	None	5	0	5	1	1
18	18564311	18691811	12	25362364	25362844	CLUSTER1155	5	-	-	ENST00000399799:0-3429	ENST00000557334:308-1051,ENST00000311936:642-5764,ENST00000256078:638-1118	ROCK1	KRAS	Interchromosomal	None	5	0	5	0.0520833	0.178571
3	63996259	64009133	2	153512543	153527894	CLUSTER1195	5	-	-	ENST00000482510:0-1175	ENST00000410080:1912-8047,ENST00000440252:1711-3133,ENST00000356402:1397-3095,ENST00000359961:1233-2469	PSMD6	PRPF40A	Interchromosomal	None	5	0	5	1	0.0301205
14	24767916	24768974	11	46450202	46450699	CLUSTER1216	5	-	-	ENST00000558114:0-608	ENST00000467930:0-497	DHRS1	RP11-425L10.1	Interchromosomal	None	5	0	5	1	1
6	33748853	33750022	17	76101834	76102948	CLUSTER1218	5	-	+	ENST00000513832:0-470,ENST00000511171:0-1169	ENST00000544529:301-1415	LEMD2	AC021593.2	Interchromosomal	None	5	0	5	0.833333	0.045045
MT	1670	3228	X	151883335	151885194	CLUSTER1261	5	+	+	ENST00000387347:0-1558	ENST00000497578:36-525	J01415.4	MAGEA2B	Interchromosomal	None	5	0	5	1	1
5	180666070	180670880	10	132237330	132281417	CLUSTER1271	5	-	-	ENST00000503494:0-842	ENST00000439421:0-296	GNB2L1	RP11-540N6.1	Interchromosomal	None	5	0	5	1	1
15	39909935	40075030	15	39885780	39886431	CLUSTER1314	5	-	-	ENST00000350221:0-1908	ENST00000560769:0-280	FSIP1	CTD-2033D15.1	Read_Through	-5799	5	0	5	0.357143	1
X	71495393	71497097	2	162103385	162103964	CLUSTER1339	5	-	+	ENST00000373626:0-412,ENST00000373626:0-314,ENST00000486733:0-251	ENST00000439050:157-2332,ENST00000436506:185-764	RPS4X	AC009299.3	Interchromosomal	None	5	0	5	0.0140449	1
14	73393039	73425828	14	73427302	73428700	CLUSTER1372	5	+	+	ENST00000553457:0-1168,ENST00000509320:0-1871,ENST00000358377:0-2023	ENST00000555304:0-288	DCAF4	RP11-109N23.6	Read_Through	1473	5	0	5	1	1
7	128502879	128505896	1	117006342	117009073	CLUSTER1373	5	+	-	ENST00000249289:0-703	ENST00000430107:0-479	ATP6V1F	RP4-655J12.4	Interchromosomal	None	5	0	5	1	1
14	24767916	24768974	17	60593681	60594127	CLUSTER1409	5	-	-	ENST00000558114:0-608	ENST00000460492:0-446	DHRS1	RP11-464D20.2	Interchromosomal	None	5	0	5	1	1
17	72199791	72205447	10	70502132	70531057	CLUSTER1443	5	+	+	ENST00000311111:0-317	ENST00000543225:337-2406	RPL38	CCAR1	Interchromosomal	None	5	0	5	0.119048	0.125
3	51004102	51004303	3	197612447	197612700	CLUSTER1473	5	+	+	ENST00000496109:0-201	ENST00000536618:1981-2234	AC140120.1	LRCH3	Intrachromosomal	146552194	5	0	5	1	0.192308
8	110790140	110794516	MT	5903	7444	CLUSTER1478	5	+	+	ENST00000530760:0-2977	ENST00000361624:0-1541	RP11-25D10.2	MT-CO1	Interchromosomal	None	5	0	5	1	1
14	51706885	51716482	8	98735106	98740997	CLUSTER1503	5	+	+	ENST00000556683:0-802,ENST00000457354:0-788	ENST00000336273:1849-6176,ENST00000521933:390-564,ENST00000519934:1383-2183,ENST00000519293:419-628	TMX1	MTDH	Interchromosomal	None	5	0	5	0.0193798	0.0118483
20	57267668	57268105	16	30204255	30204844	CLUSTER1560	5	+	-	ENST00000356091:0-437	ENST00000565525:0-306	NPEPL1	BOLA2B	Interchromosomal	None	5	0	5	0.0537634	1
19	54704739	54710329	5	94799598	94834294	CLUSTER1594	5	+	-	ENST00000402367:0-521	ENST00000358746:3640-5705	RPS9	TTC37	Interchromosomal	None	5	0	5	0.0285714	0.0224215
6	33748853	33750022	MT	5903	7444	CLUSTER1624	5	-	+	ENST00000511171:0-1169	ENST00000361624:0-1541	LEMD2	MT-CO1	Interchromosomal	None	5	0	5	0.833333	1
17	53499030	53499157	4	46725846	46726424	CLUSTER1643	5	-	-	ENST00000577038:0-127	ENST00000511164:0-578	MMD	RAC1P2	Interchromosomal	None	5	0	5	0.555556	1
15	66607251	66624040	2	237232793	237233425	CLUSTER1686	5	-	-	ENST00000565993:0-499	ENST00000457693:2397-3027,ENST00000409907:2648-3280,ENST00000309507:2558-3188,ENST00000254653:2703-3335	RP11-352G18.2	IQCA1	Interchromosomal	None	5	0	5	1	0.013587
10	27415624	27425265	3	20202084	20225525	CLUSTER1696	5	-	-	ENST00000463270:0-591	ENST00000456624:0-662,ENST00000452020:180-1161,ENST00000306698:133-1530,ENST00000383774:133-1297,ENST00000452020:0-1161,ENST00000417364:0-1074,ENST00000425061:180-1212,ENST00000419233:133-1581,ENST00000425061:0-1212,ENST00000443724:0-930,ENST00000442720:259-2260,ENST00000263753:133-2337,ENST00000429446:133-1127,ENST00000421451:180-1968,ENST00000412868:133-1934,ENST00000437051:133-1186,ENST0000042…	YME1L1	SGOL1	Interchromosomal	None	5	0	5	0.0378788	0.121951
12	47610051	47610471	12	47641906	47643067	CLUSTER1789	5	+	+	ENST00000432328:0-420,ENST00000546455:0-673	ENST00000547777:0-328	FAM113B	RP11-493L12.4	Read_Through	11467	5	0	5	0.5	1
16	2802329	2818261	X	48385542	48386058	CLUSTER1865	5	+	+	ENST00000426305:0-7627,ENST00000572883:0-539,ENST00000571093:0-6707,ENST00000301740:0-8281,ENST00000572721:0-405,ENST00000382301:0-7027,ENST00000574593:0-754,ENST00000544933:0-8281	ENST00000466461:177-693	SRRM2	EBP	Interchromosomal	None	5	0	5	0.0367647	0.263158
2	108531403	108531741	1	46775592	46782447	CLUSTER1892	5	+	+	ENST00000448535:0-338	ENST00000460947:0-620	AC009963.5	UQCRH	Interchromosomal	None	5	0	5	1	1
16	21436610	21452039	13	45911311	45915289	CLUSTER1915	5	-	-	ENST00000521589:0-160	ENST00000490277:0-1850	NPIPL3	TPT1	Interchromosomal	None	5	0	5	0.0342466	1
MT	14746	15886	MT	8526	9206	CLUSTER1927	5	+	+	ENST00000361789:0-1140	ENST00000361899:0-680,ENST00000361381:0-1377,ENST00000361851:0-206	MT-CYB	MT-ATP6,MT-ND4,J01415.25	Intrachromosomal_Complex	-5539	5	0	5	1	1
2	46926325	46926587	2	47085218	47085717	CLUSTER1938	5	+	+	ENST00000394861:0-262	ENST00000468141:1162-2156,ENST00000495449:303-802	SOCS5	AC016722.2	Intrachromosomal	93374	5	0	5	0.263158	0.294118
2	24307600	24308084	17	38784885	38785244	CLUSTER1973	5	-	-	ENST00000335934:0-484	ENST00000400122:583-942	TP53I3	SMARCE1	Interchromosomal	None	5	0	5	0.5	0.027027
8	110790140	110794516	4	76569572	76587232	CLUSTER2000	5	+	-	ENST00000530760:0-2977	ENST00000503660:452-1070,ENST00000509100:115-513,ENST00000357854:194-2608,ENST00000507701:0-677,ENST00000507701:143-677,ENST00000508510:353-553,ENST00000507745:135-583,ENST00000359707:762-4882,ENST00000511146:206-576,ENST00000499709:316-507,ENST00000507252:236-566,ENST00000511868:250-572,ENST00000509561:302-558,ENST00000395719:96-4216	RP11-25D10.2	G3BP2	Interchromosomal	None	5	0	5	1	0.0219298
17	27041331	27044910	2	29169465	29171087	CLUSTER2001	5	-	+	ENST00000395245:0-1735	ENST00000407426:1910-3532	RAB34	WDR43	Interchromosomal	None	5	0	5	1	0.0136986
7	102210281	102213006	22	45898925	45921442	CLUSTER2014	5	-	+	ENST00000504157:0-927	ENST00000439835:0-571	POLR2J3	FBLN1	Interchromosomal	None	5	0	5	0.0114416	1
22	39078176	39080164	1	15714546	15714875	CLUSTER2125	5	+	+	ENST00000492561:0-781	ENST00000481324:1295-2337,ENST00000375999:4384-4499,ENST00000471347:2903-3257,ENST00000477846:514-1272	TOMM22	FHAD1	Interchromosomal	None	5	0	5	1	1
10	73975539	73976014	10	73990123	73995471	CLUSTER2127	5	-	+	ENST00000492502:0-475,ENST00000533958:0-396	ENST00000468144:50-707,ENST00000299381:91-1163	ASCC1	ANAPC16	Intrachromsomal_Diverging	7749	5	0	5	0.208333	0.0125
12	20704357	20704521	16	82181766	82182467	CLUSTER2159	5	+	-	ENST00000459949:0-164	ENST00000258169:401-1102	AC112777.1	MPHOSPH6	Interchromosomal	None	5	0	5	1	0.010395
13	41239719	41240733	13	40918093	40924439	CLUSTER2314	5	-	-	ENST00000379561:0-1014	ENST00000400432:0-443	FOXO1	RP11-172E9.2	Intrachromosomal	-205376	5	0	5	0.384615	1
MT	9206	9989	8	100885427	100885520	CLUSTER2331	5	+	-	ENST00000362079:0-783	ENST00000522934:468-561	MT-CO3	COX6C	Interchromosomal	None	5	0	5	1	0.104167
4	139085250	139163502	Y	7936936	7938158	CLUSTER2333	5	-	-	ENST00000280612:0-9644	ENST00000439586:122-1344	SLC7A11	ZNF736P9Y	Interchromosomal	None	5	0	5	1	1
5	73665200	73832800	5	73623819	73624109	CLUSTER2356	5	-	-	ENST00000507781:0-567	ENST00000506612:211-501	CTC-419K13.1	CTD-2275D24.3	Read_Through	-34609	5	0	5	1	1
MT	5903	7444	4	26432313	26432777	CLUSTER2395	5	+	+	ENST00000361624:0-1541	ENST00000504907:1217-1681	MT-CO1	RBPJ	Interchromosomal	None	5	0	5	1	0.026178
2	27602959	27603310	21	27369502	27394357	CLUSTER2426	5	-	-	ENST00000436006:0-185,ENST00000407879:0-351,ENST00000323703:0-409	ENST00000491395:19-618	ZNF513	APP	Interchromosomal	None	5	0	5	1	0.0113122
16	56468257	56486110	X	67412583	67412834	CLUSTER2432	5	-	-	ENST00000566340:0-580	ENST00000467444:485-736	NUDT21	OPHN1	Interchromosomal	None	5	0	5	1	0.142857
8	117859465	117861721	12	49521568	49522490	CLUSTER2506	5	-	+	ENST00000517749:0-1002	ENST00000552893:0-503	RAD21	RP11-386G11.10	Interchromosomal	None	5	0	5	1	1
X	48834245	48837220	4	177604688	177605193	CLUSTER2556	5	-	-	ENST00000488361:0-652	ENST00000280193:1561-2066	GRIPAP1	VEGFC	Interchromosomal	None	5	0	5	1	0.025641
11	63449044	63526560	11	71383720	71384046	CLUSTER2623	5	+	-	ENST00000354497:0-1406	ENST00000527566:95-421	RTN3	RP11-167J8.2	Intrachromosomal_Converging	7857159	5	0	5	1	1
7	134605316	134617992	X	54219257	54324826	CLUSTER2673	5	+	-	ENST00000496024:0-556,ENST00000435928:0-457,ENST00000454108:0-557	ENST00000375169:1617-11171,ENST00000354646:1617-11340,ENST00000375159:1178-5402	CALD1	WNK3	Interchromosomal	None	5	0	5	1	0.5
12	10999643	11002073	4	10488018	10492236	CLUSTER2715	5	-	-	ENST00000535024:0-786,ENST00000536668:0-1452,ENST00000228811:0-460,ENST00000539285:0-926,ENST00000431566:0-407	ENST00000226951:1380-5598,ENST00000515667:440-4179,ENST00000429087:1032-1943	PRR4	CLNK	Interchromosomal	None	5	0	5	0.16129	1
3	183016214	183118280	12	28458581	28703097	CLUSTER2771	5	-	+	ENST00000459750:0-3089	ENST00000543534:204-574,ENST00000545737:600-1577,ENST00000381256:125-2225,ENST00000545336:323-2737,ENST00000543534:409-574,ENST00000381259:125-2333,ENST00000543809:198-1666	MCF2L2	CCDC91	Interchromosomal	None	5	0	5	1	0.010846
2	32582095	32824966	11	47489835	47490442	CLUSTER2773	5	+	-	ENST00000421745:0-14125,ENST00000471232:0-2671	ENST00000358597:1500-2107	BIRC6	CELF1	Interchromosomal	None	5	0	5	0.0273224	0.0282486
16	338189	343535	12	104659086	104659613	CLUSTER2875	5	-	+	ENST00000457798:0-333	ENST00000462885:0-527	AXIN1	RPL18AP3	Interchromosomal	None	5	0	5	1	1
17	38563800	38574407	X	54219257	54324826	CLUSTER2920	5	-	-	ENST00000269577:0-1865,ENST00000348049:0-1805,ENST00000423485:0-1895,ENST00000357601:0-1859,ENST00000348049:0-1694,ENST00000357601:0-1970,ENST00000423485:0-1784,ENST00000269577:0-1976	ENST00000375169:1617-11171,ENST00000354646:1617-11340,ENST00000375159:1178-5402	TOP2A	WNK3	Interchromosomal	None	5	0	5	0.0100402	0.5
8	97657454	98155728	16	15153878	15165107	CLUSTER2921	5	+	-	ENST00000220763:0-1946	ENST00000327307:1096-2038,ENST00000563559:1206-2127,ENST00000198767:1212-3761,ENST00000429751:1054-2197,ENST00000540462:723-1556	CPQ	RRN3	Interchromosomal	None	5	0	5	1	0.019305
2	231729614	231743961	1	233337237	233337995	CLUSTER2983	5	+	-	ENST00000326427:0-2077,ENST00000335005:0-1888,ENST00000326407:0-1887	ENST00000324142:1069-1827,ENST00000430153:3098-3198	ITM2C	PCNXL2	Interchromosomal	None	5	0	5	1	0.5
22	38713164	38713412	1	224377278	224380054	CLUSTER3026	5	-	+	ENST00000413574:0-251,ENST00000405675:0-279,ENST00000403904:0-279,ENST00000396832:0-248	ENST00000465848:157-632,ENST00000415210:192-956	CSNK1E	DEGS1	Interchromosomal	None	5	0	5	0.0675676	0.172414
20	44527398	44540790	20	44522626	44523888	CLUSTER3060	5	-	+	ENST00000354050:0-1591,ENST00000372420:0-1529,ENST00000372431:0-1742	ENST00000480961:0-512	PLTP	CTSA	Adjacent_Converging	-3509	5	0	5	1	1
1	39919508	39926465	9	100429042	100432357	CLUSTER3079	5	+	+	ENST00000446276:0-289,ENST00000539005:0-15007,ENST00000567887:0-21790,ENST00000497964:0-2706,ENST00000317713:0-15397,ENST00000564288:0-22299,ENST00000361689:0-15397,ENST00000360115:0-665,ENST00000289893:0-16982,ENST00000372900:0-15677,ENST00000372925:0-12355,ENST00000545844:0-15453,ENST00000372915:0-21306	ENST00000375130:0-729	MACF1	NCBP1	Interchromosomal	None	5	0	5	0.027027	1
15	75942096	75942648	2	177065635	177065979	CLUSTER3092	5	+	-	ENST00000569152:0-552	ENST00000405359:0-344	SNX33	AC016739.2	Interchromosomal	None	5	0	5	1	1
16	24550905	24551321	19	48250223	48260313	CLUSTER3180	5	+	+	ENST00000568316:0-416	ENST00000446535:230-849	RBBP6	GLTSCR2	Interchromosomal	None	5	0	5	1	0.0107296
2	24443192	24583376	4	86921631	86923820	CLUSTER3203	5	-	+	ENST00000406921:0-4557	ENST00000395183:1995-2739,ENST00000264343:2382-4571,ENST00000395184:2469-4660	ITSN2	ARHGAP24	Interchromosomal	None	5	0	5	1	0.0202429
4	77880013	77880315	7	7117932	7119372	CLUSTER3236	5	-	-	ENST00000429255:0-302	ENST00000497346:0-1440	RP11-123J14.2	RP11-397J20.1	Interchromosomal	None	5	0	5	1	1
16	31102162	31106276	13	99446879	99449742	CLUSTER3240	5	-	-	ENST00000319788:0-1076,ENST00000300851:0-875,ENST00000394975:0-1011,ENST00000420057:0-745,ENST00000354895:0-900	ENST00000339416:5974-6336,ENST00000400220:5989-7498,ENST00000376453:5941-6303,ENST00000376455:5992-7501,ENST00000428223:6133-7642,ENST00000376460:6039-7548,ENST00000357329:6016-7525,ENST00000400228:1645-3146,ENST00000400235:5947-7456	VKORC1	DOCK9	Interchromosomal	None	5	0	5	1	0.119048
19	40829912	40854420	17	18476044	18476414	CLUSTER3300	5	-	+	ENST00000392035:0-811,ENST00000357884:0-773	ENST00000536115:0-370	C19orf47	AC107983.4	Interchromosomal	None	5	0	5	0.121951	1
6	40994771	41006927	5	40833980	40835313	CLUSTER3318	5	-	-	ENST00000244565:0-2985	ENST00000508493:0-552,ENST00000509877:0-636	UNC5CL	RPL37	Interchromosomal	None	5	0	5	1	1
17	48756259	48769059	X	152481521	152483222	CLUSTER3349	5	+	-	ENST00000503337:0-2276	ENST00000356661:81-1707	ABCC3	MAGEA1	Interchromosomal	None	5	0	5	1	1
5	37085157	37085953	15	43929829	43929935	CLUSTER3375	5	+	-	ENST00000477670:0-796	ENST00000384264:0-106	CTD-2284O10.1	U6	Interchromosomal	None	5	0	5	1	1
16	1363995	1370283	5	16666488	16676262	CLUSTER3405	5	+	-	ENST00000402301:0-368	ENST00000513610:4997-8037,ENST00000274203:2865-4811,ENST00000505695:3038-4802,ENST00000427430:3038-4802,ENST00000515803:2892-4838	UBE2I	MYO10	Interchromosomal	None	5	0	5	1	0.0117925
X	70586113	70685831	19	55897725	55903106	CLUSTER3414	5	+	+	ENST00000449580:0-7707,ENST00000423759:0-7674	ENST00000458349:0-509,ENST00000560881:0-1691	TAF1	RPL28	Interchromosomal	None	5	0	5	1	1
7	22347957	22396762	1	97144429	97145175	CLUSTER3417	5	-	-	ENST00000405243:0-763,ENST00000344041:0-533	ENST00000468715:0-746	RAPGEF5	RP11-122C9.1	Interchromosomal	None	5	0	5	0.833333	1
1	161123549	161129138	1	161090766	161102477	CLUSTER3438	5	-	-	ENST00000420498:0-378	ENST00000545495:0-2328,ENST00000392188:0-2451	RP11-297K8.2	DEDD	Intrachromosomal	-21071	5	0	5	1	1
3	3668886	3668979	11	114182766	114183236	CLUSTER3448	5	-	+	ENST00000420000:0-93	ENST00000545255:44-514,ENST00000542647:40-510	AC026188.1	NNMT	Interchromosomal	None	5	0	5	1	0.208333
5	55240483	55240956	7	1275467	1276953	CLUSTER3464	5	-	+	ENST00000447197:0-473	ENST00000316333:561-2047,ENST00000316333:385-2047	CTD-2031P19.4	UNCX	Interchromosomal	None	5	0	5	1	1
1	10092889	10093751	13	75858808	75900558	CLUSTER3469	5	+	-	ENST00000377153:0-420,ENST00000377157:0-736,ENST00000253251:0-862	ENST00000377625:2153-6173,ENST00000413735:342-846,ENST00000431480:2153-6338,ENST00000377636:2153-6363,ENST00000425511:2153-6203	UBE4B	TBC1D4	Interchromosomal	None	5	0	5	0.0666667	0.0132626
15	84868064	84898889	7	123565908	123600099	CLUSTER3472	5	-	+	ENST00000335068:0-2851	ENST00000439500:0-2219	AC103965.1	SPAM1	Interchromosomal	None	5	0	5	1	1
4	75305995	75306173	1	45241705	45243758	CLUSTER3503	5	-	+	ENST00000508581:0-178	ENST00000396651:0-880,ENST00000497035:223-693	RP11-727M10.1	RPS8	Interchromosomal	None	5	0	5	1	0.0132275
21	26734134	26734744	10	97951457	97983744	CLUSTER3533	5	+	-	ENST00000425147:0-610	ENST00000224337:503-1783,ENST00000428924:539-1675,ENST00000393898:448-1723,ENST00000472763:88-1137,ENST00000427367:539-1709,ENST00000413476:539-1658,ENST00000371176:503-1714	RPL13AP7	BLNK	Interchromosomal	None	5	0	5	1	1
11	61717841	61732986	5	173034523	173043590	CLUSTER3564	5	+	-	ENST00000449131:0-4266	ENST00000285908:0-1285	BEST1	BOD1	Interchromosomal	None	5	0	5	1	1
1	153963234	153964151	3	112721286	112729550	CLUSTER3577	5	+	-	ENST00000477151:0-380,ENST00000368567:0-263,ENST00000493224:0-491	ENST00000383675:789-4671,ENST00000472762:261-669,ENST00000486271:1432-2841,ENST00000489848:571-1575,ENST00000462295:536-1381,ENST00000469169:733-1816,ENST00000314400:1105-4991,ENST00000482229:492-813,ENST00000464816:231-431,ENST00000473284:972-2055,ENST00000472637:769-2178,ENST00000393857:762-2167	RPS27	C3orf17	Interchromosomal	None	5	0	5	1	0.0292398
7	75039632	75046064	14	69149653	69149887	CLUSTER3600	5	+	+	ENST00000393633:0-4791	ENST00000478014:383-617,ENST00000553595:613-794,ENST00000554244:487-668	NSUN5P1	RAD51B	Interchromosomal	None	5	0	5	1	0.384615
16	24550905	24551321	9	100823063	100845356	CLUSTER3608	5	+	+	ENST00000568316:0-416	ENST00000495319:173-763,ENST00000480925:171-648,ENST00000210444:202-1169	RBBP6	NANS	Interchromosomal	None	5	0	5	1	0.0112867
17	37026313	37076804	4	154215456	154260471	CLUSTER3642	5	+	+	ENST00000443937:0-983	ENST00000338700:670-6734,ENST00000494872:690-2201,ENST00000437508:725-3831	LASP1	TRIM2	Interchromosomal	None	5	0	5	1	0.333333
16	50352940	50402689	16	87246491	87260035	CLUSTER3653	5	-	+	ENST00000394689:0-2144	ENST00000566092:91-1446	BRD7	RP11-899L11.1	Intrachromsomal_Diverging	36843037	5	0	5	1	1
18	12446511	12658132	5	180698916	180699307	CLUSTER3710	5	-	+	ENST00000409402:0-5663,ENST00000410092:0-5532	ENST00000511331:748-999,ENST00000507434:280-671	SPIRE1	CTC-338M12.3,CTC-338M12.4	Interchromosomal	None	5	0	5	1	0.0625
11	61717841	61732986	11	60970778	60975335	CLUSTER3811	5	+	+	ENST00000449131:0-4266	ENST00000535551:0-1448	BEST1	PGA3	Intrachromosomal_Complex	-742505	5	0	5	1	1
8	101715388	101734219	7	17931184	17938595	CLUSTER3822	5	-	-	ENST00000522387:0-2330	ENST00000498463:125-686	PABPC1	SNX13	Interchromosomal	None	5	0	5	1	1
19	13049422	13051700	6	90352217	90372685	CLUSTER3893	5	+	-	ENST00000316448:0-1039,ENST00000316448:0-1132,ENST00000539083:0-1079,ENST00000539083:0-986	ENST00000428876:14352-17399,ENST00000369393:14352-18412	CALR	MDN1	Interchromosomal	None	5	0	5	0.0129534	0.0458716
14	24767916	24768974	6	43495896	43514488	CLUSTER3905	5	-	-	ENST00000558114:0-608	ENST00000398835:206-867	DHRS1	XPO5	Interchromosomal	None	5	0	5	1	0.138889
17	16284654	16286053	22	28072555	28093698	CLUSTER3918	5	+	-	ENST00000395837:0-1013,ENST00000395839:0-1011,ENST00000302182:0-1224	ENST00000440255:213-818	UBB	RP1-213J1P__B.1	Interchromosomal	None	5	0	5	1	1
10	27793547	27794118	3	185135282	185136565	CLUSTER3926	5	+	-	ENST00000423465:0-317	ENST00000422486:0-1283	RAB18	RP11-110C15.4	Interchromosomal	None	5	0	5	0.416667	1
6	160514113	160517243	15	69745222	69747884	CLUSTER3936	5	+	+	ENST00000569097:0-3130	ENST00000560274:0-255	RP11-288H12.3	RPLP1	Interchromosomal	None	5	0	5	1	1
17	57233100	57262922	14	24606193	24607507	CLUSTER3953	5	+	+	ENST00000262293:0-472,ENST00000262293:0-715	ENST00000561059:105-946	PRR11	PSME1	Interchromosomal	None	5	0	5	0.0367647	0.0347222
11	75196349	75236418	2	70480986	70481141	CLUSTER3976	5	-	-	ENST00000529095:0-1200	ENST00000446011:0-155	GDPD5	AC016700.6	Interchromosomal	None	5	0	5	1	1
3	174158772	174269148	12	15034824	15035213	CLUSTER3984	5	+	-	ENST00000495900:0-903	ENST00000545199:33-422	NAALADL2	MGP	Interchromosomal	None	5	0	5	1	0.0362319
11	75196349	75236418	6	74082830	74082985	CLUSTER3994	5	-	-	ENST00000529095:0-1200	ENST00000424573:0-155	GDPD5	RPL39P3	Interchromosomal	None	5	0	5	1	1
17	56598103	56604504	1	237144638	237145007	CLUSTER4018	5	-	+	ENST00000393086:0-1319,ENST00000317268:0-1504,ENST00000412945:0-1352,ENST00000317256:0-1406,ENST00000426861:0-1674,ENST00000457347:0-1418	ENST00000450819:0-369	SEPT4	RPL35P1	Interchromosomal	None	5	0	5	0.0714286	1
17	35487000	35766870	12	82750622	82751047	CLUSTER4020	5	-	-	ENST00000427330:0-6188,ENST00000335166:0-6083,ENST00000394406:0-5902,ENST00000360679:0-5972,ENST00000353139:0-6304,ENST00000452074:0-7009,ENST00000361253:0-407	ENST00000547758:127-552,ENST00000552412:70-286,ENST00000548126:108-983	ACACA	CCDC59	Interchromosomal	None	5	0	5	0.227273	0.0561798
11	68700414	68701539	22	36677326	36681374	CLUSTER4027	5	+	-	ENST00000537458:0-812	ENST00000397231:5503-7502,ENST00000475726:304-767,ENST00000216181:5505-7500,ENST00000486218:281-787,ENST00000337818:4179-6178	IGHMBP2	MYH9	Interchromosomal	None	5	0	5	1	0.0146199
7	92728828	92747335	20	60711790	60714960	CLUSTER4052	5	-	-	ENST00000379958:0-6851	ENST00000442551:0-684	SAMD9	PSMA7	Interchromosomal	None	5	0	5	1	1
1	36216931	36235550	1	16133868	16134143	CLUSTER4105	5	-	-	ENST00000544356:0-2026	ENST00000483273:0-275	CLSPN	RP11-169K16.7	Intrachromosomal	-20080273	5	0	5	1	1
12	57107322	57125411	16	84066985	84074960	CLUSTER4151	5	-	-	ENST00000549855:0-710	ENST00000569816:0-577	NACA	SLC38A8	Interchromosomal	None	5	0	5	1	1
5	55240483	55240956	9	131486723	131495472	CLUSTER4297	5	-	+	ENST00000447197:0-473	ENST00000443631:0-543	CTD-2031P19.4	RP11-545E17.3	Interchromosomal	None	5	0	5	1	1
11	61717841	61732986	16	31196259	31203126	CLUSTER4299	5	+	+	ENST00000449131:0-4266	ENST00000568685:587-1784,ENST00000380244:596-1817,ENST00000254108:628-2053	BEST1	FUS	Interchromosomal	None	5	0	5	1	0.0125628
11	126413841	126414138	11	126522746	126551997	CLUSTER4314	5	+	+	ENST00000548204:0-297	ENST00000550747:0-398	KIRREL3-AS1	RP11-115C10.1	Read_Through	41903	5	0	5	1	1
11	46639112	46694209	2	179509020	179510649	CLUSTER4407	5	+	+	ENST00000530500:0-2029	ENST00000418062:139-543	ATG13	AC010680.1	Interchromosomal	None	5	0	5	1	0.833333
6	33263582	33265769	2	177065635	177065979	CLUSTER4438	5	-	-	ENST00000494550:0-1026	ENST00000405359:0-344	RGL2	AC016739.2	Interchromosomal	None	5	0	5	1	1
6	35779021	35801650	4	48499379	48517291	CLUSTER4519	5	+	-	ENST00000496656:0-1076	ENST00000507873:3817-7032,ENST00000537810:8294-11705,ENST00000512810:162-1664,ENST00000503238:7689-11102,ENST00000264319:8294-11687,ENST00000358350:8294-11705,ENST00000514617:4297-4363	LHFPL5	FRYL	Interchromosomal	None	5	0	5	1	0.0215517
7	123334768	123389120	10	7390102	7390294	CLUSTER4578	5	-	-	ENST00000223023:0-1158,ENST00000536685:0-1060	ENST00000379711:500-692	WASL	SFMBT2	Interchromosomal	None	5	0	5	0.0273224	1
11	55482471	55483107	2	191840367	191872374	CLUSTER4598	5	+	-	ENST00000524390:0-636	ENST00000544783:9-2028	OR5D2P	STAT1	Interchromosomal	None	5	0	5	1	0.111111
2	171785830	171823132	X	153880245	153880904	CLUSTER4617	5	+	-	ENST00000442798:0-1975,ENST00000452526:0-1975	ENST00000247306:333-992	GORASP2	CTAG2	Interchromosomal	None	5	0	5	1	1
21	46188954	46221933	3	5212187	5212621	CLUSTER4623	5	-	+	ENST00000481546:0-4339,ENST00000345496:0-3105	ENST00000444332:297-731	UBE2G2	ARL8B	Interchromosomal	None	5	0	5	1	0.0333333
14	64916047	64957250	3	112721286	112729550	CLUSTER4718	5	-	-	ENST00000555424:0-564	ENST00000383675:789-4671,ENST00000472762:261-669,ENST00000486271:1432-2841,ENST00000489848:571-1575,ENST00000462295:536-1381,ENST00000469169:733-1816,ENST00000314400:1105-4991,ENST00000482229:492-813,ENST00000464816:231-431,ENST00000473284:972-2055,ENST00000472637:769-2178,ENST00000393857:762-2167	ZBTB25	C3orf17	Interchromosomal	None	5	0	5	1	0.0292398
6	33748853	33750022	1	566453	567995	CLUSTER4736	5	-	+	ENST00000511171:0-1169	ENST00000414273:0-1542	LEMD2	RP5-857K21.6	Interchromosomal	None	5	0	5	0.833333	1
12	69633316	69633485	11	68665061	68671269	CLUSTER4769	5	+	-	ENST00000456847:0-106,ENST00000266679:0-90,ENST00000550987:0-86,ENST00000550075:0-134,ENST00000435070:0-169	ENST00000544567:178-653,ENST00000536637:0-556	CPSF6	MRPL21	Interchromosomal	None	5	0	5	0.0757576	1
1	85036264	85040103	7	127950436	127970980	CLUSTER4814	5	-	-	ENST00000465118:0-653,ENST00000370630:0-364,ENST00000370625:0-644,ENST00000477677:0-380	ENST00000223073:1061-2807,ENST00000415472:600-2250,ENST00000487602:363-714,ENST00000487602:436-714,ENST00000223073:1134-2807,ENST00000415472:673-2250	CTBS	RBM28	Interchromosomal	None	5	0	5	0.0166113	0.0206612
7	75677478	75687395	2	47643434	47710366	CLUSTER4851	5	+	+	ENST00000461665:0-343,ENST00000432020:0-428,ENST00000461665:0-550	ENST00000413880:402-2536,ENST00000422810:569-1183,ENST00000419559:982-2917,ENST00000543555:883-3017,ENST00000406134:1004-3627,ENST00000432737:982-2916,ENST00000233146:1165-3306,ENST00000453755:982-2916,ENST00000448533:982-2917	MDH2	MSH2	Interchromosomal	None	5	0	5	0.0113379	0.0166113
7	766337	766951	7	756255	756482	CLUSTER4864	5	+	-	ENST00000313147:0-614,ENST00000297440:0-614	ENST00000478198:374-601	HEATR2	PRKAR1B	Overlapping_Diverging	0	5	0	5	0.333333	0.833333
1	53552855	53556653	12	124071293	124081751	CLUSTER4907	5	-	+	ENST00000488036:0-2329	ENST00000432022:185-1086	SLC1A7	TMED2	Interchromosomal	None	5	0	5	1	0.0333333
11	64532077	64546218	21	27922637	27941570	CLUSTER4909	5	-	+	ENST00000448404:0-2777,ENST00000377387:0-2946,ENST00000377394:0-2853,ENST00000227503:0-2849,ENST00000334944:0-3093,ENST00000377390:0-3469	ENST00000357401:307-3411	SF1	AP001597.1	Interchromosomal	None	5	0	5	1	0.625
4	56815146	56884022	2	96852487	96858942	CLUSTER4937	5	+	-	ENST00000257287:0-3135,ENST00000506202:0-2961	ENST00000462501:275-752	CEP135	STARD7	Interchromosomal	None	5	0	5	0.208333	0.0735294
12	124779975	124780181	17	289768	295729	CLUSTER4947	5	+	-	ENST00000389727:0-206	ENST00000329099:0-3620	FAM101A	FAM101B	Interchromosomal	None	5	0	5	1	1
1	57491653	57889728	1	41475116	41477425	CLUSTER4962	5	-	+	ENST00000371236:0-1424,ENST00000371234:0-1459,ENST00000371233:0-1049	ENST00000498694:263-598	DAB1	CTPS	Intrachromosomal_Converging	-15986145	5	0	5	1	0.0208333
4	75475793	75475971	1	45241705	45243758	CLUSTER4990	5	-	+	ENST00000515302:0-178	ENST00000396651:0-880,ENST00000497035:223-693	RP11-727M10.2	RPS8	Interchromosomal	None	5	0	5	1	0.0132275
16	30362086	30366681	2	65315013	65325199	CLUSTER5006	5	-	-	ENST00000305596:0-3420	ENST00000260638:96-1002	CD2BP2	RAB1A	Interchromosomal	None	5	0	5	1	0.0318471
22	22890127	22896602	5	132507909	132508744	CLUSTER5014	5	-	-	ENST00000402697:0-2056,ENST00000539862:0-2222	ENST00000467206:0-835	PRAME	CTB-49A3.1	Interchromosomal	None	5	0	5	1	1
3	132386101	132387770	1	173834490	173835343	CLUSTER5080	5	+	-	ENST00000468227:0-1669	ENST00000443799:352-896,ENST00000456293:161-582	UBA5	GAS5	Interchromosomal	None	5	0	5	0.0735294	0.0537634
2	66801161	66902952	4	41259625	41270471	CLUSTER5089	5	+	+	ENST00000433396:0-326	ENST00000504818:77-725,ENST00000512419:110-1118	AC007392.3	UCHL1	Interchromosomal	None	5	0	5	1	0.0247525
2	220154562	220174102	10	7390102	7390294	CLUSTER5100	5	-	-	ENST00000423636:0-3469,ENST00000537666:0-3312	ENST00000379711:500-692	PTPRN	SFMBT2	Interchromosomal	None	5	0	5	1	1
X	71493081	71496076	6	62390138	62442668	CLUSTER5249	5	-	-	ENST00000486733:0-1759	ENST00000281156:1089-2057	RPS4X	KHDRBS2	Interchromosomal	None	5	0	5	1	1
1	26606612	26607940	1	10696660	10703367	CLUSTER5270	5	+	-	ENST00000319041:0-767	ENST00000447850:160-604,ENST00000377022:4186-7935	SH3BGRL3	CASZ1	Intrachromsomal_Diverging	-15749907	5	0	5	1	0.833333
17	40912897	40913274	17	40914614	40915054	CLUSTER5280	5	-	+	ENST00000360166:0-377	ENST00000253796:231-780,ENST00000253796:340-780,ENST00000253796:165-780	AC100793.1	RAMP2	Overlapping_Diverging	0	5	0	5	1	0.0367647
17	36971113	36981588	17	39738560	39739706	CLUSTER5285	5	-	-	ENST00000225428:0-580,ENST00000536127:0-676	ENST00000441550:0-1052	CWC25	KRT14	Intrachromosomal_Complex	2756971	5	0	5	0.135135	1
12	29578857	29578996	15	44092824	44094125	CLUSTER5288	5	+	+	ENST00000549411:0-139	ENST00000497142:158-427,ENST00000497142:0-427	RP11-677C1.2	C15orf63	Interchromosomal	None	5	0	5	1	1
22	50587817	50597685	1	38021842	38022107	CLUSTER5351	5	+	+	ENST00000354853:0-1700	ENST00000368565:0-265	MOV10L1	RP3-423B22.5	Interchromosomal	None	5	0	5	1	1
12	76741941	76742221	17	26794839	26795423	CLUSTER5378	5	-	+	ENST00000393262:0-280,ENST00000547830:0-203	ENST00000465875:0-584	BBS10	RPS7P1	Interchromosomal	None	5	0	5	0.357143	1
14	24767916	24768974	3	48509274	48511243	CLUSTER5390	5	-	-	ENST00000558114:0-608	ENST00000466424:0-672	DHRS1	SHISA5	Interchromosomal	None	5	0	5	1	1
1	55539500	55680761	20	34313045	34317472	CLUSTER5436	5	-	-	ENST00000407756:0-7045,ENST00000294383:0-7854,ENST00000294383:0-7778,ENST00000407756:0-7121,ENST00000484447:0-121,ENST00000484447:0-197	ENST00000427743:605-914,ENST00000481037:511-686,ENST00000448303:33-1007,ENST00000528062:471-2108,ENST00000425184:435-525	USP24	RBM39	Interchromosomal	None	5	0	5	0.0833333	0.0416667
6	391738	395006	15	60060550	60061344	CLUSTER5467	5	+	+	ENST00000469834:0-276,ENST00000412334:0-509,ENST00000495137:0-228,ENST00000493114:0-499,ENST00000468485:0-244,ENST00000380956:0-528	ENST00000484430:0-794	IRF4	RPS3AP6	Interchromosomal	None	5	0	5	1	1
2	232572339	232578174	1	243456700	243469743	CLUSTER5493	5	+	+	ENST00000448874:0-1107	ENST00000476722:173-1764	PTMA	SDCCAG8	Interchromosomal	None	5	0	5	1	0.217391
13	115047102	115048417	1	192685312	192685777	CLUSTER5573	5	+	+	ENST00000480362:0-340,ENST00000351487:0-432	ENST00000497083:0-470,ENST00000443181:0-465	UPF3A	MIR4426	Interchromosomal	None	5	0	5	0.05	1
2	232326391	232328403	10	102740924	102741176	CLUSTER5656	5	-	+	ENST00000436894:0-561	ENST00000518948:123-375	NCL	SEMA4G	Interchromosomal	None	5	0	5	1	1
14	21702111	21737581	13	49712882	49783887	CLUSTER5666	5	-	+	ENST00000553614:0-428	ENST00000492622:1065-4840,ENST00000378383:908-2036,ENST00000541916:833-4648,ENST00000484074:1044-6081,ENST00000398316:679-5713,ENST00000337156:967-6160	HNRNPC	FNDC3A	Interchromosomal	None	5	0	5	0.04	0.0326797
16	28834415	28842110	2	211154873	211179913	CLUSTER5717	5	+	-	ENST00000565971:0-650,ENST00000570284:0-468,ENST00000564304:0-1374	ENST00000352451:0-1064	ATXN2L	MYL1	Interchromosomal	None	5	0	5	0.0118483	1
8	95365150	95365880	X	71475528	71493220	CLUSTER5725	5	+	-	ENST00000465034:0-730	ENST00000470671:0-609	KB-1554H10.1	RPS4X	Interchromosomal	None	5	0	5	1	1
16	12023241	12023493	16	70010199	70010634	CLUSTER5786	5	-	-	ENST00000538896:0-343,ENST00000356023:0-252	ENST00000531894:3748-4183,ENST00000525562:129-1211	RP11-166B2.1	RP11-419C5.2,PDXDC2P	Intrachromosomal_Complex	57986705	5	0	5	0.625	0.119048
8	109226835	109244136	19	55897717	55903454	CLUSTER5871	5	-	+	ENST00000519517:0-691,ENST00000519627:0-696	ENST00000426763:0-5606	EIF3E	RPL28	Interchromosomal	None	5	0	5	1	1
8	110790140	110794516	22	35815876	35820494	CLUSTER5879	5	+	+	ENST00000530760:0-2977	ENST00000455261:1756-2479,ENST00000493076:1286-4598,ENST00000216122:1857-2605,ENST00000382011:1654-2401	RP11-25D10.2	MCM5	Interchromosomal	None	5	0	5	1	0.0236967
11	126206308	126215610	4	187088522	187088808	CLUSTER5894	5	+	+	ENST00000529149:0-2466	ENST00000510843:408-694	DCPS	FAM149A	Interchromosomal	None	5	0	5	1	1
4	159928270	159928986	13	49345758	49345964	CLUSTER5950	5	+	+	ENST00000503348:0-716	ENST00000419812:0-206	RP11-815N9.2	PSME2P2	Interchromosomal	None	5	0	5	1	1
4	40788126	40788726	7	131148034	131175297	CLUSTER5955	5	+	+	ENST00000507378:0-600	ENST00000498778:0-3379	RP11-632F7.1	MKLN1	Interchromosomal	None	5	0	5	1	1
3	47963254	47969791	4	177590771	177627298	CLUSTER6022	5	-	+	ENST00000482752:0-188	ENST00000509194:0-331	MAP4	RP11-313E19.2	Interchromosomal	None	5	0	5	1	1
5	37085157	37085953	15	44026376	44026482	CLUSTER6051	5	+	-	ENST00000477670:0-796	ENST00000383862:0-106	CTD-2284O10.1	U6	Interchromosomal	None	5	0	5	1	1
10	81564240	81586108	10	81524485	81526079	CLUSTER949	5	-	-	ENST00000483080:0-548,ENST00000484794:0-189,ENST00000470445:0-580,ENST00000477192:0-756,ENST00000496359:0-386	ENST00000445306:626-2220	RP11-773D16.1	RP11-119F19.2	Read_Through	-18041	5	5	4	1	0.833333
17	79650565	79650953	17	79632065	79632613	CLUSTER3068	5	-	-	ENST00000397498:0-290,ENST00000570910:0-104,ENST00000571082:0-109	ENST00000573786:149-677,ENST00000571757:479-922,ENST00000571503:319-802,ENST00000575992:392-820,ENST00000374741:71-619	ARL16	C17orf90	Read_Through	-14585	5	5	4	0.0490196	0.0265957
17	35603741	35766870	16	3775054	3807376	CLUSTER36	5	-	-	ENST00000394406:0-2539,ENST00000335166:0-2720,ENST00000452074:0-3646,ENST00000360679:0-2609,ENST00000427330:0-2972,ENST00000353139:0-2941	ENST00000573517:0-715,ENST00000262367:4419-10802,ENST00000323508:3813-10034,ENST00000382070:3699-7597	ACACA	CREBBP	Interchromosomal	None	5	0	4	0.0980392	0.0162866
8	110790140	110794516	9	95869955	95873468	CLUSTER38	5	+	+	ENST00000530760:0-2977	ENST00000498243:30-792	RP11-25D10.2	C9orf89	Interchromosomal	None	5	0	4	1	0.0203252
21	27372329	27423333	10	17213554	17214022	CLUSTER78	5	-	-	ENST00000491395:0-389	ENST00000486947:258-726	APP	TRDMT1	Interchromosomal	None	5	0	4	0.042735	0.714286
1	155698881	155708216	4	154215456	154260471	CLUSTER211	5	+	+	ENST00000477394:0-815	ENST00000338700:670-6734,ENST00000494872:690-2201,ENST00000437508:725-3831	DAP3	TRIM2	Interchromosomal	None	5	0	4	1	0.333333
2	44293032	44293292	12	25362364	25362844	CLUSTER284	5	-	-	ENST00000403786:0-260	ENST00000557334:308-1051,ENST00000311936:642-5764,ENST00000256078:638-1118	AC019129.1	KRAS	Interchromosomal	None	5	0	4	1	0.178571
6	151757580	151773253	12	3320828	3321082	CLUSTER533	5	-	-	ENST00000444024:0-212,ENST00000444024:0-103	ENST00000495392:0-254,ENST00000536809:0-321	RMND1	RP11-543P15.1	Interchromosomal	None	5	0	4	0.0704225	1
10	81463034	81469694	20	62514071	62522897	CLUSTER545	5	+	+	ENST00000372321:0-1681,ENST00000429828:0-1733,ENST00000448135:0-1733,ENST00000342531:0-682	ENST00000358548:386-2274,ENST00000351424:386-2301	FAM22B	TPD52L2	Interchromosomal	None	5	0	4	1	0.0110132
X	102840460	102842621	9	106887192	106903689	CLUSTER608	5	+	+	ENST00000472745:0-1570	ENST00000536893:2246-5676,ENST00000374793:2470-5908,ENST00000286398:2545-5975,ENST00000374787:2593-4265,ENST00000303219:2607-3649	TCEAL4	SMC2	Interchromosomal	None	5	0	4	1	0.0396825
4	41258949	41263816	16	33271713	33274155	CLUSTER621	5	+	-	ENST00000504818:0-677,ENST00000510566:0-176	ENST00000570288:0-2238	UCHL1	RP11-1437A8.5	Interchromosomal	None	5	0	4	1	1
3	81416140	81417171	19	55897725	55903106	CLUSTER633	5	-	+	ENST00000467059:0-1031	ENST00000458349:0-509	RP11-564P9.1	RPL28	Interchromosomal	None	5	0	4	1	1
MT	3229	3303	10	7390102	7390294	CLUSTER658	5	+	-	ENST00000386347:0-74	ENST00000379711:500-692	J01415.1	SFMBT2	Interchromosomal	None	5	0	4	1	1
8	24241797	24256063	17	73996221	73996666	CLUSTER663	5	+	+	ENST00000256412:0-981,ENST00000520193:0-851,ENST00000522298:0-677,ENST00000538205:0-1071	ENST00000567351:537-3896,ENST00000397640:548-993,ENST00000416485:548-991,ENST00000569284:508-3286	ADAMDEC1	RP11-685I11.1,TEN1	Interchromosomal	None	5	0	4	1	0.0143678
10	102283499	102289756	20	58438625	58476864	CLUSTER675	5	-	-	ENST00000460375:0-699,ENST00000370322:0-712	ENST00000461538:538-728,ENST00000371001:1172-5476,ENST00000446834:1303-3340,ENST00000357552:1259-5558	NDUFB8	SYCP2	Interchromosomal	None	5	0	4	1	0.0980392
5	112200305	112200428	X	54219257	54324826	CLUSTER720	5	+	-	ENST00000512790:0-372,ENST00000515463:0-291,ENST00000505459:0-455,ENST00000506987:0-405,ENST00000504696:0-123,ENST00000520401:0-514,ENST00000509024:0-350,ENST00000282999:0-372	ENST00000375169:1617-11171,ENST00000354646:1617-11340,ENST00000375159:1178-5402	SRP19,CTC-554D6.1	WNK3	Interchromosomal	None	5	0	4	0.0174216	0.5
6	151757580	151773253	15	25156020	25156271	CLUSTER931	5	-	-	ENST00000444024:0-212	ENST00000469695:0-251	RMND1	AC090602.2	Interchromosomal	None	5	0	4	0.0704225	1
1	45241227	45241481	5	33162284	33162912	CLUSTER1017	5	-	+	ENST00000428791:0-254	ENST00000467270:0-628	RP11-269F19.2	RP11-36C20.1	Interchromosomal	None	5	0	4	1	1
9	136215072	136218280	1	143188827	143189694	CLUSTER1129	5	+	+	ENST00000315731:0-679,ENST00000463740:0-1163,ENST00000323345:0-890	ENST00000425124:0-469	RPL7A	BX571672.3	Interchromosomal	None	5	0	4	1	1
9	2919238	3053407	1	177198936	177251557	CLUSTER1254	5	-	+	ENST00000426329:0-955	ENST00000361539:236-3557,ENST00000536589:301-3300	CARM1P1	FAM5B	Interchromosomal	None	5	0	4	1	0.0684932
X	19375499	19377949	9	115201022	115204049	CLUSTER1290	5	+	+	ENST00000478795:0-790	ENST00000480881:433-574	PDHA1	HSDL2	Interchromosomal	None	5	0	4	1	0.555556
7	127231545	127233664	MT	1670	3228	CLUSTER1376	5	-	+	ENST00000473728:0-641	ENST00000387347:0-1558	GCC1	J01415.4	Interchromosomal	None	5	0	4	1	1
12	49364459	49364671	11	75283595	75283827	CLUSTER1654	5	-	+	ENST00000420388:0-212	ENST00000526638:486-718	WNT10B	SERPINH1	Interchromosomal	None	5	0	4	1	0.0131926
9	86274877	86323117	2	238737859	238751449	CLUSTER1678	5	-	+	ENST00000376395:0-4117	ENST00000316997:2735-4281,ENST00000480583:3810-5357,ENST00000409864:2857-3448	UBQLN1	RBM44	Interchromosomal	None	5	0	4	1	0.714286
19	1612205	1652325	16	2647651	2651095	CLUSTER1710	5	-	+	ENST00000453954:0-1851,ENST00000344749:0-1879	ENST00000268673:1283-4727,ENST00000342085:1703-7240	TCF3	PDPK1	Interchromosomal	None	5	0	4	0.0240385	0.0118765
6	31913485	31919020	13	52602454	52602884	CLUSTER2121	5	+	+	ENST00000483004:0-577,ENST00000456570:0-3516,ENST00000477310:0-3037,ENST00000425368:0-2468,ENST00000482312:0-370,ENST00000556679:0-3516,ENST00000467360:0-1081	ENST00000519151:3211-4573,ENST00000521776:247-5493,ENST00000521508:1212-2557,ENST00000519151:4143-4573,ENST00000521508:280-2557	CFB,XXbac-BPG116M5.17	ALG11,UTP14C	Interchromosomal	None	5	0	4	0.0446429	0.0143266
10	104474296	104486553	17	17077105	17088368	CLUSTER2201	5	+	+	ENST00000369893:0-327,ENST00000459894:0-230	ENST00000429184:0-745	SFXN2	MPRIP	Interchromosomal	None	5	0	4	0.625	1
11	75283522	75283827	2	237994551	238002828	CLUSTER2280	5	-	+	ENST00000525418:0-305	ENST00000419015:0-583	RP11-939C17.2	COPS8	Interchromosomal	None	5	0	4	0.0757576	1
11	62529266	62533195	5	140085197	140086265	CLUSTER2403	5	+	+	ENST00000531996:0-659	ENST00000518833:221-524,ENST00000506644:345-780,ENST00000274712:583-1651	POLR2G	ZMAT2	Interchromosomal	None	5	0	4	1	0.0326797
10	135101632	135104537	5	65918695	65919004	CLUSTER2455	5	-	+	ENST00000368562:0-1572,ENST00000252936:0-1761,ENST00000543663:0-1845,ENST00000417178:0-1800,ENST00000252936:0-1934,ENST00000417178:0-1627,ENST00000543663:0-2018,ENST00000482278:0-2478,ENST00000368562:0-1745,ENST00000368563:0-2078,ENST00000368563:0-2251,ENST00000482278:0-2651	ENST00000504903:0-309	TUBGCP2	RP11-287J9.1	Interchromosomal	None	5	0	4	0.0324675	1
14	89212528	89259095	5	138699447	138705386	CLUSTER2635	5	-	+	ENST00000554922:0-704,ENST00000380664:0-524,ENST00000352093:0-773,ENST00000352093:0-704,ENST00000554922:0-773,ENST00000380664:0-455	ENST00000510409:0-814,ENST00000510409:124-814,ENST00000507755:471-775,ENST00000394795:965-2293,ENST00000265192:149-1458,ENST00000510080:166-857,ENST00000511381:119-364	EML5	PAIP2	Interchromosomal	None	5	0	4	1	0.0102669
14	71759441	71788530	16	18804268	18810155	CLUSTER2642	5	-	-	ENST00000555771:0-512	ENST00000546206:226-1106	RP1-261D10.2	ARL6IP1	Interchromosomal	None	5	0	4	1	0.0274725
5	176560079	176727210	22	45739943	45802543	CLUSTER2901	5	+	-	ENST00000361032:0-12532,ENST00000354179:0-12194	ENST00000357450:411-4200,ENST00000404354:463-3635	NSD1	SMC1B	Interchromosomal	None	5	0	4	1	0.0215517
11	62457786	62473815	13	28942233	28942799	CLUSTER3013	5	-	-	ENST00000421906:0-1439	ENST00000541932:2401-2967,ENST00000450836:2101-2667	BSCL2	FLT1	Interchromosomal	None	5	0	4	1	1
10	89117424	89124134	20	62514071	62522897	CLUSTER3022	5	+	+	ENST00000381691:0-1732,ENST00000381697:0-1732,ENST00000330762:0-1730,ENST00000412718:0-1680	ENST00000358548:386-2274,ENST00000351424:386-2301	FAM22D	TPD52L2	Interchromosomal	None	5	0	4	1	0.0110132
1	151254093	151254554	1	151252499	151252733	CLUSTER3062	5	+	-	ENST00000443959:0-461	ENST00000494138:72-306,ENST00000447795:387-621	ZNF687	RP11-126K1.2	Overlapping_Diverging	0	5	0	4	0.833333	0.15625
MT	1670	3228	7	121716356	121733211	CLUSTER3120	5	+	-	ENST00000387347:0-1558	ENST00000431170:1706-2921,ENST00000393376:1751-3232,ENST00000358954:1710-3125,ENST00000473553:350-1815,ENST00000417368:1790-3162	J01415.4	AASS	Interchromosomal	None	5	0	4	1	1
10	88985204	88991916	20	62514071	62522897	CLUSTER3160	5	+	+	ENST00000381689:0-1733,ENST00000432986:0-1733,ENST00000416901:0-1729,ENST00000381707:0-1733,ENST00000451286:0-682	ENST00000358548:386-2274,ENST00000351424:386-2301	FAM22A	TPD52L2	Interchromosomal	None	5	0	4	1	0.0110132
3	185000764	185198316	22	28290148	28290625	CLUSTER3161	5	+	-	ENST00000443863:0-2567,ENST00000446828:0-2341,ENST00000438053:0-2634,ENST00000535426:0-2366,ENST00000424227:0-3053,ENST00000265026:0-3132	ENST00000465179:151-628	MAP3K13	PITPNB	Interchromosomal	None	5	0	4	1	0.0632911
4	83745707	83748764	3	148947217	148966947	CLUSTER3333	5	-	-	ENST00000515062:0-363	ENST00000461341:2269-3406	SEC31A	CPHL1P	Interchromosomal	None	5	0	4	0.026178	1
11	61717841	61732986	6	75964314	75994663	CLUSTER3460	5	+	-	ENST00000449131:0-4266	ENST00000475111:0-2790	BEST1	TMEM30A	Interchromosomal	None	5	0	4	1	1
6	151757580	151773253	3	40803035	40803289	CLUSTER3521	5	-	+	ENST00000444024:0-212	ENST00000457554:0-254	RMND1	RP11-761N21.2	Interchromosomal	None	5	0	4	0.0704225	1
17	72199813	72200096	2	89967414	89967676	CLUSTER3605	5	+	+	ENST00000530646:0-83,ENST00000529123:0-111,ENST00000528433:0-81	ENST00000517449:55-317,ENST00000517449:0-317	RPL38	IGKV1D-32	Interchromosomal	None	5	0	4	0.384615	1
22	48535277	48536817	21	27369502	27394357	CLUSTER3673	5	-	-	ENST00000414483:0-497	ENST00000491395:19-618	LL22NC03-121E8.4	APP	Interchromosomal	None	5	0	4	1	0.0113122
5	170827789	170827928	17	27011603	27029247	CLUSTER3704	5	+	+	ENST00000519955:0-139	ENST00000314616:2319-5875	NPM1	SUPT6H	Interchromosomal	None	5	0	4	0.0149254	0.0236967
11	71939511	71941511	22	36677326	36696309	CLUSTER3788	5	+	-	ENST00000540329:0-740,ENST00000545256:0-590	ENST00000216181:3069-7500,ENST00000397231:3069-7502	INPPL1	MYH9	Interchromosomal	None	5	0	4	1	0.0141643
2	55746739	55750957	12	132250662	132284281	CLUSTER3840	5	+	+	ENST00000339012:0-554	ENST00000537164:639-960,ENST00000538548:2044-2635,ENST00000541286:2044-3218,ENST00000261674:2092-3245,ENST00000535236:5285-5592	CCDC104	SFSWAP	Interchromosomal	None	5	0	4	0.013089	0.0107991
14	77255299	77270777	21	27922637	27941570	CLUSTER3902	5	-	+	ENST00000557179:0-1426	ENST00000357401:307-3411	ANGEL1	AP001597.1	Interchromosomal	None	5	0	4	1	0.625
5	33162284	33162912	3	50099394	50114682	CLUSTER4044	5	+	+	ENST00000467270:0-628	ENST00000434592:1209-2341,ENST00000438912:295-472,ENST00000422955:1276-2323,ENST00000539992:1080-2127,ENST00000266022:2698-3747,ENST00000442092:1211-2259,ENST00000441115:1378-1875,ENST00000419610:1080-2127,ENST00000443081:2962-4009	RP11-36C20.1	RBM6	Interchromosomal	None	5	0	4	1	0.0242718
10	81601113	81607825	20	62514071	62522897	CLUSTER4069	5	+	+	ENST00000429984:0-1733	ENST00000358548:386-2274,ENST00000351424:386-2301	FAM22E	TPD52L2	Interchromosomal	None	5	0	4	1	0.0110132
16	87926543	87927290	2	70508635	70520569	CLUSTER4112	5	-	-	ENST00000562644:0-419	ENST00000482975:0-1092	GS1-21A4.1	SNRPG	Interchromosomal	None	5	0	4	1	1
9	99690591	99698845	20	62514071	62522897	CLUSTER4222	5	+	+	ENST00000354649:0-1696,ENST00000372322:0-1002,ENST00000375230:0-679	ENST00000358548:386-2274,ENST00000351424:386-2301	FAM22G	TPD52L2	Interchromosomal	None	5	0	4	1	0.0110132
1	85036264	85040103	17	26794839	26795423	CLUSTER4283	5	-	+	ENST00000465118:0-653,ENST00000370630:0-364,ENST00000370625:0-644,ENST00000477677:0-380	ENST00000465875:0-584	CTBS	RPS7P1	Interchromosomal	None	5	0	4	0.0166113	1
22	39710704	39715115	7	142143651	142143945	CLUSTER4391	5	-	-	ENST00000453303:0-915	ENST00000390373:49-343	RPL3	TRBV6-7	Interchromosomal	None	5	0	4	1	1
4	77880013	77880315	4	14144915	14145215	CLUSTER4654	5	-	+	ENST00000510190:0-309,ENST00000429255:0-302	ENST00000514339:156-456	RP11-123J14.2	RP11-669M16.2	Intrachromosomal_Converging	-63734797	5	0	4	1	0.833333
1	155618191	155630035	7	104379044	104400268	CLUSTER4670	5	-	-	ENST00000500626:0-1292	ENST00000449764:510-1195	RP11-29H23.5	RP11-203P23.1	Interchromosomal	None	5	0	4	1	1
1	228270441	228286079	7	8021231	8021858	CLUSTER4688	5	+	+	ENST00000478424:0-1058	ENST00000454684:841-1468	ARF1	AC006042.8	Interchromosomal	None	5	0	4	1	1
16	21610912	21636434	16	21638062	21638722	CLUSTER4713	5	+	+	ENST00000562379:0-700	ENST00000564271:0-660	METTL9	CTB-31N19.3	Read_Through	1627	5	0	4	1	1
12	104337396	104340718	8	134477884	134488176	CLUSTER4783	5	+	-	ENST00000552051:0-490	ENST00000522204:0-664	HSP90B1	ST3GAL1	Interchromosomal	None	5	0	4	1	1
6	151757580	151773253	12	43072674	43072925	CLUSTER4960	5	-	-	ENST00000444024:0-212	ENST00000486977:0-251	RMND1	RP11-25I15.1	Interchromosomal	None	5	0	4	0.0704225	1
12	112116954	112123789	12	112107655	112108165	CLUSTER5030	5	-	-	ENST00000327551:0-797,ENST00000419234:0-940,ENST00000419234:0-826,ENST00000327551:0-683,ENST00000539060:0-256,ENST00000547043:0-650	ENST00000552501:0-510	BRAP	PCNPP	Overlapping_Complex	0	5	0	4	0.0326797	1
X	110187512	110187855	12	52840434	52845909	CLUSTER5130	5	+	-	ENST00000425146:0-343,ENST00000446737:0-343	ENST00000252252:0-2281	PAK3	KRT6B	Interchromosomal	None	5	0	4	1	1
2	34902645	34902993	15	69745157	69747884	CLUSTER5152	5	+	+	ENST00000423663:0-348	ENST00000487304:0-1961	AC073218.2	RPLP1	Interchromosomal	None	5	0	4	1	1
3	139185271	139185636	11	57480096	57505658	CLUSTER5245	5	+	+	ENST00000512398:0-272	ENST00000528042:0-762	RP11-319G6.3	TMX2	Interchromosomal	None	5	0	4	1	1
5	175815747	175816771	17	73490976	73496529	CLUSTER5276	5	+	+	ENST00000274787:0-667	ENST00000375248:2811-4702,ENST00000314256:2864-5460	HIGD2A	KIAA0195	Interchromosomal	None	5	0	4	1	0.0320513
20	60962352	60962443	8	65713792	65714082	CLUSTER5455	5	+	-	ENST00000337102:0-86,ENST00000370562:0-91	ENST00000522106:584-874	RPS21	RP11-1D12.2	Interchromosomal	None	5	0	4	0.151515	1
17	27185055	27188026	16	29362066	29381592	CLUSTER5547	5	+	+	ENST00000471992:0-1507	ENST00000507381:0-1856	ERAL1	SNX29P2	Interchromosomal	None	5	0	4	1	1
15	72533627	72543691	2	127315011	127315738	CLUSTER5633	5	-	-	ENST00000566831:0-717	ENST00000440317:0-727	PARP6	YWHAZP2	Interchromosomal	None	5	0	4	1	1
2	220492291	220501171	22	24313474	24314720	CLUSTER5657	5	+	+	ENST00000416910:0-1451,ENST00000373760:0-2531,ENST00000273063:0-2634,ENST00000373762:0-2689,ENST00000425141:0-2576,ENST00000358055:0-2851,ENST00000317151:0-2457,ENST00000356251:0-2608	ENST00000215770:298-1544	SLC4A3	DDTL	Interchromosomal	None	5	0	4	0.263158	0.0301205
11	73471607	73472114	15	69745157	69747884	CLUSTER5743	5	+	+	ENST00000540547:0-427	ENST00000487304:0-1961	RP11-707G14.1	RPLP1	Interchromosomal	None	5	0	4	1	1
15	33757932	33928750	19	19603114	19603224	CLUSTER5862	5	+	+	ENST00000361728:0-3555,ENST00000415757:0-3639,ENST00000389232:0-3625	ENST00000429242:396-506,ENST00000432704:421-569	RYR3	GATAD2A	Interchromosomal	None	5	0	4	0.454545	0.0169492
7	130295823	130353562	3	128976312	128996613	CLUSTER6061	5	-	+	ENST00000330992:0-791	ENST00000314797:683-3075,ENST00000515725:838-3230	COPG2	COPG1	Interchromosomal	None	5	0	4	1	0.0107527
12	7086528	7125780	5	180663936	180668638	CLUSTER1166	5	-	-	ENST00000535479:0-2066	ENST00000504128:0-989	LPCAT3	GNB2L1	Interchromosomal	None	5	0	3	0.0148368	1
1	36934756	36947119	7	102201562	102202754	CLUSTER1667	5	-	+	ENST00000361632:0-1637,ENST00000418048:0-1575,ENST00000373104:0-2123,ENST00000338937:0-1575,ENST00000440588:0-1575,ENST00000331941:0-1575,ENST00000373106:0-2123,ENST00000373103:0-2123,ENST00000487540:0-728	ENST00000432940:1623-1682,ENST00000507918:1623-1741,ENST00000341656:861-1218	CSF3R	SPDYE2	Interchromosomal	None	5	0	3	1	1
12	6979180	6979734	16	81891549	81892873	CLUSTER1749	5	+	+	ENST00000474253:0-426	ENST00000565020:0-565	TPI1	PLCG2	Interchromosomal	None	5	0	3	1	1
1	36934756	36947119	7	102300652	102301846	CLUSTER2175	5	-	+	ENST00000361632:0-1637,ENST00000418048:0-1575,ENST00000373104:0-2123,ENST00000338937:0-1575,ENST00000440588:0-1575,ENST00000331941:0-1575,ENST00000373106:0-2123,ENST00000373103:0-2123,ENST00000487540:0-728	ENST00000436228:1149-1508,ENST00000507450:1623-1741,ENST00000455020:861-1218	CSF3R	SPDYE6	Interchromosomal	None	5	0	3	1	1
1	36934756	36947119	7	101986191	101988600	CLUSTER2661	5	-	-	ENST00000361632:0-1637,ENST00000418048:0-1575,ENST00000373104:0-2123,ENST00000338937:0-1575,ENST00000440588:0-1575,ENST00000331941:0-1575,ENST00000373106:0-2123,ENST00000373103:0-2123,ENST00000487540:0-728	ENST00000331921:1570-3144	CSF3R	CTA-313A17.4	Interchromosomal	None	5	0	3	1	1
3	47422500	47450576	15	91496688	91497322	CLUSTER3541	5	+	+	ENST00000431726:0-1599,ENST00000265562:0-1718,ENST00000456408:0-1619	ENST00000418476:2617-3251,ENST00000487875:2006-2640,ENST00000394275:3367-4001,ENST00000471780:1095-1729	PTPN23	UNC45A	Interchromosomal	None	5	0	3	0.0505051	0.0101833
X	49028272	49030771	14	63589750	63590477	CLUSTER3935	5	+	-	ENST00000376327:0-510,ENST00000376322:0-619	ENST00000554921:86-813	PLP2	RP11-1112J20.2	Interchromosomal	None	5	0	3	0.0126904	1
11	61717841	61732986	6	34857079	35058512	CLUSTER4145	5	+	+	ENST00000449131:0-4266	ENST00000535627:0-1562	BEST1	ANKS1A	Interchromosomal	None	5	0	3	1	1
13	103498254	103506723	18	19426904	19450917	CLUSTER1850	5	+	+	ENST00000375955:0-821	ENST00000261537:2475-9575	ERCC5	MIB1	Interchromosomal	None	5	0	2	0.15625	0.0238095
12	54674549	54678510	14	19485969	19494917	CLUSTER3078	5	+	-	ENST00000420780:0-667	ENST00000551666:135-2973	HNRNPA1	RP11-536C10.8	Interchromosomal	None	5	0	2	1	1
1	144339563	144340592	1	149291203	149291742	CLUSTER26	4	-	+	ENST00000433598:0-122	ENST00000433084:1446-1985	BX248398.1	RP11-403I13.8	Intrachromsomal_Diverging	4946857	4	4	4	0.5	1
16	90199726	90203007	2	243101494	243102303	CLUSTER363	4	+	+	ENST00000566992:0-381,ENST00000566992:0-115	ENST00000453598:740-1087,ENST00000442213:508-751	RP11-356C4.4	AC093642.5	Interchromosomal	None	4	4	4	1	0.0666667
15	99645285	99672017	15	99684621	99685574	CLUSTER609	4	+	+	ENST00000560674:0-3063,ENST00000558420:0-3571,ENST00000328642:0-3569	ENST00000564527:1723-2676	SYNM	RP11-6O2.3	Read_Through	3733	4	4	4	0.181818	1
1	149576632	149577661	1	149291203	149291742	CLUSTER657	4	+	+	ENST00000452356:0-122	ENST00000433084:1446-1985	RP11-277L2.2	RP11-403I13.8	Intrachromosomal_Complex	-284889	4	4	4	0.5	1
14	19650036	19656223	13	35615069	36246871	CLUSTER796	4	+	+	ENST00000441500:0-739,ENST00000551881:0-693,ENST00000418499:0-710	ENST00000310336:500-10790,ENST00000400445:828-11118,ENST00000402346:500-10856,ENST00000540320:828-11118,ENST00000379939:500-10782,ENST00000422518:500-10691	AL589743.1	NBEA	Interchromosomal	None	4	4	4	0.266667	0.0888889
9	141107517	141142045	1	235855	238566	CLUSTER1545	4	+	-	ENST00000446912:0-1488,ENST00000446912:0-1363	ENST00000424587:263-2512,ENST00000448958:0-1924	FAM157B	AP006222.2	Interchromosomal	None	4	4	4	0.142857	0.0754717
6	42896981	42903407	6	42929949	42931617	CLUSTER1620	4	+	+	ENST00000394142:0-574	ENST00000372808:216-1071	CNPY3	GNMT	Intrachromosomal	21488	4	4	4	0.0258065	1
1	144519812	144520840	1	149291203	149291742	CLUSTER1760	4	-	+	ENST00000435404:0-122	ENST00000433084:1446-1985	AL592284.1	RP11-403I13.8	Intrachromsomal_Diverging	4766609	4	4	4	0.5	1
12	11323865	11323951	12	10998447	11199786	CLUSTER1839	4	-	-	ENST00000543969:0-86	ENST00000541977:123-506,ENST00000535024:192-888	RP11-785H5.2	PRR4	Overlapping_Same	0	4	4	4	1	0.0291971
1	701708	714005	1	235855	238566	CLUSTER2009	4	-	-	ENST00000428504:0-925,ENST00000428504:0-800	ENST00000424587:263-2512,ENST00000448958:0-1924	RP11-206L10.2	AP006222.2	Intrachromosomal	-432983	4	4	4	0.121212	0.0754717
16	90199726	90203007	1	89294	92239	CLUSTER2195	4	+	-	ENST00000566992:0-322,ENST00000566992:0-381,ENST00000566992:0-431,ENST00000566992:0-115	ENST00000466430:0-2747,ENST00000477740:163-490,ENST00000466430:158-2747,ENST00000466430:263-2747	RP11-356C4.4	RP11-34P13.7	Interchromosomal	None	4	4	4	1	0.0727273
1	165883	173863	1	235855	238566	CLUSTER2491	4	-	-	ENST00000466557:0-584	ENST00000424587:263-2512,ENST00000448958:0-1924	RP11-34P13.13	AP006222.2	Intrachromosomal_Complex	61991	4	4	4	0.137931	0.0754717
4	84384646	84406255	4	84328495	84375097	CLUSTER2743	4	-	-	ENST00000321945:0-789,ENST00000504777:0-1069,ENST00000506553:0-859,ENST00000321945:0-904,ENST00000506553:0-974,ENST00000504777:0-954,ENST00000475656:0-759,ENST00000475656:0-644	ENST00000508591:408-3428,ENST00000510985:427-3314,ENST00000295488:460-3578,ENST00000515482:348-573	FAM175A	HELQ	Read_Through	-5088	4	4	4	0.0330579	0.0384615
16	90168678	90203007	1	235855	238566	CLUSTER2747	4	+	-	ENST00000566992:0-381,ENST00000563357:0-1497,ENST00000568048:0-234,ENST00000566992:0-115,ENST00000563357:0-1372,ENST00000566992:0-431	ENST00000424587:263-2512,ENST00000424587:158-2512,ENST00000448958:0-1924,ENST00000424587:0-2512	RP11-356C4.4	AP006222.2	Interchromosomal	None	4	4	4	0.148148	0.0754717
14	19919137	19925333	13	35615069	36246871	CLUSTER3204	4	-	+	ENST00000546382:0-478,ENST00000549813:0-434,ENST00000455088:0-739,ENST00000548903:0-494,ENST00000547285:0-710	ENST00000310336:500-10790,ENST00000400445:828-11118,ENST00000402346:500-10856,ENST00000540320:828-11118,ENST00000379939:500-10782,ENST00000422518:500-10691	CTD-2314B22.3	NBEA	Interchromosomal	None	4	4	4	0.0163934	0.0888889
12	13080695	13132555	12	13174947	13193612	CLUSTER3658	4	+	+	ENST00000543515:0-144,ENST00000542078:0-140	ENST00000543321:1025-2402	RP11-392P7.8	RP11-377D9.3	Read_Through	16637	4	4	4	0.8	1
8	6566186	6566407	8	6492362	6527760	CLUSTER3816	4	+	-	ENST00000523234:0-221,ENST00000285518:0-530	ENST00000525186:39-868	AGPAT5	CTD-2541M15.1	Adjacent_Diverging	-486	4	4	4	0.153846	1
2	243037044	243061207	20	62926243	62926854	CLUSTER4292	4	+	+	ENST00000416103:0-379	ENST00000299468:1048-1659	AC093642.5	PCMTD2	Interchromosomal	None	4	4	4	1	0.666667
12	52643083	52643211	12	52645560	52645969	CLUSTER4466	4	+	+	ENST00000544024:0-128	ENST00000548657:229-638	AC021066.1	KRT7	Overlapping_Complex	0	4	4	4	0.8	0.5
13	114113626	114145005	13	114076259	114098903	CLUSTER4880	4	-	-	ENST00000375403:0-873,ENST00000332592:0-335,ENST00000438545:0-1024,ENST00000478244:0-982	ENST00000375418:301-1340,ENST00000413169:390-949,ENST00000356501:144-1871	DCUN1D2	ADPRHL1	Read_Through	-6676	4	4	4	0.121212	0.444444
16	90199726	90203007	16	90281089	90283342	CLUSTER5404	4	+	+	ENST00000566992:0-381,ENST00000566992:0-431,ENST00000566992:0-115	ENST00000568418:0-2055,ENST00000568418:263-2055,ENST00000568418:158-2055	RP11-356C4.4	AC137934.1	Intrachromosomal	42142	4	4	4	1	0.0606061
1	147930761	147931880	1	149291203	149291742	CLUSTER5543	4	-	+	ENST00000417554:0-212	ENST00000433084:1446-1985	RP11-495P10.2	RP11-403I13.8	Intrachromsomal_Diverging	1355569	4	4	4	1	1
2	10262454	10269280	2	10281980	10351850	CLUSTER459	4	+	+	ENST00000304567:0-1487,ENST00000360566:0-1487	ENST00000381786:260-1896	RRM2	C2orf48	Read_Through	9963	4	3	4	0.010101	0.8
11	64052728	64052851	11	64068128	64072237	CLUSTER814	4	+	+	ENST00000546201:0-126,ENST00000536667:0-500,ENST00000377702:0-123,ENST00000539833:0-323	ENST00000539852:2028-2732,ENST00000544845:2073-2777,ENST00000539086:2028-2732,ENST00000328404:41-742	GPR137	KCNK4,C11orf20,RP11-783K16.10	Intrachromosomal	10896	4	3	4	0.2	1
9	86431910	86432546	9	86451612	86523566	CLUSTER882	4	-	-	ENST00000376371:0-357,ENST00000376365:0-247,ENST00000485742:0-196,ENST00000462223:0-268,ENST00000388782:0-481	ENST00000297814:442-4652,ENST00000413982:442-4454,ENST00000495062:386-983,ENST00000334204:442-4361	GKAP1	KIF27	Adjacent_Complex	19065	4	3	4	0.571429	0.363636
2	150438640	150444264	2	149528360	149545129	CLUSTER1265	4	-	+	ENST00000436114:0-293	ENST00000258484:1264-3641	MMADHC	EPC2	Intrachromosomal_Converging	-881248	4	3	4	0.0104439	0.032
19	49845694	49863694	19	49792896	49797284	CLUSTER1937	4	-	-	ENST00000539846:0-1087,ENST00000311227:0-1167,ENST00000377214:0-1601,ENST00000377214:0-1448,ENST00000311227:0-1320,ENST00000539846:0-934	ENST00000454748:1618-2980,ENST00000335875:1650-2927	TEAD2	SLC6A16	Intrachromosomal	-15382	4	3	4	0.0392157	0.166667
8	57472011	57472351	8	57353830	57359039	CLUSTER2058	4	-	-	ENST00000524338:0-370,ENST00000518943:0-340,ENST00000499425:0-218,ENST00000523664:0-231	ENST00000451791:166-1028,ENST00000539312:155-780,ENST00000523051:73-771,ENST00000518770:95-862,ENST00000314922:0-1198	RP11-16M8.2	PENK	Intrachromosomal	-73652	4	3	4	0.5	1
X	70338572	70361813	X	70367399	70390142	CLUSTER2598	4	+	+	ENST00000536756:0-6612,ENST00000333646:0-6697,ENST00000439750:0-2733,ENST00000374102:0-6546,ENST00000374080:0-6521	ENST00000358741:103-3045,ENST00000374051:122-3912,ENST00000536169:134-3862,ENST00000395855:122-1861	MED12	NLGN3	Read_Through	2414	4	3	4	0.0645161	1
4	114899592	114900882	4	75040222	75168815	CLUSTER3007	4	-	+	ENST00000509829:0-847,ENST00000503013:0-1290,ENST00000541197:0-559,ENST00000315366:0-1264	ENST00000429519:492-1797,ENST00000433372:114-1406,ENST00000325278:109-2299,ENST00000359107:166-954,ENST00000395759:170-2353,ENST00000429335:233-785,ENST00000331145:170-872,ENST00000423607:208-2006	ARSJ	MTHFD2L	Intrachromosomal_Converging	-39698531	4	3	4	0.666667	1
5	180687001	180687324	1	229577044	229634052	CLUSTER3497	4	-	-	ENST00000514805:0-1080,ENST00000327767:0-1117,ENST00000503005:0-323,ENST00000510796:0-256	ENST00000366681:740-3956,ENST00000261396:740-4168,ENST00000366679:697-3373,ENST00000537506:707-3537	TRIM52	NUP133	Interchromosomal	None	4	3	4	1	0.0115942
7	99569368	99573639	7	99520891	99521225	CLUSTER3639	4	-	-	ENST00000411734:0-333,ENST00000292401:0-473	ENST00000312891:781-1115	AZGP1	GJC3	Read_Through	-37117	4	3	4	0.5	0.190476
11	66999235	66999430	18	56601664	56653711	CLUSTER4798	4	+	+	ENST00000525041:0-195	ENST00000336078:3122-6695	KDM2A	ZNF532	Interchromosomal	None	4	3	4	0.235294	0.0296296
3	8932072	9005114	3	8792093	8794909	CLUSTER5129	4	-	-	ENST00000427329:0-293,ENST00000415439:0-1353,ENST00000264926:0-1501	ENST00000316793:1547-4363	RAD18	OXTR	Read_Through	-111644	4	3	4	0.0727273	0.571429
7	94181044	94183886	7	93555402	93555830	CLUSTER5382	4	+	+	ENST00000471944:0-787,ENST00000297273:0-2413	ENST00000248564:535-963	CASD1	GNG11	Intrachromosomal_Complex	-625213	4	3	4	0.0555556	0.0740741
1	247373992	247405124	1	247353152	247363494	CLUSTER5624	4	-	-	ENST00000428687:0-705	ENST00000421406:204-1464,ENST00000452874:0-1130,ENST00000421406:78-1464	RP11-488L18.8	RP11-488L18.4	Read_Through	-1197	4	3	4	1	1
12	54378969	54379793	12	54525773	54526626	CLUSTER5935	4	+	+	ENST00000303460:0-824	ENST00000508564:515-1368	HOXC10	RP11-834C11.4	Intrachromosomal	135818	4	3	4	0.0248447	1
6	5261583	5613552	6	5852295	5870452	CLUSTER33	4	+	+	ENST00000324331:0-1237,ENST00000274680:0-1547	ENST00000454882:157-411	FARS2	RP3-380B8.4	Read_Through	79922	4	2	4	0.011976	1
7	74300249	74306686	7	74524751	74565622	CLUSTER572	4	-	+	ENST00000448772:0-505,ENST00000429726:0-728,ENST00000380775:0-548,ENST00000470380:0-604,ENST00000359898:0-560	ENST00000430511:174-1868,ENST00000423666:154-3484,ENST00000483059:163-581,ENST00000356115:175-1932,ENST00000398546:193-1429,ENST00000312575:170-3544	AC004166.7	GTF2IRD2B	Intrachromsomal_Diverging	201699	4	2	4	0.333333	0.0512821
7	74988454	74994911	7	74213350	74251504	CLUSTER2854	4	+	-	ENST00000456374:0-505,ENST00000339898:0-729,ENST00000436837:0-605,ENST00000338421:0-729	ENST00000405086:185-3557,ENST00000457594:170-1804,ENST00000361071:174-1930,ENST00000417115:184-588,ENST00000453619:174-1868	STAG3L1	GTF2IRD2	Intrachromsomal_Diverging	-720618	4	2	4	0.153846	0.0506329
7	74988454	74994911	7	74524751	74565622	CLUSTER4184	4	+	+	ENST00000456374:0-505,ENST00000339898:0-729,ENST00000436837:0-605,ENST00000338421:0-729	ENST00000430511:174-1868,ENST00000423666:154-3484,ENST00000483059:163-581,ENST00000356115:175-1932,ENST00000398546:193-1429,ENST00000312575:170-3544	STAG3L1	GTF2IRD2B	Intrachromosomal_Complex	-422831	4	2	4	0.153846	0.0512821
7	74300249	74306686	7	74213350	74251504	CLUSTER4226	4	-	-	ENST00000448772:0-505,ENST00000429726:0-728,ENST00000380775:0-548,ENST00000470380:0-604,ENST00000359898:0-560	ENST00000405086:185-3557,ENST00000457594:170-1804,ENST00000361071:174-1930,ENST00000417115:184-588,ENST00000453619:174-1868	AC004166.7	GTF2IRD2	Read_Through	-31263	4	2	4	0.333333	0.0506329
7	73588685	73602127	7	23299598	23314726	CLUSTER5104	4	+	+	ENST00000479338:0-271,ENST00000495187:0-287,ENST00000353999:0-274,ENST00000265753:0-385,ENST00000489484:0-299	ENST00000258733:836-2861,ENST00000435486:683-1993,ENST00000381990:702-2762,ENST00000453162:450-2154,ENST00000425903:351-2408,ENST00000539136:327-1878	EIF4H	GPNMB	Intrachromosomal_Complex	-50273958	4	2	4	0.0175439	0.0101781
16	22524884	22528422	16	70011774	70020411	CLUSTER1811	4	+	-	ENST00000540704:0-532	ENST00000532298:120-986,ENST00000531894:2145-4183,ENST00000530079:1912-2763,ENST00000325845:2145-2819,ENST00000525562:129-1211	RP11-368J21.2	RP11-419C5.2,PDXDC2P	Intrachromosomal_Converging	47481218	4	1	4	1	0.363636
16	21433126	21436656	16	70011774	70020411	CLUSTER2010	4	-	-	ENST00000535190:0-532	ENST00000532298:120-986,ENST00000531894:2145-4183,ENST00000530079:1912-2763,ENST00000325845:2145-2819,ENST00000525562:129-1211	NPIPL3	RP11-419C5.2,PDXDC2P	Intrachromosomal_Complex	48575117	4	1	4	1	0.363636
4	53197	60045	4	154701	156490	CLUSTER3080	4	+	+	ENST00000509152:0-410	ENST00000502662:0-1789,ENST00000511079:1073-2548,ENST00000510175:136-3213	ZNF595	ZNF718	Intrachromosomal	86309	4	1	4	1	1
9	99680924	99711866	9	99607227	99622695	CLUSTER4697	4	-	-	ENST00000506067:0-485	ENST00000498811:232-697	RP11-330M2.7	ZNF782	Read_Through	-22442	4	1	4	1	0.8
1	111983759	111983985	1	111956935	111969262	CLUSTER5855	4	-	-	ENST00000445680:0-226	ENST00000369732:111-2242,ENST00000434331:39-1895,ENST00000540696:451-1303	RP11-552M11.4	OVGP1	Intrachromosomal	-10860	4	1	4	1	0.8
11	93470321	93474641	10	18331633	18332220	CLUSTER8	4	-	+	ENST00000534770:0-253,ENST00000532235:0-333	ENST00000377374:2056-2638,ENST00000425219:1905-2482,ENST00000377371:2142-2724,ENST00000539911:1749-1899,ENST00000539911:1561-1899,ENST00000377369:2220-2807,ENST00000377371:1954-2724,ENST00000425219:1717-2482,ENST00000377374:1868-2638,ENST00000377369:2032-2807	TAF1D	SLC39A12	Interchromosomal	None	4	0	4	1	1
1	32372021	32403990	2	159518753	159537937	CLUSTER37	4	-	+	ENST00000344035:0-3931	ENST00000480171:0-2775	PTP4A2	PKP4	Interchromosomal	None	4	0	4	1	1
12	57037186	57039750	15	40328454	40330594	CLUSTER48	4	-	-	ENST00000551020:0-612	ENST00000559439:350-742	ATP5B	SRP14	Interchromosomal	None	4	0	4	0.0336134	0.8
7	150929584	150935358	14	24774392	24779753	CLUSTER61	4	+	-	ENST00000377851:0-3423	ENST00000555471:70-531,ENST00000336557:747-2408	CHPF2	CIDEB	Interchromosomal	None	4	0	4	1	0.8
1	240448540	240448570	12	7173495	7174965	CLUSTER67	4	+	+	ENST00000537355:0-30	ENST00000470326:0-540	FMN2	C1S	Interchromosomal	None	4	0	4	1	1
13	82264202	82264534	5	170827789	170832735	CLUSTER70	4	+	+	ENST00000393073:0-332	ENST00000519955:0-570	PTMAP5	NPM1	Interchromosomal	None	4	0	4	1	1
12	39763840	39836787	14	23495110	23502882	CLUSTER92	4	-	-	ENST00000541463:0-266,ENST00000395670:0-686,ENST00000545778:0-686,ENST00000544797:0-355,ENST00000361961:0-686,ENST00000361418:0-282,ENST00000341813:0-686	ENST00000425762:119-899	KIF21A	PSMB5	Interchromosomal	None	4	0	4	0.266667	0.0408163
12	63359104	63359748	15	49462674	49620699	CLUSTER99	4	+	+	ENST00000484568:0-644	ENST00000559454:0-1767	RPL14P1	GALK2	Interchromosomal	None	4	0	4	1	1
X	147133752	147134265	15	66624212	66626235	CLUSTER147	4	+	+	ENST00000498161:0-513	ENST00000530537:2214-3259,ENST00000319194:2547-3762,ENST00000319212:2585-3646	FTH1P8	DIS3L	Interchromosomal	None	4	0	4	1	0.018018
6	33384395	33385846	2	40332300	40332561	CLUSTER165	4	-	+	ENST00000374496:0-761	ENST00000439606:303-564	CUTA	AC007254.3	Interchromosomal	None	4	0	4	1	1
1	78409739	78413376	9	127714379	127715231	CLUSTER174	4	-	-	ENST00000489495:0-2155,ENST00000480673:0-261,ENST00000488814:0-611,ENST00000474632:0-638,ENST00000492405:0-667,ENST00000483894:0-604,ENST00000492724:0-582	ENST00000477186:1642-1807,ENST00000373549:1802-1967,ENST00000336505:1733-2585	FUBP1	SCAI	Interchromosomal	None	4	0	4	1	0.105263
19	41036394	41063308	11	125482486	125483034	CLUSTER196	4	+	+	ENST00000392023:0-1824	ENST00000531599:665-972	SPTBN4	STT3A	Interchromosomal	None	4	0	4	1	0.307692
6	139013612	139013707	6	139017504	139018424	CLUSTER221	4	-	+	ENST00000468095:0-95,ENST00000491526:0-95	ENST00000447494:0-773	NHSL1	RP11-390P2.4	Adjacent_Diverging	3796	4	0	4	0.8	1
X	54280391	54384437	8	62496501	62593557	CLUSTER249	4	-	-	ENST00000375169:0-2805,ENST00000375159:0-2366,ENST00000354646:0-2805	ENST00000523927:0-556,ENST00000520198:0-543	WNK3	ASPH	Interchromosomal	None	4	0	4	1	1
10	46204213	46217886	2	198244424	198245040	CLUSTER263	4	-	-	ENST00000426241:0-998	ENST00000399556:248-864	RP11-358L16.4	AC010746.4	Interchromosomal	None	4	0	4	1	1
11	65623427	65625013	4	20706088	20729938	CLUSTER301	4	-	+	ENST00000534784:0-736	ENST00000503747:315-847,ENST00000502374:121-1033,ENST00000514485:477-859,ENST00000513590:289-914,ENST00000538990:186-1021,ENST00000515339:290-542,ENST00000510051:374-980,ENST00000504630:329-619,ENST00000514292:248-579,ENST00000467997:311-1372,ENST00000444671:352-1719,ENST00000360916:375-2060,ENST00000503585:375-1581,ENST00000513861:121-563,ENST00000514663:250-572,ENST00000502938:329-809,ENST00000…	CFL1	PACRGL	Interchromosomal	None	4	0	4	1	0.8
1	93297665	93301958	16	34640117	34641719	CLUSTER315	4	+	-	ENST00000315741:0-676	ENST00000563581:0-780	RPL5	RP11-80F22.13	Interchromosomal	None	4	0	4	1	1
12	104659086	104659613	7	100944049	100944550	CLUSTER343	4	+	+	ENST00000462885:0-527	ENST00000429254:254-755	RPL18AP3	RP11-132A1.3	Interchromosomal	None	4	0	4	1	1
4	98308964	98554973	4	98105243	98108983	CLUSTER350	4	-	-	ENST00000518105:0-592,ENST00000518105:0-503,ENST00000521680:0-499,ENST00000521680:0-420	ENST00000506482:402-558,ENST00000522676:346-4202,ENST00000522676:462-4202	RP11-681L8.1	C4orf37	Overlapping_Same	0	4	0	4	1	1
20	34287113	34287280	20	34288696	34288899	CLUSTER358	4	-	+	ENST00000540053:0-160,ENST00000541387:0-160,ENST00000456462:0-160,ENST00000421540:0-163,ENST00000537772:0-160,ENST00000306750:0-112,ENST00000374092:0-167	ENST00000374072:146-349	NFS1	ROMO1	Adjacent_Diverging	82	4	0	4	0.0869565	0.0182648
12	74341	88603	2	111118184	111121313	CLUSTER359	4	+	-	ENST00000400806:0-954	ENST00000421567:0-3129	ABC7-42389800N19.1	AC112229.1	Interchromosomal	None	4	0	4	1	1
13	25821371	25861626	15	101840817	101841073	CLUSTER375	4	-	-	ENST00000319298:0-4101	ENST00000558951:286-542,ENST00000558864:140-396	MTMR6	PCSK6	Interchromosomal	None	4	0	4	1	0.8
16	30251286	30257197	16	70011367	70020411	CLUSTER396	4	-	-	ENST00000564219:0-458	ENST00000525562:129-1211	RP11-347C12.1	RP11-419C5.2	Intrachromosomal_Complex	39754169	4	0	4	1	0.571429
7	44054204	44058747	7	44043644	44047464	CLUSTER397	4	-	-	ENST00000427076:0-356	ENST00000447643:0-1865	POLR2J4	AC004951.6	Overlapping_Complex	0	4	0	4	0.235294	1
11	61732218	61735057	17	19286754	19290244	CLUSTER420	4	-	-	ENST00000534719:0-787	ENST00000497081:0-1875	FTH1	MFAP4	Interchromosomal	None	4	0	4	1	1
16	70029971	70055832	16	28477973	28478222	CLUSTER434	4	-	-	ENST00000531894:0-1804,ENST00000530079:0-1824,ENST00000325845:0-1804,ENST00000525331:0-653	ENST00000568224:1471-1720	RP11-419C5.2,PDXDC2P	RP11-435I10.4	Intrachromosomal	-41523589	4	0	4	0.235294	0.105263
2	232571604	232577722	MT	8526	9206	CLUSTER442	4	+	+	ENST00000466801:0-783	ENST00000361899:0-680	PTMA	MT-ATP6	Interchromosomal	None	4	0	4	1	1
6	30568176	30585020	14	89081173	89171321	CLUSTER461	4	-	-	ENST00000376511:0-4524	ENST00000553281:834-3924,ENST00000352093:2181-7032,ENST00000554922:2181-9569,ENST00000380664:1932-5909	PPP1R10	EML5	Interchromosomal	None	4	0	4	1	1
5	179263633	179285805	5	21751153	21755950	CLUSTER471	4	-	-	ENST00000518235:0-1243	ENST00000522262:2036-3027,ENST00000382254:2720-4163,ENST00000517378:2091-2842,ENST00000521384:1370-2163,ENST00000504376:2342-4162	C5orf45	CDH12	Intrachromosomal	-156409902	4	0	4	1	1
12	123751731	123752830	4	54325468	54325568	CLUSTER500	4	-	+	ENST00000535796:0-213	ENST00000507206:240-340	CDK2AP1	FIP1L1	Interchromosomal	None	4	0	4	0.0227273	0.013468
1	85036264	85040103	3	127783627	127784062	CLUSTER502	4	-	-	ENST00000465118:0-653,ENST00000370630:0-364,ENST00000370625:0-644,ENST00000477677:0-380	ENST00000472125:474-912,ENST00000464873:1690-2125	CTBS	RUVBL1	Interchromosomal	None	4	0	4	0.0133333	0.097561
X	140269940	140271309	12	19389857	19514595	CLUSTER548	4	-	+	ENST00000370526:0-1369	ENST00000536974:0-3138	LDOC1	PLEKHA5	Interchromosomal	None	4	0	4	1	1
1	24969789	24981619	X	48385542	48386058	CLUSTER552	4	+	+	ENST00000374389:0-1327,ENST00000479034:0-1333,ENST00000323848:0-1538,ENST00000470243:0-720	ENST00000466461:177-693	SRRM1	EBP	Interchromosomal	None	4	0	4	0.0213904	0.222222
1	17020	29343	2	111118184	111121313	CLUSTER558	4	-	-	ENST00000430492:0-954	ENST00000421567:0-3129	WASH7P	AC112229.1	Interchromosomal	None	4	0	4	1	1
6	108204191	108204670	2	232573239	232577384	CLUSTER569	4	-	+	ENST00000473746:0-479	ENST00000481928:0-1634,ENST00000468027:0-620	SEC63	PTMA	Interchromosomal	None	4	0	4	0.0228571	1
1	214454575	214505534	2	242708008	242708223	CLUSTER587	4	+	+	ENST00000460580:0-1080,ENST00000366957:0-1133,ENST00000416415:0-268	ENST00000544929:2652-2867	SMYD2	D2HGDH	Interchromosomal	None	4	0	4	0.0114613	0.235294
14	39572235	39572731	13	45911332	45914919	CLUSTER602	4	-	-	ENST00000307712:0-496	ENST00000379060:85-763	SEC23A	TPT1	Interchromosomal	None	4	0	4	0.16	0.021164
4	38665816	38690691	15	90328119	90328731	CLUSTER604	4	+	-	ENST00000514033:0-847,ENST00000261438:0-848	ENST00000300060:3065-3677	KLF3	ANPEP	Interchromosomal	None	4	0	4	0.0149813	0.666667
10	27415624	27425265	3	58380724	58410784	CLUSTER617	4	-	+	ENST00000463270:0-591	ENST00000477308:390-1609	YME1L1	PXK	Interchromosomal	None	4	0	4	0.0305344	0.133333
13	45911332	45915256	2	59465850	59476701	CLUSTER620	4	-	-	ENST00000379060:0-763	ENST00000440521:0-375	TPT1	AC007131.2	Interchromosomal	None	4	0	4	1	1
3	49449797	49452697	14	56770207	56775626	CLUSTER622	4	+	-	ENST00000487432:0-891	ENST00000560296:166-516	TCTA	RP11-930O11.2	Interchromosomal	None	4	0	4	1	1
1	100111498	100155427	15	69072081	69072480	CLUSTER626	4	+	-	ENST00000263174:0-1986,ENST00000496843:0-4770	ENST00000465139:832-2439,ENST00000409628:765-2000,ENST00000267918:684-1083,ENST00000486054:1196-2014	PALMD	ANP32A	Interchromosomal	None	4	0	4	1	0.0148699
1	153507189	153508466	2	228680172	228680699	CLUSTER661	4	-	+	ENST00000462776:0-478	ENST00000489160:145-672	S100A6	CCL20	Interchromosomal	None	4	0	4	1	1
12	132568857	132589441	17	73131342	73144765	CLUSTER682	4	+	-	ENST00000454179:0-780	ENST00000482348:389-1613,ENST00000476258:1026-2288	EP400NL	HN1	Interchromosomal	None	4	0	4	1	0.0470588
6	41533486	41568363	6	160181289	160183363	CLUSTER684	4	+	-	ENST00000307972:0-3744	ENST00000535372:0-1717	FOXP4	SOD2	Intrachromosomal_Converging	118612925	4	0	4	1	1
13	115079987	115086706	15	69745157	69747884	CLUSTER687	4	+	+	ENST00000478022:0-91,ENST00000361283:0-253,ENST00000463003:0-106	ENST00000487304:0-1961	CHAMP1	RPLP1	Interchromosomal	None	4	0	4	0.0526316	1
6	35748820	35755928	1	153533818	153536362	CLUSTER690	4	+	-	ENST00000373860:0-572,ENST00000542261:0-574,ENST00000373861:0-601	ENST00000497140:325-696,ENST00000368710:47-452,ENST00000368709:54-456	CLPSL1	S100A2	Interchromosomal	None	4	0	4	1	0.0275862
20	62462449	62462566	4	140619297	140619707	CLUSTER701	4	-	-	ENST00000245663:0-117,ENST00000302995:0-147	ENST00000230495:0-410,ENST00000321285:0-409	ZBTB46	H3F3AP6	Interchromosomal	None	4	0	4	1	1
20	62462449	62462566	2	175584635	175585045	CLUSTER702	4	-	+	ENST00000245663:0-117,ENST00000302995:0-147	ENST00000369387:0-410	ZBTB46	H3F3AP4	Interchromosomal	None	4	0	4	1	1
1	156712317	156736716	1	164529382	164529593	CLUSTER705	4	-	+	ENST00000465180:0-2059	ENST00000485769:622-833	HDGF	PBX1	Intrachromsomal_Diverging	7791719	4	0	4	1	0.5
2	10580726	10587905	13	68875736	68877433	CLUSTER708	4	-	-	ENST00000405333:0-1942	ENST00000433537:0-926	ODC1	HNRNPA1P18	Interchromosomal	None	4	0	4	1	1
6	159192275	159240443	16	30727386	30751449	CLUSTER789	4	-	+	ENST00000367075:0-1127,ENST00000337147:0-1092,ENST00000392177:0-1002	ENST00000344771:2878-9998,ENST00000483083:1592-5042,ENST00000395059:2878-10286,ENST00000262518:2878-10473,ENST00000380361:2436-10803	EZR	SRCAP	Interchromosomal	None	4	0	4	0.0597015	0.0138408
12	6966019	6967989	15	63900816	63967315	CLUSTER808	4	+	-	ENST00000535080:0-533	ENST00000443617:7158-15136	USP5	HERC1	Interchromosomal	None	4	0	4	1	0.0421053
1	20987373	20987880	22	20956881	20957445	CLUSTER811	4	-	-	ENST00000464364:0-302	ENST00000416717:1856-2162	DDOST	SMPD4P1	Interchromosomal	None	4	0	4	0.111111	1
16	58149304	58163264	4	4440165	4440235	CLUSTER828	4	-	-	ENST00000565880:0-571	ENST00000512780:729-799	C16orf80	STX18	Interchromosomal	None	4	0	4	1	0.571429
3	47956306	48130330	4	1984456	1989733	CLUSTER842	4	-	-	ENST00000426837:0-2137	ENST00000416258:556-2187,ENST00000488452:347-559,ENST00000453740:246-737,ENST00000411638:1695-3037,ENST00000431323:597-887,ENST00000333877:596-2227,ENST00000382882:1695-3342,ENST00000455762:732-1021,ENST00000463820:863-2494,ENST00000421397:463-573,ENST00000542778:380-2011	MAP4	WHSC2	Interchromosomal	None	4	0	4	0.333333	0.0909091
10	98510044	98510655	11	116618885	116631667	CLUSTER868	4	+	-	ENST00000439189:0-611	ENST00000260210:1060-2195,ENST00000375445:657-1792	RPL13AP5	BUD13	Interchromosomal	None	4	0	4	1	0.0571429
1	151376699	151431654	2	162103385	162103964	CLUSTER877	4	-	+	ENST00000409503:0-4812	ENST00000439050:157-2332,ENST00000436506:185-764	POGZ	AC009299.3	Interchromosomal	None	4	0	4	1	1
Y	9345204	9345422	10	51879409	51886267	CLUSTER911	4	+	+	ENST00000448518:0-218	ENST00000454806:0-781	TSPY6P	FAM21A	Interchromosomal	None	4	0	4	1	1
2	73114488	73119286	14	65679610	65685412	CLUSTER926	4	+	-	ENST00000234454:0-1479	ENST00000531609:129-1441	SPR	CTD-2509G16.2	Interchromosomal	None	4	0	4	1	0.8
16	24550905	24551321	4	144832670	144833207	CLUSTER951	4	+	-	ENST00000568316:0-416	ENST00000502554:0-537	RBBP6	RP11-673E1.3	Interchromosomal	None	4	0	4	1	1
17	6915966	6917837	2	202241929	202254602	CLUSTER962	4	+	-	ENST00000549393:0-782	ENST00000332624:1542-6509,ENST00000542292:1574-3895	RNASEK	TRAK2	Interchromosomal	None	4	0	4	1	0.032
3	38760143	38835500	15	93541378	93541835	CLUSTER1022	4	-	+	ENST00000449082:0-3680	ENST00000554828:175-395	SCN10A	CHD2	Interchromosomal	None	4	0	4	1	0.0333333
9	35812956	35813766	2	37430392	37430637	CLUSTER1029	4	-	+	ENST00000490578:0-716	ENST00000406711:441-686	HINT2	AC007390.5	Interchromosomal	None	4	0	4	1	0.4
2	45168901	45170048	2	45188200	45195900	CLUSTER1031	4	+	+	ENST00000260653:0-1147	ENST00000425325:153-2684	SIX3	AC012354.6	Read_Through	8586	4	0	4	0.333333	1
11	64808375	64809337	15	75212652	75221572	CLUSTER1037	4	+	-	ENST00000529996:0-621,ENST00000531072:0-786,ENST00000301885:0-909,ENST00000398846:0-962,ENST00000528109:0-913	ENST00000568517:89-581	SAC3D1	COX5A	Interchromosomal	None	4	0	4	0.0209424	0.0210526
20	62612487	62614567	1	146492878	146595878	CLUSTER1043	4	+	-	ENST00000535781:0-350,ENST00000266079:0-350	ENST00000444082:136-3807	PRPF6	RP11-325P15.3	Interchromosomal	None	4	0	4	0.0103627	1
3	58368368	58411742	11	65266515	65271099	CLUSTER1049	4	+	+	ENST00000536750:0-2494	ENST00000544868:0-4584	PXK	MALAT1	Interchromosomal	None	4	0	4	1	1
X	153581368	153599655	3	188271549	188271888	CLUSTER1061	4	-	+	ENST00000360319:0-6239,ENST00000444578:0-168,ENST00000420627:0-6181,ENST00000490936:0-2214,ENST00000415241:0-427,ENST00000369850:0-6462,ENST00000344736:0-6148,ENST00000369856:0-1311,ENST00000422373:0-6450	ENST00000484468:238-577	FLNA	LPP	Interchromosomal	None	4	0	4	0.027027	0.5
6	108204191	108204670	12	9392598	9395634	CLUSTER1079	4	-	+	ENST00000473746:0-479	ENST00000427111:0-2458	SEC63	RP11-118B22.2	Interchromosomal	None	4	0	4	0.0228571	1
12	120634616	120638899	1	73256747	73256962	CLUSTER1083	4	-	+	ENST00000551258:0-965	ENST00000418078:1115-1330	RPLP0	RP11-262K1.1	Interchromosomal	None	4	0	4	1	1
19	49119238	49122439	16	24043300	24104180	CLUSTER1132	4	-	+	ENST00000552705:0-1080,ENST00000549273:0-454	ENST00000486868:0-466	RPL18	PRKCB	Interchromosomal	None	4	0	4	1	1
19	58445184	58446739	6	131160486	131277638	CLUSTER1140	4	-	-	ENST00000396147:0-297,ENST00000425570:0-312	ENST00000525193:0-2120,ENST00000337057:168-4456,ENST00000368128:177-4455,ENST00000528282:148-3662,ENST00000529208:201-3022,ENST00000530707:197-564,ENST00000531356:192-587,ENST00000257986:168-4612,ENST00000527411:117-4185,ENST00000527659:0-2435,ENST00000445890:162-3676,ENST00000525271:110-2567	ZNF418	EPB41L2	Interchromosomal	None	4	0	4	1	0.0833333
GL000193.1	88199	88374	9	45109654	45112466	CLUSTER1141	4	-	+	ENST00000400767:0-175	ENST00000439760:135-746	AC018692.1	RP11-374M1.2	Interchromosomal	None	4	0	4	1	0.8
2	85360532	85537510	16	4827678	4838398	CLUSTER1172	4	+	-	ENST00000282111:0-2967	ENST00000268231:0-1336	TCF7L1	SEPT12	Interchromosomal	None	4	0	4	1	1
4	120221490	120222075	7	137790052	137802731	CLUSTER1233	4	-	+	ENST00000504110:0-585	ENST00000468877:366-1207,ENST00000432161:543-1235,ENST00000242375:498-2346,ENST00000297463:366-1207	C4orf3	AKR1D1	Interchromosomal	None	4	0	4	1	1
11	61717841	61732986	17	16454700	16472519	CLUSTER1247	4	+	-	ENST00000449131:0-4266	ENST00000395825:0-3207	BEST1	ZNF287	Interchromosomal	None	4	0	4	1	1
1	165631452	165668099	12	62958752	62965202	CLUSTER1252	4	-	+	ENST00000354775:0-2695	ENST00000547287:0-568	ALDH9A1	MON2	Interchromosomal	None	4	0	4	1	1
MT	3306	4261	X	135298969	135314378	CLUSTER1256	4	+	-	ENST00000361390:0-955	ENST00000316077:957-4566,ENST00000370663:845-4445,ENST00000370661:644-4362	MT-ND1	MAP7D3	Interchromosomal	None	4	0	4	1	0.031746
9	35684242	35689918	5	170221234	170221391	CLUSTER1294	4	-	+	ENST00000329305:0-1017,ENST00000360958:0-876	ENST00000519137:105-262	TPM2	GABRP	Interchromosomal	None	4	0	4	0.0294118	1
20	463339	524372	9	98728843	98731121	CLUSTER1296	4	-	+	ENST00000400217:0-2506,ENST00000381973:0-2605	ENST00000437817:1413-3690,ENST00000288985:2285-4563,ENST00000456993:1221-1821,ENST00000466840:2987-3585	CSNK2A1	C9orf102	Interchromosomal	None	4	0	4	1	0.0769231
14	89041156	89053078	6	33367867	33371642	CLUSTER1309	4	+	+	ENST00000557047:0-462	ENST00000486695:0-666	ZC3H14	KIFC1	Interchromosomal	None	4	0	4	1	1
15	89164611	89169841	11	107663340	107779279	CLUSTER1325	4	+	-	ENST00000558327:0-882	ENST00000429869:127-1713,ENST00000525071:127-3330	AEN	SLC35F2	Interchromosomal	None	4	0	4	1	1
16	23652833	23654343	11	68665061	68668072	CLUSTER1349	4	+	-	ENST00000566053:0-183,ENST00000300087:0-198,ENST00000563998:0-119,ENST00000568589:0-148,ENST00000566053:0-114,ENST00000568589:0-79,ENST00000563188:0-146,ENST00000563998:0-188,ENST00000563188:0-77,ENST00000300087:0-267	ENST00000544567:178-653,ENST00000536637:80-556,ENST00000544567:0-653	DCTN5	MRPL21	Interchromosomal	None	4	0	4	0.125	0.0199005
15	63341011	63354475	5	179133307	179143241	CLUSTER1393	4	+	+	ENST00000560959:0-607,ENST00000560615:0-569	ENST00000503126:0-591	TPM1	CANX	Interchromosomal	None	4	0	4	1	1
20	42167614	42168947	11	46450202	46450699	CLUSTER1419	4	+	-	ENST00000494117:0-1333	ENST00000467930:0-497	L3MBTL1	RP11-425L10.1	Interchromosomal	None	4	0	4	0.5	1
6	113902702	113903148	3	53765103	53846489	CLUSTER1431	4	+	+	ENST00000402798:0-446	ENST00000350061:2847-7635,ENST00000481478:1415-5666,ENST00000288139:2514-7720,ENST00000422281:2336-6413	RP11-367G18.2	CACNA1D	Interchromosomal	None	4	0	4	1	1
6	159057505	159063819	13	99446879	99449742	CLUSTER1436	4	-	-	ENST00000367088:0-2890,ENST00000367089:0-725	ENST00000339416:5974-6336,ENST00000400220:5989-7498,ENST00000376453:5941-6303,ENST00000376455:5992-7501,ENST00000428223:6133-7642,ENST00000376460:6039-7548,ENST00000357329:6016-7525,ENST00000400228:1645-3146,ENST00000400235:5947-7456	DYNLT1	DOCK9	Interchromosomal	None	4	0	4	1	0.097561
13	114786879	114843437	20	47872344	47872483	CLUSTER1475	4	-	-	ENST00000389544:0-785,ENST00000334062:0-801,ENST00000542651:0-752,ENST00000389544:0-890,ENST00000542651:0-647,ENST00000334062:0-906	ENST00000371752:2749-7211,ENST00000396106:2663-2991,ENST00000371744:2576-2963,ENST00000371744:2824-2963,ENST00000371754:3118-5234,ENST00000396105:2911-7370,ENST00000371752:2501-7211,ENST00000371754:2870-5234,ENST00000396105:2663-7370	RASA3	ZNFX1	Interchromosomal	None	4	0	4	0.190476	0.0547945
5	55240483	55240956	9	90140216	90140389	CLUSTER1498	4	-	+	ENST00000447197:0-473	ENST00000401543:0-173	CTD-2031P19.4	RP11-40C6.2	Interchromosomal	None	4	0	4	1	1
16	18454903	18462176	16	21849013	21850630	CLUSTER1510	4	-	-	ENST00000526166:0-538	ENST00000543660:95-352	RP11-1212A22.4	RP11-645C24.1	Intrachromosomal_Complex	3386836	4	0	4	1	0.0416667
19	36195428	36205961	1	51819934	51871779	CLUSTER1512	4	+	-	ENST00000354109:0-751	ENST00000371733:1570-5224,ENST00000493793:679-986,ENST00000396122:544-2152	AD000671.1	EPS15	Interchromosomal	None	4	0	4	1	0.0141343
9	135152446	135230371	15	71633465	71633969	CLUSTER1554	4	-	-	ENST00000224140:0-7117,ENST00000372169:0-7117,ENST00000436441:0-1660,ENST00000393220:0-7117,ENST00000464133:0-132	ENST00000401798:75-579	SETX	RP11-592N21.1	Interchromosomal	None	4	0	4	0.0216216	0.0103359
17	74135978	74137379	16	31102162	31102662	CLUSTER1564	4	-	-	ENST00000322957:0-852	ENST00000420057:245-745	FOXJ1	VKORC1	Interchromosomal	None	4	0	4	1	0.0366972
1	43124587	43132257	1	43144405	43147324	CLUSTER1568	4	+	+	ENST00000455203:0-763	ENST00000414339:0-595	PPIH	RP5-994D16.3	Read_Through	10837	4	0	4	0.25	1
2	27886195	27886489	2	208715961	208716460	CLUSTER1577	4	-	-	ENST00000405491:0-310,ENST00000406540:0-311,ENST00000337768:0-480,ENST00000404798:0-294	ENST00000447645:1415-1914	SUPT7L	PLEKHM3	Intrachromosomal_Complex	180829471	4	0	4	0.125	1
8	120428545	120430548	MT	647	1600	CLUSTER1591	4	+	+	ENST00000259526:0-788	ENST00000389680:0-953	NOV	J01415.24	Interchromosomal	None	4	0	4	0.181818	1
1	184356191	184356501	14	74946644	74953138	CLUSTER1602	4	+	-	ENST00000235307:0-310	ENST00000556009:147-698,ENST00000554482:50-582	C1orf21	NPC2	Interchromosomal	None	4	0	4	0.0416667	0.0571429
8	144806102	144815970	2	174342723	174343127	CLUSTER1605	4	-	-	ENST00000388913:0-5653	ENST00000448468:0-404	FAM83H	AC073465.2	Interchromosomal	None	4	0	4	1	1
16	422415	425214	2	177065635	177065979	CLUSTER1614	4	-	-	ENST00000448854:0-857	ENST00000405359:0-344	TMEM8A	AC016739.2	Interchromosomal	None	4	0	4	1	1
16	24550905	24551321	20	46285655	46386206	CLUSTER1629	4	+	-	ENST00000568316:0-416	ENST00000359930:752-4914	RBBP6	SULF2	Interchromosomal	None	4	0	4	1	0.0112676
4	48833100	48863216	2	166604100	166627317	CLUSTER1631	4	+	-	ENST00000381473:0-1593	ENST00000412248:454-1953,ENST00000431484:162-539,ENST00000392701:668-3867	OCIAD1	GALNT3	Interchromosomal	None	4	0	4	1	1
11	76155248	76155699	7	66134216	66134284	CLUSTER1636	4	-	+	ENST00000572035:0-451	ENST00000439360:439-507	RP11-111M22.3	RP4-756H11.3	Interchromosomal	None	4	0	4	0.040404	0.4
2	99953815	100011345	17	42742479	42744164	CLUSTER1664	4	+	+	ENST00000289371:0-3455	ENST00000456912:0-552	EIF5B	C17orf104	Interchromosomal	None	4	0	4	0.0196078	1
1	121138613	121139163	1	121169823	121171133	CLUSTER1665	4	+	+	ENST00000417218:0-550	ENST00000445260:150-495	AL592494.5	AL358175.2	Overlapping_Same	0	4	0	4	1	1
15	49115931	49255640	10	28245977	28247900	CLUSTER1677	4	-	-	ENST00000332408:0-4557	ENST00000434029:1068-1736,ENST00000239715:1068-1736	SHC4	ARMC4	Interchromosomal	None	4	0	4	1	1
17	27041298	27045285	9	127623257	127624259	CLUSTER1680	4	-	-	ENST00000453384:0-1098,ENST00000447716:0-1313	ENST00000495728:0-648	RAB34	RPL35	Interchromosomal	None	4	0	4	1	1
15	69745157	69745358	12	103897158	103898713	CLUSTER1700	4	+	+	ENST00000487304:0-201	ENST00000551967:0-1555	RPLP1	RP11-626I20.1	Interchromosomal	None	4	0	4	0.571429	1
17	45900855	45908899	8	91064065	91064319	CLUSTER1702	4	-	+	ENST00000414011:0-1621	ENST00000520148:186-440	MRPL10	DECR1	Interchromosomal	None	4	0	4	1	0.0190476
15	28560797	28561101	16	3085338	3089133	CLUSTER1739	4	+	+	ENST00000544920:0-304	ENST00000382225:240-3060	AC091304.3	RP11-473M20.5	Interchromosomal	None	4	0	4	1	1
2	224903815	224904034	4	38916239	38930903	CLUSTER1747	4	-	+	ENST00000454956:0-219	ENST00000512889:0-620	SERPINE2	FAM114A1	Interchromosomal	None	4	0	4	0.0141343	1
19	11663857	11670050	X	70598673	70683895	CLUSTER1759	4	-	+	ENST00000252445:0-1018	ENST00000395779:1263-5624,ENST00000449580:1200-7707,ENST00000276072:1222-5691,ENST00000373790:1200-7628,ENST00000538124:1200-4826,ENST00000423759:1263-7674	ELOF1	TAF1	Interchromosomal	None	4	0	4	1	0.117647
21	27097536	27107337	4	1050037	1050290	CLUSTER1763	4	-	-	ENST00000400099:0-334	ENST00000514757:741-990,ENST00000514024:274-527	ATP5J	RNF212	Interchromosomal	None	4	0	4	1	0.0434783
19	12989483	12992334	2	133430861	133626546	CLUSTER1768	4	-	-	ENST00000222219:0-656	ENST00000409213:956-2389,ENST00000537661:648-1769,ENST00000317721:579-5729,ENST00000317721:648-5729,ENST00000405974:579-1772,ENST00000537661:579-1769,ENST00000409261:1022-7591,ENST00000409213:1025-2389,ENST00000409261:953-7591,ENST00000405974:648-1772	DNASE2	NCKAP5	Interchromosomal	None	4	0	4	0.0151515	0.4
9	6719067	6726618	12	49666446	49667115	CLUSTER1773	4	+	+	ENST00000451142:0-338	ENST00000321665:496-1080	RP11-390F4.3	TUBA1C	Interchromosomal	None	4	0	4	1	0.0338983
GL000193.1	88199	88374	9	46270850	46273664	CLUSTER1782	4	-	-	ENST00000400767:0-175	ENST00000416205:402-1013	AC018692.1	RP11-292F9.1	Interchromosomal	None	4	0	4	1	0.444444
16	1359510	1377017	14	64653141	64693150	CLUSTER1807	4	+	+	ENST00000397514:0-2975	ENST00000358025:17786-21874,ENST00000555612:2483-6765,ENST00000394768:7089-11094,ENST00000553289:1420-5260,ENST00000357395:17855-21877,ENST00000344113:17768-21776,ENST00000555002:7458-11531	UBE2I	SYNE2	Interchromosomal	None	4	0	4	1	0.0519481
11	106120745	106131162	12	15034824	15037178	CLUSTER1840	4	+	-	ENST00000526101:0-1231	ENST00000545199:0-422,ENST00000545199:33-422	RP11-680E19.1	MGP	Interchromosomal	None	4	0	4	1	1
X	152767901	152774997	3	42749760	42788864	CLUSTER1843	4	+	-	ENST00000430380:0-2246	ENST00000479576:288-697,ENST00000492806:687-1266,ENST00000310232:687-2942	BGN	CCDC13	Interchromosomal	None	4	0	4	1	0.5
17	37009115	37009246	6	39926152	39926571	CLUSTER1879	4	-	-	ENST00000362423:0-131	ENST00000325612:0-419	SNORA21	RP1-278E11.3	Interchromosomal	None	4	0	4	1	1
1	165871831	165880854	2	237232793	237233425	CLUSTER1888	4	+	-	ENST00000479872:0-4668	ENST00000431676:2440-2626,ENST00000409907:2648-3280,ENST00000254653:2703-3335,ENST00000409100:570-700,ENST00000309507:2558-3188,ENST00000457693:2397-3027	UCK2	IQCA1	Interchromosomal	None	4	0	4	1	0.0108992
6	29603836	29604119	X	151883335	151885194	CLUSTER1924	4	-	+	ENST00000445436:0-283	ENST00000497578:36-525	SUMO2P1	MAGEA2B	Interchromosomal	None	4	0	4	1	1
5	179133307	179143241	2	199166131	199166539	CLUSTER1962	4	+	-	ENST00000503126:0-591,ENST00000354394:0-828	ENST00000456248:74-2527,ENST00000451266:155-563	CANX	AC005235.1	Interchromosomal	None	4	0	4	1	1
17	73132086	73149920	17	29858633	29865231	CLUSTER1966	4	-	+	ENST00000481647:0-575	ENST00000325874:2026-8624,ENST00000394744:2026-8628	HN1	RAB11FIP4	Intrachromosomal_Converging	-43266854	4	0	4	1	0.333333
7	102208456	102212985	7	44043644	44047464	CLUSTER1969	4	-	-	ENST00000476151:0-354,ENST00000506060:0-343,ENST00000508910:0-377,ENST00000444969:0-448,ENST00000379340:0-332,ENST00000508848:0-346,ENST00000504157:0-1102	ENST00000447643:0-1865	POLR2J2,POLR2J3	AC004951.6	Intrachromosomal	-58130900	4	0	4	0.0784314	1
11	61717841	61732986	X	153657032	153659945	CLUSTER1970	4	+	+	ENST00000449131:0-4266	ENST00000455205:0-4514,ENST00000439372:0-603	BEST1	ATP6AP1	Interchromosomal	None	4	0	4	1	1
19	18264296	18266807	14	24774392	24779753	CLUSTER1975	4	+	-	ENST00000473973:0-663	ENST00000555471:70-531,ENST00000336557:747-2408	PIK3R2	CIDEB	Interchromosomal	None	4	0	4	1	0.8
14	92790201	92922951	17	73131342	73144765	CLUSTER1986	4	+	-	ENST00000318079:0-1110,ENST00000351924:0-1170,ENST00000554925:0-707,ENST00000393265:0-1179,ENST00000532405:0-1480,ENST00000525557:0-850,ENST00000298877:0-1227,ENST00000526482:0-1508,ENST00000531433:0-1293	ENST00000482348:389-1613,ENST00000476258:1026-2288	SLC24A4	HN1	Interchromosomal	None	4	0	4	0.666667	0.0470588
1	228270850	228285415	X	151883335	151885194	CLUSTER1991	4	+	+	ENST00000469235:0-580,ENST00000482962:0-551,ENST00000497165:0-674,ENST00000473949:0-534,ENST00000497165:0-582	ENST00000497578:36-525	ARF1	MAGEA2B	Interchromosomal	None	4	0	4	1	1
16	29869705	29874525	11	33047204	33055127	CLUSTER2006	4	-	+	ENST00000569956:0-1531	ENST00000427755:153-1211,ENST00000532078:118-1117,ENST00000311388:422-2011,ENST00000241051:165-1754	CDIPT	DEPDC7	Interchromosomal	None	4	0	4	1	0.222222
4	114473186	114682338	16	21636251	21666601	CLUSTER2011	4	-	+	ENST00000505990:0-455,ENST00000511664:0-490	ENST00000568826:136-375	CAMK2D	METTL9	Interchromosomal	None	4	0	4	0.056338	0.0714286
3	157814868	157824291	15	44957932	44966608	CLUSTER2015	4	-	-	ENST00000389589:0-2421	ENST00000560780:114-1862	SHOX2	PATL2	Interchromosomal	None	4	0	4	1	1
5	55800461	55800898	1	86786610	86786713	CLUSTER2022	4	-	-	ENST00000450941:0-437	ENST00000441121:2317-2420	AC022431.1	ODF2L	Interchromosomal	None	4	0	4	1	1
11	61717841	61732986	16	67596309	67673085	CLUSTER2033	4	+	+	ENST00000449131:0-4266	ENST00000264010:0-3938,ENST00000401394:0-2977	BEST1	CTCF	Interchromosomal	None	4	0	4	1	1
3	15468861	15484119	20	23785870	23786299	CLUSTER2041	4	+	+	ENST00000396842:0-4689	ENST00000437012:367-796	EAF1	XXyac-YX60D10.1	Interchromosomal	None	4	0	4	1	1
15	69071662	69073943	X	142627591	142631881	CLUSTER2043	4	-	+	ENST00000486054:0-2014	ENST00000453484:0-3309	ANP32A	GS1-256O22.1	Interchromosomal	None	4	0	4	1	1
6	108204191	108204670	11	57095216	57095431	CLUSTER2046	4	-	+	ENST00000473746:0-479	ENST00000534162:95-310	SEC63	RP11-872D17.4	Interchromosomal	None	4	0	4	0.0228571	0.571429
Y	9345204	9345422	10	46274463	46281410	CLUSTER2068	4	+	+	ENST00000448518:0-218	ENST00000374359:0-784	TSPY6P	FAM21C	Interchromosomal	None	4	0	4	1	1
6	108307014	108307234	2	74434830	74437177	CLUSTER2079	4	-	+	ENST00000423135:0-220	ENST00000462026:213-598	RP1-191J18.3	MTHFD2	Interchromosomal	None	4	0	4	1	0.333333
11	1774612	1776175	5	311407	314800	CLUSTER2101	4	-	+	ENST00000429746:0-689	ENST00000507473:106-485	CTSD	PDCD6	Interchromosomal	None	4	0	4	1	0.0526316
2	85581879	85616949	16	88781753	88798317	CLUSTER2120	4	+	-	ENST00000446464:0-3149,ENST00000423095:0-1094,ENST00000409890:0-1481,ENST00000486908:0-279,ENST00000409013:0-1295,ENST00000393852:0-1214,ENST00000409344:0-1446,ENST00000315658:0-1073,ENST00000496957:0-242,ENST00000444108:0-954,ENST00000410106:0-1052,ENST00000490508:0-1026,ENST00000414593:0-810	ENST00000301015:3238-8071	ELMOD3	PIEZO1	Interchromosomal	None	4	0	4	0.153846	0.0134228
7	150444537	150444812	16	64294473	64294922	CLUSTER2171	4	-	-	ENST00000313192:0-275	ENST00000569153:104-553	RP5-1051J4.6	RP11-744D14.1	Interchromosomal	None	4	0	4	1	0.666667
16	56443231	56443524	1	36921373	36922166	CLUSTER2173	4	+	-	ENST00000563090:0-293	ENST00000477040:0-532	RP11-413H22.2	MRPS15	Interchromosomal	None	4	0	4	1	1
6	74405507	74440296	4	177627056	177627222	CLUSTER2216	4	+	+	ENST00000437994:0-937,ENST00000287097:0-618	ENST00000504017:140-306,ENST00000509194:89-331	CD109	RP11-313E19.2	Interchromosomal	None	4	0	4	0.0444444	1
12	120877773	120878539	2	148990813	149271019	CLUSTER2224	4	+	+	ENST00000549525:0-766	ENST00000407073:167-5991,ENST00000478804:203-591,ENST00000496158:114-543	COX6A1	MBD5	Interchromosomal	None	4	0	4	1	0.166667
19	17212465	17313691	2	172373779	172374225	CLUSTER2236	4	+	-	ENST00000397274:0-4939,ENST00000319396:0-4939	ENST00000397084:0-483,ENST00000433675:0-446	MYO9B	AC007969.5	Interchromosomal	None	4	0	4	0.105263	1
22	38245427	38274177	12	75890683	75897853	CLUSTER2296	4	+	-	ENST00000477256:0-1603	ENST00000229214:684-4074	EIF3L	KRR1	Interchromosomal	None	4	0	4	1	0.0212766
11	61732072	61734637	15	66624212	66626235	CLUSTER2298	4	-	+	ENST00000532601:0-741	ENST00000530537:2214-3259,ENST00000319194:2547-3762,ENST00000319212:2585-3646	FTH1	DIS3L	Interchromosomal	None	4	0	4	1	0.018018
2	87754994	87906257	2	88000502	88037623	CLUSTER2319	4	+	+	ENST00000409139:0-518,ENST00000409898:0-559	ENST00000427434:70-2094,ENST00000427434:0-2094	LINC00152	AC093616.4	Intrachromosomal	94244	4	0	4	1	1
10	98510044	98510655	10	97951457	97983744	CLUSTER2339	4	+	-	ENST00000439189:0-611	ENST00000224337:503-1783,ENST00000428924:539-1675,ENST00000393898:448-1723,ENST00000472763:88-1137,ENST00000427367:539-1709,ENST00000413476:539-1658,ENST00000371176:503-1714	RPL13AP5	BLNK	Intrachromsomal_Diverging	-478747	4	0	4	1	1
11	61732218	61735057	8	41122288	41122618	CLUSTER2348	4	-	-	ENST00000534719:0-787	ENST00000535263:1106-1436	FTH1	SFRP1	Interchromosomal	None	4	0	4	1	0.571429
5	126091228	126112177	5	171760502	171849499	CLUSTER2359	4	-	-	ENST00000509185:0-454	ENST00000311601:327-7776,ENST00000519643:162-1393,ENST00000311601:246-7776,ENST00000519643:81-1393	RP11-434D11.4	SH3PXD2B	Intrachromosomal_Complex	45648324	4	0	4	1	0.129032
3	157823467	157824291	5	149824986	149826499	CLUSTER2385	4	-	-	ENST00000441443:0-484,ENST00000425436:0-481,ENST00000389589:0-824,ENST00000483851:0-345,ENST00000554685:0-481	ENST00000519855:0-397	SHOX2,AC112502.1	RPS14	Interchromosomal	None	4	0	4	0.235294	1
12	6643706	6647479	4	38916239	38930903	CLUSTER2391	4	+	+	ENST00000474249:0-1332	ENST00000512889:0-620	GAPDH	FAM114A1	Interchromosomal	None	4	0	4	1	1
16	24550905	24551321	9	88557069	88601955	CLUSTER2405	4	+	+	ENST00000568316:0-416	ENST00000376040:346-1796	RBBP6	NAA35	Interchromosomal	None	4	0	4	1	0.114286
11	118967344	118972587	8	67833918	67834348	CLUSTER2413	4	-	-	ENST00000432443:0-1769	ENST00000520348:217-647	DPAGT1	SNHG6	Interchromosomal	None	4	0	4	1	0.0248447
4	146296692	146297401	5	94799598	94834294	CLUSTER2423	4	+	-	ENST00000507758:0-709	ENST00000358746:3640-5705	RTN3P1	TTC37	Interchromosomal	None	4	0	4	1	0.018018
X	2637108	2641404	13	51501542	51530865	CLUSTER2437	4	+	+	ENST00000497752:0-805	ENST00000539292:463-1586,ENST00000422660:385-1586,ENST00000336617:463-1593	CD99	RNASEH2B	Interchromosomal	None	4	0	4	1	0.0784314
12	52913534	52914177	7	51083908	51111388	CLUSTER2451	4	-	-	ENST00000551275:0-538	ENST00000431948:751-4779,ENST00000265136:1262-5290,ENST00000395542:1527-5554,ENST00000452534:1022-1841,ENST00000445054:772-4659	KRT5	COBL	Interchromosomal	None	4	0	4	1	1
1	214454575	214505534	16	30094714	30096691	CLUSTER2456	4	+	+	ENST00000460580:0-1080,ENST00000366957:0-1133,ENST00000416415:0-268	ENST00000566749:560-1489	SMYD2	PPP4C	Interchromosomal	None	4	0	4	0.0114613	0.012012
10	62547428	62547991	1	225976941	225977225	CLUSTER2474	4	+	+	ENST00000487784:0-563	ENST00000366838:255-539	CDK1	SRP9	Interchromosomal	None	4	0	4	1	0.0164609
X	48432911	48437453	5	140894588	140896574	CLUSTER2484	4	+	-	ENST00000376759:0-2161	ENST00000521457:3647-3856,ENST00000398566:3778-5764,ENST00000389054:3793-5785,ENST00000398562:3730-5716,ENST00000520569:3508-5494,ENST00000448451:250-2101,ENST00000476339:613-2605,ENST00000389057:3775-5761,ENST00000398557:3802-5788,ENST00000253811:3805-5791,ENST00000468119:182-618,ENST00000518047:3625-4658	RBM3	DIAPH1	Interchromosomal	None	4	0	4	1	0.0144404
16	2818551	2819454	11	47266449	47266808	CLUSTER2485	4	+	-	ENST00000570705:0-674	ENST00000530453:466-825	SRRM2	ACP2	Interchromosomal	None	4	0	4	1	1
5	179264142	179265254	4	154215456	154260471	CLUSTER2498	4	-	+	ENST00000518950:0-557	ENST00000338700:670-6734,ENST00000494872:690-2201,ENST00000437508:725-3831	C5orf45	TRIM2	Interchromosomal	None	4	0	4	1	0.285714
2	198353040	198355295	2	25042037	25142707	CLUSTER2510	4	-	-	ENST00000491249:0-796,ENST00000536745:0-1246	ENST00000260600:0-5049	HSPD1	ADCY3	Intrachromosomal	-173209989	4	0	4	1	1
2	27262228	27264554	21	47608407	47608854	CLUSTER2512	4	+	+	ENST00000460665:0-1966	ENST00000415026:109-556	TMEM214	AP001468.58	Interchromosomal	None	4	0	4	1	1
16	70316522	70323445	X	84347292	84363973	CLUSTER2527	4	-	-	ENST00000261772:0-287	ENST00000395409:0-2191,ENST00000332921:0-2150	AARS	SATL1	Interchromosomal	None	4	0	4	0.016129	1
20	62162098	62168694	20	62152076	62153558	CLUSTER2529	4	-	+	ENST00000217185:0-1041,ENST00000542869:0-947	ENST00000370179:0-867	PTK6	PPDPF	Adjacent_Converging	-6218	4	0	4	1	1
16	31724567	31724755	GL000195.1	43716	49118	CLUSTER2534	4	+	-	ENST00000531864:0-188,ENST00000533488:0-162,ENST00000544044:0-142,ENST00000542684:0-148	ENST00000400890:222-1593	ZNF720	AC011043.1	Interchromosomal	None	4	0	4	0.222222	0.333333
6	27106072	27114618	5	145647211	145668694	CLUSTER2537	4	-	+	ENST00000396891:0-819	ENST00000506502:2382-3310,ENST00000265271:2497-6450	HIST1H2BK	RBM27	Interchromosomal	None	4	0	4	1	0.0114613
1	85036264	85040103	17	25631805	25640656	CLUSTER2555	4	-	+	ENST00000465118:0-653,ENST00000370630:0-364,ENST00000370625:0-644,ENST00000477677:0-380	ENST00000487603:1201-1897,ENST00000427287:667-1148,ENST00000262394:794-2843,ENST00000467843:761-4166	CTBS	WSB1	Interchromosomal	None	4	0	4	0.0133333	0.012945
15	88520597	88799660	19	17899092	17899376	CLUSTER2624	4	-	+	ENST00000317501:0-3978	ENST00000252771:2833-3117,ENST00000389133:2833-3117,ENST00000539407:2832-3116	NTRK3	FCHO1	Interchromosomal	None	4	0	4	1	0.0869565
6	10723147	10731351	5	127510232	127525379	CLUSTER2658	4	+	+	ENST00000342277:0-1160,ENST00000541412:0-1176	ENST00000509205:2967-4262,ENST00000262461:2992-6884,ENST00000343225:2910-5508	TMEM14C	SLC12A2	Interchromosomal	None	4	0	4	1	0.0519481
1	186296591	186344456	12	132250662	132262739	CLUSTER2660	4	-	+	ENST00000367478:0-6317,ENST00000367478:0-6185	ENST00000537164:639-960	TPR	SFSWAP	Interchromosomal	None	4	0	4	0.0152091	0.0666667
2	239067622	239070356	16	29974736	29984367	CLUSTER2664	4	+	+	ENST00000486834:0-223,ENST00000546354:0-320,ENST00000546354:0-197,ENST00000486834:0-346	ENST00000569481:0-442,ENST00000569445:0-759	FAM132B	TMEM219	Interchromosomal	None	4	0	4	0.666667	1
14	35591769	35743165	12	389222	402334	CLUSTER2682	4	+	-	ENST00000321130:0-2463	ENST00000399787:4695-10711,ENST00000261253:3675-9691,ENST00000399788:4818-10762,ENST00000382815:4818-5273	RP11-173D9.3	KDM5A	Interchromosomal	None	4	0	4	1	0.0186047
10	51810291	51823135	2	198244424	198245040	CLUSTER2700	4	-	-	ENST00000417804:0-852,ENST00000456967:0-1758	ENST00000399556:248-864	RP11-324H6.7,RP11-324H6.5	AC010746.4	Interchromosomal	None	4	0	4	0.5	1
19	42829760	42882920	6	29968787	30002886	CLUSTER2709	4	+	-	ENST00000334370:0-10965	ENST00000376797:327-3269,ENST00000420251:505-2429,ENST00000437417:1044-1496,ENST00000422224:524-699	MEGF8	ZNRD1-AS1	Interchromosomal	None	4	0	4	1	0.173913
8	117657071	117778493	1	68943492	68945002	CLUSTER2728	4	-	-	ENST00000276682:0-2040	ENST00000489862:1077-1612,ENST00000370966:1305-4585,ENST00000370964:1372-1711,ENST00000488146:799-2657,ENST00000456315:2050-5330	EIF3H	DEPDC1	Interchromosomal	None	4	0	4	1	0.0571429
X	48692924	48693220	6	34255996	34256707	CLUSTER2737	4	-	-	ENST00000478242:0-296	ENST00000358797:652-1363	PCSK1N	NUDT3	Interchromosomal	None	4	0	4	1	0.0191388
15	90728151	90764711	11	77445519	77446070	CLUSTER2761	4	+	-	ENST00000558065:0-909,ENST00000332496:0-948,ENST00000379122:0-991,ENST00000411539:0-968,ENST00000560089:0-894	ENST00000435241:0-551	SEMA4B	FTH1P16	Interchromosomal	None	4	0	4	0.173913	1
1	168025138	168025659	5	35764643	35764888	CLUSTER2767	4	-	+	ENST00000443090:0-521	ENST00000506759:135-380	RP4-702J19.1	SPEF2	Interchromosomal	None	4	0	4	1	1
5	154181909	154183866	11	47738071	47739063	CLUSTER2779	4	+	-	ENST00000518677:0-486	ENST00000526109:387-672,ENST00000263773:2976-3968	LARP1	FNBP4	Interchromosomal	None	4	0	4	0.666667	0.037037
19	50936159	50957435	11	118620033	118657226	CLUSTER2781	4	+	-	ENST00000357701:0-1959	ENST00000264018:39-4537,ENST00000533239:52-737,ENST00000534980:25-2540,ENST00000526070:94-1812,ENST00000525082:39-1231,ENST00000545741:50-2882	MYBPC2	DDX6	Interchromosomal	None	4	0	4	1	0.266667
8	117671051	117768067	3	100468178	100527078	CLUSTER2800	4	-	-	ENST00000522800:0-539	ENST00000470336:178-2983	EIF3H	ABI3BP	Interchromosomal	None	4	0	4	1	1
1	55541129	55680761	11	116648435	116649774	CLUSTER2813	4	-	-	ENST00000484447:0-42,ENST00000294383:0-7699,ENST00000407756:0-6966	ENST00000444935:1157-2496	USP24	ZNF259	Interchromosomal	None	4	0	4	0.0615385	0.015625
11	33163253	33183916	2	170501934	170510723	CLUSTER2816	4	-	-	ENST00000524775:0-433	ENST00000447353:925-2180	CSTF3	C2orf77	Interchromosomal	None	4	0	4	1	0.8
9	72873936	72920275	7	25159709	25163745	CLUSTER2869	4	+	-	ENST00000361138:0-1635	ENST00000413447:187-497,ENST00000409409:254-973,ENST00000409764:216-798,ENST00000305786:162-4097	SMC5	CYCS	Interchromosomal	None	4	0	4	0.0655738	0.0238095
1	17012115	17012549	5	170827789	170832735	CLUSTER2870	4	-	+	ENST00000419267:0-434	ENST00000519955:0-570	EIF1AP1	NPM1	Interchromosomal	None	4	0	4	1	1
15	77400499	77712485	7	120478830	120498455	CLUSTER2884	4	-	-	ENST00000560626:0-11714	ENST00000430985:0-692	PEAK1	TSPAN12	Interchromosomal	None	4	0	4	1	1
16	81187565	81253974	5	33162284	33162912	CLUSTER2906	4	-	+	ENST00000533478:0-2461,ENST00000299598:0-3802,ENST00000525539:0-4405	ENST00000467270:0-628	PKD1L2	RP11-36C20.1	Interchromosomal	None	4	0	4	1	1
12	102159868	102224715	1	87328849	87369130	CLUSTER2909	4	-	-	ENST00000299314:0-1874	ENST00000469566:110-830	GNPTAB	RP4-604K5.1	Interchromosomal	None	4	0	4	0.0373832	0.0434783
12	122667666	122667840	14	103800725	103811361	CLUSTER2913	4	+	+	ENST00000541498:0-168,ENST00000339777:0-177,ENST00000289014:0-174,ENST00000425921:0-174	ENST00000216554:259-5944,ENST00000560338:69-579,ENST00000559130:169-582,ENST00000559532:143-677,ENST00000559249:72-703,ENST00000392715:325-3416,ENST00000560877:120-520	LRRC43	EIF5	Interchromosomal	None	4	0	4	1	0.0571429
7	158662136	158664189	2	96541714	96561218	CLUSTER2915	4	+	-	ENST00000397143:0-456	ENST00000420871:1298-4357,ENST00000420871:1002-4357,ENST00000419039:1002-4402,ENST00000531153:1075-2810,ENST00000419039:1298-4402,ENST00000295246:1585-2559,ENST00000420871:1604-4357,ENST00000295246:1279-2559,ENST00000531153:706-2810,ENST00000295246:1075-2559,ENST00000419039:1667-4402	WDR60	ANKRD36C	Interchromosomal	None	4	0	4	1	0.444444
9	132565431	132573559	1	85483765	85486958	CLUSTER2918	4	+	-	ENST00000437263:0-2630,ENST00000259339:0-2768	ENST00000474447:1345-2726,ENST00000370588:1245-2626,ENST00000341115:1203-1759,ENST00000302814:1413-2794,ENST00000370589:1371-2753	TOR1B	MCOLN3	Interchromosomal	None	4	0	4	1	1
7	882557	888130	2	170753016	170940640	CLUSTER2937	4	+	+	ENST00000471349:0-568	ENST00000442603:1236-8037,ENST00000272793:1286-8004,ENST00000418381:1236-7950	SUN1	UBR3	Interchromosomal	None	4	0	4	1	0.0444444
12	58165274	58165407	7	77314101	77325569	CLUSTER2947	4	+	-	ENST00000548256:0-133	ENST00000447009:0-901	METTL21B	AC090421.1	Interchromosomal	None	4	0	4	1	1
3	71821251	71834211	7	74150844	74158220	CLUSTER2968	4	-	+	ENST00000295619:0-1021	ENST00000464793:0-673	PROK2	GTF2I	Interchromosomal	None	4	0	4	1	1
16	24550905	24551321	12	120902941	120903589	CLUSTER2986	4	+	-	ENST00000568316:0-416	ENST00000550458:0-326,ENST00000546942:297-945	RBBP6	SRSF9	Interchromosomal	None	4	0	4	1	0.0122324
11	71938924	71941511	19	15490858	15491240	CLUSTER3021	4	+	-	ENST00000541756:0-1400,ENST00000298229:0-1400,ENST00000540329:0-740,ENST00000545256:0-590,ENST00000538751:0-1323	ENST00000397410:1731-2113	INPPL1	AKAP8L	Interchromosomal	None	4	0	4	0.0232558	0.0145985
2	85788684	85809119	2	85820070	85820534	CLUSTER3035	4	+	+	ENST00000432071:0-663	ENST00000306384:224-688,ENST00000462451:268-563	VAMP8	VAMP5	Read_Through	2410	4	0	4	1	0.571429
13	23755090	23869625	16	18804268	18810155	CLUSTER3038	4	+	-	ENST00000545013:0-798,ENST00000537476:0-716,ENST00000545013:0-725,ENST00000537476:0-643,ENST00000218867:0-701,ENST00000218867:0-628	ENST00000546206:226-1106	SGCG	ARL6IP1	Interchromosomal	None	4	0	4	1	0.0220994
19	49468565	49470134	7	129027933	129037159	CLUSTER3077	4	+	+	ENST00000331825:0-869	ENST00000472554:0-626	FTL	AHCYL2	Interchromosomal	None	4	0	4	1	1
16	46694124	46723089	12	104458591	104473250	CLUSTER3103	4	-	+	ENST00000541330:0-2697	ENST00000550444:0-745	VPS35	HCFC2	Interchromosomal	None	4	0	4	1	1
17	4613985	4621664	2	128698797	128783871	CLUSTER3143	4	+	-	ENST00000573886:0-664	ENST00000424298:56-848,ENST00000259235:202-4064,ENST00000259234:181-4139,ENST00000450957:120-558,ENST00000357702:204-4172	ARRB2	SAP130	Interchromosomal	None	4	0	4	1	0.0625
10	27415624	27425265	12	52679696	52709718	CLUSTER3177	4	-	-	ENST00000463270:0-591	ENST00000552398:0-655	YME1L1	RP11-259K21.3	Interchromosomal	None	4	0	4	0.0305344	1
15	102501820	102514141	2	111118184	111121313	CLUSTER3185	4	+	-	ENST00000354296:0-954	ENST00000421567:0-3129	WASH3P	AC112229.1	Interchromosomal	None	4	0	4	1	1
X	71494902	71497097	8	125966181	125966569	CLUSTER3190	4	-	+	ENST00000373626:0-412	ENST00000529135:106-494	RPS4X	RP11-6D1.6	Interchromosomal	None	4	0	4	0.222222	1
13	103497193	103504642	7	75683821	75686777	CLUSTER3215	4	+	+	ENST00000418659:0-1538,ENST00000355739:0-1686,ENST00000472151:0-518,ENST00000375958:0-418,ENST00000375955:0-734,ENST00000535557:0-706	ENST00000315758:0-2208,ENST00000492663:0-545	ERCC5	MDH2	Interchromosomal	None	4	0	4	0.1	1
1	44440319	44440778	11	74456760	74457158	CLUSTER3218	4	+	-	ENST00000472174:0-459	ENST00000428553:0-398	ATP6V0B	RP11-864N7.2	Interchromosomal	None	4	0	4	0.0110193	1
7	100183926	100187979	7	100187024	100200788	CLUSTER3229	4	+	-	ENST00000498195:0-362,ENST00000466053:0-352,ENST00000241071:0-643,ENST00000427939:0-447,ENST00000461079:0-597,ENST00000474649:0-559,ENST00000468962:0-353	ENST00000442166:201-2536	FBXO24	RP13-530H6.2	Overlapping_Converging	0	4	0	4	0.235294	1
14	24767916	24768974	8	97321784	97346779	CLUSTER3233	4	-	+	ENST00000558114:0-608	ENST00000517309:1333-5176,ENST00000522072:472-1111,ENST00000455950:965-2359,ENST00000337004:965-2365	DHRS1	PTDSS1	Interchromosomal	None	4	0	4	1	0.011976
2	178095717	178128238	7	17932970	17938595	CLUSTER3247	4	-	-	ENST00000449627:0-908	ENST00000494402:65-452,ENST00000498463:125-686	NFE2L2	SNX13	Interchromosomal	None	4	0	4	1	1
11	61717841	61732986	19	46318692	46366547	CLUSTER3256	4	+	-	ENST00000449131:0-4266	ENST00000245934:0-4194	BEST1	SYMPK	Interchromosomal	None	4	0	4	1	1
5	35659151	35710951	10	17275323	17276831	CLUSTER3270	4	+	-	ENST00000503074:0-6245,ENST00000509059:0-4706	ENST00000456355:0-705	SPEF2	RP11-124N14.3	Interchromosomal	None	4	0	4	1	1
6	74227256	74229781	9	71357170	71504048	CLUSTER3273	4	-	+	ENST00000391977:0-1634	ENST00000440050:0-812,ENST00000478500:0-3334	EEF1A1	PIP5K1B	Interchromosomal	None	4	0	4	1	1
13	103498254	103506723	2	231327181	231359174	CLUSTER3284	4	+	+	ENST00000375955:0-821	ENST00000452345:0-579	ERCC5	SP100	Interchromosomal	None	4	0	4	0.129032	1
9	77337410	77503009	5	6599351	6632089	CLUSTER3296	4	-	-	ENST00000361255:0-8270,ENST00000376872:0-5289,ENST00000360774:0-8424,ENST00000376870:0-3824,ENST00000449912:0-8243,ENST00000376871:0-4935,ENST00000451710:0-8436	ENST00000264670:566-3302,ENST00000539938:566-3216,ENST00000504374:566-3216	TRPM6	NSUN2	Interchromosomal	None	4	0	4	1	0.0102302
6	35436196	35438127	18	18529700	18572897	CLUSTER3329	4	+	-	ENST00000490335:0-570	ENST00000399799:2826-6649	RPL10A	ROCK1	Interchromosomal	None	4	0	4	1	0.0291971
17	4575408	4607418	11	73957078	73965747	CLUSTER3362	4	-	+	ENST00000436683:0-2971,ENST00000575329:0-2971	ENST00000398427:934-2495	PELP1	PPME1	Interchromosomal	None	4	0	4	0.0701754	0.0253165
7	134134436	134144035	7	80305699	80308592	CLUSTER3386	4	-	+	ENST00000467829:0-560	ENST00000464213:3285-6178	AKR1B1	CD36	Intrachromosomal_Converging	-53825843	4	0	4	1	1
MT	8526	9206	11	115448766	115448951	CLUSTER3433	4	+	+	ENST00000361899:0-680	ENST00000436610:0-185	MT-ATP6	RP11-136I14.4	Interchromosomal	None	4	0	4	1	1
16	89958600	89960314	19	17844001	17845321	CLUSTER3440	4	+	+	ENST00000568870:0-262	ENST00000544059:2816-3269,ENST00000324096:2809-3285	TCF25	MAP1S	Interchromosomal	None	4	0	4	1	0.0172414
1	155916646	155921323	8	93003898	93018995	CLUSTER3444	4	-	-	ENST00000470541:0-1868	ENST00000520047:0-1871	ARHGEF2	RUNX1T1	Interchromosomal	None	4	0	4	1	1
22	38850985	38851204	3	49397324	49449360	CLUSTER3447	4	-	-	ENST00000303592:0-219	ENST00000454011:0-888	KCNJ4	RHOA	Interchromosomal	None	4	0	4	1	1
8	101721686	101734314	14	63589750	63590477	CLUSTER3468	4	-	-	ENST00000523636:0-315,ENST00000519596:0-741,ENST00000347137:0-1748,ENST00000519100:0-850	ENST00000554921:86-813	PABPC1	RP11-1112J20.2	Interchromosomal	None	4	0	4	0.125	1
1	85036264	85040103	6	70639316	70919678	CLUSTER3478	4	-	+	ENST00000465118:0-653,ENST00000370630:0-364,ENST00000370625:0-644,ENST00000477677:0-380	ENST00000322773:492-6231	CTBS	COL19A1	Interchromosomal	None	4	0	4	0.0133333	0.0930233
7	121943711	121950130	2	172822307	172845767	CLUSTER3481	4	+	+	ENST00000428449:0-2652	ENST00000477327:684-3607,ENST00000457761:227-1641	RP11-560I19.4	HAT1	Interchromosomal	None	4	0	4	1	0.0115607
13	45912794	45915292	2	179390715	179582947	CLUSTER3487	4	-	-	ENST00000379055:0-860	ENST00000342992:21275-101517	TPT1	TTN	Interchromosomal	None	4	0	4	1	1
8	68213458	68255911	6	27620380	27620603	CLUSTER3499	4	-	-	ENST00000519436:0-528,ENST00000262215:0-701	ENST00000404273:0-223	ARFGEF1	RP1-15D7.1	Interchromosomal	None	4	0	4	0.045977	1
4	98288076	98410962	4	96090040	96256782	CLUSTER3508	4	+	-	ENST00000508933:0-367,ENST00000508933:0-280	ENST00000504962:0-1788,ENST00000331502:0-3016	RP11-18N21.2	UNC5C	Intrachromsomal_Diverging	-2031293	4	0	4	1	1
4	41258949	41263816	2	112686696	112787137	CLUSTER3515	4	+	+	ENST00000504818:0-677,ENST00000510566:0-176	ENST00000421804:189-3599,ENST00000295408:318-3953,ENST00000393237:183-3809	UCHL1	MERTK	Interchromosomal	None	4	0	4	1	1
22	25851684	25851806	6	36449338	36455182	CLUSTER3522	4	+	+	ENST00000415709:0-128,ENST00000382734:0-308,ENST00000354451:0-122	ENST00000373731:1049-5618,ENST00000265344:506-1338,ENST00000449081:290-4093,ENST00000544295:400-1493,ENST00000481911:400-1493,ENST00000474988:95-1617,ENST00000536244:506-1338	CRYBB2P1	KCTD20	Interchromosomal	None	4	0	4	0.0210526	0.0449438
1	153963237	153964173	X	101261855	101262266	CLUSTER3525	4	+	+	ENST00000392558:0-624	ENST00000436830:0-411	RPS27	RP1-197J16.2	Interchromosomal	None	4	0	4	1	1
2	242168638	242202206	10	7390102	7390294	CLUSTER3526	4	-	-	ENST00000487169:0-4338,ENST00000373292:0-3296	ENST00000379711:500-692	HDLBP	SFMBT2	Interchromosomal	None	4	0	4	1	1
6	33748853	33750022	7	104753377	104753816	CLUSTER3534	4	-	+	ENST00000513832:0-470,ENST00000511171:0-1169	ENST00000393656:5056-5495	LEMD2	MLL5	Interchromosomal	None	4	0	4	0.8	0.363636
17	79478213	79479773	3	159974773	159976422	CLUSTER3554	4	-	-	ENST00000576214:0-999	ENST00000487943:3442-3892,ENST00000483465:2400-4043,ENST00000496589:2617-3072,ENST00000326448:2656-4305	ACTG1	IFT80	Interchromosomal	None	4	0	4	1	0.0266667
3	3668886	3668979	11	809646	812874	CLUSTER3558	4	-	+	ENST00000420000:0-93	ENST00000321153:0-780	AC026188.1	RPLP2	Interchromosomal	None	4	0	4	1	1
10	27415624	27425265	12	52699843	52702946	CLUSTER3561	4	-	+	ENST00000463270:0-591	ENST00000553310:1204-1867,ENST00000293525:1078-2090,ENST00000544024:1159-1891,ENST00000423955:1204-1867	YME1L1	AC021066.1,KRT86	Interchromosomal	None	4	0	4	0.0305344	0.0183486
X	1520813	1521117	14	24686225	24686428	CLUSTER3595	4	+	-	ENST00000420411:0-182,ENST00000425740:0-414,ENST00000443929:0-456,ENST00000419737:0-251	ENST00000526430:82-285	ASMTL-AS1	NEDD8	Interchromosomal	None	4	0	4	0.5	0.0588235
19	57325045	57336373	3	101546836	101576302	CLUSTER3601	4	-	+	ENST00000559879:0-5114,ENST00000561033:0-5051	ENST00000483180:0-2005	PEG3	NFKBIZ	Interchromosomal	None	4	0	4	1	1
3	3668886	3668979	6	31802813	31807533	CLUSTER3603	4	-	+	ENST00000420000:0-93	ENST00000534920:119-738	AC026188.1	C6orf48	Interchromosomal	None	4	0	4	1	0.0161943
17	39558667	39568839	X	114856557	114884077	CLUSTER3616	4	+	+	ENST00000430006:0-2159	ENST00000473026:81-533,ENST00000539310:543-2857,ENST00000481823:543-2857,ENST00000289290:206-2249,ENST00000489283:550-925,ENST00000537301:233-2276	AC003958.2	PLS3	Interchromosomal	None	4	0	4	1	0.105263
12	58325370	58329957	10	114186015	114186365	CLUSTER3645	4	-	+	ENST00000546580:0-570	ENST00000496328:316-666	RP11-620J15.3	ACSL5	Interchromosomal	None	4	0	4	1	0.571429
3	185135282	185136565	3	148947217	148967955	CLUSTER3646	4	-	-	ENST00000422486:0-1283	ENST00000461341:2058-3406	RP11-110C15.4	CPHL1P	Intrachromosomal	-36140831	4	0	4	1	1
14	52118575	52197444	2	136362425	136393752	CLUSTER3675	4	+	+	ENST00000395718:0-4827	ENST00000456040:0-850	FRMD6	R3HDM1	Interchromosomal	None	4	0	4	1	1
11	74456760	74457158	1	144277290	144279749	CLUSTER3685	4	-	-	ENST00000428553:0-398	ENST00000429241:609-892	RP11-864N7.2	BX248398.1	Interchromosomal	None	4	0	4	1	1
6	89790496	89794878	12	63359104	63359748	CLUSTER3742	4	+	+	ENST00000336032:0-2064	ENST00000484568:0-644	PNRC1	RPL14P1	Interchromosomal	None	4	0	4	1	1
10	47894571	47920042	2	198244424	198245040	CLUSTER3750	4	+	-	ENST00000543972:0-1472,ENST00000358474:0-1472,ENST00000535219:0-1470,ENST00000355876:0-1445	ENST00000399556:248-864	FAM21B	AC010746.4	Interchromosomal	None	4	0	4	0.020202	1
2	209119662	209119856	2	209120626	209120904	CLUSTER3769	4	-	+	ENST00000481557:0-174,ENST00000345146:0-194	ENST00000448588:223-488,ENST00000440574:185-463	IDH1	IDH1-AS1	Adjacent_Diverging	113	4	0	4	0.0454545	0.0930233
17	15165745	15165857	18	72057118	72057531	CLUSTER3782	4	-	-	ENST00000395938:0-160,ENST00000395936:0-112,ENST00000426385:0-55	ENST00000474180:0-413	PMP22	RP11-504H5.1	Interchromosomal	None	4	0	4	0.012945	1
12	95867925	95869953	12	25362364	25362844	CLUSTER3785	4	+	-	ENST00000261220:0-285	ENST00000557334:308-1051,ENST00000311936:642-5764,ENST00000256078:638-1118	METAP2	KRAS	Intrachromsomal_Diverging	-70464188	4	0	4	0.25	0.148148
7	95034191	95064509	14	50929410	50930850	CLUSTER3833	4	-	-	ENST00000433091:0-1725	ENST00000557210:913-1083	PON2	MAP4K5	Interchromosomal	None	4	0	4	1	0.0108696
4	41222090	41258743	4	40812043	41145158	CLUSTER3883	4	-	-	ENST00000507190:0-591	ENST00000508676:204-603,ENST00000502682:209-481,ENST00000503264:114-492,ENST00000503555:204-555,ENST00000513140:54-4165,ENST00000295974:214-8971,ENST00000508707:116-638,ENST00000506352:211-3315,ENST00000509446:89-906,ENST00000508593:128-3591	RP11-124A7.2	APBB2	Read_Through	-5455	4	0	4	1	0.0327869
1	46899498	46908708	1	46921494	46948146	CLUSTER3884	4	+	+	ENST00000429784:0-762	ENST00000455247:0-353,ENST00000455247:88-353	RP5-1109J22.1	LINC00505	Read_Through	10120	4	0	4	1	1
20	62152127	62153290	16	4827678	4838398	CLUSTER3896	4	+	-	ENST00000370177:0-626	ENST00000268231:0-1336	PPDPF	SEPT12	Interchromosomal	None	4	0	4	1	1
11	63228885	63258638	5	74063087	74067477	CLUSTER3908	4	-	+	ENST00000540857:0-3031	ENST00000513356:0-796	HRASLS5	NSA2	Interchromosomal	None	4	0	4	1	1
14	71679349	71684932	1	569755	570301	CLUSTER3912	4	+	+	ENST00000553621:0-720	ENST00000416718:0-546	RP6-91H8.1	RP5-857K21.11	Interchromosomal	None	4	0	4	1	1
1	181452715	181762928	16	18804268	18810155	CLUSTER3938	4	+	-	ENST00000360108:0-5976,ENST00000367573:0-6026,ENST00000357570:0-6191	ENST00000546206:226-1106	CACNA1E	ARL6IP1	Interchromosomal	None	4	0	4	1	0.0220994
19	20235247	20236292	3	12192736	12192822	CLUSTER3946	4	+	+	ENST00000434475:0-482,ENST00000497576:0-440	ENST00000426379:860-2688,ENST00000424884:433-519,ENST00000439861:135-2127,ENST00000432424:856-3896,ENST00000540660:644-2490	CTC-260E6.2	SYN2	Interchromosomal	None	4	0	4	1	1
3	124173981	124181520	5	55240483	55240956	CLUSTER3949	4	+	-	ENST00000494648:0-561	ENST00000447197:0-473	KALRN	CTD-2031P19.4	Interchromosomal	None	4	0	4	1	1
8	117859465	117861721	1	10697177	10697464	CLUSTER3951	4	-	-	ENST00000517749:0-1002	ENST00000478524:49-336	RAD21	CASZ1	Interchromosomal	None	4	0	4	1	1
20	62152127	62153290	12	13065380	13070870	CLUSTER3980	4	+	+	ENST00000370177:0-626	ENST00000542056:145-831,ENST00000014914:1871-7361	PPDPF	GPRC5A	Interchromosomal	None	4	0	4	1	0.285714
MT	4469	5510	MT	8526	9206	CLUSTER3999	4	+	+	ENST00000361453:0-1041	ENST00000361899:0-680,ENST00000361381:0-1377	MT-ND2	MT-ATP6,MT-ND4	Intrachromosomal	3015	4	0	4	1	1
16	57253583	57274357	7	97920422	97920856	CLUSTER4023	4	+	+	ENST00000564530:0-3360	ENST00000473967:384-818	RSPRY1	BRI3	Interchromosomal	None	4	0	4	1	0.0180995
8	86132534	86132622	10	13350144	13350446	CLUSTER4034	4	-	-	ENST00000518786:0-88,ENST00000521286:0-68	ENST00000429930:0-302	C8orf59	AL138764.1	Interchromosomal	None	4	0	4	0.444444	1
X	72442959	72443396	1	166990321	166991413	CLUSTER4038	4	+	+	ENST00000427861:0-437	ENST00000367870:1040-1625,ENST00000491055:1732-2354,ENST00000367872:1285-1907,ENST00000537744:207-792	AC004074.3	MAEL	Interchromosomal	None	4	0	4	1	1
7	62814834	62819683	19	28221180	28237137	CLUSTER4050	4	+	-	ENST00000418297:0-527	ENST00000561521:0-2479	RP5-905H7.8	CTC-459F4.2	Interchromosomal	None	4	0	4	1	1
19	16308664	16346155	1	118693019	118693251	CLUSTER4057	4	+	-	ENST00000444449:0-2390,ENST00000291439:0-2354	ENST00000465053:294-526	AP1M1	SPAG17	Interchromosomal	None	4	0	4	1	1
2	178095717	178128238	12	25362364	25362844	CLUSTER4096	4	-	-	ENST00000449627:0-908	ENST00000557334:308-1051,ENST00000311936:642-5764,ENST00000256078:638-1118	NFE2L2	KRAS	Interchromosomal	None	4	0	4	1	0.148148
14	36946175	36982374	X	102841581	102842429	CLUSTER4103	4	-	+	ENST00000518529:0-936,ENST00000518002:0-277	ENST00000494801:135-1007,ENST00000415568:110-958	SFTA3	TCEAL4	Interchromosomal	None	4	0	4	1	0.16
8	110790140	110794516	17	75186884	75212883	CLUSTER4104	4	+	+	ENST00000530760:0-2977	ENST00000430767:330-5492,ENST00000436233:383-5545,ENST00000392476:622-2956,ENST00000443798:383-3008,ENST00000431431:171-5333,ENST00000413679:366-5436	RP11-25D10.2	SEC14L1	Interchromosomal	None	4	0	4	1	0.0123077
10	43019059	43048269	10	45493145	45495863	CLUSTER4109	4	-	-	ENST00000435805:0-1229,ENST00000473592:0-2251	ENST00000298298:359-3077	ZNF37BP	C10orf25	Intrachromosomal_Complex	2444875	4	0	4	0.0769231	0.0655738
10	27415624	27425265	16	31196259	31203126	CLUSTER4119	4	-	+	ENST00000463270:0-591	ENST00000568685:587-1784,ENST00000566605:600-1786,ENST00000487509:588-4919,ENST00000380244:596-1817,ENST00000254108:628-2053	YME1L1	FUS	Interchromosomal	None	4	0	4	0.0305344	0.0100756
10	51827647	51863902	2	198244424	198245040	CLUSTER4141	4	+	-	ENST00000351071:0-1854,ENST00000282633:0-1781,ENST00000434114:0-1503,ENST00000399339:0-1472,ENST00000314664:0-1854	ENST00000399556:248-864	FAM21A	AC010746.4	Interchromosomal	None	4	0	4	0.0218579	1
16	89627089	89627930	17	40265125	40267850	CLUSTER4160	4	+	-	ENST00000487034:0-614	ENST00000225916:1818-3108,ENST00000465682:1709-2989	RPL13	KAT2A	Interchromosomal	None	4	0	4	1	0.0634921
17	80015781	80020853	17	20827671	20832878	CLUSTER4161	4	-	+	ENST00000538833:0-1223	ENST00000417232:283-893,ENST00000443508:145-922	DUS1L	AC090774.1	Intrachromosomal_Converging	-59182902	4	0	4	1	0.0350877
2	203242156	203432473	11	32124826	32126229	CLUSTER4165	4	+	+	ENST00000374574:0-9682,ENST00000374580:0-11460	ENST00000527337:217-736,ENST00000532474:276-713	BMPR2	RCN1	Interchromosomal	None	4	0	4	1	0.0487805
12	58335323	58335670	12	58325351	58325519	CLUSTER4170	4	+	-	ENST00000300145:0-311,ENST00000551997:0-347	ENST00000547492:590-758	XRCC6BP1	RP11-620J15.3	Adjacent_Diverging	-5481	4	0	4	0.4	0.0101523
14	69865408	69927267	5	138723256	138723609	CLUSTER4181	4	+	-	ENST00000336643:0-3559	ENST00000503481:654-1095,ENST00000302125:471-824,ENST00000503120:1534-1886,ENST00000412103:329-681,ENST00000513389:327-680,ENST00000417694:552-987	SLC39A9	RP11-1280I22.1	Interchromosomal	None	4	0	4	1	0.666667
8	33084365	33084664	9	102677358	102677604	CLUSTER4203	4	-	-	ENST00000521887:0-299	ENST00000524512:89-335	RP11-451O18.1	RP11-60I3.4	Interchromosomal	None	4	0	4	1	1
22	31822498	31830140	22	31850236	31860041	CLUSTER4208	4	+	+	ENST00000469673:0-676	ENST00000464523:0-499	DRG1	RP11-247I13.11	Read_Through	20095	4	0	4	1	1
8	145689199	145690871	3	122433108	122439772	CLUSTER4217	4	-	+	ENST00000403000:0-1476,ENST00000306145:0-1408,ENST00000424149:0-1161	ENST00000398157:820-4635,ENST00000460683:3355-8436,ENST00000474629:4098-7914,ENST00000474669:1861-5228,ENST00000310290:3891-5098,ENST00000398162:3648-7463	CYHR1	PARP14	Interchromosomal	None	4	0	4	1	0.0930233
5	10761125	10761383	1	16793930	16796621	CLUSTER4227	4	-	-	ENST00000510546:0-185,ENST00000230895:0-258,ENST00000432074:0-214,ENST00000508253:0-211	ENST00000263511:2676-5367	DAP	CROCCP3	Interchromosomal	None	4	0	4	0.0137931	1
12	80603232	80613691	8	128302061	128302304	CLUSTER4259	4	+	-	ENST00000547103:0-312,ENST00000458043:0-312	ENST00000523825:546-788,ENST00000501396:686-929,ENST00000502082:1176-1419	OTOGL	RP11-382A18.1	Interchromosomal	None	4	0	4	1	0.363636
14	104605059	104644234	5	130495296	130498368	CLUSTER4260	4	+	-	ENST00000423312:0-5109,ENST00000315264:0-5070	ENST00000511475:0-922,ENST00000513012:197-582,ENST00000504202:161-618,ENST00000506207:130-368	KIF26A	HINT1	Interchromosomal	None	4	0	4	0.8	0.0176991
1	201798078	201798686	10	74035457	74035737	CLUSTER4261	4	-	+	ENST00000413035:0-608,ENST00000421449:0-267	ENST00000491934:566-846	IPO9-AS1	DDIT4	Interchromosomal	None	4	0	4	1	0.0180995
17	10600930	10614549	9	135894872	135896260	CLUSTER4301	4	+	+	ENST00000468843:0-1276,ENST00000379774:0-1188	ENST00000436459:0-1388	C17orf48	EEF1A1P5	Interchromosomal	None	4	0	4	1	1
3	185798834	185826463	7	120478830	120498455	CLUSTER4308	4	-	-	ENST00000306376:0-608,ENST00000434744:0-654,ENST00000537818:0-523	ENST00000430985:0-692	ETV5	TSPAN12	Interchromosomal	None	4	0	4	0.0930233	1
1	55539500	55680761	7	40133728	40136732	CLUSTER4312	4	-	+	ENST00000407756:0-7045,ENST00000484447:0-121,ENST00000294383:0-7778	ENST00000181839:4293-7297,ENST00000340829:3640-5065,ENST00000465643:991-2393	USP24	CDK13	Interchromosomal	None	4	0	4	0.0677966	0.0273973
8	146015193	146017537	12	52642374	52642708	CLUSTER4313	4	-	+	ENST00000533397:0-729	ENST00000549638:294-628,ENST00000550153:168-498	RPL8	KRT7	Interchromosomal	None	4	0	4	1	0.0207254
16	89590101	89604127	2	177065635	177065979	CLUSTER4343	4	+	-	ENST00000312632:0-2210	ENST00000405359:0-344	SPG7	AC016739.2	Interchromosomal	None	4	0	4	1	1
9	32972603	33001625	1	244582195	244587361	CLUSTER4356	4	-	-	ENST00000379825:0-2022	ENST00000462358:594-931	APTX	ADSS	Interchromosomal	None	4	0	4	1	0.037037
20	42167614	42168947	6	34711952	34712449	CLUSTER4371	4	+	+	ENST00000494117:0-1333	ENST00000408001:0-497	L3MBTL1	RP3-375P9.2	Interchromosomal	None	4	0	4	0.5	1
2	99953815	99978282	12	25362364	25362844	CLUSTER4381	4	+	-	ENST00000289371:0-1120	ENST00000557334:308-1051,ENST00000311936:642-5764,ENST00000256078:638-1118	EIF5B	KRAS	Interchromosomal	None	4	0	4	0.333333	0.148148
19	15783899	15807952	17	74620846	74622473	CLUSTER4382	4	+	-	ENST00000546608:0-3255,ENST00000517734:0-2859,ENST00000550627:0-2263	ENST00000156626:1485-2541	CYP4F12	ST6GALNAC1	Interchromosomal	None	4	0	4	1	1
8	8084719	8085384	12	8521577	8522150	CLUSTER4405	4	-	+	ENST00000519726:0-665	ENST00000537764:46-619	RP11-556O5.5	RP11-113C12.3	Interchromosomal	None	4	0	4	0.571429	1
MT	1670	3228	1	197053257	197113229	CLUSTER4419	4	+	-	ENST00000387347:0-1558	ENST00000367409:554-10886,ENST00000367406:297-4258,ENST00000294732:554-6131	J01415.4	ASPM	Interchromosomal	None	4	0	4	1	0.0216216
X	16870674	16876925	10	73857011	73956746	CLUSTER4424	4	-	-	ENST00000486166:0-1534	ENST00000531048:145-449,ENST00000342444:496-2269,ENST00000486689:104-1797,ENST00000394919:498-2075,ENST00000530461:369-547,ENST00000373101:731-2307,ENST00000530431:222-568,ENST00000394915:502-1310,ENST00000503308:1129-2822,ENST00000317126:657-1500,ENST00000461369:399-639,ENST00000317168:425-2001,ENST00000545550:657-1500,ENST00000525286:0-526	RBBP7	ASCC1	Interchromosomal	None	4	0	4	1	0.0111111
11	100998164	100999800	GL000220.1	109843	109937	CLUSTER4428	4	-	+	ENST00000263463:0-1636,ENST00000325455:0-3090,ENST00000537623:0-2379,ENST00000528960:0-1636,ENST00000534780:0-1636,ENST00000526300:0-1636	ENST00000516286:0-94	PGR	AL592188.6	Interchromosomal	None	4	0	4	1	1
5	55528682	55528752	10	121435975	121437330	CLUSTER4439	4	-	+	ENST00000519114:0-177,ENST00000504958:0-70,ENST00000519586:0-209,ENST00000341048:0-209,ENST00000507283:0-109	ENST00000369085:1215-2570	ANKRD55	BAG3	Interchromosomal	None	4	0	4	1	0.016
9	135152446	135230371	8	17850991	17885476	CLUSTER4459	4	-	+	ENST00000224140:0-7117,ENST00000372169:0-7117,ENST00000436441:0-1660,ENST00000393220:0-7117,ENST00000464133:0-132	ENST00000519253:4917-6442,ENST00000524226:4587-5948,ENST00000327578:909-2378,ENST00000522275:909-2378,ENST00000325126:5229-8895,ENST00000325083:5129-6819	SETX	PCM1	Interchromosomal	None	4	0	4	0.0216216	0.027972
19	55897299	55898060	5	124144520	124144925	CLUSTER4460	4	+	-	ENST00000558752:0-205,ENST00000428193:0-246	ENST00000464124:0-405	RPL28	RP11-436H11.1	Interchromosomal	None	4	0	4	0.08	1
9	27374214	27378941	3	49052920	49053139	CLUSTER4484	4	-	-	ENST00000443737:0-4727	ENST00000441576:1486-1705,ENST00000438585:436-655,ENST00000481001:465-684,ENST00000460505:1666-1885,ENST00000472331:859-1042,ENST00000440857:1799-2013,ENST00000498498:885-1101	C9orf35	DALRD3	Interchromosomal	None	4	0	4	1	0.0277778
22	17517459	17528315	22	17578686	17581358	CLUSTER4499	4	+	+	ENST00000441006:0-1005,ENST00000414401:0-363,ENST00000414401:0-260,ENST00000441006:0-902	ENST00000425985:443-2692,ENST00000319363:443-8606,ENST00000477874:423-650,ENST00000477874:276-650,ENST00000425985:271-2692,ENST00000319363:271-8606	CECR7	IL17RA	Read_Through	26161	4	0	4	0.16	0.173913
14	23235910	23240388	1	226034276	226035165	CLUSTER4520	4	+	-	ENST00000412791:0-1101	ENST00000496025:0-788	OXA1L	TMEM63A	Interchromosomal	None	4	0	4	0.0215054	1
2	232326317	232328909	14	62248964	62263145	CLUSTER4536	4	-	+	ENST00000417652:0-567	ENST00000216294:929-2655	NCL	SNAPC1	Interchromosomal	None	4	0	4	1	0.0285714
22	29723668	29728309	6	46988515	46995496	CLUSTER4549	4	-	-	ENST00000482818:0-3559,ENST00000356015:0-4154,ENST00000357586:0-4175,ENST00000432560:0-4145	ENST00000474800:94-586	AP1B1	GPR110	Interchromosomal	None	4	0	4	1	1
7	62849185	62854034	19	28221180	28237137	CLUSTER4568	4	-	-	ENST00000450077:0-527	ENST00000561521:0-2479	RP11-73B2.4	CTC-459F4.2	Interchromosomal	None	4	0	4	1	1
7	99775365	99812002	12	12870854	12874679	CLUSTER4569	4	+	+	ENST00000394018:0-4162,ENST00000412190:0-919,ENST00000426455:0-4449	ENST00000535674:170-1404	STAG3	CDKN1B	Interchromosomal	None	4	0	4	1	0.0666667
16	2152814	2153177	15	45023560	45026169	CLUSTER4575	4	-	+	ENST00000474088:0-363	ENST00000561237:208-560,ENST00000560141:552-3161	PKD1	TRIM69	Interchromosomal	None	4	0	4	0.363636	0.0152091
6	133135579	133138199	2	227668751	227669776	CLUSTER4576	4	+	+	ENST00000230050:0-545,ENST00000484616:0-553	ENST00000567305:0-1025	RPS12	RP11-395N3.1	Interchromosomal	None	4	0	4	1	1
1	16160973	16174641	1	16133678	16134193	CLUSTER4584	4	-	-	ENST00000317122:0-2467	ENST00000538385:0-515	RP11-169K16.9	RP11-169K16.7	Read_Through	-26779	4	0	4	1	1
3	22423309	22423950	12	25362364	25362844	CLUSTER4585	4	+	-	ENST00000255320:0-641	ENST00000557334:308-1051,ENST00000311936:642-5764,ENST00000256078:638-1118	HMGB1P5	KRAS	Interchromosomal	None	4	0	4	1	0.148148
11	18029487	18034708	11	65659489	65660094	CLUSTER4586	4	-	-	ENST00000532389:0-274,ENST00000524716:0-262,ENST00000527494:0-183,ENST00000533328:0-203,ENST00000528200:0-213,ENST00000532212:0-282,ENST00000530925:0-209,ENST00000265965:0-347,ENST00000525422:0-221,ENST00000530951:0-407,ENST00000532265:0-238,ENST00000525523:0-420,ENST00000530613:0-252,ENST00000529728:0-563	ENST00000455710:364-969	RP1-59M18.2,SERGEF	FOSL1	Intrachromosomal_Complex	47624780	4	0	4	0.266667	0.0434783
3	100119469	100120241	7	102724128	102739091	CLUSTER4587	4	-	+	ENST00000284320:0-772	ENST00000306450:556-1667,ENST00000434153:349-804	TOMM70A	ARMC10	Interchromosomal	None	4	0	4	0.0208333	0.0434783
8	117668143	117768060	5	58118329	58119540	CLUSTER4597	4	-	+	ENST00000518995:0-629,ENST00000518995:0-730	ENST00000475870:0-896	EIF3H	CTD-2176I21.1	Interchromosomal	None	4	0	4	1	1
17	72199720	72205447	16	1889262	1890207	CLUSTER4605	4	+	+	ENST00000439590:0-353,ENST00000311111:0-317,ENST00000533498:0-438	ENST00000382666:1018-1963,ENST00000382668:899-1844	RPL38	FAHD1	Interchromosomal	None	4	0	4	1	0.0655738
11	66044639	66044962	14	98391946	98392980	CLUSTER4609	4	-	-	ENST00000528650:0-323	ENST00000499006:423-1457	RP11-867G23.4	C14orf64	Interchromosomal	None	4	0	4	0.0533333	0.0338983
12	132569770	132589239	X	153576897	153577197	CLUSTER4611	4	+	-	ENST00000539205:0-582	ENST00000498411:67-367	EP400NL	FLNA	Interchromosomal	None	4	0	4	1	0.0506329
3	148555961	148556198	16	61089348	61089817	CLUSTER4647	4	+	-	ENST00000484877:0-237	ENST00000492222:0-469	CPB1	RP11-51O6.1	Interchromosomal	None	4	0	4	1	1
22	30953248	30956762	4	666226	667189	CLUSTER4651	4	-	-	ENST00000406955:0-175,ENST00000427899:0-172	ENST00000505852:119-299,ENST00000506525:315-495	GAL3ST1	ATP5I	Interchromosomal	None	4	0	4	0.8	0.0930233
X	110924345	110961501	9	130928345	130929158	CLUSTER4656	4	+	-	ENST00000251943:0-1350,ENST00000436609:0-322,ENST00000495283:0-1132,ENST00000394780:0-1261	ENST00000485862:379-842,ENST00000461765:215-676,ENST00000476727:1082-1203,ENST00000471773:252-716	ALG13	CIZ1	Interchromosomal	None	4	0	4	0.1	0.0139373
20	21735865	21736170	16	3085338	3089133	CLUSTER4657	4	+	+	ENST00000546176:0-305	ENST00000382225:240-3060	RPL41P1	RP11-473M20.5	Interchromosomal	None	4	0	4	1	1
2	197879713	197880738	13	66362063	66362254	CLUSTER4728	4	+	-	ENST00000424470:0-1025	ENST00000434355:0-191	AC017035.1	HNRNPA3P5	Interchromosomal	None	4	0	4	1	1
16	24550905	24551321	8	117954796	117955160	CLUSTER4750	4	+	+	ENST00000568316:0-416	ENST00000523536:135-499	RBBP6	C8orf85	Interchromosomal	None	4	0	4	1	0.037037
14	24686201	24687931	1	1497725	1498934	CLUSTER4813	4	-	-	ENST00000560427:0-653	ENST00000539195:968-2177	NEDD8	AL645728.2	Interchromosomal	None	4	0	4	1	0.666667
X	92828832	92829577	5	115387606	115387980	CLUSTER4829	4	+	-	ENST00000450522:0-745	ENST00000327878:0-374	RPL7P55	CTD-2287O16.1	Interchromosomal	None	4	0	4	1	1
14	99947745	99968712	7	105187630	105208123	CLUSTER4835	4	+	+	ENST00000555049:0-852,ENST00000437596:0-874,ENST00000389879:0-867	ENST00000467392:699-836,ENST00000497979:572-2626,ENST00000257700:920-2975	CCNK	RINT1	Interchromosomal	None	4	0	4	0.0106952	0.038835
17	4840611	4843324	6	144898234	145174169	CLUSTER4841	4	-	+	ENST00000574710:0-2175	ENST00000367545:7289-12338	SLC25A11	UTRN	Interchromosomal	None	4	0	4	1	0.0187793
14	24767916	24768974	3	138474690	138515408	CLUSTER4852	4	-	-	ENST00000558114:0-608	ENST00000461451:244-666	DHRS1	PIK3CB	Interchromosomal	None	4	0	4	1	0.0634921
10	79795109	79795447	7	91630161	91739986	CLUSTER4860	4	+	+	ENST00000467106:0-245	ENST00000394565:1191-5156,ENST00000358100:1191-12312,ENST00000359028:1191-12474,ENST00000413120:1191-12011,ENST00000493453:1150-6019,ENST00000356239:1163-12470	RPS24	AKAP9	Interchromosomal	None	4	0	4	1	0.25
11	65770252	65771368	17	4618883	4624432	CLUSTER4869	4	+	+	ENST00000527348:0-669	ENST00000571206:0-1658	BANF1	ARRB2	Interchromosomal	None	4	0	4	1	1
17	44116392	44270165	13	75858808	75900558	CLUSTER4929	4	-	-	ENST00000573286:0-247,ENST00000432791:0-2476,ENST00000262419:0-2862,ENST00000572679:0-523,ENST00000572218:0-6608,ENST00000572904:0-2564,ENST00000574590:0-2618	ENST00000377625:2153-6173,ENST00000413735:342-846,ENST00000431480:2153-6338,ENST00000377636:2153-6363,ENST00000425511:2153-6203	KANSL1	TBC1D4	Interchromosomal	None	4	0	4	0.235294	0.0106383
16	21863090	21869002	16	70011367	70020411	CLUSTER5012	4	-	-	ENST00000540103:0-532,ENST00000529969:0-458	ENST00000532298:120-986,ENST00000531894:2145-4183,ENST00000530079:1912-2763,ENST00000325845:2145-2819,ENST00000525562:129-1211	RP11-645C24.1	RP11-419C5.2,PDXDC2P	Intrachromosomal_Complex	48142364	4	0	4	1	0.571429
1	116915289	116930112	17	57290089	57292607	CLUSTER5032	4	+	+	ENST00000418797:0-628,ENST00000463382:0-188	ENST00000543872:1920-3231,ENST00000300917:1947-3262	ATP1A1	SMG8	Interchromosomal	None	4	0	4	1	0.0555556
10	27415624	27425265	1	150192839	150208302	CLUSTER5041	4	-	-	ENST00000463270:0-591	ENST00000533654:0-907,ENST00000369119:0-2990	YME1L1	ANP32E	Interchromosomal	None	4	0	4	0.0305344	1
5	170814888	170819966	2	37428754	37439181	CLUSTER5054	4	+	-	ENST00000518587:0-669	ENST00000234170:2749-3462,ENST00000545744:2632-3025	NPM1	CEBPZ	Interchromosomal	None	4	0	4	1	0.0223464
6	99850415	99873183	12	25362364	25362844	CLUSTER5093	4	-	-	ENST00000476159:0-367,ENST00000438806:0-1474,ENST00000369239:0-1531,ENST00000478777:0-2251,ENST00000460600:0-2006	ENST00000557334:308-1051,ENST00000311936:642-5764,ENST00000256078:638-1118	PNISR	KRAS	Interchromosomal	None	4	0	4	0.0116959	0.148148
6	157099062	157100604	2	224839869	224866638	CLUSTER5108	4	+	-	ENST00000535255:0-1519,ENST00000367148:0-1541,ENST00000350026:0-1542,ENST00000346085:0-1542,ENST00000275248:0-1519,ENST00000354354:0-1519	ENST00000454956:264-545,ENST00000409840:639-2568,ENST00000432738:139-987,ENST00000447280:315-1715	ARID1B	SERPINE2	Interchromosomal	None	4	0	4	0.108108	0.0869565
15	90728151	90764711	9	15527130	15527680	CLUSTER5114	4	+	-	ENST00000558065:0-909,ENST00000332496:0-948,ENST00000379122:0-991,ENST00000411539:0-968,ENST00000560089:0-894	ENST00000432137:0-550	SEMA4B	FTH1P12	Interchromosomal	None	4	0	4	0.173913	1
1	155978919	155990725	6	62390138	62442668	CLUSTER5118	4	-	-	ENST00000480176:0-1039	ENST00000281156:1089-2057	SSR2	KHDRBS2	Interchromosomal	None	4	0	4	1	1
5	177019158	177023124	12	130826775	130831115	CLUSTER5120	4	+	+	ENST00000332598:0-1472	ENST00000542723:0-878	TMED9	PIWIL1	Interchromosomal	None	4	0	4	1	1
15	62682724	62768612	15	62939509	63136829	CLUSTER5137	4	+	+	ENST00000561322:0-159,ENST00000561322:0-248	ENST00000306829:0-11649,ENST00000561311:118-11879	TLN2	TLN2	Read_Through	170896	4	0	4	1	1
14	24767916	24768974	14	69254378	69259956	CLUSTER5166	4	-	-	ENST00000558114:0-608	ENST00000439696:0-3189	DHRS1	ZFP36L1	Intrachromosomal_Complex	44485403	4	0	4	1	1
15	80445135	80473500	22	41972934	41980375	CLUSTER5172	4	+	-	ENST00000561421:0-1337,ENST00000559217:0-396,ENST00000261755:0-1256,ENST00000539156:0-3207,ENST00000407106:0-1334	ENST00000482178:876-2019,ENST00000485648:295-1404,ENST00000472620:460-1575	FAH	PMM1	Interchromosomal	None	4	0	4	0.0140351	0.0144928
1	23693534	23694878	20	48697660	48700790	CLUSTER5247	4	-	-	ENST00000374609:0-492,ENST00000314011:0-296,ENST00000374609:0-365,ENST00000374608:0-413,ENST00000374608:0-540,ENST00000314011:0-169	ENST00000415862:470-2386,ENST00000472923:61-420,ENST00000420027:262-2178	ZNF436	UBE2V1	Interchromosomal	None	4	0	4	0.0384615	0.0283688
1	85036264	85040103	12	6601316	6601632	CLUSTER5253	4	-	-	ENST00000465118:0-653,ENST00000370630:0-364,ENST00000370625:0-644,ENST00000477677:0-380	ENST00000543703:124-440	CTBS	MRPL51	Interchromosomal	None	4	0	4	0.0133333	0.0165975
2	177065635	177065979	15	34133025	34158298	CLUSTER5306	4	-	+	ENST00000405359:0-344	ENST00000361728:12966-15472,ENST00000389232:13048-15558,ENST00000415757:13047-15556	AC016739.2	RYR3	Interchromosomal	None	4	0	4	1	0.333333
1	36690016	36752870	17	42739684	42746905	CLUSTER5318	4	+	+	ENST00000354618:0-1263,ENST00000469141:0-1379	ENST00000359945:424-2697,ENST00000409122:346-4327	THRAP3	C17orf104	Interchromosomal	None	4	0	4	0.030303	0.114286
8	72753783	72756702	6	74134939	74138533	CLUSTER5328	4	-	-	ENST00000325509:0-2022	ENST00000370318:1192-1916,ENST00000296913:1209-1622,ENST00000370315:1209-3181	MSC	MB21D1	Interchromosomal	None	4	0	4	1	0.8
11	812078	812632	4	154215456	154260471	CLUSTER5333	4	+	+	ENST00000527517:0-554	ENST00000338700:670-6734,ENST00000494872:690-2201,ENST00000437508:725-3831	RPLP2	TRIM2	Interchromosomal	None	4	0	4	1	0.285714
4	77558775	77565520	4	77566451	77566797	CLUSTER5341	4	+	+	ENST00000425645:0-238,ENST00000425645:0-144	ENST00000497440:264-610,ENST00000485780:184-530	AC107072.2	SHROOM3	Overlapping_Complex	0	4	0	4	1	1
14	66479547	66480506	5	94799598	94834294	CLUSTER5358	4	-	-	ENST00000445822:0-959	ENST00000358746:3640-5705	YBX1P1	TTC37	Interchromosomal	None	4	0	4	1	0.018018
12	50478982	50482419	15	63349183	63362141	CLUSTER5381	4	+	+	ENST00000542914:0-599,ENST00000394963:0-1168,ENST00000548573:0-168,ENST00000551966:0-692,ENST00000381513:0-940	ENST00000317516:132-737,ENST00000560959:146-924,ENST00000560615:108-569,ENST00000559281:132-850,ENST00000560975:1148-2854,ENST00000558868:171-652	SMARCD1	TPM1	Interchromosomal	None	4	0	4	0.014652	0.0124611
5	177482604	177483194	15	85857897	85858214	CLUSTER5397	4	+	-	ENST00000477964:0-590	ENST00000558015:152-469,ENST00000558365:390-451	RP11-889L3.1	RP11-561C5.6,RP11-561C5.5	Interchromosomal	None	4	0	4	1	1
11	70275158	70282667	15	55648325	55652404	CLUSTER5398	4	+	-	ENST00000529736:0-951	ENST00000568592:0-701	CTTN	CCPG1	Interchromosomal	None	4	0	4	1	1
16	29511318	29516836	16	70011367	70020411	CLUSTER5402	4	-	-	ENST00000547235:0-320	ENST00000525562:129-1211	RP11-231C14.4	RP11-419C5.2	Intrachromosomal_Complex	40494530	4	0	4	0.012945	0.571429
11	61732840	61735102	12	20724797	20833450	CLUSTER5405	4	-	+	ENST00000530019:0-466	ENST00000544307:0-2968	FTH1	PDE3A	Interchromosomal	None	4	0	4	1	1
8	110790140	110794516	14	24620994	24629869	CLUSTER5407	4	+	+	ENST00000530760:0-2977	ENST00000560787:1457-2833,ENST00000559275:1816-3197,ENST00000382687:1470-2850,ENST00000559071:565-1942,ENST00000491351:447-1803,ENST00000382682:450-1803,ENST00000558468:348-4797,ENST00000324103:2243-3626	RP11-25D10.2	RP11-468E2.4,RNF31	Interchromosomal	None	4	0	4	1	0.0109589
8	101733961	101734263	4	2906490	2931786	CLUSTER5409	4	-	+	ENST00000518196:0-302	ENST00000503455:1219-3205,ENST00000355842:2024-4742,ENST00000514940:278-1331,ENST00000398123:1181-2360,ENST00000503169:1436-2393,ENST00000398129:1181-3786,ENST00000264758:1349-4031,ENST00000513328:1233-3106,ENST00000398125:1349-4067,ENST00000446856:1349-3938	PABPC1	ADD1	Interchromosomal	None	4	0	4	0.148148	0.047619
17	72199832	72205599	20	43738092	43739415	CLUSTER5420	4	+	-	ENST00000534490:0-428	ENST00000307971:164-1033,ENST00000372789:174-1017	RPL38	WFDC5	Interchromosomal	None	4	0	4	1	1
17	42945174	42976992	17	43003447	43009096	CLUSTER5459	4	-	-	ENST00000402521:0-1300,ENST00000426333:0-1409,ENST00000426333:0-1545,ENST00000402521:0-1436,ENST00000262414:0-1215,ENST00000262414:0-1351	ENST00000339151:1526-2668,ENST00000339151:1654-2668,ENST00000376982:1569-2547,ENST00000376982:1441-2547,ENST00000438933:1569-2925,ENST00000438933:1441-2925	EFTUD2	KIF18B	Intrachromosomal_Complex	26454	4	0	4	0.0138408	0.0784314
10	51371426	51387762	10	51748349	51770256	CLUSTER5480	4	+	+	ENST00000429265:0-568	ENST00000412531:0-2428	TIMM23B	AGAP6	Read_Through	15408	4	0	4	0.0655738	1
3	40500121	40500226	4	153242410	153244300	CLUSTER5483	4	+	-	ENST00000461368:0-105	ENST00000296555:1678-3569,ENST00000281708:2004-3895,ENST00000263981:1843-3733,ENST00000393956:1404-1734	RPL14	FBXW7	Interchromosomal	None	4	0	4	1	0.0519481
8	43529412	43529733	19	13215715	13221119	CLUSTER5494	4	-	-	ENST00000519417:0-321	ENST00000437766:1120-2262,ENST00000221504:1120-2175,ENST00000357720:999-2141	RP11-643N23.1	TRMT1	Interchromosomal	None	4	0	4	1	0.0310078
10	46222683	46258936	2	198244424	198245040	CLUSTER5499	4	+	-	ENST00000540872:0-1854,ENST00000336378:0-1854,ENST00000436993:0-1472,ENST00000537517:0-1782,ENST00000359860:0-1653,ENST00000374362:0-1835,ENST00000399588:0-1818	ENST00000399556:248-864	FAM21C	AC010746.4	Interchromosomal	None	4	0	4	0.0533333	1
17	79825596	79825813	1	3672020	3688207	CLUSTER5521	4	+	+	ENST00000576554:0-220,ENST00000576021:0-217	ENST00000294600:526-2175,ENST00000462521:479-2250	RP11-498C9.3	CCDC27	Interchromosomal	None	4	0	4	0.0526316	1
12	49666458	49667088	15	96931441	96932284	CLUSTER5525	4	-	-	ENST00000550468:0-630	ENST00000559595:0-843	RP11-161H23.5	RP11-522B15.6	Interchromosomal	None	4	0	4	1	1
8	12294625	12295218	12	8521577	8522150	CLUSTER5531	4	+	+	ENST00000357132:0-593	ENST00000537764:46-619	AC130352.1	RP11-113C12.3	Interchromosomal	None	4	0	4	0.1	1
9	90529407	90534262	19	50162904	50163089	CLUSTER5532	4	+	-	ENST00000437823:0-311	ENST00000377135:717-902	FAM75C1	IRF3	Interchromosomal	None	4	0	4	1	0.0138408
16	16434228	16441489	16	21849013	21850630	CLUSTER5545	4	+	-	ENST00000283050:0-538	ENST00000543660:95-352	AC138969.4	RP11-645C24.1	Intrachromosomal_Converging	5407523	4	0	4	1	0.0416667
11	124677717	124678164	1	6885169	6948247	CLUSTER5546	4	-	+	ENST00000533974:0-447	ENST00000482934:0-742	RP11-677M14.5	CAMTA1	Interchromosomal	None	4	0	4	1	1
2	86305163	86332995	11	67800607	67804110	CLUSTER5605	4	-	+	ENST00000263857:0-1758,ENST00000409681:0-1758,ENST00000486964:0-1426	ENST00000524810:0-615,ENST00000528492:46-352	POLR1A	NDUFS8	Interchromosomal	None	4	0	4	1	1
2	74154023	74185914	5	94799598	94834294	CLUSTER5606	4	+	-	ENST00000489796:0-691,ENST00000462685:0-714	ENST00000358746:3640-5705	DGUOK	TTC37	Interchromosomal	None	4	0	4	1	0.018018
7	76239344	76256577	15	55722505	55759358	CLUSTER5607	4	-	-	ENST00000424818:0-1586	ENST00000568310:417-1292,ENST00000380679:773-1788,ENST00000448430:424-1444,ENST00000522437:471-671,ENST00000457155:453-1566,ENST00000321149:773-1992,ENST00000348518:773-1886,ENST00000565113:436-4588	POMZP3	DYX1C1-CCPG1	Interchromosomal	None	4	0	4	1	0.363636
4	41263755	41265307	13	96236831	96237163	CLUSTER5609	4	+	-	ENST00000510566:0-176	ENST00000479518:267-599	UCHL1	DZIP1	Interchromosomal	None	4	0	4	0.266667	0.0384615
15	99676610	99762068	5	97538762	97540896	CLUSTER5619	4	-	+	ENST00000459771:0-3537,ENST00000494567:0-2951,ENST00000394132:0-3848,ENST00000394136:0-3807,ENST00000558613:0-3490,ENST00000262074:0-3685	ENST00000514912:0-522	TTC23	RP11-274E7.1	Interchromosomal	None	4	0	4	1	1
11	16208326	16274081	12	23756854	23887648	CLUSTER5662	4	-	-	ENST00000531297:0-428	ENST00000536911:0-854	SOX6	SOX5	Interchromosomal	None	4	0	4	1	1
7	137761222	137798517	3	160137145	160152740	CLUSTER5686	4	+	+	ENST00000411726:0-866,ENST00000242375:0-979,ENST00000468877:0-960,ENST00000297463:0-960	ENST00000344722:2016-5355,ENST00000462668:894-4234,ENST00000469762:1701-3997,ENST00000462787:2830-5032,ENST00000360111:1784-4947,ENST00000469858:1236-1970,ENST00000545277:892-4232,ENST00000357388:2122-5470	AKR1D1	SMC4	Interchromosomal	None	4	0	4	1	0.013289
3	183016214	183118280	12	92536285	92539672	CLUSTER5719	4	-	-	ENST00000459750:0-3089	ENST00000256015:0-2447	MCF2L2	BTG1	Interchromosomal	None	4	0	4	1	1
9	135152446	135230371	11	71640096	71708640	CLUSTER5734	4	-	+	ENST00000224140:0-7117,ENST00000372169:0-7117,ENST00000436441:0-1660,ENST00000393220:0-7117,ENST00000464133:0-132	ENST00000526549:0-2374	SETX	RNF121	Interchromosomal	None	4	0	4	0.0216216	1
5	72469021	72469695	2	70035037	70052912	CLUSTER5735	4	+	+	ENST00000296776:0-674	ENST00000409920:488-1413	TMEM174	ANXA4	Interchromosomal	None	4	0	4	1	0.0540541
6	26124417	26124976	6	26204857	26206265	CLUSTER5742	4	+	+	ENST00000314088:0-559	ENST00000360441:0-1408	HIST1H2AC	HIST1H4E	Intrachromosomal	65521	4	0	4	0.0149813	1
14	24767916	24768974	22	24236636	24237413	CLUSTER5755	4	-	+	ENST00000558114:0-608	ENST00000465752:0-588	DHRS1	MIF	Interchromosomal	None	4	0	4	1	1
10	98510044	98510655	14	85417529	85417717	CLUSTER5795	4	+	+	ENST00000439189:0-611	ENST00000556574:0-188	RPL13AP5	RP11-688D15.1	Interchromosomal	None	4	0	4	1	1
11	61731756	61735131	4	104026962	104101625	CLUSTER5854	4	-	-	ENST00000273550:0-1228	ENST00000265148:1173-8611,ENST00000394771:1173-8503,ENST00000503705:1172-3467,ENST00000380026:1172-8240	FTH1	CENPE	Interchromosomal	None	4	0	4	1	0.0206186
8	110346596	110348432	12	25362364	25362844	CLUSTER5864	4	+	-	ENST00000518584:0-174,ENST00000517756:0-183	ENST00000557334:308-1051,ENST00000311936:642-5764,ENST00000256078:638-1118	ENY2	KRAS	Interchromosomal	None	4	0	4	0.0555556	0.148148
8	110790140	110794516	8	101718921	101727828	CLUSTER5890	4	+	-	ENST00000530760:0-2977	ENST00000519596:0-770	RP11-25D10.2	PABPC1	Intrachromsomal_Diverging	-9062311	4	0	4	1	1
11	74456760	74457158	1	144457532	144459992	CLUSTER5891	4	-	-	ENST00000428553:0-398	ENST00000444499:609-893	RP11-864N7.2	AL592284.1	Interchromosomal	None	4	0	4	1	1
11	100998164	100999800	GL000220.1	153815	153909	CLUSTER5901	4	-	+	ENST00000263463:0-1636,ENST00000325455:0-3090,ENST00000537623:0-2379,ENST00000528960:0-1636,ENST00000534780:0-1636,ENST00000526300:0-1636	ENST00000516711:0-94	PGR	AL592188.12	Interchromosomal	None	4	0	4	1	1
15	99759102	99791421	3	56649896	56655845	CLUSTER5907	4	-	+	ENST00000558613:0-914,ENST00000459771:0-893,ENST00000394130:0-1231,ENST00000394132:0-1272,ENST00000394136:0-1231,ENST00000394135:0-1172,ENST00000560279:0-665,ENST00000262074:0-1109,ENST00000558663:0-721,ENST00000394129:0-1032	ENST00000480884:0-2446	TTC23	CCDC66	Interchromosomal	None	4	0	4	0.0727273	1
11	61717841	61732986	19	49468764	49470037	CLUSTER5908	4	+	+	ENST00000449131:0-4266	ENST00000397259:0-572	BEST1	FTL	Interchromosomal	None	4	0	4	1	1
8	145159877	145162119	X	153666868	153671158	CLUSTER5911	4	+	+	ENST00000532522:0-1097	ENST00000434049:136-815,ENST00000481304:111-1013,ENST00000447750:380-2473,ENST00000369741:146-1494,ENST00000475976:146-599,ENST00000485143:283-578,ENST00000445564:301-567,ENST00000415109:305-559,ENST00000491154:625-4068	MAF1	GDI1	Interchromosomal	None	4	0	4	1	0.0239521
3	122496567	122512649	14	99439215	99439637	CLUSTER5931	4	-	-	ENST00000383659:0-372,ENST00000306103:0-393,ENST00000465044:0-283,ENST00000478601:0-311,ENST00000467643:0-328	ENST00000417615:0-422	HSPBAP1	RPL3P4	Interchromosomal	None	4	0	4	0.363636	1
15	25590779	25592381	MT	647	1600	CLUSTER5932	4	-	+	ENST00000565581:0-1602	ENST00000389680:0-953	RP13-487P22.1	J01415.24	Interchromosomal	None	4	0	4	1	1
17	73841779	73851500	10	79395956	79396272	CLUSTER5947	4	-	-	ENST00000254806:0-1943	ENST00000480683:729-1045	WBP2	KCNMA1	Interchromosomal	None	4	0	4	1	0.0108401
19	1009649	1021140	12	85638566	85638880	CLUSTER5968	4	-	+	ENST00000356663:0-2707,ENST00000333175:0-2607	ENST00000393217:5077-5393,ENST00000528777:332-762,ENST00000378580:5052-5366	C19orf6	LRRIQ1	Interchromosomal	None	4	0	4	1	1
14	71679349	71684932	MT	9206	9989	CLUSTER6016	4	+	+	ENST00000553621:0-720	ENST00000362079:0-783	RP6-91H8.1	MT-CO3	Interchromosomal	None	4	0	4	1	1
1	150898956	150935614	11	65622524	65623712	CLUSTER6033	4	+	-	ENST00000498193:0-3531,ENST00000533529:0-165	ENST00000532134:379-854,ENST00000531413:59-635,ENST00000524553:80-859,ENST00000531407:237-1061,ENST00000527344:103-961,ENST00000534769:165-757	SETDB1	CFL1	Interchromosomal	None	4	0	4	0.0533333	0.0634921
19	18699494	18699709	19	18724681	18731840	CLUSTER3727	4	+	+	ENST00000358607:0-215,ENST00000450195:0-298,ENST00000358607:0-298,ENST00000450195:0-215	ENST00000262817:258-1610,ENST00000262817:403-1610	C19orf60	TMEM59L	Read_Through	20535	4	4	3	0.0833333	0.307692
10	91459280	91461176	10	91454051	91454558	CLUSTER5468	4	-	-	ENST00000449882:0-468,ENST00000449882:0-320	ENST00000455699:159-666	RP11-80H5.4	RP11-80H5.7	Overlapping_Complex	0	4	4	3	1	1
17	1399353	1419911	17	1367391	1387596	CLUSTER647	4	-	-	ENST00000320345:0-1756,ENST00000542125:0-1120,ENST00000397335:0-1193,ENST00000350761:0-1191,ENST00000421807:0-1678,ENST00000406424:0-1922	ENST00000361007:79-4733,ENST00000575335:310-752,ENST00000570490:68-564,ENST00000575158:147-4803,ENST00000570984:70-1014,ENST00000574790:31-554,ENST00000545534:246-3675,ENST00000573853:42-582,ENST00000438665:241-4897,ENST00000571715:109-540,ENST00000535421:122-3012,ENST00000359786:400-5144	INPP5K	MYO1C	Read_Through	-2754	4	3	3	0.0701754	0.666667
2	29338307	29356681	2	29217590	29275095	CLUSTER975	4	+	+	ENST00000379543:0-767,ENST00000401617:0-615,ENST00000449202:0-710,ENST00000320081:0-783,ENST00000415891:0-750,ENST00000401605:0-786,ENST00000438819:0-490,ENST00000404424:0-860,ENST00000426642:0-1102,ENST00000530644:0-609,ENST00000402240:0-860	ENST00000379558:241-3547,ENST00000420297:176-492,ENST00000403861:241-3380	CLIP4	FAM179A	Intrachromosomal_Complex	-63211	4	3	3	0.0136519	1
8	123819984	123821039	8	123875715	123986749	CLUSTER1304	4	+	+	ENST00000521482:0-151	ENST00000314393:553-4621	RP11-44N11.1	ZHX2	Overlapping_Complex	0	4	3	3	1	0.0588235
11	318639	318745	11	329982	330121	CLUSTER3271	4	+	+	ENST00000508004:0-106	ENST00000524824:447-586	RP11-326C3.11	RP11-326C3.12	Intrachromosomal	7694	4	3	3	0.444444	0.5
11	311034	311140	11	329982	330121	CLUSTER3299	4	-	+	ENST00000526612:0-106	ENST00000524824:447-586	RP11-326C3.7	RP11-326C3.12	Intrachromsomal_Diverging	16168	4	3	3	0.333333	0.5
13	45915672	45944316	4	48499379	48517291	CLUSTER5227	4	+	-	ENST00000523506:0-363,ENST00000522845:0-337,ENST00000521336:0-461,ENST00000520622:0-536,ENST00000520310:0-316,ENST00000521507:0-366,ENST00000520590:0-626	ENST00000507873:3817-7032,ENST00000537810:8294-11705,ENST00000512810:162-1664,ENST00000503238:7689-11102,ENST00000264319:8294-11687,ENST00000358350:8294-11705	TPT1-AS1	FRYL	Interchromosomal	None	4	3	3	0.181818	0.017316
1	173910402	173962209	1	173872947	173884056	CLUSTER2713	4	-	-	ENST00000258349:0-3329,ENST00000367694:0-3310,ENST00000367696:0-3602	ENST00000351522:140-957,ENST00000367698:160-1593,ENST00000494024:267-668	RC3H1	SERPINC1	Read_Through	-21052	4	1	3	0.133333	1
13	97874608	97874784	1	225685100	225755115	CLUSTER3285	4	+	-	ENST00000343600:0-211,ENST00000345429:0-176,ENST00000376679:0-177,ENST00000376673:0-176,ENST00000469707:0-176	ENST00000284563:31-2855,ENST00000391874:91-887	MBNL2	ENAH	Interchromosomal	None	4	1	3	0.0201005	0.0314961
17	76849062	76921471	2	145187122	145275256	CLUSTER6	4	-	-	ENST00000262768:0-3650	ENST00000560384:0-883	TIMP2	ZEB2	Interchromosomal	None	4	0	3	1	1
4	69242040	69242222	17	42739684	42746905	CLUSTER23	4	+	+	ENST00000262499:0-182	ENST00000359945:424-2697,ENST00000409122:346-4327	MT1P2	C17orf104	Interchromosomal	None	4	0	3	1	0.114286
12	113376156	113376511	20	61572842	61576995	CLUSTER107	4	+	+	ENST00000548514:0-247,ENST00000228928:0-355,ENST00000546638:0-161,ENST00000551007:0-263,ENST00000323881:0-210	ENST00000412152:104-1195,ENST00000266069:135-1565	OAS3	C20orf11	Interchromosomal	None	4	0	3	0.222222	0.05
3	38755448	38835500	3	40803035	40803289	CLUSTER192	4	-	+	ENST00000449082:0-3803	ENST00000457554:0-254	SCN10A	RP11-761N21.2	Intrachromsomal_Diverging	1967534	4	0	3	1	1
[truncated: 4,266 more rows]
